# Supplementary material for: Time-series analysis of rhenium(I) organometallic covalent binding to a model protein for drug development
Source: IUCrJ. 2024 Apr 19;11(Pt 3):359–73. doi: 10.1107/S2052252524002598 (PMC11067751; doi:10.1107/S2052252524002598)
Supplement: Supplementary file 1 [file m-11-00359-sup1.zip]

Archive with 8 entries (8 files):
- Week 1 - V1_22Ffj1/D_9100081710_val-report-full_P1.pdf
- Week 1 - V1_22Ffj1/Lab_Week1_map_coeffs_with_anomalous.mtz
- Week 1 - V1_22Ffj1/Lab_Week1_refine_51.cif
- Week 1 - V1_22Ffj1/Lab_Week1_refine_51.deposit_000.cif
- Week 1 - V1_22Ffj1/Lab_Week1_refine_51.mtz
- Week 1 - V1_22Ffj1/Lab_Week1_refine_51.pdb
- Week 1 - V1_22Ffj1/Lab_Week1_refine_51.pdf
- Week 1 - V1_22Ffj1/Lab_Week1_refine_51_DPI.pdb
