# Supplementary material for: Time-series analysis of rhenium(I) organometallic covalent binding to a model protein for drug development
Source: IUCrJ. 2024 Apr 19;11(Pt 3):359–73. doi: 10.1107/S2052252524002598 (PMC11067751; doi:10.1107/S2052252524002598)
Supplement: Supplementary file 1 [file m-11-00359-sup1.zip › Week 1 - V1_22Ffj1/Lab_Week1_refine_51.cif]

data_Lab_Week1_refine
_cell.volume                      228418.811
_cell.length_a                    78.597
_cell.length_b                    78.597
_cell.length_c                    36.976
_cell.angle_beta                  90.000
_cell.angle_gamma                 90.000
_cell.angle_alpha                 90.000
_space_group.name_H-M_alt         'P 43 21 2'
_space_group.name_Hall            ' P 4nw 2abw'
_space_group.IT_number            96
_space_group.crystal_system       tetragonal
_symmetry.Int_Tables_number       96
_symmetry.space_group_name_H-M    'P 43 21 2'
_symmetry.space_group_name_Hall   ' P 4nw 2abw'
_reflns.B_iso_Wilson_estimate     22.37
_refine.ls_percent_reflns_R_free  10.00
_refine.pdbx_overall_phase_error  25.9077
_refine.solvent_model_details     'FLAT BULK SOLVENT MODEL'
_refine.pdbx_ls_cross_valid_method 'FREE R-VALUE'
_refine.pdbx_refine_id            'X-RAY DIFFRACTION'
_refine.ls_R_factor_obs           0.2000
_refine.B_iso_mean                25.07
_refine.ls_number_reflns_R_free   2228
_refine.ls_percent_reflns_obs     99.79
_refine.ls_R_factor_R_work        0.1945
_refine.pdbx_solvent_shrinkage_radii 0.9000
_refine.ls_d_res_high             1.75
_refine.ls_number_reflns_obs      22275
_refine.pdbx_ls_sigma_F           1.33
_refine.ls_number_reflns_R_work   20047
_refine.ls_d_res_low              24.85
_refine.pdbx_stereochemistry_target_values 'GeoStd + Monomer Library + CDL v1.2'
_refine.ls_R_factor_R_free        0.2503
_refine.overall_SU_ML             0.2813
_refine.pdbx_solvent_vdw_probe_radii 1.1000
_exptl.method                     'X-RAY DIFFRACTION'
_diffrn_source.pdbx_wavelength    1.54
loop_
  _space_group_symop.id
  _space_group_symop.operation_xyz
   1 x,y,z
   2 -y+1/2,x+1/2,z+3/4
   3 y+1/2,-x+1/2,z+1/4
   4 x+1/2,-y+1/2,-z+1/4
   5 -x+1/2,y+1/2,-z+3/4
   6 -x,-y,z+1/2
   7 y,x,-z
   8 -y,-x,-z+1/2

loop_
  _software.pdbx_ordinal
  _software.name
  _software.version
  _software.type
  _software.contact_author
  _software.contact_author_email
  _software.location
  _software.classification
  _software.citation_id
  _software.language
   1 phenix.refine 1.20.1_4487 program 'Paul D. Adams' pdadams@lbl.gov https://www.phenix-online.org/ refinement phenix.refine Python/C++
   2 Phenix 1.20.1_4487 program 'Paul D. Adams' pdadams@lbl.gov https://www.phenix-online.org/ refinement phenix Python/C++

loop_
  _citation.id
  _citation.title
  _citation.journal_abbrev
  _citation.journal_volume
  _citation.page_first
  _citation.page_last
  _citation.year
  _citation.journal_id_ASTM
  _citation.journal_id_ISSN
  _citation.journal_id_CSD
   phenix.refine 'Towards automated crystallographic structure refinement with phenix.refine.' 'Acta Crystallogr., Sect. D: Biol. Crystallogr.' 68 352 67 2012 ABCRE6 0907-4449 0766
   phenix 'Macromolecular structure determination using X-rays, neutrons and electrons: recent developments in Phenix' 'Acta Crystallogr., Sect. D: Biol. Crystallogr.' 75 861 877 2019 ABCRE6 0907-4449 0766

loop_
  _refine_ls_restr.pdbx_refine_id
  _refine_ls_restr.type
  _refine_ls_restr.number
  _refine_ls_restr.dev_ideal
  _refine_ls_restr.weight
  _refine_ls_restr.pdbx_restraint_function
   'X-RAY DIFFRACTION' f_bond_d 1060 0.0161 ? ?
   'X-RAY DIFFRACTION' f_angle_d 1441 1.5667 ? ?
   'X-RAY DIFFRACTION' f_chiral_restr 144 0.0755 ? ?
   'X-RAY DIFFRACTION' f_plane_restr 184 0.0161 ? ?
   'X-RAY DIFFRACTION' f_dihedral_angle_d 374 15.9123 ? ?

loop_
  _refine_ls_shell.pdbx_refine_id
  _refine_ls_shell.d_res_high
  _refine_ls_shell.d_res_low
  _refine_ls_shell.number_reflns_R_work
  _refine_ls_shell.R_factor_R_work
  _refine_ls_shell.percent_reflns_obs
  _refine_ls_shell.R_factor_R_free
  _refine_ls_shell.number_reflns_R_free
   'X-RAY DIFFRACTION' 4.40 24.85 1257 0.1873 99.79 0.2051 145
   'X-RAY DIFFRACTION' 3.50 4.40 1254 0.1459 99.71 0.1998 138
   'X-RAY DIFFRACTION' 3.06 3.50 1252 0.1617 100.00 0.2531 137
   'X-RAY DIFFRACTION' 2.78 3.06 1248 0.1811 99.86 0.2006 140
   'X-RAY DIFFRACTION' 2.58 2.78 1254 0.1924 99.57 0.2394 138
   'X-RAY DIFFRACTION' 2.43 2.58 1252 0.1837 99.93 0.2686 137
   'X-RAY DIFFRACTION' 2.31 2.43 1254 0.1933 99.78 0.2455 136
   'X-RAY DIFFRACTION' 2.20 2.30 1254 0.2020 99.64 0.2591 148
   'X-RAY DIFFRACTION' 2.12 2.20 1239 0.2383 99.78 0.3048 134
   'X-RAY DIFFRACTION' 2.05 2.12 1265 0.2294 99.65 0.3412 141
   'X-RAY DIFFRACTION' 1.98 2.05 1255 0.2280 99.71 0.3062 143
   'X-RAY DIFFRACTION' 1.93 1.98 1223 0.2314 100.00 0.3284 135
   'X-RAY DIFFRACTION' 1.88 1.93 1284 0.2752 99.65 0.3066 139
   'X-RAY DIFFRACTION' 1.83 1.88 1229 0.2695 100.00 0.3444 138
   'X-RAY DIFFRACTION' 1.79 1.83 1296 0.3023 99.86 0.3488 140
   'X-RAY DIFFRACTION' 1.75 1.79 1231 0.3445 99.93 0.4010 139

loop_
  _struct_asym.id
   A
   B
   C
   D
   E
   F
   G
   H
   I
   J
   K
   L

loop_
  _struct_conn.id
  _struct_conn.conn_type_id
  _struct_conn.ptnr1_auth_comp_id
  _struct_conn.ptnr1_auth_asym_id
  _struct_conn.ptnr1_auth_seq_id
  _struct_conn.ptnr1_auth_atom_id
  _struct_conn.ptnr1_label_comp_id
  _struct_conn.ptnr1_label_asym_id
  _struct_conn.ptnr1_label_seq_id
  _struct_conn.ptnr1_label_atom_id
  _struct_conn.ptnr1_role
  _struct_conn.ptnr2_auth_comp_id
  _struct_conn.ptnr2_auth_asym_id
  _struct_conn.ptnr2_auth_seq_id
  _struct_conn.ptnr2_auth_atom_id
  _struct_conn.ptnr2_label_comp_id
  _struct_conn.ptnr2_label_asym_id
  _struct_conn.ptnr2_label_seq_id
  _struct_conn.ptnr2_label_atom_id
  _struct_conn.ptnr2_role
  _struct_conn.details
   C00001 disulf CYS A 6 SG CYS A 6 SG . CYS A 127 SG CYS A 127 SG . 'Comput. Cryst. Newsl. (2015), 6, 13-13.'
   C00002 covale HIS A 15 NE2 HIS A 15 NE2 . RI3 A 1139 RE1 RI3 G . RE1 . 'Bond created based on atom type and distance.'
   C00003 disulf CYS A 30 SG CYS A 30 SG . CYS A 115 SG CYS A 115 SG . 'Comput. Cryst. Newsl. (2015), 6, 13-13.'
   C00004 disulf CYS A 64 SG CYS A 64 SG . CYS A 80 SG CYS A 80 SG . 'Comput. Cryst. Newsl. (2015), 6, 13-13.'
   C00005 disulf CYS A 76 SG CYS A 76 SG . CYS A 94 SG CYS A 94 SG . 'Comput. Cryst. Newsl. (2015), 6, 13-13.'
   C00006 covale ASP A 101 OD1 ASP A 101 OD1 . RIW A 1141 RE1 RIW H . RE1 . 'Bond created based on atom type and distance.'
   C00007 covale ASP A 119 OD2 ASP A 119 OD2 . RI3 A 1142 RE1 RI3 I . RE1 . 'Bond created based on atom type and distance.'

loop_
  _atom_type.symbol
  _atom_type.scat_dispersion_real
  _atom_type.scat_dispersion_imag
  _atom_type.scat_Cromer_Mann_a1
  _atom_type.scat_Cromer_Mann_a2
  _atom_type.scat_Cromer_Mann_a3
  _atom_type.scat_Cromer_Mann_a4
  _atom_type.scat_Cromer_Mann_b1
  _atom_type.scat_Cromer_Mann_b2
  _atom_type.scat_Cromer_Mann_b3
  _atom_type.scat_Cromer_Mann_b4
  _atom_type.scat_Cromer_Mann_c
  _atom_type.scat_source
  _atom_type.scat_dispersion_source
   C . . 3.54356 2.42580 . . 25.62398 1.50364 . . 0.0 
;
2-Gaussian fit: Grosse-Kunstleve RW, Sauter NK, Adams PD:
Newsletter of the IUCr Commission on Crystallographic Computing 2004, 3, 22-31.
;
 .
   Cl . . 9.50761 7.44341 . . 1.04373 23.83732 . . 0.0 
;
2-Gaussian fit: Grosse-Kunstleve RW, Sauter NK, Adams PD:
Newsletter of the IUCr Commission on Crystallographic Computing 2004, 3, 22-31.
;
 .
   H . . 0.51345 0.48472 . . 24.73122 6.32584 . . 0.0 
;
2-Gaussian fit: Grosse-Kunstleve RW, Sauter NK, Adams PD:
Newsletter of the IUCr Commission on Crystallographic Computing 2004, 3, 22-31.
;
 .
   O . . 4.49882 3.47563 . . 15.80542 1.70748 . . 0.0 
;
2-Gaussian fit: Grosse-Kunstleve RW, Sauter NK, Adams PD:
Newsletter of the IUCr Commission on Crystallographic Computing 2004, 3, 22-31.
;
 .
   N . . 4.01032 2.96436 . . 19.97189 1.75589 . . 0.0 
;
2-Gaussian fit: Grosse-Kunstleve RW, Sauter NK, Adams PD:
Newsletter of the IUCr Commission on Crystallographic Computing 2004, 3, 22-31.
;
 .
   Re . . 61.03532 13.68480 . . 1.26911 23.82125 . . 0.0 
;
2-Gaussian fit: Grosse-Kunstleve RW, Sauter NK, Adams PD:
Newsletter of the IUCr Commission on Crystallographic Computing 2004, 3, 22-31.
;
 .
   S . . 9.55732 6.39887 . . 1.23737 29.19336 . . 0.0 
;
2-Gaussian fit: Grosse-Kunstleve RW, Sauter NK, Adams PD:
Newsletter of the IUCr Commission on Crystallographic Computing 2004, 3, 22-31.
;
 .
   Na1+ . . 9.95753 . . . 4.19129 . . . 0.0 
;
1-Gaussian fit: Grosse-Kunstleve RW, Sauter NK, Adams PD:
Newsletter of the IUCr Commission on Crystallographic Computing 2004, 3, 22-31.
;
 .

loop_
  _chem_comp.id
   ALA
   ARG
   ASN
   ASP
   CL
   CYS
   GLN
   GLU
   GLY
   HIS
   HOH
   ILE
   LEU
   LYS
   MET
   NA
   PHE
   PRO
   RI3
   RIW
   SER
   THR
   TRP
   TYR
   VAL

loop_
  _atom_site.group_PDB
  _atom_site.id
  _atom_site.label_atom_id
  _atom_site.label_alt_id
  _atom_site.label_comp_id
  _atom_site.auth_asym_id
  _atom_site.auth_seq_id
  _atom_site.pdbx_PDB_ins_code
  _atom_site.Cartn_x
  _atom_site.Cartn_y
  _atom_site.Cartn_z
  _atom_site.occupancy
  _atom_site.B_iso_or_equiv
  _atom_site.type_symbol
  _atom_site.pdbx_formal_charge
  _atom_site.label_asym_id
  _atom_site.label_entity_id
  _atom_site.label_seq_id
  _atom_site.pdbx_PDB_model_num
   ATOM 1 N . LYS A 1 ? -3.37500 -10.27700 -8.57500 1.000 22.14819 N ? A ? 1 1
   ATOM 2 CA . LYS A 1 ? -2.43100 -10.65300 -9.67000 1.000 23.17761 C ? A ? 1 1
   ATOM 3 C . LYS A 1 ? -2.43500 -12.15300 -9.87400 1.000 24.45559 C ? A ? 1 1
   ATOM 4 O . LYS A 1 ? -2.36100 -12.91800 -8.89800 1.000 25.84735 O ? A ? 1 1
   ATOM 5 CB . LYS A 1 ? -1.01800 -10.16800 -9.34500 1.000 21.30736 C ? A ? 1 1
   ATOM 6 CG . LYS A 1 ? -0.03500 -10.49200 -10.43500 1.000 29.77602 C ? A ? 1 1
   ATOM 7 CD . LYS A 1 ? 1.35500 -10.43300 -9.88200 1.000 28.56354 C ? A ? 1 1
   ATOM 8 CE . LYS A 1 ? 2.39300 -10.49100 -10.96300 1.000 29.91708 C ? A ? 1 1
   ATOM 9 NZ . LYS A 1 ? 3.68600 -10.02400 -10.41100 1.000 42.15962 N ? A ? 1 1
   ATOM 10 H1 . LYS A 1 ? -3.38000 -9.39300 -8.47900 1.000 26.57783 H ? A ? 1 1
   ATOM 11 H2 . LYS A 1 ? -4.19500 -10.55800 -8.78100 1.000 26.57783 H ? A ? 1 1
   ATOM 12 H3 . LYS A 1 ? -3.11400 -10.65800 -7.81400 1.000 26.57783 H ? A ? 1 1
   ATOM 13 HA . LYS A 1 ? -2.70700 -10.22900 -10.49800 1.000 27.81314 H ? A ? 1 1
   ATOM 14 HB2 . LYS A 1 ? -1.03300 -9.20600 -9.22800 1.000 25.56884 H ? A ? 1 1
   ATOM 15 HB3 . LYS A 1 ? -0.71600 -10.59700 -8.52900 1.000 25.56884 H ? A ? 1 1
   ATOM 16 HG2 . LYS A 1 ? -0.20100 -11.38600 -10.77300 1.000 35.73123 H ? A ? 1 1
   ATOM 17 HG3 . LYS A 1 ? -0.11500 -9.84500 -11.15300 1.000 35.73123 H ? A ? 1 1
   ATOM 18 HD2 . LYS A 1 ? 1.47100 -9.60100 -9.39600 1.000 34.27625 H ? A ? 1 1
   ATOM 19 HD3 . LYS A 1 ? 1.49500 -11.18600 -9.28700 1.000 34.27625 H ? A ? 1 1
   ATOM 20 HE2 . LYS A 1 ? 2.49400 -11.40300 -11.27700 1.000 35.90049 H ? A ? 1 1
   ATOM 21 HE3 . LYS A 1 ? 2.13700 -9.91300 -11.70000 1.000 35.90049 H ? A ? 1 1
   ATOM 22 HZ1 . LYS A 1 ? 4.31100 -10.03900 -11.04500 1.000 50.59154 H ? A ? 1 1
   ATOM 23 HZ2 . LYS A 1 ? 3.60400 -9.19200 -10.10600 1.000 50.59154 H ? A ? 1 1
   ATOM 24 HZ3 . LYS A 1 ? 3.94000 -10.55300 -9.74200 1.000 50.59154 H ? A ? 1 1
   ATOM 25 N . VAL A 2 ? -2.52900 -12.59400 -11.13900 1.000 21.31262 N ? A ? 2 1
   ATOM 26 CA . VAL A 2 ? -2.40600 -13.99900 -11.47700 1.000 22.88703 C ? A ? 2 1
   ATOM 27 C . VAL A 2 ? -0.96900 -14.21000 -11.96100 1.000 29.38432 C ? A ? 2 1
   ATOM 28 O . VAL A 2 ? -0.55400 -13.67900 -13.00400 1.000 23.39897 O ? A ? 2 1
   ATOM 29 CB . VAL A 2 ? -3.46800 -14.43800 -12.48700 1.000 21.92727 C ? A ? 2 1
   ATOM 30 CG1 . VAL A 2 ? -3.30800 -15.85500 -12.85800 1.000 21.54628 C ? A ? 2 1
   ATOM 31 CG2 . VAL A 2 ? -4.90500 -14.27200 -11.90000 1.000 21.97836 C ? A ? 2 1
   ATOM 32 H . VAL A 2 ? -2.66600 -12.08300 -11.81700 1.000 25.57514 H ? A ? 2 1
   ATOM 33 HA . VAL A 2 ? -2.53400 -14.55300 -10.69100 1.000 27.46443 H ? A ? 2 1
   ATOM 34 HB . VAL A 2 ? -3.35700 -13.87600 -13.26900 1.000 26.31272 H ? A ? 2 1
   ATOM 35 HG11 . VAL A 2 ? -4.07300 -16.13200 -13.38500 1.000 25.85553 H ? A ? 2 1
   ATOM 36 HG12 . VAL A 2 ? -2.49500 -15.95500 -13.37700 1.000 25.85553 H ? A ? 2 1
   ATOM 37 HG13 . VAL A 2 ? -3.25200 -16.38900 -12.05000 1.000 25.85553 H ? A ? 2 1
   ATOM 38 HG21 . VAL A 2 ? -5.54900 -14.60400 -12.54400 1.000 26.37403 H ? A ? 2 1
   ATOM 39 HG22 . VAL A 2 ? -4.96900 -14.77900 -11.07500 1.000 26.37403 H ? A ? 2 1
   ATOM 40 HG23 . VAL A 2 ? -5.06700 -13.33200 -11.72300 1.000 26.37403 H ? A ? 2 1
   ATOM 41 N . PHE A 3 ? -0.19400 -14.94200 -11.15900 1.000 21.89844 N ? A ? 3 1
   ATOM 42 CA . PHE A 3 ? 1.19100 -15.23200 -11.49700 1.000 22.39536 C ? A ? 3 1
   ATOM 43 C . PHE A 3 ? 1.26800 -16.30200 -12.55800 1.000 23.32304 C ? A ? 3 1
   ATOM 44 O . PHE A 3 ? 0.43100 -17.21200 -12.63300 1.000 17.05818 O ? A ? 3 1
   ATOM 45 CB . PHE A 3 ? 1.99200 -15.73200 -10.28600 1.000 21.07486 C ? A ? 3 1
   ATOM 46 CG . PHE A 3 ? 2.48200 -14.65100 -9.42000 1.000 26.71574 C ? A ? 3 1
   ATOM 47 CD1 . PHE A 3 ? 1.61000 -13.97600 -8.58200 1.000 24.45816 C ? A ? 3 1
   ATOM 48 CD2 . PHE A 3 ? 3.80100 -14.32400 -9.41600 1.000 24.05161 C ? A ? 3 1
   ATOM 49 CE1 . PHE A 3 ? 2.07500 -12.97300 -7.76200 1.000 27.68795 C ? A ? 3 1
   ATOM 50 CE2 . PHE A 3 ? 4.27600 -13.31500 -8.63500 1.000 25.21440 C ? A ? 3 1
   ATOM 51 CZ . PHE A 3 ? 3.41900 -12.62900 -7.80200 1.000 31.53665 C ? A ? 3 1
   ATOM 52 H . PHE A 3 ? -0.45100 -15.28100 -10.41200 1.000 26.27813 H ? A ? 3 1
   ATOM 53 HA . PHE A 3 ? 1.59000 -14.40800 -11.81500 1.000 26.87443 H ? A ? 3 1
   ATOM 54 HB2 . PHE A 3 ? 1.42400 -16.30700 -9.75100 1.000 25.28984 H ? A ? 3 1
   ATOM 55 HB3 . PHE A 3 ? 2.76200 -16.22900 -10.60400 1.000 25.28984 H ? A ? 3 1
   ATOM 56 HD1 . PHE A 3 ? 0.70800 -14.20100 -8.57200 1.000 29.34979 H ? A ? 3 1
   ATOM 57 HD2 . PHE A 3 ? 4.39000 -14.79800 -9.95700 1.000 28.86194 H ? A ? 3 1
   ATOM 58 HE1 . PHE A 3 ? 1.49400 -12.53000 -7.18700 1.000 33.22554 H ? A ? 3 1
   ATOM 59 HE2 . PHE A 3 ? 5.17800 -13.09000 -8.66400 1.000 30.25728 H ? A ? 3 1
   ATOM 60 HZ . PHE A 3 ? 3.74000 -11.93700 -7.26800 1.000 37.84398 H ? A ? 3 1
   ATOM 61 N . GLY A 4 ? 2.30800 -16.22100 -13.38200 1.000 33.25658 N ? A ? 4 1
   ATOM 62 CA . GLY A 4 ? 2.70300 -17.37400 -14.14900 1.000 25.86358 C ? A ? 4 1
   ATOM 63 C . GLY A 4 ? 3.43700 -18.35200 -13.24000 1.000 21.46755 C ? A ? 4 1
   ATOM 64 O . GLY A 4 ? 3.98900 -17.98300 -12.20200 1.000 23.14343 O ? A ? 4 1
   ATOM 65 H . GLY A 4 ? 2.78800 -15.51800 -13.50600 1.000 39.90790 H ? A ? 4 1
   ATOM 66 HA2 . GLY A 4 ? 1.92100 -17.80900 -14.52300 1.000 31.03629 H ? A ? 4 1
   ATOM 67 HA3 . GLY A 4 ? 3.29100 -17.10700 -14.87300 1.000 31.03629 H ? A ? 4 1
   ATOM 68 N . ARG A 5 ? 3.38200 -19.61800 -13.63500 1.000 21.02941 N ? A ? 5 1
   ATOM 69 CA . ARG A 5 ? 4.09900 -20.67700 -12.95000 1.000 21.93256 C ? A ? 5 1
   ATOM 70 C . ARG A 5 ? 5.55500 -20.31100 -12.67700 1.000 35.62785 C ? A ? 5 1
   ATOM 71 O . ARG A 5 ? 6.00100 -20.33100 -11.52100 1.000 21.79620 O ? A ? 5 1
   ATOM 72 CB . ARG A 5 ? 3.97500 -21.94200 -13.79600 1.000 26.69105 C ? A ? 5 1
   ATOM 73 CG . ARG A 5 ? 4.60100 -23.18100 -13.17900 1.000 27.85740 C ? A ? 5 1
   ATOM 74 CD . ARG A 5 ? 4.39700 -24.37300 -14.04400 1.000 29.31150 C ? A ? 5 1
   ATOM 75 NE . ARG A 5 ? 4.97700 -24.23900 -15.38300 1.000 33.98949 N ? A ? 5 1
   ATOM 76 CZ . ARG A 5 ? 6.23600 -24.53800 -15.69500 1.000 28.42334 C ? A ? 5 1
   ATOM 77 NH1 . ARG A 5 ? 7.14900 -24.81200 -14.75800 1.000 27.19147 N ? A ? 5 1
   ATOM 78 NH2 . ARG A 5 ? 6.59700 -24.53800 -16.97100 1.000 29.10469 N ? A ? 5 1
   ATOM 79 H . ARG A 5 ? 2.92700 -19.89400 -14.31100 1.000 25.23529 H ? A ? 5 1
   ATOM 80 HA . ARG A 5 ? 3.70200 -20.83500 -12.07900 1.000 26.31907 H ? A ? 5 1
   ATOM 81 HB2 . ARG A 5 ? 3.03300 -22.12800 -13.93500 1.000 32.02926 H ? A ? 5 1
   ATOM 82 HB3 . ARG A 5 ? 4.41200 -21.78700 -14.64800 1.000 32.02926 H ? A ? 5 1
   ATOM 83 HG2 . ARG A 5 ? 5.55500 -23.04000 -13.07100 1.000 33.42888 H ? A ? 5 1
   ATOM 84 HG3 . ARG A 5 ? 4.19200 -23.35400 -12.31700 1.000 33.42888 H ? A ? 5 1
   ATOM 85 HD2 . ARG A 5 ? 4.80900 -25.14100 -13.61800 1.000 35.17380 H ? A ? 5 1
   ATOM 86 HD3 . ARG A 5 ? 3.44400 -24.52300 -14.14800 1.000 35.17380 H ? A ? 5 1
   ATOM 87 HE . ARG A 5 ? 4.46800 -23.94700 -16.01200 1.000 40.78739 H ? A ? 5 1
   ATOM 88 HH11 . ARG A 5 ? 6.93000 -24.79900 -13.92600 1.000 32.62977 H ? A ? 5 1
   ATOM 89 HH12 . ARG A 5 ? 7.95600 -25.00200 -14.98700 1.000 32.62977 H ? A ? 5 1
   ATOM 90 HH21 . ARG A 5 ? 6.02200 -24.34600 -17.58100 1.000 34.92563 H ? A ? 5 1
   ATOM 91 HH22 . ARG A 5 ? 7.40700 -24.72900 -17.18800 1.000 34.92563 H ? A ? 5 1
   ATOM 92 N . CYS A 6 ? 6.34400 -19.98100 -13.72200 1.000 23.45038 N ? A ? 6 1
   ATOM 93 CA . CYS A 6 ? 7.74800 -19.69100 -13.44000 1.000 28.84128 C ? A ? 6 1
   ATOM 94 C . CYS A 6 ? 7.92300 -18.35000 -12.72700 1.000 23.02208 C ? A ? 6 1
   ATOM 95 O . CYS A 6 ? 8.83800 -18.20400 -11.91700 1.000 24.97878 O ? A ? 6 1
   ATOM 96 CB . CYS A 6 ? 8.57500 -19.75500 -14.71500 1.000 26.77463 C ? A ? 6 1
   ATOM 97 SG . CYS A 6 ? 8.64500 -21.36900 -15.42400 1.000 29.74218 S ? A ? 6 1
   ATOM 98 H . CYS A 6 ? 6.10000 -19.92500 -14.54400 1.000 28.14046 H ? A ? 6 1
   ATOM 99 HA . CYS A 6 ? 8.09100 -20.37700 -12.84600 1.000 34.60953 H ? A ? 6 1
   ATOM 100 HB2 . CYS A 6 ? 8.18500 -19.15800 -15.37200 1.000 32.12956 H ? A ? 6 1
   ATOM 101 HB3 . CYS A 6 ? 9.48300 -19.47900 -14.51300 1.000 32.12956 H ? A ? 6 1
   ATOM 102 N . GLU A 7 ? 7.06900 -17.35400 -13.01100 1.000 25.30549 N ? A ? 7 1
   ATOM 103 CA . GLU A 7 ? 7.12700 -16.06400 -12.31300 1.000 28.81052 C ? A ? 7 1
   ATOM 104 C . GLU A 7 ? 6.97600 -16.24500 -10.80800 1.000 23.24585 C ? A ? 7 1
   ATOM 105 O . GLU A 7 ? 7.72200 -15.67100 -9.99400 1.000 23.18672 O ? A ? 7 1
   ATOM 106 CB . GLU A 7 ? 6.00400 -15.17700 -12.85200 1.000 30.50955 C ? A ? 7 1
   ATOM 107 CG . GLU A 7 ? 6.03200 -13.74200 -12.31900 1.000 37.71169 C ? A ? 7 1
   ATOM 108 CD . GLU A 7 ? 4.82400 -12.93900 -12.77100 1.000 36.60785 C ? A ? 7 1
   ATOM 109 OE1 . GLU A 7 ? 3.78800 -13.55700 -13.19200 1.000 30.29922 O ? A ? 7 1
   ATOM 110 OE2 . GLU A 7 ? 4.90400 -11.68500 -12.69300 1.000 30.08181 O ? A ? 7 1
   ATOM 111 H . GLU A 7 ? 6.44700 -17.40200 -13.60300 1.000 30.36658 H ? A ? 7 1
   ATOM 112 HA . GLU A 7 ? 7.98500 -15.64200 -12.47700 1.000 34.57262 H ? A ? 7 1
   ATOM 113 HB2 . GLU A 7 ? 6.07800 -15.13400 -13.81800 1.000 36.61146 H ? A ? 7 1
   ATOM 114 HB3 . GLU A 7 ? 5.15200 -15.56700 -12.60100 1.000 36.61146 H ? A ? 7 1
   ATOM 115 HG2 . GLU A 7 ? 6.03700 -13.76300 -11.34900 1.000 45.25403 H ? A ? 7 1
   ATOM 116 HG3 . GLU A 7 ? 6.83000 -13.29700 -12.64500 1.000 45.25403 H ? A ? 7 1
   ATOM 117 N . LEU A 8 ? 5.99100 -17.03800 -10.42100 1.000 21.74221 N ? A ? 8 1
   ATOM 118 CA . LEU A 8 ? 5.76600 -17.30700 -9.00800 1.000 21.14749 C ? A ? 8 1
   ATOM 119 C . LEU A 8 ? 6.90500 -18.09200 -8.40700 1.000 20.30798 C ? A ? 8 1
   ATOM 120 O . LEU A 8 ? 7.36700 -17.79100 -7.30800 1.000 19.68737 O ? A ? 8 1
   ATOM 121 CB . LEU A 8 ? 4.46800 -18.07200 -8.83400 1.000 21.41380 C ? A ? 8 1
   ATOM 122 CG . LEU A 8 ? 4.12500 -18.29400 -7.38000 1.000 18.09936 C ? A ? 8 1
   ATOM 123 CD1 . LEU A 8 ? 4.01400 -16.99200 -6.63200 1.000 26.37446 C ? A ? 8 1
   ATOM 124 CD2 . LEU A 8 ? 2.85100 -19.14400 -7.36200 1.000 16.23809 C ? A ? 8 1
   ATOM 125 H . LEU A 8 ? 5.44000 -17.43200 -10.95100 1.000 26.09065 H ? A ? 8 1
   ATOM 126 HA . LEU A 8 ? 5.69900 -16.46000 -8.54100 1.000 25.37699 H ? A ? 8 1
   ATOM 127 HB2 . LEU A 8 ? 3.74700 -17.56900 -9.24300 1.000 25.69656 H ? A ? 8 1
   ATOM 128 HB3 . LEU A 8 ? 4.55200 -18.93900 -9.26100 1.000 25.69656 H ? A ? 8 1
   ATOM 129 HG . LEU A 8 ? 4.82300 -18.76700 -6.90100 1.000 21.71923 H ? A ? 8 1
   ATOM 130 HD11 . LEU A 8 ? 3.51600 -17.14000 -5.81300 1.000 31.64936 H ? A ? 8 1
   ATOM 131 HD12 . LEU A 8 ? 4.90500 -16.67000 -6.42500 1.000 31.64936 H ? A ? 8 1
   ATOM 132 HD13 . LEU A 8 ? 3.55000 -16.34700 -7.18900 1.000 31.64936 H ? A ? 8 1
   ATOM 133 HD21 . LEU A 8 ? 2.59600 -19.31100 -6.44100 1.000 19.48571 H ? A ? 8 1
   ATOM 134 HD22 . LEU A 8 ? 2.14400 -18.66200 -7.81900 1.000 19.48571 H ? A ? 8 1
   ATOM 135 HD23 . LEU A 8 ? 3.02500 -19.98400 -7.81500 1.000 19.48571 H ? A ? 8 1
   ATOM 136 N . ALA A 9 ? 7.33700 -19.14100 -9.09400 1.000 23.51643 N ? A ? 9 1
   ATOM 137 CA . ALA A 9 ? 8.54000 -19.85500 -8.68400 1.000 19.99062 C ? A ? 9 1
   ATOM 138 C . ALA A 9 ? 9.67500 -18.89600 -8.36800 1.000 24.25820 C ? A ? 9 1
   ATOM 139 O . ALA A 9 ? 10.37700 -19.02500 -7.34900 1.000 19.40115 O ? A ? 9 1
   ATOM 140 CB . ALA A 9 ? 8.94800 -20.80600 -9.80600 1.000 21.61572 C ? A ? 9 1
   ATOM 141 H . ALA A 9 ? 6.95600 -19.45900 -9.79700 1.000 28.21972 H ? A ? 9 1
   ATOM 142 HA . ALA A 9 ? 8.35400 -20.36600 -7.88100 1.000 23.98874 H ? A ? 9 1
   ATOM 143 HB1 . ALA A 9 ? 9.72200 -21.31600 -9.52100 1.000 25.93887 H ? A ? 9 1
   ATOM 144 HB2 . ALA A 9 ? 8.20900 -21.40400 -9.99600 1.000 25.93887 H ? A ? 9 1
   ATOM 145 HB3 . ALA A 9 ? 9.16600 -20.28700 -10.59600 1.000 25.93887 H ? A ? 9 1
   ATOM 146 N . ALA A 10 ? 9.90500 -17.94200 -9.26300 1.000 26.35952 N ? A ? 10 1
   ATOM 147 CA . ALA A 10 ? 10.99900 -17.00900 -9.07100 1.000 26.56741 C ? A ? 10 1
   ATOM 148 C . ALA A 10 ? 10.75100 -16.13700 -7.86300 1.000 26.66337 C ? A ? 10 1
   ATOM 149 O . ALA A 10 ? 11.68500 -15.83400 -7.10000 1.000 27.84508 O ? A ? 10 1
   ATOM 150 CB . ALA A 10 ? 11.14400 -16.14900 -10.32800 1.000 32.72080 C ? A ? 10 1
   ATOM 151 H . ALA A 10 ? 9.44700 -17.81600 -9.98000 1.000 31.63143 H ? A ? 10 1
   ATOM 152 HA . ALA A 10 ? 11.82600 -17.49700 -8.92900 1.000 31.88090 H ? A ? 10 1
   ATOM 153 HB1 . ALA A 10 ? 11.88600 -15.53600 -10.20700 1.000 39.26496 H ? A ? 10 1
   ATOM 154 HB2 . ALA A 10 ? 11.31300 -16.72700 -11.08800 1.000 39.26496 H ? A ? 10 1
   ATOM 155 HB3 . ALA A 10 ? 10.32300 -15.65200 -10.46700 1.000 39.26496 H ? A ? 10 1
   ATOM 156 N . ALA A 11 ? 9.52100 -15.64900 -7.70200 1.000 28.61214 N ? A ? 11 1
   ATOM 157 CA . ALA A 11 ? 9.28200 -14.72900 -6.61000 1.000 26.88908 C ? A ? 11 1
   ATOM 158 C . ALA A 11 ? 9.34900 -15.48100 -5.29300 1.000 22.91002 C ? A ? 11 1
   ATOM 159 O . ALA A 11 ? 9.82600 -14.95700 -4.27500 1.000 27.00883 O ? A ? 11 1
   ATOM 160 CB . ALA A 11 ? 7.94100 -14.02500 -6.76300 1.000 30.15792 C ? A ? 11 1
   ATOM 161 H . ALA A 11 ? 8.84000 -15.83100 -8.19500 1.000 34.33457 H ? A ? 11 1
   ATOM 162 HA . ALA A 11 ? 9.95900 -14.03400 -6.62400 1.000 32.26690 H ? A ? 11 1
   ATOM 163 HB1 . ALA A 11 ? 7.81300 -13.42300 -6.01300 1.000 36.18951 H ? A ? 11 1
   ATOM 164 HB2 . ALA A 11 ? 7.94000 -13.52300 -7.59300 1.000 36.18951 H ? A ? 11 1
   ATOM 165 HB3 . ALA A 11 ? 7.23500 -14.69000 -6.77700 1.000 36.18951 H ? A ? 11 1
   ATOM 166 N . MET A 12 ? 8.85900 -16.71800 -5.30100 1.000 21.88240 N ? A ? 12 1
   ATOM 167 CA . MET A 12 ? 8.93400 -17.51700 -4.09100 1.000 21.01929 C ? A ? 12 1
   ATOM 168 C . MET A 12 ? 10.37700 -17.73300 -3.70100 1.000 24.29955 C ? A ? 12 1
   ATOM 169 O . MET A 12 ? 10.74500 -17.60000 -2.53400 1.000 26.60765 O ? A ? 12 1
   ATOM 170 CB . MET A 12 ? 8.23900 -18.84500 -4.33800 1.000 22.88971 C ? A ? 12 1
   ATOM 171 CG . MET A 12 ? 6.76500 -18.76500 -4.11300 1.000 20.81945 C ? A ? 12 1
   ATOM 172 SD . MET A 12 ? 5.94100 -20.28700 -4.54900 1.000 21.50319 S ? A ? 12 1
   ATOM 173 CE . MET A 12 ? 4.36700 -19.95800 -3.69800 1.000 22.26460 C ? A ? 12 1
   ATOM 174 H . MET A 12 ? 8.49000 -17.10400 -5.97600 1.000 26.25888 H ? A ? 12 1
   ATOM 175 HA . MET A 12 ? 8.47600 -17.06800 -3.36300 1.000 25.22315 H ? A ? 12 1
   ATOM 176 HB2 . MET A 12 ? 8.39000 -19.11600 -5.25700 1.000 27.46766 H ? A ? 12 1
   ATOM 177 HB3 . MET A 12 ? 8.60100 -19.51000 -3.73200 1.000 27.46766 H ? A ? 12 1
   ATOM 178 HG2 . MET A 12 ? 6.59400 -18.58600 -3.17600 1.000 24.98334 H ? A ? 12 1
   ATOM 179 HG3 . MET A 12 ? 6.39700 -18.05400 -4.66000 1.000 24.98334 H ? A ? 12 1
   ATOM 180 HE1 . MET A 12 ? 3.76500 -20.70400 -3.84800 1.000 26.71751 H ? A ? 12 1
   ATOM 181 HE2 . MET A 12 ? 4.53700 -19.85500 -2.74900 1.000 26.71751 H ? A ? 12 1
   ATOM 182 HE3 . MET A 12 ? 3.97900 -19.14300 -4.05500 1.000 26.71751 H ? A ? 12 1
   ATOM 183 N . LYS A 13 ? 11.21700 -18.04900 -4.69200 1.000 28.27793 N ? A ? 13 1
   ATOM 184 CA . LYS A 13 ? 12.63200 -18.30300 -4.42600 1.000 27.01590 C ? A ? 13 1
   ATOM 185 C . LYS A 13 ? 13.33100 -17.05100 -3.90000 1.000 28.28147 C ? A ? 13 1
   ATOM 186 O . LYS A 13 ? 14.13300 -17.11400 -2.94100 1.000 28.91790 O ? A ? 13 1
   ATOM 187 CB . LYS A 13 ? 13.28500 -18.82300 -5.70800 1.000 26.87443 C ? A ? 13 1
   ATOM 188 CG . LYS A 13 ? 14.81200 -18.77800 -5.70900 1.000 38.70800 C ? A ? 13 1
   ATOM 189 CD . LYS A 13 ? 15.41400 -19.49400 -6.96900 1.000 44.59168 C ? A ? 13 1
   ATOM 190 CE . LYS A 13 ? 16.96800 -19.51100 -6.98000 1.000 52.11155 C ? A ? 13 1
   ATOM 191 NZ . LYS A 13 ? 17.58600 -18.35200 -6.24600 1.000 51.37750 N ? A ? 13 1
   ATOM 192 H . LYS A 13 ? 10.99300 -18.12100 -5.51900 1.000 33.93352 H ? A ? 13 1
   ATOM 193 HA . LYS A 13 ? 12.72700 -18.98300 -3.74100 1.000 32.41908 H ? A ? 13 1
   ATOM 194 HB2 . LYS A 13 ? 13.02000 -19.74700 -5.83600 1.000 32.24931 H ? A ? 13 1
   ATOM 195 HB3 . LYS A 13 ? 12.97600 -18.28300 -6.45200 1.000 32.24931 H ? A ? 13 1
   ATOM 196 HG2 . LYS A 13 ? 15.10500 -17.85400 -5.71600 1.000 46.44960 H ? A ? 13 1
   ATOM 197 HG3 . LYS A 13 ? 15.14600 -19.22600 -4.91600 1.000 46.44960 H ? A ? 13 1
   ATOM 198 HD2 . LYS A 13 ? 15.10600 -20.41400 -6.98500 1.000 53.51001 H ? A ? 13 1
   ATOM 199 HD3 . LYS A 13 ? 15.11600 -19.03000 -7.76700 1.000 53.51001 H ? A ? 13 1
   ATOM 200 HE2 . LYS A 13 ? 17.27600 -20.32800 -6.55600 1.000 62.53386 H ? A ? 13 1
   ATOM 201 HE3 . LYS A 13 ? 17.27600 -19.47800 -7.89900 1.000 62.53386 H ? A ? 13 1
   ATOM 202 HZ1 . LYS A 13 ? 18.47300 -18.40600 -6.28400 1.000 61.65300 H ? A ? 13 1
   ATOM 203 HZ2 . LYS A 13 ? 17.32600 -17.58500 -6.61500 1.000 61.65300 H ? A ? 13 1
   ATOM 204 HZ3 . LYS A 13 ? 17.33200 -18.36300 -5.39300 1.000 61.65300 H ? A ? 13 1
   ATOM 205 N . ARG A 14 ? 12.96200 -15.89300 -4.45400 1.000 25.09691 N ? A ? 14 1
   ATOM 206 CA . ARG A 14 ? 13.47700 -14.60500 -4.01400 1.000 31.42320 C ? A ? 14 1
   ATOM 207 C . ARG A 14 ? 13.11400 -14.33300 -2.55900 1.000 40.96894 C ? A ? 14 1
   ATOM 208 O . ARG A 14 ? 13.84200 -13.62500 -1.85000 1.000 38.52988 O ? A ? 14 1
   ATOM 209 CB . ARG A 14 ? 12.90900 -13.52100 -4.95100 1.000 32.27495 C ? A ? 14 1
   ATOM 210 CG . ARG A 14 ? 13.03600 -12.05900 -4.47700 1.000 42.24211 C ? A ? 14 1
   ATOM 211 CD . ARG A 14 ? 14.26500 -11.35500 -5.10000 1.000 40.45688 C ? A ? 14 1
   ATOM 212 NE . ARG A 14 ? 14.92700 -10.48300 -4.14000 1.000 42.56284 N ? A ? 14 1
   ATOM 213 CZ . ARG A 14 ? 14.49400 -9.27400 -3.79500 1.000 50.22853 C ? A ? 14 1
   ATOM 214 NH1 . ARG A 14 ? 13.33700 -8.80100 -4.23500 1.000 47.97194 N ? A ? 14 1
   ATOM 215 NH2 . ARG A 14 ? 15.22300 -8.53900 -2.95100 1.000 43.42396 N ? A ? 14 1
   ATOM 216 H . ARG A 14 ? 12.40100 -15.82800 -5.10200 1.000 30.11629 H ? A ? 14 1
   ATOM 217 HA . ARG A 14 ? 14.44500 -14.58300 -4.06800 1.000 37.70785 H ? A ? 14 1
   ATOM 218 HB2 . ARG A 14 ? 13.37400 -13.58500 -5.80000 1.000 38.72994 H ? A ? 14 1
   ATOM 219 HB3 . ARG A 14 ? 11.96400 -13.69800 -5.07700 1.000 38.72994 H ? A ? 14 1
   ATOM 220 HG2 . ARG A 14 ? 12.24100 -11.56800 -4.73700 1.000 50.69054 H ? A ? 14 1
   ATOM 221 HG3 . ARG A 14 ? 13.13500 -12.04400 -3.51200 1.000 50.69054 H ? A ? 14 1
   ATOM 222 HD2 . ARG A 14 ? 14.90200 -12.02400 -5.39400 1.000 48.54826 H ? A ? 14 1
   ATOM 223 HD3 . ARG A 14 ? 13.97700 -10.81600 -5.85300 1.000 48.54826 H ? A ? 14 1
   ATOM 224 HE . ARG A 14 ? 15.64900 -10.77000 -3.77100 1.000 51.07541 H ? A ? 14 1
   ATOM 225 HH11 . ARG A 14 ? 12.84800 -9.27900 -4.75600 1.000 57.56632 H ? A ? 14 1
   ATOM 226 HH12 . ARG A 14 ? 13.07600 -8.01600 -4.00000 1.000 57.56632 H ? A ? 14 1
   ATOM 227 HH21 . ARG A 14 ? 15.96100 -8.85000 -2.63800 1.000 52.10876 H ? A ? 14 1
   ATOM 228 HH22 . ARG A 14 ? 14.95400 -7.75600 -2.72000 1.000 52.10876 H ? A ? 14 1
   ATOM 229 N . HIS A 15 ? 11.94800 -14.85100 -2.17200 1.000 30.74808 N ? A ? 15 1
   ATOM 230 CA . HIS A 15 ? 11.35100 -14.61900 -0.84400 1.000 28.17841 C ? A ? 15 1
   ATOM 231 C . HIS A 15 ? 11.76700 -15.70300 0.14400 1.000 29.21743 C ? A ? 15 1
   ATOM 232 O . HIS A 15 ? 11.24000 -15.64200 1.22700 1.000 34.84050 O ? A ? 15 1
   ATOM 233 CB . HIS A 15 ? 9.84300 -14.49400 -1.05200 1.000 32.14503 C ? A ? 15 1
   ATOM 234 CG . HIS A 15 ? 9.48000 -13.15900 -1.59400 1.000 36.82465 C ? A ? 15 1
   ATOM 235 ND1 . HIS A 15 ? 9.54100 -12.06300 -0.77800 1.000 40.73833 N ? A ? 15 1
   ATOM 236 CD2 . HIS A 15 ? 9.18000 -12.70700 -2.84300 1.000 35.03299 C ? A ? 15 1
   ATOM 237 CE1 . HIS A 15 ? 9.21400 -11.01700 -1.49100 1.000 42.86403 C ? A ? 15 1
   ATOM 238 NE2 . HIS A 15 ? 8.95600 -11.41300 -2.75900 1.000 43.30697 N ? A ? 15 1
   ATOM 239 H . HIS A 15 ? 11.35800 -15.45100 -2.77600 1.000 36.89770 H ? A ? 15 1
   ATOM 240 HA . HIS A 15 ? 11.72200 -13.66500 -0.47300 1.000 33.81409 H ? A ? 15 1
   ATOM 241 HB2 . HIS A 15 ? 9.50700 -15.26700 -1.74200 1.000 38.57403 H ? A ? 15 1
   ATOM 242 HB3 . HIS A 15 ? 9.33300 -14.64300 -0.10200 1.000 38.57403 H ? A ? 15 1
   ATOM 243 HD1 . HIS A 15 ? 9.82200 -12.06200 0.19800 1.000 48.88600 H ? A ? 15 1
   ATOM 244 HD2 . HIS A 15 ? 8.92500 -13.26100 -3.71200 1.000 42.03958 H ? A ? 15 1
   ATOM 245 HE1 . HIS A 15 ? 9.22100 -10.00300 -1.13900 1.000 51.43684 H ? A ? 15 1
   ATOM 246 N . GLY A 16 ? 12.59000 -16.68000 -0.23300 1.000 29.27439 N ? A ? 16 1
   ATOM 247 CA . GLY A 16 ? 13.18700 -17.62800 0.68600 1.000 28.00791 C ? A ? 16 1
   ATOM 248 C . GLY A 16 ? 12.42600 -18.90800 0.90600 1.000 24.10062 C ? A ? 16 1
   ATOM 249 O . GLY A 16 ? 12.69700 -19.59800 1.88900 1.000 26.45559 O ? A ? 16 1
   ATOM 250 H . GLY A 16 ? 12.80900 -16.79900 -1.05600 1.000 35.12927 H ? A ? 16 1
   ATOM 251 HA2 . GLY A 16 ? 14.06600 -17.86600 0.35100 1.000 33.60949 H ? A ? 16 1
   ATOM 252 HA3 . GLY A 16 ? 13.28500 -17.19700 1.54900 1.000 33.60949 H ? A ? 16 1
   ATOM 253 N . LEU A 17 ? 11.48600 -19.26000 0.01500 1.000 27.65365 N ? A ? 17 1
   ATOM 254 CA . LEU A 17 ? 10.72000 -20.47600 0.17300 1.000 24.74402 C ? A ? 17 1
   ATOM 255 C . LEU A 17 ? 11.43000 -21.72100 -0.34700 1.000 27.47194 C ? A ? 17 1
   ATOM 256 O . LEU A 17 ? 11.10400 -22.83700 0.09400 1.000 30.87796 O ? A ? 17 1
   ATOM 257 CB . LEU A 17 ? 9.36500 -20.35100 -0.56500 1.000 23.01217 C ? A ? 17 1
   ATOM 258 CG . LEU A 17 ? 8.21400 -19.74900 0.25000 1.000 25.65497 C ? A ? 17 1
   ATOM 259 CD1 . LEU A 17 ? 6.84900 -19.92000 -0.50200 1.000 19.62640 C ? A ? 17 1
   ATOM 260 CD2 . LEU A 17 ? 8.14100 -20.35100 1.66900 1.000 22.98859 C ? A ? 17 1
   ATOM 261 H . LEU A 17 ? 11.28100 -18.80300 -0.68400 1.000 33.18438 H ? A ? 17 1
   ATOM 262 HA . LEU A 17 ? 10.56300 -20.59600 1.12300 1.000 29.69282 H ? A ? 17 1
   ATOM 263 HB2 . LEU A 17 ? 9.49500 -19.78500 -1.34200 1.000 27.61461 H ? A ? 17 1
   ATOM 264 HB3 . LEU A 17 ? 9.08800 -21.23800 -0.84300 1.000 27.61461 H ? A ? 17 1
   ATOM 265 HG . LEU A 17 ? 8.38200 -18.79900 0.35300 1.000 30.78597 H ? A ? 17 1
   ATOM 266 HD11 . LEU A 17 ? 6.18300 -19.35600 -0.08000 1.000 23.55167 H ? A ? 17 1
   ATOM 267 HD12 . LEU A 17 ? 6.96500 -19.66000 -1.42900 1.000 23.55167 H ? A ? 17 1
   ATOM 268 HD13 . LEU A 17 ? 6.57500 -20.85000 -0.45100 1.000 23.55167 H ? A ? 17 1
   ATOM 269 HD21 . LEU A 17 ? 7.25600 -20.19400 2.03400 1.000 27.58631 H ? A ? 17 1
   ATOM 270 HD22 . LEU A 17 ? 8.31300 -21.30400 1.61700 1.000 27.58631 H ? A ? 17 1
   ATOM 271 HD23 . LEU A 17 ? 8.80900 -19.92400 2.22800 1.000 27.58631 H ? A ? 17 1
   ATOM 272 N . ASP A 18 ? 12.37800 -21.56900 -1.24300 1.000 24.66979 N ? A ? 18 1
   ATOM 273 CA . ASP A 18 ? 13.05100 -22.73300 -1.85300 1.000 24.97936 C ? A ? 18 1
   ATOM 274 C . ASP A 18 ? 13.78800 -23.51400 -0.76000 1.000 26.51994 C ? A ? 18 1
   ATOM 275 O . ASP A 18 ? 14.78700 -23.00400 -0.25200 1.000 26.28800 O ? A ? 18 1
   ATOM 276 CB . ASP A 18 ? 13.93100 -22.33000 -3.03200 1.000 31.63313 C ? A ? 18 1
   ATOM 277 CG . ASP A 18 ? 14.92300 -21.20900 -2.77400 1.000 41.17378 C ? A ? 18 1
   ATOM 278 OD1 . ASP A 18 ? 14.53900 -20.20000 -2.14800 1.000 41.42798 O ? A ? 18 1
   ATOM 279 OD2 . ASP A 18 ? 16.06600 -21.34800 -3.23400 1.000 49.81233 O ? A ? 18 1
   ATOM 280 H . ASP A 18 ? 12.69400 -20.64600 -1.59100 1.000 29.60374 H ? A ? 18 1
   ATOM 281 HA . ASP A 18 ? 12.27200 -23.38200 -2.25000 1.000 29.97523 H ? A ? 18 1
   ATOM 282 HB2 . ASP A 18 ? 14.48800 -23.20600 -3.36000 1.000 37.95976 H ? A ? 18 1
   ATOM 283 HB3 . ASP A 18 ? 13.28200 -22.01900 -3.85000 1.000 37.95976 H ? A ? 18 1
   ATOM 284 N . ASN A 19 ? 13.29400 -24.71100 -0.43600 1.000 24.90403 N ? A ? 19 1
   ATOM 285 CA . ASN A 19 ? 13.88100 -25.57600 0.58300 1.000 20.82605 C ? A ? 19 1
   ATOM 286 C . ASN A 19 ? 13.56100 -25.02500 1.96200 1.000 24.48870 C ? A ? 19 1
   ATOM 287 O . ASN A 19 ? 14.15400 -25.53500 2.99000 1.000 21.74904 O ? A ? 19 1
   ATOM 288 CB . ASN A 19 ? 15.39500 -25.73800 0.38100 1.000 25.16199 C ? A ? 19 1
   ATOM 289 CG . ASN A 19 ? 15.88400 -27.14800 0.64700 1.000 37.72101 C ? A ? 19 1
   ATOM 290 OD1 . ASN A 19 ? 15.08700 -28.09300 0.79200 1.000 46.74785 O ? A ? 19 1
   ATOM 291 ND2 . ASN A 19 ? 17.21300 -27.29800 0.78600 1.000 39.71561 N ? A ? 19 1
   ATOM 292 HA . ASN A 19 ? 13.51400 -26.47300 0.53200 1.000 24.99126 H ? A ? 19 1
   ATOM 293 HB2 . ASN A 19 ? 15.61600 -25.51300 -0.53700 1.000 30.19439 H ? A ? 19 1
   ATOM 294 HB3 . ASN A 19 ? 15.85900 -25.14100 0.98900 1.000 30.19439 H ? A ? 19 1
   ATOM 295 HD21 . ASN A 19 ? 17.54400 -28.07700 0.93900 1.000 47.65873 H ? A ? 19 1
   ATOM 296 HD22 . ASN A 19 ? 17.73200 -26.61600 0.72300 1.000 47.65873 H ? A ? 19 1
   ATOM 297 H A ASN A 19 ? 12.59500 -25.05700 -0.79800 0.570 29.88484 H ? A ? 19 1
   ATOM 298 H B ASN A 19 ? 12.57900 -25.04300 -0.77900 0.430 29.88484 H ? A ? 19 1
   ATOM 299 N . TYR A 20 ? 12.62800 -24.06100 2.09100 1.000 21.85360 N ? A ? 20 1
   ATOM 300 CA . TYR A 20 ? 12.23300 -23.61500 3.43500 1.000 19.11057 C ? A ? 20 1
   ATOM 301 C . TYR A 20 ? 11.64000 -24.78300 4.20600 1.000 20.34313 C ? A ? 20 1
   ATOM 302 O . TYR A 20 ? 10.74800 -25.48700 3.70800 1.000 19.54630 O ? A ? 20 1
   ATOM 303 CB . TYR A 20 ? 11.19600 -22.47500 3.42800 1.000 20.92925 C ? A ? 20 1
   ATOM 304 CG . TYR A 20 ? 11.03600 -21.88000 4.81800 1.000 25.12551 C ? A ? 20 1
   ATOM 305 CD1 . TYR A 20 ? 11.93900 -20.95800 5.29200 1.000 25.89638 C ? A ? 20 1
   ATOM 306 CD2 . TYR A 20 ? 10.03400 -22.29900 5.68300 1.000 22.69206 C ? A ? 20 1
   ATOM 307 CE1 . TYR A 20 ? 11.82700 -20.45600 6.56500 1.000 27.38634 C ? A ? 20 1
   ATOM 308 CE2 . TYR A 20 ? 9.92900 -21.80100 6.94800 1.000 21.80556 C ? A ? 20 1
   ATOM 309 CZ . TYR A 20 ? 10.83900 -20.88300 7.38300 1.000 26.72553 C ? A ? 20 1
   ATOM 310 OH . TYR A 20 ? 10.74900 -20.38100 8.65100 1.000 29.74852 O ? A ? 20 1
   ATOM 311 H . TYR A 20 ? 12.22600 -23.66700 1.44100 1.000 26.22432 H ? A ? 20 1
   ATOM 312 HA . TYR A 20 ? 13.03400 -23.27200 3.86200 1.000 22.93268 H ? A ? 20 1
   ATOM 313 HB2 . TYR A 20 ? 11.49000 -21.77400 2.82500 1.000 25.11510 H ? A ? 20 1
   ATOM 314 HB3 . TYR A 20 ? 10.33700 -22.82100 3.14000 1.000 25.11510 H ? A ? 20 1
   ATOM 315 HD1 . TYR A 20 ? 12.63300 -20.67200 4.74400 1.000 31.07565 H ? A ? 20 1
   ATOM 316 HD2 . TYR A 20 ? 9.42100 -22.93500 5.39300 1.000 27.23047 H ? A ? 20 1
   ATOM 317 HE1 . TYR A 20 ? 12.43400 -19.81800 6.86500 1.000 32.86361 H ? A ? 20 1
   ATOM 318 HE2 . TYR A 20 ? 9.24200 -22.08400 7.50800 1.000 26.16667 H ? A ? 20 1
   ATOM 319 HH . TYR A 20 ? 11.35000 -19.80800 8.77600 1.000 35.69822 H ? A ? 20 1
   ATOM 320 N . ARG A 21 ? 12.14500 -25.02000 5.41200 1.000 23.56938 N ? A ? 21 1
   ATOM 321 CA . ARG A 21 ? 11.72900 -26.19200 6.20100 1.000 24.42382 C ? A ? 21 1
   ATOM 322 C . ARG A 21 ? 11.82800 -27.45700 5.35600 1.000 20.28060 C ? A ? 21 1
   ATOM 323 O . ARG A 21 ? 11.09700 -28.45200 5.56800 1.000 21.63840 O ? A ? 21 1
   ATOM 324 CB . ARG A 21 ? 10.32000 -26.03800 6.77600 1.000 24.12635 C ? A ? 21 1
   ATOM 325 CG . ARG A 21 ? 10.30600 -25.35900 8.14600 1.000 35.50032 C ? A ? 21 1
   ATOM 326 CD . ARG A 21 ? 10.58300 -26.36000 9.23100 1.000 30.33009 C ? A ? 21 1
   ATOM 327 NE . ARG A 21 ? 10.45800 -25.75300 10.54200 1.000 54.73901 N ? A ? 21 1
   ATOM 328 CZ . ARG A 21 ? 10.38600 -26.42100 11.68900 1.000 37.34621 C ? A ? 21 1
   ATOM 329 NH1 . ARG A 21 ? 10.29100 -27.74500 11.72300 1.000 44.44991 N ? A ? 21 1
   ATOM 330 NH2 . ARG A 21 ? 10.39800 -25.74200 12.82700 1.000 44.49791 N ? A ? 21 1
   ATOM 331 H . ARG A 21 ? 12.73000 -24.52300 5.80000 1.000 28.28326 H ? A ? 21 1
   ATOM 332 HA . ARG A 21 ? 12.33000 -26.27300 6.95800 1.000 29.30858 H ? A ? 21 1
   ATOM 333 HB2 . ARG A 21 ? 9.78900 -25.49900 6.16900 1.000 28.95162 H ? A ? 21 1
   ATOM 334 HB3 . ARG A 21 ? 9.92200 -26.91700 6.87400 1.000 28.95162 H ? A ? 21 1
   ATOM 335 HG2 . ARG A 21 ? 10.99100 -24.67300 8.17600 1.000 42.60038 H ? A ? 21 1
   ATOM 336 HG3 . ARG A 21 ? 9.43400 -24.96400 8.30400 1.000 42.60038 H ? A ? 21 1
   ATOM 337 HD2 . ARG A 21 ? 9.94600 -27.08900 9.16800 1.000 36.39611 H ? A ? 21 1
   ATOM 338 HD3 . ARG A 21 ? 11.48600 -26.70000 9.13400 1.000 36.39611 H ? A ? 21 1
   ATOM 339 HE . ARG A 21 ? 10.42800 -24.89500 10.58100 1.000 65.68681 H ? A ? 21 1
   ATOM 340 HH11 . ARG A 21 ? 10.27400 -28.19400 10.99000 1.000 53.33989 H ? A ? 21 1
   ATOM 341 HH12 . ARG A 21 ? 10.24500 -28.15300 12.47900 1.000 53.33989 H ? A ? 21 1
   ATOM 342 HH21 . ARG A 21 ? 10.45200 -24.88400 12.81500 1.000 53.39749 H ? A ? 21 1
   ATOM 343 HH22 . ARG A 21 ? 10.35200 -26.16000 13.57800 1.000 53.39749 H ? A ? 21 1
   ATOM 344 N . GLY A 22 ? 12.74600 -27.43000 4.38400 1.000 18.07853 N ? A ? 22 1
   ATOM 345 CA . GLY A 22 ? 13.01900 -28.60700 3.59300 1.000 21.35118 C ? A ? 22 1
   ATOM 346 C . GLY A 22 ? 12.10000 -28.85200 2.40000 1.000 20.40430 C ? A ? 22 1
   ATOM 347 O . GLY A 22 ? 12.24900 -29.87500 1.74500 1.000 18.86858 O ? A ? 22 1
   ATOM 348 H . GLY A 22 ? 13.21500 -26.74100 4.17300 1.000 21.69424 H ? A ? 22 1
   ATOM 349 HA2 . GLY A 22 ? 13.92500 -28.54000 3.25100 1.000 25.62141 H ? A ? 22 1
   ATOM 350 HA3 . GLY A 22 ? 12.95600 -29.38300 4.17100 1.000 25.62141 H ? A ? 22 1
   ATOM 351 N . TYR A 23 ? 11.16600 -27.96100 2.10400 1.000 18.98137 N ? A ? 23 1
   ATOM 352 CA . TYR A 23 ? 10.23400 -28.17600 0.99800 1.000 19.06200 C ? A ? 23 1
   ATOM 353 C . TYR A 23 ? 10.77500 -27.48600 -0.23800 1.000 19.67959 C ? A ? 23 1
   ATOM 354 O . TYR A 23 ? 10.99000 -26.25900 -0.23800 1.000 19.03164 O ? A ? 23 1
   ATOM 355 CB . TYR A 23 ? 8.85600 -27.65700 1.35800 1.000 20.88795 C ? A ? 23 1
   ATOM 356 CG . TYR A 23 ? 8.22100 -28.50700 2.42500 1.000 15.09651 C ? A ? 23 1
   ATOM 357 CD1 . TYR A 23 ? 7.47300 -29.62300 2.06000 1.000 14.02022 C ? A ? 23 1
   ATOM 358 CD2 . TYR A 23 ? 8.37300 -28.23400 3.80400 1.000 15.38432 C ? A ? 23 1
   ATOM 359 CE1 . TYR A 23 ? 6.86900 -30.43400 2.99600 1.000 17.37026 C ? A ? 23 1
   ATOM 360 CE2 . TYR A 23 ? 7.74800 -29.06000 4.76900 1.000 16.11662 C ? A ? 23 1
   ATOM 361 CZ . TYR A 23 ? 7.00100 -30.16700 4.34100 1.000 14.62545 C ? A ? 23 1
   ATOM 362 OH . TYR A 23 ? 6.35300 -31.06300 5.20500 1.000 17.60927 O ? A ? 23 1
   ATOM 363 H . TYR A 23 ? 11.04900 -27.22100 2.52800 1.000 22.77764 H ? A ? 23 1
   ATOM 364 HA . TYR A 23 ? 10.15500 -29.12400 0.80800 1.000 22.87440 H ? A ? 23 1
   ATOM 365 HB2 . TYR A 23 ? 8.93000 -26.74900 1.69100 1.000 25.06554 H ? A ? 23 1
   ATOM 366 HB3 . TYR A 23 ? 8.28900 -27.67600 0.57100 1.000 25.06554 H ? A ? 23 1
   ATOM 367 HD1 . TYR A 23 ? 7.37800 -29.82700 1.15800 1.000 16.82426 H ? A ? 23 1
   ATOM 368 HD2 . TYR A 23 ? 8.88600 -27.50900 4.07900 1.000 18.46119 H ? A ? 23 1
   ATOM 369 HE1 . TYR A 23 ? 6.36800 -31.16600 2.71800 1.000 20.84431 H ? A ? 23 1
   ATOM 370 HE2 . TYR A 23 ? 7.83200 -28.87100 5.67500 1.000 19.33994 H ? A ? 23 1
   ATOM 371 HH . TYR A 23 ? 6.57000 -30.90300 6.00000 1.000 21.13112 H ? A ? 23 1
   ATOM 372 N . SER A 24 ? 11.01700 -28.28600 -1.27500 1.000 20.75890 N ? A ? 24 1
   ATOM 373 CA . SER A 24 ? 11.57800 -27.72600 -2.48100 1.000 18.06169 C ? A ? 24 1
   ATOM 374 C . SER A 24 ? 10.56900 -26.77600 -3.09800 1.000 20.94035 C ? A ? 24 1
   ATOM 375 O . SER A 24 ? 9.34600 -26.88400 -2.89600 1.000 19.04139 O ? A ? 24 1
   ATOM 376 CB . SER A 24 ? 11.95500 -28.82700 -3.43800 1.000 20.72450 C ? A ? 24 1
   ATOM 377 OG . SER A 24 ? 10.79300 -29.50300 -3.84700 1.000 28.34915 O ? A ? 24 1
   ATOM 378 H . SER A 24 ? 10.86700 -29.13200 -1.29700 1.000 24.91068 H ? A ? 24 1
   ATOM 379 HA . SER A 24 ? 12.38900 -27.22800 -2.29200 1.000 21.67403 H ? A ? 24 1
   ATOM 380 HB2 . SER A 24 ? 12.39300 -28.44300 -4.21300 1.000 24.86940 H ? A ? 24 1
   ATOM 381 HB3 . SER A 24 ? 12.55100 -29.45000 -2.99400 1.000 24.86940 H ? A ? 24 1
   ATOM 382 HG . SER A 24 ? 10.99900 -30.17300 -4.31000 1.000 34.01898 H ? A ? 24 1
   ATOM 383 N . LEU A 25 ? 11.09700 -25.82500 -3.87200 1.000 20.84554 N ? A ? 25 1
   ATOM 384 CA . LEU A 25 ? 10.24300 -24.83900 -4.51300 1.000 17.21765 C ? A ? 25 1
   ATOM 385 C . LEU A 25 ? 9.04800 -25.45500 -5.23200 1.000 23.15635 C ? A ? 25 1
   ATOM 386 O . LEU A 25 ? 7.94500 -24.87600 -5.25600 1.000 17.52330 O ? A ? 25 1
   ATOM 387 CB . LEU A 25 ? 11.07800 -24.06100 -5.51300 1.000 23.20866 C ? A ? 25 1
   ATOM 388 CG . LEU A 25 ? 10.55800 -22.75400 -5.99400 1.000 25.63064 C ? A ? 25 1
   ATOM 389 CD1 . LEU A 25 ? 10.22100 -21.78200 -4.85600 1.000 26.24468 C ? A ? 25 1
   ATOM 390 CD2 . LEU A 25 ? 11.63700 -22.12600 -6.94000 1.000 28.02417 C ? A ? 25 1
   ATOM 391 H . LEU A 25 ? 11.93600 -25.73500 -4.03700 1.000 25.01464 H ? A ? 25 1
   ATOM 392 HA . LEU A 25 ? 9.89000 -24.25200 -3.82700 1.000 20.66118 H ? A ? 25 1
   ATOM 393 HB2 . LEU A 25 ? 11.93800 -23.88400 -5.10100 1.000 27.85039 H ? A ? 25 1
   ATOM 394 HB3 . LEU A 25 ? 11.19400 -24.62000 -6.29700 1.000 27.85039 H ? A ? 25 1
   ATOM 395 HG . LEU A 25 ? 9.72300 -22.90200 -6.46500 1.000 30.75677 H ? A ? 25 1
   ATOM 396 HD11 . LEU A 25 ? 10.15100 -20.88500 -5.21800 1.000 31.49361 H ? A ? 25 1
   ATOM 397 HD12 . LEU A 25 ? 9.37800 -22.04400 -4.45600 1.000 31.49361 H ? A ? 25 1
   ATOM 398 HD13 . LEU A 25 ? 10.92800 -21.81700 -4.19200 1.000 31.49361 H ? A ? 25 1
   ATOM 399 HD21 . LEU A 25 ? 11.26100 -21.34400 -7.37200 1.000 33.62901 H ? A ? 25 1
   ATOM 400 HD22 . LEU A 25 ? 12.41100 -21.87300 -6.41200 1.000 33.62901 H ? A ? 25 1
   ATOM 401 HD23 . LEU A 25 ? 11.89200 -22.78300 -7.60700 1.000 33.62901 H ? A ? 25 1
   ATOM 402 N . GLY A 26 ? 9.25200 -26.58600 -5.87600 1.000 18.91679 N ? A ? 26 1
   ATOM 403 CA . GLY A 26 ? 8.15400 -27.21700 -6.59400 1.000 17.26962 C ? A ? 26 1
   ATOM 404 C . GLY A 26 ? 6.96200 -27.52000 -5.71500 1.000 18.89647 C ? A ? 26 1
   ATOM 405 O . GLY A 26 ? 5.80900 -27.39900 -6.15800 1.000 16.48378 O ? A ? 26 1
   ATOM 406 H . GLY A 26 ? 10.00100 -27.00700 -5.91600 1.000 22.70015 H ? A ? 26 1
   ATOM 407 HA2 . GLY A 26 ? 7.86100 -26.62800 -7.30700 1.000 20.72355 H ? A ? 26 1
   ATOM 408 HA3 . GLY A 26 ? 8.46400 -28.05100 -6.98000 1.000 20.72355 H ? A ? 26 1
   ATOM 409 N . ASN A 27 ? 7.21100 -27.84400 -4.44500 1.000 17.24670 N ? A ? 27 1
   ATOM 410 CA . ASN A 27 ? 6.12200 -28.03800 -3.49900 1.000 16.95231 C ? A ? 27 1
   ATOM 411 C . ASN A 27 ? 5.29100 -26.77500 -3.29100 1.000 14.40021 C ? A ? 27 1
   ATOM 412 O . ASN A 27 ? 4.07100 -26.83900 -3.20800 1.000 15.17727 O ? A ? 27 1
   ATOM 413 CB . ASN A 27 ? 6.71400 -28.49300 -2.15900 1.000 19.31131 C ? A ? 27 1
   ATOM 414 CG . ASN A 27 ? 7.07100 -29.96900 -2.18300 1.000 15.19040 C ? A ? 27 1
   ATOM 415 OD1 . ASN A 27 ? 6.20300 -30.79400 -2.10900 1.000 15.27366 O ? A ? 27 1
   ATOM 416 ND2 . ASN A 27 ? 8.36900 -30.30600 -2.27500 1.000 18.51400 N ? A ? 27 1
   ATOM 417 H . ASN A 27 ? 7.99500 -27.95600 -4.11200 1.000 20.69604 H ? A ? 27 1
   ATOM 418 HA . ASN A 27 ? 5.52700 -28.71900 -3.85000 1.000 20.34277 H ? A ? 27 1
   ATOM 419 HB2 . ASN A 27 ? 7.52100 -27.98600 -1.97500 1.000 23.17357 H ? A ? 27 1
   ATOM 420 HB3 . ASN A 27 ? 6.06400 -28.34700 -1.45400 1.000 23.17357 H ? A ? 27 1
   ATOM 421 HD21 . ASN A 27 ? 8.59900 -31.13500 -2.29100 1.000 22.21680 H ? A ? 27 1
   ATOM 422 HD22 . ASN A 27 ? 8.97100 -29.69200 -2.31800 1.000 22.21680 H ? A ? 27 1
   ATOM 423 N . TRP A 28 ? 5.97200 -25.63800 -3.13900 1.000 14.88487 N ? A ? 28 1
   ATOM 424 CA . TRP A 28 ? 5.32100 -24.34600 -2.93200 1.000 17.29881 C ? A ? 28 1
   ATOM 425 C . TRP A 28 ? 4.54600 -23.93400 -4.14800 1.000 15.11084 C ? A ? 28 1
   ATOM 426 O . TRP A 28 ? 3.41400 -23.45600 -4.04000 1.000 14.82338 O ? A ? 28 1
   ATOM 427 CB . TRP A 28 ? 6.37200 -23.33100 -2.57600 1.000 16.38812 C ? A ? 28 1
   ATOM 428 CG . TRP A 28 ? 7.03300 -23.67100 -1.26600 1.000 13.31019 C ? A ? 28 1
   ATOM 429 CD1 . TRP A 28 ? 8.26600 -24.19900 -1.08100 1.000 16.86115 C ? A ? 28 1
   ATOM 430 CD2 . TRP A 28 ? 6.43800 -23.57100 0.02900 1.000 20.52947 C ? A ? 28 1
   ATOM 431 NE1 . TRP A 28 ? 8.51000 -24.36300 0.28900 1.000 17.11952 N ? A ? 28 1
   ATOM 432 CE2 . TRP A 28 ? 7.38600 -24.00800 0.97200 1.000 16.89104 C ? A ? 28 1
   ATOM 433 CE3 . TRP A 28 ? 5.18400 -23.12800 0.49300 1.000 18.52349 C ? A ? 28 1
   ATOM 434 CZ2 . TRP A 28 ? 7.10900 -24.00300 2.37100 1.000 13.91797 C ? A ? 28 1
   ATOM 435 CZ3 . TRP A 28 ? 4.93700 -23.12300 1.81600 1.000 16.09228 C ? A ? 28 1
   ATOM 436 CH2 . TRP A 28 ? 5.90100 -23.56700 2.75100 1.000 18.67174 C ? A ? 28 1
   ATOM 437 H . TRP A 28 ? 6.83100 -25.58500 -3.15300 1.000 17.86184 H ? A ? 28 1
   ATOM 438 HA . TRP A 28 ? 4.69000 -24.40100 -2.19800 1.000 20.75857 H ? A ? 28 1
   ATOM 439 HB2 . TRP A 28 ? 7.05200 -23.31400 -3.26800 1.000 19.66575 H ? A ? 28 1
   ATOM 440 HB3 . TRP A 28 ? 5.96100 -22.45600 -2.49500 1.000 19.66575 H ? A ? 28 1
   ATOM 441 HD1 . TRP A 28 ? 8.86100 -24.41900 -1.76100 1.000 20.23338 H ? A ? 28 1
   ATOM 442 HE1 . TRP A 28 ? 9.24500 -24.64100 0.63900 1.000 20.54342 H ? A ? 28 1
   ATOM 443 HE3 . TRP A 28 ? 4.53500 -22.84200 -0.10800 1.000 22.22819 H ? A ? 28 1
   ATOM 444 HZ2 . TRP A 28 ? 7.73900 -24.28900 2.99200 1.000 16.70156 H ? A ? 28 1
   ATOM 445 HZ3 . TRP A 28 ? 4.11200 -22.82100 2.12200 1.000 19.31074 H ? A ? 28 1
   ATOM 446 HH2 . TRP A 28 ? 5.68900 -23.55600 3.65600 1.000 22.40609 H ? A ? 28 1
   ATOM 447 N . VAL A 29 ? 5.10600 -24.15600 -5.32700 1.000 17.81725 N ? A ? 29 1
   ATOM 448 CA . VAL A 29 ? 4.39200 -23.75900 -6.55500 1.000 14.12844 C ? A ? 29 1
   ATOM 449 C . VAL A 29 ? 3.16000 -24.64600 -6.78900 1.000 14.03685 C ? A ? 29 1
   ATOM 450 O . VAL A 29 ? 2.09000 -24.15400 -7.15700 1.000 18.85049 O ? A ? 29 1
   ATOM 451 CB . VAL A 29 ? 5.35600 -23.77700 -7.77100 1.000 16.22818 C ? A ? 29 1
   ATOM 452 CG1 . VAL A 29 ? 4.61600 -23.53800 -9.01600 1.000 18.33634 C ? A ? 29 1
   ATOM 453 CG2 . VAL A 29 ? 6.46900 -22.76700 -7.53100 1.000 21.96025 C ? A ? 29 1
   ATOM 454 H . VAL A 29 ? 5.87400 -24.52300 -5.45100 1.000 21.38070 H ? A ? 29 1
   ATOM 455 HA . VAL A 29 ? 4.07300 -22.85100 -6.44000 1.000 16.95413 H ? A ? 29 1
   ATOM 456 HB . VAL A 29 ? 5.77100 -24.64800 -7.87300 1.000 19.47381 H ? A ? 29 1
   ATOM 457 HG11 . VAL A 29 ? 5.24800 -23.39100 -9.73600 1.000 22.00361 H ? A ? 29 1
   ATOM 458 HG12 . VAL A 29 ? 4.06700 -24.31300 -9.21100 1.000 22.00361 H ? A ? 29 1
   ATOM 459 HG13 . VAL A 29 ? 4.05500 -22.75400 -8.90400 1.000 22.00361 H ? A ? 29 1
   ATOM 460 HG21 . VAL A 29 ? 7.07300 -22.77500 -8.29000 1.000 26.35230 H ? A ? 29 1
   ATOM 461 HG22 . VAL A 29 ? 6.07900 -21.88500 -7.42800 1.000 26.35230 H ? A ? 29 1
   ATOM 462 HG23 . VAL A 29 ? 6.95000 -23.01300 -6.72400 1.000 26.35230 H ? A ? 29 1
   ATOM 463 N . CYS A 30 ? 3.30900 -25.96000 -6.64800 1.000 15.43834 N ? A ? 30 1
   ATOM 464 CA . CYS A 30 ? 2.19000 -26.89600 -6.69500 1.000 16.91515 C ? A ? 30 1
   ATOM 465 C . CYS A 30 ? 1.07100 -26.50200 -5.71300 1.000 13.76559 C ? A ? 30 1
   ATOM 466 O . CYS A 30 ? -0.10400 -26.42300 -6.07300 1.000 14.69210 O ? A ? 30 1
   ATOM 467 CB . CYS A 30 ? 2.70200 -28.31200 -6.36500 1.000 14.13457 C ? A ? 30 1
   ATOM 468 SG . CYS A 30 ? 1.43200 -29.54800 -6.52200 1.000 16.95791 S ? A ? 30 1
   ATOM 469 H . CYS A 30 ? 4.06700 -26.34600 -6.52100 1.000 18.52601 H ? A ? 30 1
   ATOM 470 HA . CYS A 30 ? 1.81700 -26.88900 -7.59100 1.000 20.29818 H ? A ? 30 1
   ATOM 471 HB2 . CYS A 30 ? 3.42200 -28.54000 -6.97400 1.000 16.96148 H ? A ? 30 1
   ATOM 472 HB3 . CYS A 30 ? 3.02600 -28.32600 -5.45000 1.000 16.96148 H ? A ? 30 1
   ATOM 473 N . ALA A 31 ? 1.44100 -26.20700 -4.47200 1.000 15.41952 N ? A ? 31 1
   ATOM 474 CA . ALA A 31 ? 0.45400 -25.84800 -3.45600 1.000 14.24042 C ? A ? 31 1
   ATOM 475 C . ALA A 31 ? -0.27500 -24.57900 -3.86300 1.000 14.49343 C ? A ? 31 1
   ATOM 476 O . ALA A 31 ? -1.50100 -24.51800 -3.85300 1.000 16.75076 O ? A ? 31 1
   ATOM 477 CB . ALA A 31 ? 1.11600 -25.64400 -2.12000 1.000 14.41352 C ? A ? 31 1
   ATOM 478 H . ALA A 31 ? 2.25300 -26.20600 -4.19100 1.000 18.50342 H ? A ? 31 1
   ATOM 479 HA . ALA A 31 ? -0.18100 -26.57700 -3.36800 1.000 17.08850 H ? A ? 31 1
   ATOM 480 HB1 . ALA A 31 ? 0.43800 -25.43200 -1.46000 1.000 17.29623 H ? A ? 31 1
   ATOM 481 HB2 . ALA A 31 ? 1.57900 -26.45900 -1.87000 1.000 17.29623 H ? A ? 31 1
   ATOM 482 HB3 . ALA A 31 ? 1.74900 -24.91300 -2.19000 1.000 17.29623 H ? A ? 31 1
   ATOM 483 N . ALA A 32 ? 0.48300 -23.57200 -4.29900 1.000 15.49885 N ? A ? 32 1
   ATOM 484 CA . ALA A 32 ? -0.13000 -22.36300 -4.83400 1.000 17.61087 C ? A ? 32 1
   ATOM 485 C . ALA A 32 ? -1.02900 -22.66400 -6.03900 1.000 14.51436 C ? A ? 32 1
   ATOM 486 O . ALA A 32 ? -2.14400 -22.10800 -6.14700 1.000 15.08029 O ? A ? 32 1
   ATOM 487 CB . ALA A 32 ? 0.97900 -21.36600 -5.17800 1.000 17.69379 C ? A ? 32 1
   ATOM 488 H . ALA A 32 ? 1.34300 -23.56600 -4.29600 1.000 18.59862 H ? A ? 32 1
   ATOM 489 HA . ALA A 32 ? -0.70600 -21.96000 -4.16600 1.000 21.13305 H ? A ? 32 1
   ATOM 490 HB1 . ALA A 32 ? 0.58000 -20.56700 -5.55500 1.000 21.23254 H ? A ? 32 1
   ATOM 491 HB2 . ALA A 32 ? 1.46500 -21.14300 -4.36900 1.000 21.23254 H ? A ? 32 1
   ATOM 492 HB3 . ALA A 32 ? 1.57900 -21.77200 -5.82300 1.000 21.23254 H ? A ? 32 1
   ATOM 493 N . LYS A 33 ? -0.61000 -23.56700 -6.92700 1.000 15.91969 N ? A ? 33 1
   ATOM 494 CA . LYS A 33 ? -1.44500 -23.87100 -8.08000 1.000 15.64315 C ? A ? 33 1
   ATOM 495 C . LYS A 33 ? -2.81700 -24.35500 -7.62300 1.000 19.61480 C ? A ? 33 1
   ATOM 496 O . LYS A 33 ? -3.87400 -23.85700 -8.06300 1.000 19.01721 O ? A ? 33 1
   ATOM 497 CB . LYS A 33 ? -0.78700 -24.92900 -8.97600 1.000 17.66633 C ? A ? 33 1
   ATOM 498 CG . LYS A 33 ? -1.72800 -25.49600 -10.01200 1.000 17.79855 C ? A ? 33 1
   ATOM 499 CD . LYS A 33 ? -2.16800 -24.47300 -10.95800 1.000 16.27633 C ? A ? 33 1
   ATOM 500 CE . LYS A 33 ? -2.98300 -25.14300 -12.12500 1.000 23.41102 C ? A ? 33 1
   ATOM 501 NZ . LYS A 33 ? -3.22900 -24.07700 -13.13500 1.000 27.23788 N ? A ? 33 1
   ATOM 502 H . LYS A 33 ? 0.13000 -24.00300 -6.88300 1.000 19.10362 H ? A ? 33 1
   ATOM 503 HA . LYS A 33 ? -1.54400 -23.06400 -8.60800 1.000 18.77178 H ? A ? 33 1
   ATOM 504 HB2 . LYS A 33 ? -0.03800 -24.52500 -9.44200 1.000 21.19959 H ? A ? 33 1
   ATOM 505 HB3 . LYS A 33 ? -0.47600 -25.66200 -8.42200 1.000 21.19959 H ? A ? 33 1
   ATOM 506 HG2 . LYS A 33 ? -1.27400 -26.19500 -10.50900 1.000 21.35826 H ? A ? 33 1
   ATOM 507 HG3 . LYS A 33 ? -2.51100 -25.85800 -9.56900 1.000 21.35826 H ? A ? 33 1
   ATOM 508 HD2 . LYS A 33 ? -2.73900 -23.83200 -10.50500 1.000 19.53160 H ? A ? 33 1
   ATOM 509 HD3 . LYS A 33 ? -1.39700 -24.02100 -11.33500 1.000 19.53160 H ? A ? 33 1
   ATOM 510 HE2 . LYS A 33 ? -2.47100 -25.86100 -12.52800 1.000 28.09323 H ? A ? 33 1
   ATOM 511 HE3 . LYS A 33 ? -3.83000 -25.48200 -11.79700 1.000 28.09323 H ? A ? 33 1
   ATOM 512 HZ1 . LYS A 33 ? -3.66700 -24.41400 -13.83300 1.000 32.68546 H ? A ? 33 1
   ATOM 513 HZ2 . LYS A 33 ? -3.71700 -23.42400 -12.77700 1.000 32.68546 H ? A ? 33 1
   ATOM 514 HZ3 . LYS A 33 ? -2.45500 -23.73900 -13.41600 1.000 32.68546 H ? A ? 33 1
   ATOM 515 N . PHE A 34 ? -2.82400 -25.26400 -6.66200 1.000 19.03393 N ? A ? 34 1
   ATOM 516 CA . PHE A 34 ? -4.10200 -25.87100 -6.32900 1.000 19.95731 C ? A ? 34 1
   ATOM 517 C . PHE A 34 ? -4.85200 -25.12900 -5.26400 1.000 18.26355 C ? A ? 34 1
   ATOM 518 O . PHE A 34 ? -6.03600 -25.39000 -5.05300 1.000 21.68588 O ? A ? 34 1
   ATOM 519 CB . PHE A 34 ? -3.86600 -27.30000 -5.92800 1.000 15.92212 C ? A ? 34 1
   ATOM 520 CG . PHE A 34 ? -3.44400 -28.13200 -7.08200 1.000 16.92561 C ? A ? 34 1
   ATOM 521 CD1 . PHE A 34 ? -4.20000 -28.11000 -8.26700 1.000 17.52410 C ? A ? 34 1
   ATOM 522 CD2 . PHE A 34 ? -2.29400 -28.88300 -7.05000 1.000 17.93988 C ? A ? 34 1
   ATOM 523 CE1 . PHE A 34 ? -3.81300 -28.83000 -9.31500 1.000 14.43523 C ? A ? 34 1
   ATOM 524 CE2 . PHE A 34 ? -1.90900 -29.64600 -8.18600 1.000 20.28809 C ? A ? 34 1
   ATOM 525 CZ . PHE A 34 ? -2.67600 -29.59100 -9.31200 1.000 20.36024 C ? A ? 34 1
   ATOM 526 H . PHE A 34 ? -2.14100 -25.53100 -6.21200 1.000 22.84072 H ? A ? 34 1
   ATOM 527 HA . PHE A 34 ? -4.68300 -25.87400 -7.10600 1.000 23.94878 H ? A ? 34 1
   ATOM 528 HB2 . PHE A 34 ? -3.16700 -27.33300 -5.25700 1.000 19.10655 H ? A ? 34 1
   ATOM 529 HB3 . PHE A 34 ? -4.68800 -27.67200 -5.57000 1.000 19.10655 H ? A ? 34 1
   ATOM 530 HD1 . PHE A 34 ? -4.97000 -27.59100 -8.31800 1.000 21.02892 H ? A ? 34 1
   ATOM 531 HD2 . PHE A 34 ? -1.76700 -28.89300 -6.28400 1.000 21.52785 H ? A ? 34 1
   ATOM 532 HE1 . PHE A 34 ? -4.33800 -28.81600 -10.08200 1.000 17.32228 H ? A ? 34 1
   ATOM 533 HE2 . PHE A 34 ? -1.14500 -30.17600 -8.16100 1.000 24.34571 H ? A ? 34 1
   ATOM 534 HZ . PHE A 34 ? -2.42800 -30.06600 -10.07200 1.000 24.43229 H ? A ? 34 1
   ATOM 535 N . GLU A 35 ? -4.17100 -24.30500 -4.52500 1.000 15.45281 N ? A ? 35 1
   ATOM 536 CA . GLU A 35 ? -4.89200 -23.50900 -3.54700 1.000 14.43318 C ? A ? 35 1
   ATOM 537 C . GLU A 35 ? -5.56900 -22.32500 -4.19500 1.000 18.51864 C ? A ? 35 1
   ATOM 538 O . GLU A 35 ? -6.70100 -22.01200 -3.87300 1.000 14.74768 O ? A ? 35 1
   ATOM 539 CB . GLU A 35 ? -3.95100 -23.01500 -2.48400 1.000 11.66684 C ? A ? 35 1
   ATOM 540 CG . GLU A 35 ? -3.43900 -24.06900 -1.53000 1.000 18.82690 C ? A ? 35 1
   ATOM 541 CD . GLU A 35 ? -4.53100 -24.65200 -0.63500 1.000 21.54313 C ? A ? 35 1
   ATOM 542 OE1 . GLU A 35 ? -5.64600 -24.04600 -0.59700 1.000 17.73478 O ? A ? 35 1
   ATOM 543 OE2 . GLU A 35 ? -4.23500 -25.66000 0.00800 1.000 20.61287 O ? A ? 35 1
   ATOM 544 H . GLU A 35 ? -3.32000 -24.18200 -4.56000 1.000 18.54338 H ? A ? 35 1
   ATOM 545 HA . GLU A 35 ? -5.56600 -24.07300 -3.13500 1.000 17.31981 H ? A ? 35 1
   ATOM 546 HB2 . GLU A 35 ? -3.17900 -22.62000 -2.92000 1.000 14.00021 H ? A ? 35 1
   ATOM 547 HB3 . GLU A 35 ? -4.41200 -22.34600 -1.95500 1.000 14.00021 H ? A ? 35 1
   ATOM 548 HG2 . GLU A 35 ? -3.05300 -24.79600 -2.04200 1.000 22.59228 H ? A ? 35 1
   ATOM 549 HG3 . GLU A 35 ? -2.76400 -23.67200 -0.95700 1.000 22.59228 H ? A ? 35 1
   ATOM 550 N . SER A 36 ? -4.86000 -21.62400 -5.09000 1.000 17.65419 N ? A ? 36 1
   ATOM 551 CA . SER A 36 ? -5.34300 -20.35000 -5.57500 1.000 16.08468 C ? A ? 36 1
   ATOM 552 C . SER A 36 ? -5.30700 -20.21500 -7.08300 1.000 18.56645 C ? A ? 36 1
   ATOM 553 O . SER A 36 ? -5.77400 -19.18300 -7.60200 1.000 21.61356 O ? A ? 36 1
   ATOM 554 CB . SER A 36 ? -4.51200 -19.21100 -5.03400 1.000 18.29326 C ? A ? 36 1
   ATOM 555 OG . SER A 36 ? -3.30300 -19.19300 -5.75300 1.000 16.62176 O ? A ? 36 1
   ATOM 556 H . SER A 36 ? -4.10600 -21.87200 -5.42100 1.000 21.18503 H ? A ? 36 1
   ATOM 557 HA . SER A 36 ? -6.25700 -20.26400 -5.26100 1.000 19.30161 H ? A ? 36 1
   ATOM 558 HB2 . SER A 36 ? -4.98200 -18.37100 -5.15900 1.000 21.95192 H ? A ? 36 1
   ATOM 559 HB3 . SER A 36 ? -4.33200 -19.35200 -4.09100 1.000 21.95192 H ? A ? 36 1
   ATOM 560 HG . SER A 36 ? -2.95500 -19.95800 -5.74800 1.000 19.94612 H ? A ? 36 1
   ATOM 561 N . ASN A 37 ? -4.80300 -21.22700 -7.79300 1.000 17.36131 N ? A ? 37 1
   ATOM 562 CA . ASN A 37 ? -4.57500 -21.11900 -9.22200 1.000 17.35817 C ? A ? 37 1
   ATOM 563 C . ASN A 37 ? -3.72700 -19.89300 -9.55300 1.000 20.19650 C ? A ? 37 1
   ATOM 564 O . ASN A 37 ? -3.90600 -19.25400 -10.58500 1.000 19.61979 O ? A ? 37 1
   ATOM 565 CB . ASN A 37 ? -5.88300 -21.09800 -9.98800 1.000 20.06217 C ? A ? 37 1
   ATOM 566 CG . ASN A 37 ? -5.66200 -21.41100 -11.42900 1.000 20.85222 C ? A ? 37 1
   ATOM 567 OD1 . ASN A 37 ? -4.85400 -22.28100 -11.71900 1.000 21.59251 O ? A ? 37 1
   ATOM 568 ND2 . ASN A 37 ? -6.39000 -20.75900 -12.33600 1.000 31.23304 N ? A ? 37 1
   ATOM 569 H . ASN A 37 ? -4.58600 -21.99000 -7.46000 1.000 20.83357 H ? A ? 37 1
   ATOM 570 HA . ASN A 37 ? -4.07900 -21.90200 -9.50800 1.000 20.82980 H ? A ? 37 1
   ATOM 571 HB2 . ASN A 37 ? -6.48400 -21.76200 -9.61700 1.000 24.07461 H ? A ? 37 1
   ATOM 572 HB3 . ASN A 37 ? -6.28100 -20.21600 -9.92200 1.000 24.07461 H ? A ? 37 1
   ATOM 573 HD21 . ASN A 37 ? -6.28100 -20.92300 -13.17300 1.000 37.47965 H ? A ? 37 1
   ATOM 574 HD22 . ASN A 37 ? -6.96900 -20.17600 -12.08300 1.000 37.47965 H ? A ? 37 1
   ATOM 575 N . PHE A 38 ? -2.77700 -19.58900 -8.66300 1.000 18.66428 N ? A ? 38 1
   ATOM 576 CA . PHE A 38 ? -1.74800 -18.56000 -8.78000 1.000 21.17492 C ? A ? 38 1
   ATOM 577 C . PHE A 38 ? -2.32800 -17.13900 -8.72800 1.000 20.14252 C ? A ? 38 1
   ATOM 578 O . PHE A 38 ? -1.63500 -16.16900 -9.04400 1.000 20.92423 O ? A ? 38 1
   ATOM 579 CB . PHE A 38 ? -0.91400 -18.71400 -10.05600 1.000 15.93413 C ? A ? 38 1
   ATOM 580 CG . PHE A 38 ? -0.23000 -20.03400 -10.21200 1.000 17.28837 C ? A ? 38 1
   ATOM 581 CD1 . PHE A 38 ? 0.36300 -20.66200 -9.15500 1.000 18.08187 C ? A ? 38 1
   ATOM 582 CD2 . PHE A 38 ? -0.17200 -20.63400 -11.45000 1.000 20.10248 C ? A ? 38 1
   ATOM 583 CE1 . PHE A 38 ? 1.03400 -21.85600 -9.31600 1.000 20.12501 C ? A ? 38 1
   ATOM 584 CE2 . PHE A 38 ? 0.48000 -21.85800 -11.61400 1.000 22.10458 C ? A ? 38 1
   ATOM 585 CZ . PHE A 38 ? 1.09300 -22.44900 -10.55900 1.000 18.78599 C ? A ? 38 1
   ATOM 586 H . PHE A 38 ? -2.70500 -20.00700 -7.91500 1.000 22.39714 H ? A ? 38 1
   ATOM 587 HA . PHE A 38 ? -1.15300 -18.67000 -8.02200 1.000 25.40991 H ? A ? 38 1
   ATOM 588 HB2 . PHE A 38 ? -1.50000 -18.59800 -10.82100 1.000 19.12096 H ? A ? 38 1
   ATOM 589 HB3 . PHE A 38 ? -0.22700 -18.02900 -10.05800 1.000 19.12096 H ? A ? 38 1
   ATOM 590 HD1 . PHE A 38 ? 0.31400 -20.27700 -8.31000 1.000 21.69824 H ? A ? 38 1
   ATOM 591 HD2 . PHE A 38 ? -0.57000 -20.22200 -12.18200 1.000 24.12297 H ? A ? 38 1
   ATOM 592 HE1 . PHE A 38 ? 1.44700 -22.26100 -8.58700 1.000 24.15001 H ? A ? 38 1
   ATOM 593 HE2 . PHE A 38 ? 0.49300 -22.26900 -12.44800 1.000 26.52549 H ? A ? 38 1
   ATOM 594 HZ . PHE A 38 ? 1.55200 -23.25000 -10.67300 1.000 22.54319 H ? A ? 38 1
   ATOM 595 N . ASN A 39 ? -3.54900 -17.00700 -8.24500 1.000 17.03735 N ? A ? 39 1
   ATOM 596 CA . ASN A 39 ? -4.25700 -15.72600 -8.11600 1.000 15.92730 C ? A ? 39 1
   ATOM 597 C . ASN A 39 ? -4.10000 -15.20800 -6.69800 1.000 19.12221 C ? A ? 39 1
   ATOM 598 O . ASN A 39 ? -4.68200 -15.77300 -5.77200 1.000 16.10993 O ? A ? 39 1
   ATOM 599 CB . ASN A 39 ? -5.72100 -15.94700 -8.48500 1.000 18.52056 C ? A ? 39 1
   ATOM 600 CG . ASN A 39 ? -6.50300 -14.66900 -8.45400 1.000 12.05164 C ? A ? 39 1
   ATOM 601 OD1 . ASN A 39 ? -5.94900 -13.61500 -8.16000 1.000 15.94219 O ? A ? 39 1
   ATOM 602 ND2 . ASN A 39 ? -7.73700 -14.73600 -8.85000 1.000 18.79897 N ? A ? 39 1
   ATOM 603 H . ASN A 39 ? -4.02000 -17.67200 -7.96900 1.000 20.44482 H ? A ? 39 1
   ATOM 604 HA . ASN A 39 ? -3.86900 -15.05700 -8.70000 1.000 19.11276 H ? A ? 39 1
   ATOM 605 HB2 . ASN A 39 ? -5.77300 -16.31300 -9.38200 1.000 22.22467 H ? A ? 39 1
   ATOM 606 HB3 . ASN A 39 ? -6.12100 -16.56300 -7.85100 1.000 22.22467 H ? A ? 39 1
   ATOM 607 HD21 . ASN A 39 ? -8.22700 -14.02900 -8.85100 1.000 22.55877 H ? A ? 39 1
   ATOM 608 HD22 . ASN A 39 ? -8.06400 -15.48700 -9.11300 1.000 22.55877 H ? A ? 39 1
   ATOM 609 N . THR A 40 ? -3.35100 -14.11200 -6.53700 1.000 16.31358 N ? A ? 40 1
   ATOM 610 CA . THR A 40 ? -3.14000 -13.54500 -5.20800 1.000 18.30300 C ? A ? 40 1
   ATOM 611 C . THR A 40 ? -4.43900 -13.10300 -4.55200 1.000 14.93672 C ? A ? 40 1
   ATOM 612 O . THR A 40 ? -4.51000 -13.01000 -3.32900 1.000 18.38935 O ? A ? 40 1
   ATOM 613 CB . THR A 40 ? -2.23600 -12.31600 -5.22700 1.000 22.63812 C ? A ? 40 1
   ATOM 614 OG1 . THR A 40 ? -2.87600 -11.29900 -6.01000 1.000 17.57887 O ? A ? 40 1
   ATOM 615 CG2 . THR A 40 ? -0.85300 -12.62300 -5.73000 1.000 21.00600 C ? A ? 40 1
   ATOM 616 H . THR A 40 ? -2.96100 -13.68500 -7.17400 1.000 19.57630 H ? A ? 40 1
   ATOM 617 HA . THR A 40 ? -2.71200 -14.25200 -4.70100 1.000 21.96360 H ? A ? 40 1
   ATOM 618 HB . THR A 40 ? -2.10100 -11.99100 -4.32300 1.000 27.16574 H ? A ? 40 1
   ATOM 619 HG1 . THR A 40 ? -3.44900 -10.89700 -5.54500 1.000 21.09465 H ? A ? 40 1
   ATOM 620 HG21 . THR A 40 ? -0.30700 -11.82200 -5.71100 1.000 25.20720 H ? A ? 40 1
   ATOM 621 HG22 . THR A 40 ? -0.43900 -13.30000 -5.17200 1.000 25.20720 H ? A ? 40 1
   ATOM 622 HG23 . THR A 40 ? -0.89700 -12.95200 -6.64200 1.000 25.20720 H ? A ? 40 1
   ATOM 623 N . GLN A 41 ? -5.44400 -12.73900 -5.34700 1.000 15.22533 N ? A ? 41 1
   ATOM 624 CA . GLN A 41 ? -6.72000 -12.24100 -4.82300 1.000 19.02027 C ? A ? 41 1
   ATOM 625 C . GLN A 41 ? -7.71700 -13.32600 -4.44500 1.000 18.16088 C ? A ? 41 1
   ATOM 626 O . GLN A 41 ? -8.82200 -12.98400 -4.03100 1.000 18.90872 O ? A ? 41 1
   ATOM 627 CB . GLN A 41 ? -7.40700 -11.30700 -5.85600 1.000 15.84382 C ? A ? 41 1
   ATOM 628 CG . GLN A 41 ? -6.51300 -10.10900 -6.12400 1.000 21.87714 C ? A ? 41 1
   ATOM 629 CD . GLN A 41 ? -7.22100 -8.95200 -6.75100 1.000 22.92005 C ? A ? 41 1
   ATOM 630 OE1 . GLN A 41 ? -7.89300 -8.18800 -6.07000 1.000 19.26564 O ? A ? 41 1
   ATOM 631 NE2 . GLN A 41 ? -7.13300 -8.85100 -8.08700 1.000 22.17441 N ? A ? 41 1
   ATOM 632 H . GLN A 41 ? -5.41300 -12.77100 -6.20600 1.000 18.27040 H ? A ? 41 1
   ATOM 633 HA . GLN A 41 ? -6.50600 -11.73700 -4.02200 1.000 22.82432 H ? A ? 41 1
   ATOM 634 HB2 . GLN A 41 ? -7.55000 -11.78500 -6.68700 1.000 19.01259 H ? A ? 41 1
   ATOM 635 HB3 . GLN A 41 ? -8.25400 -10.99400 -5.50300 1.000 19.01259 H ? A ? 41 1
   ATOM 636 HG2 . GLN A 41 ? -6.13900 -9.80500 -5.28200 1.000 26.25257 H ? A ? 41 1
   ATOM 637 HG3 . GLN A 41 ? -5.80100 -10.38000 -6.72500 1.000 26.25257 H ? A ? 41 1
   ATOM 638 HE21 . GLN A 41 ? -6.68700 -9.43500 -8.53400 1.000 26.60929 H ? A ? 41 1
   ATOM 639 HE22 . GLN A 41 ? -7.52300 -8.20300 -8.49600 1.000 26.60929 H ? A ? 41 1
   ATOM 640 N . ALA A 42 ? -7.36100 -14.60200 -4.52900 1.000 17.13645 N ? A ? 42 1
   ATOM 641 CA . ALA A 42 ? -8.33400 -15.64500 -4.22200 1.000 16.13666 C ? A ? 42 1
   ATOM 642 C . ALA A 42 ? -8.75900 -15.59700 -2.74200 1.000 15.48819 C ? A ? 42 1
   ATOM 643 O . ALA A 42 ? -7.93100 -15.50800 -1.83300 1.000 14.58618 O ? A ? 42 1
   ATOM 644 CB . ALA A 42 ? -7.73200 -17.01100 -4.51800 1.000 17.69194 C ? A ? 42 1
   ATOM 645 H . ALA A 42 ? -6.58100 -14.88500 -4.75700 1.000 20.56374 H ? A ? 42 1
   ATOM 646 HA . ALA A 42 ? -9.12100 -15.50800 -4.77300 1.000 19.36399 H ? A ? 42 1
   ATOM 647 HB1 . ALA A 42 ? -8.35700 -17.69900 -4.23800 1.000 21.23033 H ? A ? 42 1
   ATOM 648 HB2 . ALA A 42 ? -7.56500 -17.08400 -5.47000 1.000 21.23033 H ? A ? 42 1
   ATOM 649 HB3 . ALA A 42 ? -6.89900 -17.10200 -4.02800 1.000 21.23033 H ? A ? 42 1
   ATOM 650 N . THR A 43 ? -10.04900 -15.79800 -2.50000 1.000 15.08303 N ? A ? 43 1
   ATOM 651 CA . THR A 43 ? -10.61700 -15.93300 -1.16200 1.000 13.99304 C ? A ? 43 1
   ATOM 652 C . THR A 43 ? -11.64900 -17.05400 -1.22900 1.000 20.04350 C ? A ? 43 1
   ATOM 653 O . THR A 43 ? -12.23500 -17.33400 -2.28300 1.000 23.29018 O ? A ? 43 1
   ATOM 654 CB . THR A 43 ? -11.29900 -14.63300 -0.67200 1.000 16.10885 C ? A ? 43 1
   ATOM 655 OG1 . THR A 43 ? -12.38200 -14.31300 -1.57400 1.000 19.96201 O ? A ? 43 1
   ATOM 656 CG2 . THR A 43 ? -10.29500 -13.48800 -0.64800 1.000 19.96541 C ? A ? 43 1
   ATOM 657 H . THR A 43 ? -10.64200 -15.86300 -3.12000 1.000 18.09963 H ? A ? 43 1
   ATOM 658 HA . THR A 43 ? -9.92000 -16.14900 -0.52300 1.000 16.79165 H ? A ? 43 1
   ATOM 659 HB . THR A 43 ? -11.64300 -14.75000 0.22700 1.000 19.33062 H ? A ? 43 1
   ATOM 660 HG1 . THR A 43 ? -12.09900 -14.28100 -2.36400 1.000 23.95442 H ? A ? 43 1
   ATOM 661 HG21 . THR A 43 ? -10.72700 -12.67500 -0.34300 1.000 23.95849 H ? A ? 43 1
   ATOM 662 HG22 . THR A 43 ? -9.56300 -13.70000 -0.04800 1.000 23.95849 H ? A ? 43 1
   ATOM 663 HG23 . THR A 43 ? -9.94000 -13.34000 -1.53900 1.000 23.95849 H ? A ? 43 1
   ATOM 664 N . ASN A 44 ? -11.85600 -17.71400 -0.10300 1.000 14.17840 N ? A ? 44 1
   ATOM 665 CA . ASN A 44 ? -12.80500 -18.81500 -0.08300 1.000 15.55263 C ? A ? 44 1
   ATOM 666 C . ASN A 44 ? -13.22600 -18.96100 1.36200 1.000 20.94688 C ? A ? 44 1
   ATOM 667 O . ASN A 44 ? -12.36100 -19.11400 2.23600 1.000 17.55643 O ? A ? 44 1
   ATOM 668 CB . ASN A 44 ? -12.26200 -20.10600 -0.60400 1.000 22.64760 C ? A ? 44 1
   ATOM 669 CG . ASN A 44 ? -12.07400 -20.05500 -2.10600 1.000 35.08877 C ? A ? 44 1
   ATOM 670 OD1 . ASN A 44 ? -13.05700 -20.14800 -2.88300 1.000 28.56373 O ? A ? 44 1
   ATOM 671 ND2 . ASN A 44 ? -10.81200 -19.89900 -2.53500 1.000 27.99869 N ? A ? 44 1
   ATOM 672 H . ASN A 44 ? -11.46900 -17.54900 0.64700 1.000 17.01408 H ? A ? 44 1
   ATOM 673 HA . ASN A 44 ? -13.55400 -18.59700 -0.66000 1.000 18.66315 H ? A ? 44 1
   ATOM 674 HB2 . ASN A 44 ? -11.40100 -20.28300 -0.19300 1.000 27.17713 H ? A ? 44 1
   ATOM 675 HB3 . ASN A 44 ? -12.88200 -20.82300 -0.39700 1.000 27.17713 H ? A ? 44 1
   ATOM 676 HD21 . ASN A 44 ? -10.64500 -19.86300 -3.37800 1.000 33.59843 H ? A ? 44 1
   ATOM 677 HD22 . ASN A 44 ? -10.16900 -19.83400 -1.96700 1.000 33.59843 H ? A ? 44 1
   ATOM 678 N . ARG A 45 ? -14.51700 -18.86000 1.57900 1.000 20.10770 N ? A ? 45 1
   ATOM 679 CA . ARG A 45 ? -15.10100 -18.99500 2.90200 1.000 20.90715 C ? A ? 45 1
   ATOM 680 C . ARG A 45 ? -15.19600 -20.45300 3.25000 1.000 18.93280 C ? A ? 45 1
   ATOM 681 O . ARG A 45 ? -15.65000 -21.26500 2.43900 1.000 23.18329 O ? A ? 45 1
   ATOM 682 CB . ARG A 45 ? -16.50200 -18.41900 2.91500 1.000 21.43040 C ? A ? 45 1
   ATOM 683 CG . ARG A 45 ? -17.06100 -18.14500 4.29600 1.000 21.90670 C ? A ? 45 1
   ATOM 684 CD . ARG A 45 ? -16.73700 -16.73800 4.67400 1.000 23.80957 C ? A ? 45 1
   ATOM 685 NE . ARG A 45 ? -17.11800 -16.46000 6.05300 1.000 47.43785 N ? A ? 45 1
   ATOM 686 CZ . ARG A 45 ? -17.94200 -15.48600 6.41500 1.000 34.81235 C ? A ? 45 1
   ATOM 687 NH1 . ARG A 45 ? -18.62400 -14.78600 5.51600 1.000 45.93147 N ? A ? 45 1
   ATOM 688 NH2 . ARG A 45 ? -18.04100 -15.17700 7.69400 1.000 24.98810 N ? A ? 45 1
   ATOM 689 H . ARG A 45 ? -15.09800 -18.70900 0.96300 1.000 24.12924 H ? A ? 45 1
   ATOM 690 HA . ARG A 45 ? -14.55500 -18.52600 3.55200 1.000 25.08858 H ? A ? 45 1
   ATOM 691 HB2 . ARG A 45 ? -16.49400 -17.57800 2.43200 1.000 25.71648 H ? A ? 45 1
   ATOM 692 HB3 . ARG A 45 ? -17.09800 -19.04700 2.47800 1.000 25.71648 H ? A ? 45 1
   ATOM 693 HG2 . ARG A 45 ? -18.02400 -18.25800 4.29200 1.000 26.28804 H ? A ? 45 1
   ATOM 694 HG3 . ARG A 45 ? -16.65900 -18.74700 4.94100 1.000 26.28804 H ? A ? 45 1
   ATOM 695 HD2 . ARG A 45 ? -15.78200 -16.59200 4.58500 1.000 28.57149 H ? A ? 45 1
   ATOM 696 HD3 . ARG A 45 ? -17.22100 -16.12900 4.09500 1.000 28.57149 H ? A ? 45 1
   ATOM 697 HE . ARG A 45 ? -16.78700 -16.95900 6.67100 1.000 56.92542 H ? A ? 45 1
   ATOM 698 HH11 . ARG A 45 ? -18.53700 -14.96000 4.67800 1.000 55.11776 H ? A ? 45 1
   ATOM 699 HH12 . ARG A 45 ? -19.15300 -14.15800 5.77200 1.000 55.11776 H ? A ? 45 1
   ATOM 700 HH21 . ARG A 45 ? -17.57600 -15.60500 8.27800 1.000 29.98572 H ? A ? 45 1
   ATOM 701 HH22 . ARG A 45 ? -18.57100 -14.54800 7.94500 1.000 29.98572 H ? A ? 45 1
   ATOM 702 N . ASN A 46 ? -14.93900 -20.75700 4.50800 1.000 20.72580 N ? A ? 46 1
   ATOM 703 CA . ASN A 46 ? -15.11400 -22.10100 5.00200 1.000 20.85655 C ? A ? 46 1
   ATOM 704 C . ASN A 46 ? -16.38800 -22.18900 5.79600 1.000 20.06869 C ? A ? 46 1
   ATOM 705 O . ASN A 46 ? -16.94000 -21.18800 6.24000 1.000 25.64824 O ? A ? 46 1
   ATOM 706 CB . ASN A 46 ? -13.92000 -22.49400 5.83800 1.000 24.65718 C ? A ? 46 1
   ATOM 707 CG . ASN A 46 ? -12.61800 -22.22100 5.12900 1.000 23.14799 C ? A ? 46 1
   ATOM 708 OD1 . ASN A 46 ? -11.77600 -21.45800 5.59400 1.000 26.49916 O ? A ? 46 1
   ATOM 709 ND2 . ASN A 46 ? -12.43800 -22.85600 4.00100 1.000 25.32029 N ? A ? 46 1
   ATOM 710 H . ASN A 46 ? -14.66000 -20.19500 5.09700 1.000 24.87096 H ? A ? 46 1
   ATOM 711 HA . ASN A 46 ? -15.18400 -22.73300 4.26900 1.000 25.02786 H ? A ? 46 1
   ATOM 712 HB2 . ASN A 46 ? -13.92700 -21.98400 6.66300 1.000 29.58861 H ? A ? 46 1
   ATOM 713 HB3 . ASN A 46 ? -13.96500 -23.44300 6.03300 1.000 29.58861 H ? A ? 46 1
   ATOM 714 HD21 . ASN A 46 ? -11.71400 -22.74000 3.55200 1.000 30.38434 H ? A ? 46 1
   ATOM 715 HD22 . ASN A 46 ? -13.04400 -23.39100 3.70700 1.000 30.38434 H ? A ? 46 1
   ATOM 716 N . THR A 47 ? -16.89100 -23.40900 5.93200 1.000 27.52519 N ? A ? 47 1
   ATOM 717 CA . THR A 47 ? -18.14600 -23.56400 6.65800 1.000 38.62408 C ? A ? 47 1
   ATOM 718 C . THR A 47 ? -18.01800 -23.10200 8.10900 1.000 32.21104 C ? A ? 47 1
   ATOM 719 O . THR A 47 ? -19.01300 -22.65300 8.68300 1.000 34.75156 O ? A ? 47 1
   ATOM 720 CB . THR A 47 ? -18.65000 -25.00700 6.55200 1.000 40.34329 C ? A ? 47 1
   ATOM 721 OG1 . THR A 47 ? -17.56400 -25.94000 6.58800 1.000 37.41839 O ? A ? 47 1
   ATOM 722 CG2 . THR A 47 ? -19.42800 -25.15900 5.25700 1.000 44.72358 C ? A ? 47 1
   ATOM 723 H . THR A 47 ? -16.54100 -24.13400 5.62800 1.000 33.03023 H ? A ? 47 1
   ATOM 724 HA . THR A 47 ? -18.82300 -23.00700 6.24500 1.000 46.34890 H ? A ? 47 1
   ATOM 725 HB . THR A 47 ? -19.22800 -25.21100 7.30500 1.000 48.41195 H ? A ? 47 1
   ATOM 726 HG1 . THR A 47 ? -17.85200 -26.72100 6.47000 1.000 44.90207 H ? A ? 47 1
   ATOM 727 HG21 . THR A 47 ? -19.74300 -26.07200 5.16400 1.000 53.66829 H ? A ? 47 1
   ATOM 728 HG22 . THR A 47 ? -20.19200 -24.56100 5.25600 1.000 53.66829 H ? A ? 47 1
   ATOM 729 HG23 . THR A 47 ? -18.86000 -24.94400 4.50100 1.000 53.66829 H ? A ? 47 1
   ATOM 730 N . ASP A 48 ? -16.81400 -23.15500 8.70200 1.000 29.92421 N ? A ? 48 1
   ATOM 731 CA . ASP A 48 ? -16.67200 -22.67500 10.08800 1.000 29.56048 C ? A ? 48 1
   ATOM 732 C . ASP A 48 ? -16.72800 -21.13700 10.17300 1.000 27.87395 C ? A ? 48 1
   ATOM 733 O . ASP A 48 ? -16.56100 -20.53700 11.25800 1.000 27.41973 O ? A ? 48 1
   ATOM 734 CB . ASP A 48 ? -15.38300 -23.21900 10.72800 1.000 31.89850 C ? A ? 48 1
   ATOM 735 CG . ASP A 48 ? -14.09700 -22.54600 10.21500 1.000 29.55749 C ? A ? 48 1
   ATOM 736 OD1 . ASP A 48 ? -14.12800 -21.63700 9.36500 1.000 28.98729 O ? A ? 48 1
   ATOM 737 OD2 . ASP A 48 ? -13.00900 -22.93500 10.65400 1.000 30.76012 O ? A ? 48 1
   ATOM 738 H . ASP A 48 ? -16.09400 -23.45300 8.33800 1.000 35.90905 H ? A ? 48 1
   ATOM 739 HA . ASP A 48 ? -17.40200 -23.02700 10.62000 1.000 35.47258 H ? A ? 48 1
   ATOM 740 HB2 . ASP A 48 ? -15.42800 -23.07800 11.68700 1.000 38.27820 H ? A ? 48 1
   ATOM 741 HB3 . ASP A 48 ? -15.31600 -24.16800 10.53500 1.000 38.27820 H ? A ? 48 1
   ATOM 742 N . GLY A 49 ? -16.98800 -20.49500 9.03400 1.000 25.86865 N ? A ? 49 1
   ATOM 743 CA . GLY A 49 ? -17.01600 -19.05400 8.95600 1.000 27.82060 C ? A ? 49 1
   ATOM 744 C . GLY A 49 ? -15.66800 -18.40500 8.82400 1.000 24.74324 C ? A ? 49 1
   ATOM 745 O . GLY A 49 ? -15.59100 -17.17600 8.74300 1.000 22.31538 O ? A ? 49 1
   ATOM 746 H . GLY A 49 ? -17.15200 -20.88600 8.28700 1.000 31.04238 H ? A ? 49 1
   ATOM 747 HA2 . GLY A 49 ? -17.54600 -18.79500 8.18600 1.000 33.38472 H ? A ? 49 1
   ATOM 748 HA3 . GLY A 49 ? -17.43400 -18.70700 9.75900 1.000 33.38472 H ? A ? 49 1
   ATOM 749 N . SER A 50 ? -14.58900 -19.18100 8.85100 1.000 18.51027 N ? A ? 50 1
   ATOM 750 CA . SER A 50 ? -13.32200 -18.54300 8.60100 1.000 17.00688 C ? A ? 50 1
   ATOM 751 C . SER A 50 ? -13.21000 -18.35100 7.06900 1.000 14.85928 C ? A ? 50 1
   ATOM 752 O . SER A 50 ? -14.00900 -18.88800 6.29900 1.000 15.44777 O ? A ? 50 1
   ATOM 753 CB . SER A 50 ? -12.19300 -19.38500 9.14600 1.000 18.48830 C ? A ? 50 1
   ATOM 754 OG . SER A 50 ? -12.16800 -20.61500 8.44700 1.000 20.30650 O ? A ? 50 1
   ATOM 755 H . SER A 50 ? -14.57500 -20.02700 9.00300 1.000 22.21232 H ? A ? 50 1
   ATOM 756 HA . SER A 50 ? -13.25200 -17.68400 9.04500 1.000 20.40826 H ? A ? 50 1
   ATOM 757 HB2 . SER A 50 ? -11.35100 -18.92200 9.01700 1.000 22.18596 H ? A ? 50 1
   ATOM 758 HB3 . SER A 50 ? -12.33900 -19.55200 10.09000 1.000 22.18596 H ? A ? 50 1
   ATOM 759 HG . SER A 50 ? -12.93600 -20.95300 8.43200 1.000 24.36781 H ? A ? 50 1
   ATOM 760 N . THR A 51 ? -12.17600 -17.62600 6.64100 1.000 16.91536 N ? A ? 51 1
   ATOM 761 CA . THR A 51 ? -11.93100 -17.41200 5.20500 1.000 12.53246 C ? A ? 51 1
   ATOM 762 C . THR A 51 ? -10.46300 -17.69600 4.92100 1.000 15.18129 C ? A ? 51 1
   ATOM 763 O . THR A 51 ? -9.57900 -17.34400 5.72700 1.000 16.32010 O ? A ? 51 1
   ATOM 764 CB . THR A 51 ? -12.34200 -15.99100 4.83500 1.000 14.44706 C ? A ? 51 1
   ATOM 765 OG1 . THR A 51 ? -13.73600 -15.82200 5.11000 1.000 15.11206 O ? A ? 51 1
   ATOM 766 CG2 . THR A 51 ? -12.13600 -15.69500 3.32400 1.000 15.13580 C ? A ? 51 1
   ATOM 767 H . THR A 51 ? -11.60200 -17.24800 7.15800 1.000 20.29843 H ? A ? 51 1
   ATOM 768 HA . THR A 51 ? -12.43900 -18.01600 4.64200 1.000 15.03895 H ? A ? 51 1
   ATOM 769 HB . THR A 51 ? -11.79400 -15.37700 5.34800 1.000 17.33647 H ? A ? 51 1
   ATOM 770 HG1 . THR A 51 ? -13.86800 -15.82800 5.93900 1.000 18.13447 H ? A ? 51 1
   ATOM 771 HG21 . THR A 51 ? -12.54800 -14.84800 3.09300 1.000 18.16297 H ? A ? 51 1
   ATOM 772 HG22 . THR A 51 ? -11.18900 -15.65100 3.12000 1.000 18.16297 H ? A ? 51 1
   ATOM 773 HG23 . THR A 51 ? -12.54100 -16.39700 2.79100 1.000 18.16297 H ? A ? 51 1
   ATOM 774 N . ASP A 52 ? -10.21100 -18.32100 3.77000 1.000 13.64338 N ? A ? 52 1
   ATOM 775 CA . ASP A 52 ? -8.87500 -18.53200 3.25900 1.000 11.05915 C ? A ? 52 1
   ATOM 776 C . ASP A 52 ? -8.52500 -17.43300 2.26400 1.000 14.79668 C ? A ? 52 1
   ATOM 777 O . ASP A 52 ? -9.33300 -17.09900 1.39400 1.000 14.74756 O ? A ? 52 1
   ATOM 778 CB . ASP A 52 ? -8.74300 -19.90500 2.60600 1.000 16.63829 C ? A ? 52 1
   ATOM 779 CG . ASP A 52 ? -9.01800 -21.01300 3.56800 1.000 20.33564 C ? A ? 52 1
   ATOM 780 OD1 . ASP A 52 ? -8.66900 -20.80900 4.75100 1.000 18.61500 O ? A ? 52 1
   ATOM 781 OD2 . ASP A 52 ? -9.50700 -22.06300 3.13800 1.000 28.35618 O ? A ? 52 1
   ATOM 782 H . ASP A 52 ? -10.82300 -18.63900 3.25700 1.000 16.37206 H ? A ? 52 1
   ATOM 783 HA . ASP A 52 ? -8.23800 -18.49400 3.99000 1.000 13.27098 H ? A ? 52 1
   ATOM 784 HB2 . ASP A 52 ? -9.37900 -19.97300 1.87700 1.000 19.96595 H ? A ? 52 1
   ATOM 785 HB3 . ASP A 52 ? -7.84000 -20.01300 2.26900 1.000 19.96595 H ? A ? 52 1
   ATOM 786 N . TYR A 53 ? -7.29400 -16.92600 2.34400 1.000 15.50182 N ? A ? 53 1
   ATOM 787 CA . TYR A 53 ? -6.85600 -15.79900 1.53400 1.000 16.73739 C ? A ? 53 1
   ATOM 788 C . TYR A 53 ? -5.54400 -16.00300 0.77900 1.000 14.08233 C ? A ? 53 1
   ATOM 789 O . TYR A 53 ? -4.54800 -16.41200 1.34700 1.000 11.57004 O ? A ? 53 1
   ATOM 790 CB . TYR A 53 ? -6.66100 -14.56400 2.40200 1.000 17.30510 C ? A ? 53 1
   ATOM 791 CG . TYR A 53 ? -7.87800 -14.07800 3.14400 1.000 16.55407 C ? A ? 53 1
   ATOM 792 CD1 . TYR A 53 ? -8.31600 -14.68900 4.33000 1.000 16.57878 C ? A ? 53 1
   ATOM 793 CD2 . TYR A 53 ? -8.59000 -13.00000 2.66300 1.000 18.83027 C ? A ? 53 1
   ATOM 794 CE1 . TYR A 53 ? -9.40200 -14.20900 5.01500 1.000 16.37805 C ? A ? 53 1
   ATOM 795 CE2 . TYR A 53 ? -9.72700 -12.56200 3.29800 1.000 15.72895 C ? A ? 53 1
   ATOM 796 CZ . TYR A 53 ? -10.10100 -13.13300 4.50600 1.000 13.21267 C ? A ? 53 1
   ATOM 797 OH . TYR A 53 ? -11.21200 -12.65200 5.12900 1.000 16.77126 O ? A ? 53 1
   ATOM 798 H . TYR A 53 ? -6.68500 -17.22800 2.87200 1.000 18.60218 H ? A ? 53 1
   ATOM 799 HA . TYR A 53 ? -7.54600 -15.69300 0.86000 1.000 20.08487 H ? A ? 53 1
   ATOM 800 HB2 . TYR A 53 ? -5.98300 -14.76400 3.06500 1.000 20.76611 H ? A ? 53 1
   ATOM 801 HB3 . TYR A 53 ? -6.36400 -13.83700 1.83200 1.000 20.76611 H ? A ? 53 1
   ATOM 802 HD1 . TYR A 53 ? -7.86200 -15.43300 4.65600 1.000 19.89453 H ? A ? 53 1
   ATOM 803 HD2 . TYR A 53 ? -8.29700 -12.56300 1.89600 1.000 22.59632 H ? A ? 53 1
   ATOM 804 HE1 . TYR A 53 ? -9.66600 -14.60400 5.81500 1.000 19.65366 H ? A ? 53 1
   ATOM 805 HE2 . TYR A 53 ? -10.24300 -11.88600 2.92100 1.000 18.87474 H ? A ? 53 1
   ATOM 806 HH . TYR A 53 ? -11.43400 -13.16500 5.75600 1.000 20.12551 H ? A ? 53 1
   ATOM 807 N . GLY A 54 ? -5.48600 -15.56100 -0.47600 1.000 16.11879 N ? A ? 54 1
   ATOM 808 CA . GLY A 54 ? -4.19500 -15.38200 -1.12700 1.000 18.26079 C ? A ? 54 1
   ATOM 809 C . GLY A 54 ? -3.74900 -16.58700 -1.93800 1.000 16.17319 C ? A ? 54 1
   ATOM 810 O . GLY A 54 ? -4.45000 -17.58700 -2.03500 1.000 16.30112 O ? A ? 54 1
   ATOM 811 H . GLY A 54 ? -6.16800 -15.36200 -0.96000 1.000 19.34255 H ? A ? 54 1
   ATOM 812 HA2 . GLY A 54 ? -4.24500 -14.62000 -1.72500 1.000 21.91295 H ? A ? 54 1
   ATOM 813 HA3 . GLY A 54 ? -3.52100 -15.20900 -0.45100 1.000 21.91295 H ? A ? 54 1
   ATOM 814 N . ILE A 55 ? -2.52300 -16.48500 -2.46700 1.000 17.91286 N ? A ? 55 1
   ATOM 815 CA . ILE A 55 ? -1.92400 -17.54300 -3.28600 1.000 16.99124 C ? A ? 55 1
   ATOM 816 C . ILE A 55 ? -1.87900 -18.89100 -2.57400 1.000 17.16630 C ? A ? 55 1
   ATOM 817 O . ILE A 55 ? -1.86300 -19.94300 -3.22400 1.000 16.86305 O ? A ? 55 1
   ATOM 818 CB . ILE A 55 ? -0.48300 -17.23400 -3.78900 1.000 24.67659 C ? A ? 55 1
   ATOM 819 CG1 . ILE A 55 ? 0.38800 -16.54600 -2.72800 1.000 23.12576 C ? A ? 55 1
   ATOM 820 CG2 . ILE A 55 ? -0.48600 -16.56500 -5.22900 1.000 26.51272 C ? A ? 55 1
   ATOM 821 CD1 . ILE A 55 ? 1.87900 -16.81900 -2.99900 1.000 28.85969 C ? A ? 55 1
   ATOM 822 H . ILE A 55 ? -2.00900 -15.80300 -2.36400 1.000 21.49543 H ? A ? 55 1
   ATOM 823 HA . ILE A 55 ? -2.52000 -17.57600 -4.05000 1.000 20.38949 H ? A ? 55 1
   ATOM 824 HB . ILE A 55 ? -0.03100 -18.08200 -3.92200 1.000 29.61191 H ? A ? 55 1
   ATOM 825 HG12 . ILE A 55 ? 0.23800 -15.58800 -2.75600 1.000 27.75092 H ? A ? 55 1
   ATOM 826 HG13 . ILE A 55 ? 0.16300 -16.89200 -1.85000 1.000 27.75092 H ? A ? 55 1
   ATOM 827 HG21 . ILE A 55 ? 0.43000 -16.45500 -5.52800 1.000 31.81526 H ? A ? 55 1
   ATOM 828 HG22 . ILE A 55 ? -0.96700 -17.14100 -5.84400 1.000 31.81526 H ? A ? 55 1
   ATOM 829 HG23 . ILE A 55 ? -0.92300 -15.70100 -5.17500 1.000 31.81526 H ? A ? 55 1
   ATOM 830 HD11 . ILE A 55 ? 2.40900 -16.38600 -2.31300 1.000 34.63163 H ? A ? 55 1
   ATOM 831 HD12 . ILE A 55 ? 2.03300 -17.77700 -2.98100 1.000 34.63163 H ? A ? 55 1
   ATOM 832 HD13 . ILE A 55 ? 2.11200 -16.46400 -3.87100 1.000 34.63163 H ? A ? 55 1
   ATOM 833 N . LEU A 56 ? -1.76300 -18.88500 -1.25800 1.000 15.44632 N ? A ? 56 1
   ATOM 834 CA . LEU A 56 ? -1.60300 -20.09800 -0.45300 1.000 18.70696 C ? A ? 56 1
   ATOM 835 C . LEU A 56 ? -2.77200 -20.26700 0.51700 1.000 19.26803 C ? A ? 56 1
   ATOM 836 O . LEU A 56 ? -2.71200 -21.13200 1.42300 1.000 15.71669 O ? A ? 56 1
   ATOM 837 CB . LEU A 56 ? -0.25400 -20.05700 0.27800 1.000 18.32975 C ? A ? 56 1
   ATOM 838 CG . LEU A 56 ? 0.99500 -20.39600 -0.62100 1.000 19.61831 C ? A ? 56 1
   ATOM 839 CD1 . LEU A 56 ? 2.37700 -20.17300 0.12200 1.000 16.42248 C ? A ? 56 1
   ATOM 840 CD2 . LEU A 56 ? 0.91800 -21.86600 -1.13100 1.000 18.60054 C ? A ? 56 1
   ATOM 841 H . LEU A 56 ? -1.77300 -18.16700 -0.78500 1.000 18.53559 H ? A ? 56 1
   ATOM 842 HA . LEU A 56 ? -1.58500 -20.88500 -1.01900 1.000 22.44835 H ? A ? 56 1
   ATOM 843 HB2 . LEU A 56 ? -0.12400 -19.16400 0.63300 1.000 21.99570 H ? A ? 56 1
   ATOM 844 HB3 . LEU A 56 ? -0.27700 -20.70200 1.00100 1.000 21.99570 H ? A ? 56 1
   ATOM 845 HG . LEU A 56 ? 0.97200 -19.78300 -1.37200 1.000 23.54197 H ? A ? 56 1
   ATOM 846 HD11 . LEU A 56 ? 3.10000 -20.42200 -0.47400 1.000 19.70697 H ? A ? 56 1
   ATOM 847 HD12 . LEU A 56 ? 2.45800 -19.23700 0.36600 1.000 19.70697 H ? A ? 56 1
   ATOM 848 HD13 . LEU A 56 ? 2.40000 -20.72500 0.91900 1.000 19.70697 H ? A ? 56 1
   ATOM 849 HD21 . LEU A 56 ? 1.76700 -22.10500 -1.53500 1.000 22.32064 H ? A ? 56 1
   ATOM 850 HD22 . LEU A 56 ? 0.73200 -22.45100 -0.38100 1.000 22.32064 H ? A ? 56 1
   ATOM 851 HD23 . LEU A 56 ? 0.20900 -21.93500 -1.78900 1.000 22.32064 H ? A ? 56 1
   ATOM 852 N . GLN A 57 ? -3.86000 -19.50400 0.31500 1.000 15.03187 N ? A ? 57 1
   ATOM 853 CA . GLN A 57 ? -5.14500 -19.75900 0.95600 1.000 13.16928 C ? A ? 57 1
   ATOM 854 C . GLN A 57 ? -4.99700 -19.90900 2.48300 1.000 16.62836 C ? A ? 57 1
   ATOM 855 O . GLN A 57 ? -5.46400 -20.87200 3.10100 1.000 15.93930 O ? A ? 57 1
   ATOM 856 CB . GLN A 57 ? -5.80800 -20.97300 0.33100 1.000 18.60557 C ? A ? 57 1
   ATOM 857 CG . GLN A 57 ? -6.32700 -20.64300 -1.04900 1.000 17.96524 C ? A ? 57 1
   ATOM 858 CD . GLN A 57 ? -7.50600 -19.68300 -0.99300 1.000 14.31266 C ? A ? 57 1
   ATOM 859 OE1 . GLN A 57 ? -8.67400 -20.08000 -0.86000 1.000 14.84239 O ? A ? 57 1
   ATOM 860 NE2 . GLN A 57 ? -7.19500 -18.39800 -1.11900 1.000 16.69294 N ? A ? 57 1
   ATOM 861 H . GLN A 57 ? -3.87200 -18.81800 -0.20300 1.000 18.03825 H ? A ? 57 1
   ATOM 862 HA . GLN A 57 ? -5.72100 -18.99200 0.81200 1.000 15.80314 H ? A ? 57 1
   ATOM 863 HB2 . GLN A 57 ? -5.16200 -21.69200 0.25600 1.000 22.32668 H ? A ? 57 1
   ATOM 864 HB3 . GLN A 57 ? -6.55500 -21.25400 0.88300 1.000 22.32668 H ? A ? 57 1
   ATOM 865 HG2 . GLN A 57 ? -5.62000 -20.22700 -1.56600 1.000 21.55829 H ? A ? 57 1
   ATOM 866 HG3 . GLN A 57 ? -6.62000 -21.45900 -1.48500 1.000 21.55829 H ? A ? 57 1
   ATOM 867 HE21 . GLN A 57 ? -6.37400 -18.16300 -1.22300 1.000 20.03153 H ? A ? 57 1
   ATOM 868 HE22 . GLN A 57 ? -7.81300 -17.80100 -1.09600 1.000 20.03153 H ? A ? 57 1
   ATOM 869 N . ILE A 58 ? -4.38700 -18.89100 3.06400 1.000 15.43774 N ? A ? 58 1
   ATOM 870 CA . ILE A 58 ? -4.12000 -18.83700 4.50400 1.000 13.71112 C ? A ? 58 1
   ATOM 871 C . ILE A 58 ? -5.37500 -18.44800 5.27200 1.000 20.40968 C ? A ? 58 1
   ATOM 872 O . ILE A 58 ? -6.08200 -17.49800 4.92600 1.000 14.31611 O ? A ? 58 1
   ATOM 873 CB . ILE A 58 ? -2.94100 -17.88800 4.77500 1.000 15.58124 C ? A ? 58 1
   ATOM 874 CG1 . ILE A 58 ? -1.65900 -18.50100 4.20400 1.000 18.95571 C ? A ? 58 1
   ATOM 875 CG2 . ILE A 58 ? -2.73700 -17.53400 6.28900 1.000 16.24174 C ? A ? 58 1
   ATOM 876 CD1 . ILE A 58 ? -0.55200 -17.56800 4.20700 1.000 14.91901 C ? A ? 58 1
   ATOM 877 H . ILE A 58 ? -4.10800 -18.19700 2.64200 1.000 18.52529 H ? A ? 58 1
   ATOM 878 HA . ILE A 58 ? -3.88500 -19.72400 4.81900 1.000 16.45334 H ? A ? 58 1
   ATOM 879 HB . ILE A 58 ? -3.15400 -17.05100 4.33200 1.000 18.69748 H ? A ? 58 1
   ATOM 880 HG12 . ILE A 58 ? -1.40800 -19.26900 4.74200 1.000 22.74685 H ? A ? 58 1
   ATOM 881 HG13 . ILE A 58 ? -1.81900 -18.77600 3.28800 1.000 22.74685 H ? A ? 58 1
   ATOM 882 HG21 . ILE A 58 ? -1.94200 -16.98700 6.38100 1.000 19.49009 H ? A ? 58 1
   ATOM 883 HG22 . ILE A 58 ? -3.51300 -17.04600 6.60600 1.000 19.49009 H ? A ? 58 1
   ATOM 884 HG23 . ILE A 58 ? -2.63400 -18.35600 6.79400 1.000 19.49009 H ? A ? 58 1
   ATOM 885 HD11 . ILE A 58 ? 0.14700 -17.90600 3.62600 1.000 17.90282 H ? A ? 58 1
   ATOM 886 HD12 . ILE A 58 ? -0.86400 -16.70800 3.88500 1.000 17.90282 H ? A ? 58 1
   ATOM 887 HD13 . ILE A 58 ? -0.21600 -17.48000 5.11300 1.000 17.90282 H ? A ? 58 1
   ATOM 888 N . ASN A 59 ? -5.66200 -19.22700 6.31300 1.000 18.73796 N ? A ? 59 1
   ATOM 889 CA . ASN A 59 ? -6.93100 -19.22400 6.99400 1.000 19.01142 C ? A ? 59 1
   ATOM 890 C . ASN A 59 ? -6.96500 -18.19200 8.10400 1.000 16.42485 C ? A ? 59 1
   ATOM 891 O . ASN A 59 ? -6.01400 -18.06400 8.86500 1.000 21.68791 O ? A ? 59 1
   ATOM 892 CB . ASN A 59 ? -7.20300 -20.57700 7.64100 1.000 18.93023 C ? A ? 59 1
   ATOM 893 CG . ASN A 59 ? -8.58900 -20.67400 8.12100 1.000 22.38283 C ? A ? 59 1
   ATOM 894 OD1 . ASN A 59 ? -8.84300 -20.66400 9.31700 1.000 28.36918 O ? A ? 59 1
   ATOM 895 ND2 . ASN A 59 ? -9.50700 -20.70300 7.21100 1.000 24.07389 N ? A ? 59 1
   ATOM 896 H . ASN A 59 ? -5.10500 -19.78900 6.65200 1.000 22.48555 H ? A ? 59 1
   ATOM 897 HA . ASN A 59 ? -7.61200 -19.01600 6.33500 1.000 22.81370 H ? A ? 59 1
   ATOM 898 HB2 . ASN A 59 ? -7.05500 -21.28000 6.98900 1.000 22.71628 H ? A ? 59 1
   ATOM 899 HB3 . ASN A 59 ? -6.60800 -20.69600 8.39800 1.000 22.71628 H ? A ? 59 1
   ATOM 900 HD21 . ASN A 59 ? -10.33500 -20.75900 7.43600 1.000 28.88867 H ? A ? 59 1
   ATOM 901 HD22 . ASN A 59 ? -9.28900 -20.66500 6.38000 1.000 28.88867 H ? A ? 59 1
   ATOM 902 N . SER A 60 ? -8.09000 -17.47900 8.20300 1.000 18.13770 N ? A ? 60 1
   ATOM 903 CA . SER A 60 ? -8.30300 -16.45600 9.20900 1.000 18.54827 C ? A ? 60 1
   ATOM 904 C . SER A 60 ? -8.59000 -17.04000 10.59700 1.000 23.94396 C ? A ? 60 1
   ATOM 905 O . SER A 60 ? -8.69500 -16.27600 11.56400 1.000 24.22958 O ? A ? 60 1
   ATOM 906 CB . SER A 60 ? -9.48300 -15.57600 8.82100 1.000 15.48536 C ? A ? 60 1
   ATOM 907 OG . SER A 60 ? -10.67000 -16.36100 8.76000 1.000 15.90181 O ? A ? 60 1
   ATOM 908 H . SER A 60 ? -8.76500 -17.57900 7.67900 1.000 21.76524 H ? A ? 60 1
   ATOM 909 HA . SER A 60 ? -7.50300 -15.90900 9.25400 1.000 22.25793 H ? A ? 60 1
   ATOM 910 HB2 . SER A 60 ? -9.59500 -14.87800 9.48600 1.000 18.58243 H ? A ? 60 1
   ATOM 911 HB3 . SER A 60 ? -9.31600 -15.18100 7.95100 1.000 18.58243 H ? A ? 60 1
   ATOM 912 HG . SER A 60 ? -11.32900 -15.87200 8.58200 1.000 19.08217 H ? A ? 60 1
   ATOM 913 N . ARG A 61 ? -8.76200 -18.35400 10.72100 1.000 21.35433 N ? A ? 61 1
   ATOM 914 CA . ARG A 61 ? -9.01800 -18.92800 12.05900 1.000 25.21895 C ? A ? 61 1
   ATOM 915 C . ARG A 61 ? -7.79200 -18.79700 12.94000 1.000 29.02082 C ? A ? 61 1
   ATOM 916 O . ARG A 61 ? -7.91200 -18.56700 14.14300 1.000 26.91311 O ? A ? 61 1
   ATOM 917 CB . ARG A 61 ? -9.44800 -20.39000 11.93400 1.000 27.96647 C ? A ? 61 1
   ATOM 918 CG . ARG A 61 ? -10.21700 -20.99100 13.14200 1.000 47.14623 C ? A ? 61 1
   ATOM 919 CD . ARG A 61 ? -11.73200 -20.61300 13.10900 1.000 60.38605 C ? A ? 61 1
   ATOM 920 NE . ARG A 61 ? -12.22700 -20.14300 14.40500 1.000 72.10785 N ? A ? 61 1
   ATOM 921 CZ . ARG A 61 ? -13.50400 -20.12500 14.78000 1.000 63.27515 C ? A ? 61 1
   ATOM 922 NH1 . ARG A 61 ? -14.47700 -20.51900 13.97200 1.000 56.46227 N ? A ? 61 1
   ATOM 923 NH2 . ARG A 61 ? -13.81300 -19.70700 15.99800 1.000 61.50012 N ? A ? 61 1
   ATOM 924 H . ARG A 61 ? -8.73700 -18.92300 10.07600 1.000 25.62520 H ? A ? 61 1
   ATOM 925 HA . ARG A 61 ? -9.74900 -18.45200 12.48200 1.000 30.26274 H ? A ? 61 1
   ATOM 926 HB2 . ARG A 61 ? -10.02800 -20.46800 11.16000 1.000 33.55977 H ? A ? 61 1
   ATOM 927 HB3 . ARG A 61 ? -8.65100 -20.92900 11.80700 1.000 33.55977 H ? A ? 61 1
   ATOM 928 HG2 . ARG A 61 ? -10.14500 -21.95800 13.11900 1.000 56.57548 H ? A ? 61 1
   ATOM 929 HG3 . ARG A 61 ? -9.83700 -20.64900 13.96600 1.000 56.57548 H ? A ? 61 1
   ATOM 930 HD2 . ARG A 61 ? -11.86700 -19.90400 12.46100 1.000 72.46326 H ? A ? 61 1
   ATOM 931 HD3 . ARG A 61 ? -12.24800 -21.39500 12.85700 1.000 72.46326 H ? A ? 61 1
   ATOM 932 HE . ARG A 61 ? -11.64600 -19.85400 14.96900 1.000 86.52942 H ? A ? 61 1
   ATOM 933 HH11 . ARG A 61 ? -14.29200 -20.79600 13.17900 1.000 67.75473 H ? A ? 61 1
   ATOM 934 HH12 . ARG A 61 ? -15.29400 -20.49700 14.24000 1.000 67.75473 H ? A ? 61 1
   ATOM 935 HH21 . ARG A 61 ? -13.19200 -19.45200 16.53500 1.000 73.80014 H ? A ? 61 1
   ATOM 936 HH22 . ARG A 61 ? -14.63400 -19.69100 16.25200 1.000 73.80014 H ? A ? 61 1
   ATOM 937 N . TRP A 62 ? -6.60100 -18.84600 12.33400 1.000 24.23084 N ? A ? 62 1
   ATOM 938 CA . TRP A 62 ? -5.36300 -18.90400 13.08600 1.000 24.37019 C ? A ? 62 1
   ATOM 939 C . TRP A 62 ? -4.38500 -17.81100 12.69900 1.000 24.09001 C ? A ? 62 1
   ATOM 940 O . TRP A 62 ? -3.69200 -17.28100 13.56200 1.000 21.89238 O ? A ? 62 1
   ATOM 941 CB . TRP A 62 ? -4.67600 -20.25800 12.87600 1.000 25.31331 C ? A ? 62 1
   ATOM 942 CG . TRP A 62 ? -5.52600 -21.38600 13.27100 1.000 26.80335 C ? A ? 62 1
   ATOM 943 CD1 . TRP A 62 ? -6.29000 -22.13900 12.45200 1.000 31.86356 C ? A ? 62 1
   ATOM 944 CD2 . TRP A 62 ? -5.74000 -21.87100 14.59400 1.000 31.44963 C ? A ? 62 1
   ATOM 945 NE1 . TRP A 62 ? -6.98400 -23.06600 13.18300 1.000 35.89023 N ? A ? 62 1
   ATOM 946 CE2 . TRP A 62 ? -6.64500 -22.93800 14.49800 1.000 34.91145 C ? A ? 62 1
   ATOM 947 CE3 . TRP A 62 ? -5.25700 -21.49800 15.86000 1.000 33.91046 C ? A ? 62 1
   ATOM 948 CZ2 . TRP A 62 ? -7.08700 -23.65500 15.61500 1.000 50.18192 C ? A ? 62 1
   ATOM 949 CZ3 . TRP A 62 ? -5.67700 -22.22800 16.97400 1.000 41.18937 C ? A ? 62 1
   ATOM 950 CH2 . TRP A 62 ? -6.59600 -23.28800 16.83900 1.000 49.19825 C ? A ? 62 1
   ATOM 951 H . TRP A 62 ? -6.49200 -18.84700 11.48100 1.000 29.07700 H ? A ? 62 1
   ATOM 952 HA . TRP A 62 ? -5.59600 -18.78200 14.02000 1.000 29.24423 H ? A ? 62 1
   ATOM 953 HB2 . TRP A 62 ? -4.45700 -20.36000 11.93600 1.000 30.37597 H ? A ? 62 1
   ATOM 954 HB3 . TRP A 62 ? -3.86700 -20.28800 13.41000 1.000 30.37597 H ? A ? 62 1
   ATOM 955 HD1 . TRP A 62 ? -6.33800 -22.04300 11.52800 1.000 38.23627 H ? A ? 62 1
   ATOM 956 HE1 . TRP A 62 ? -7.54300 -23.63600 12.86400 1.000 43.06827 H ? A ? 62 1
   ATOM 957 HE3 . TRP A 62 ? -4.67200 -20.78100 15.95400 1.000 40.69256 H ? A ? 62 1
   ATOM 958 HZ2 . TRP A 62 ? -7.69200 -24.35700 15.53000 1.000 60.21831 H ? A ? 62 1
   ATOM 959 HZ3 . TRP A 62 ? -5.34600 -22.01100 17.81600 1.000 49.42725 H ? A ? 62 1
   ATOM 960 HH2 . TRP A 62 ? -6.87500 -23.74700 17.59800 1.000 59.03790 H ? A ? 62 1
   ATOM 961 N . TRP A 63 ? -4.35100 -17.42900 11.42000 1.000 17.82287 N ? A ? 63 1
   ATOM 962 CA . TRP A 63 ? -3.15400 -16.82600 10.86200 1.000 18.00719 C ? A ? 63 1
   ATOM 963 C . TRP A 63 ? -3.28200 -15.34400 10.54300 1.000 16.65525 C ? A ? 63 1
   ATOM 964 O . TRP A 63 ? -2.28700 -14.63500 10.62500 1.000 20.54592 O ? A ? 63 1
   ATOM 965 CB . TRP A 63 ? -2.77100 -17.60200 9.59200 1.000 18.93096 C ? A ? 63 1
   ATOM 966 CG . TRP A 63 ? -2.56300 -19.01100 9.90500 1.000 16.11675 C ? A ? 63 1
   ATOM 967 CD1 . TRP A 63 ? -3.33000 -20.07700 9.51700 1.000 18.00336 C ? A ? 63 1
   ATOM 968 CD2 . TRP A 63 ? -1.50400 -19.55200 10.72600 1.000 16.77574 C ? A ? 63 1
   ATOM 969 NE1 . TRP A 63 ? -2.78300 -21.22000 10.00400 1.000 20.02999 N ? A ? 63 1
   ATOM 970 CE2 . TRP A 63 ? -1.68800 -20.93000 10.77300 1.000 21.23827 C ? A ? 63 1
   ATOM 971 CE3 . TRP A 63 ? -0.41600 -18.99500 11.39300 1.000 16.52073 C ? A ? 63 1
   ATOM 972 CZ2 . TRP A 63 ? -0.83200 -21.78400 11.49300 1.000 22.34238 C ? A ? 63 1
   ATOM 973 CZ3 . TRP A 63 ? 0.45400 -19.86300 12.12300 1.000 19.15745 C ? A ? 63 1
   ATOM 974 CH2 . TRP A 63 ? 0.22500 -21.22000 12.14600 1.000 19.59102 C ? A ? 63 1
   ATOM 975 H . TRP A 63 ? -5.00400 -17.51100 10.86800 1.000 21.38745 H ? A ? 63 1
   ATOM 976 HA . TRP A 63 ? -2.42700 -16.89300 11.50100 1.000 21.60863 H ? A ? 63 1
   ATOM 977 HB2 . TRP A 63 ? -3.48400 -17.53000 8.93900 1.000 22.71715 H ? A ? 63 1
   ATOM 978 HB3 . TRP A 63 ? -1.94800 -17.24000 9.22500 1.000 22.71715 H ? A ? 63 1
   ATOM 979 HD1 . TRP A 63 ? -4.10300 -20.02600 9.00300 1.000 21.60403 H ? A ? 63 1
   ATOM 980 HE1 . TRP A 63 ? -3.08100 -22.01200 9.85200 1.000 24.03599 H ? A ? 63 1
   ATOM 981 HE3 . TRP A 63 ? -0.26000 -18.07800 11.36500 1.000 19.82487 H ? A ? 63 1
   ATOM 982 HZ2 . TRP A 63 ? -0.98200 -22.70200 11.52200 1.000 26.81086 H ? A ? 63 1
   ATOM 983 HZ3 . TRP A 63 ? 1.17900 -19.50900 12.58500 1.000 22.98894 H ? A ? 63 1
   ATOM 984 HH2 . TRP A 63 ? 0.80800 -21.76900 12.62000 1.000 23.50922 H ? A ? 63 1
   ATOM 985 N . CYS A 64 ? -4.47300 -14.84000 10.25700 1.000 17.43748 N ? A ? 64 1
   ATOM 986 CA . CYS A 64 ? -4.61300 -13.42300 9.94900 1.000 19.73165 C ? A ? 64 1
   ATOM 987 C . CYS A 64 ? -5.90400 -12.91600 10.55400 1.000 17.14534 C ? A ? 64 1
   ATOM 988 O . CYS A 64 ? -6.79900 -13.69500 10.90600 1.000 17.46024 O ? A ? 64 1
   ATOM 989 CB . CYS A 64 ? -4.57300 -13.17900 8.41700 1.000 16.42542 C ? A ? 64 1
   ATOM 990 SG . CYS A 64 ? -5.85900 -14.06000 7.43000 1.000 19.17127 S ? A ? 64 1
   ATOM 991 H . CYS A 64 ? -5.20500 -15.29200 10.23400 1.000 20.92497 H ? A ? 64 1
   ATOM 992 HA . CYS A 64 ? -3.88400 -12.92400 10.35100 1.000 23.67798 H ? A ? 64 1
   ATOM 993 HB2 . CYS A 64 ? -4.68800 -12.22900 8.25800 1.000 19.71051 H ? A ? 64 1
   ATOM 994 HB3 . CYS A 64 ? -3.70800 -13.46800 8.08600 1.000 19.71051 H ? A ? 64 1
   ATOM 995 N . ASN A 65 ? -6.02700 -11.58700 10.60900 1.000 20.28135 N ? A ? 65 1
   ATOM 996 CA . ASN A 65 ? -7.23600 -10.96900 11.11800 1.000 24.77825 C ? A ? 65 1
   ATOM 997 C . ASN A 65 ? -8.08200 -10.41300 9.96900 1.000 16.07024 C ? A ? 65 1
   ATOM 998 O . ASN A 65 ? -7.58400 -9.61900 9.17200 1.000 20.75707 O ? A ? 65 1
   ATOM 999 CB . ASN A 65 ? -6.92200 -9.83500 12.07900 1.000 24.24183 C ? A ? 65 1
   ATOM 1000 CG . ASN A 65 ? -8.17300 -9.13700 12.50700 1.000 26.68399 C ? A ? 65 1
   ATOM 1001 OD1 . ASN A 65 ? -9.11600 -9.78100 13.02600 1.000 21.80847 O ? A ? 65 1
   ATOM 1002 ND2 . ASN A 65 ? -8.25100 -7.85000 12.19900 1.000 29.45130 N ? A ? 65 1
   ATOM 1003 H . ASN A 65 ? -5.42200 -11.03100 10.35500 1.000 24.33762 H ? A ? 65 1
   ATOM 1004 HA . ASN A 65 ? -7.73900 -11.66000 11.57800 1.000 29.73390 H ? A ? 65 1
   ATOM 1005 HB2 . ASN A 65 ? -6.48400 -10.19100 12.86800 1.000 29.09019 H ? A ? 65 1
   ATOM 1006 HB3 . ASN A 65 ? -6.34500 -9.19100 11.64100 1.000 29.09019 H ? A ? 65 1
   ATOM 1007 HD21 . ASN A 65 ? -8.94800 -7.39600 12.42000 1.000 35.34155 H ? A ? 65 1
   ATOM 1008 HD22 . ASN A 65 ? -7.60600 -7.46800 11.77800 1.000 35.34155 H ? A ? 65 1
   ATOM 1009 N . ASP A 66 ? -9.32000 -10.86000 9.88100 1.000 18.09265 N ? A ? 66 1
   ATOM 1010 CA . ASP A 66 ? -10.27700 -10.29300 8.93800 1.000 17.27023 C ? A ? 66 1
   ATOM 1011 C . ASP A 66 ? -11.46300 -9.71300 9.68500 1.000 18.14439 C ? A ? 66 1
   ATOM 1012 O . ASP A 66 ? -12.45300 -9.33000 9.05800 1.000 19.34455 O ? A ? 66 1
   ATOM 1013 CB . ASP A 66 ? -10.71400 -11.32400 7.90200 1.000 15.86236 C ? A ? 66 1
   ATOM 1014 CG . ASP A 66 ? -11.54000 -12.43000 8.46500 1.000 17.55566 C ? A ? 66 1
   ATOM 1015 OD1 . ASP A 66 ? -11.94300 -12.38400 9.65800 1.000 20.59950 O ? A ? 66 1
   ATOM 1016 OD2 . ASP A 66 ? -11.76600 -13.40400 7.68600 1.000 14.67758 O ? A ? 66 1
   ATOM 1017 H . ASP A 66 ? -9.63800 -11.49900 10.36100 1.000 21.71118 H ? A ? 66 1
   ATOM 1018 HA . ASP A 66 ? -9.85700 -9.58400 8.42600 1.000 20.72428 H ? A ? 66 1
   ATOM 1019 HB2 . ASP A 66 ? -11.24200 -10.87700 7.22200 1.000 19.03484 H ? A ? 66 1
   ATOM 1020 HB3 . ASP A 66 ? -9.92400 -11.71900 7.50200 1.000 19.03484 H ? A ? 66 1
   ATOM 1021 N . GLY A 67 ? -11.38900 -9.66300 11.00300 1.000 21.04839 N ? A ? 67 1
   ATOM 1022 CA . GLY A 67 ? -12.40000 -8.99100 11.78900 1.000 20.07326 C ? A ? 67 1
   ATOM 1023 C . GLY A 67 ? -13.72400 -9.67800 11.89400 1.000 29.18178 C ? A ? 67 1
   ATOM 1024 O . GLY A 67 ? -14.63200 -9.12800 12.54100 1.000 31.84667 O ? A ? 67 1
   ATOM 1025 H . GLY A 67 ? -10.75700 -10.01400 11.46800 1.000 25.25807 H ? A ? 67 1
   ATOM 1026 HA2 . GLY A 67 ? -12.06000 -8.87800 12.69100 1.000 24.08791 H ? A ? 67 1
   ATOM 1027 HA3 . GLY A 67 ? -12.55700 -8.11600 11.40000 1.000 24.08791 H ? A ? 67 1
   ATOM 1028 N . ARG A 68 ? -13.87100 -10.85500 11.28800 1.000 21.74618 N ? A ? 68 1
   ATOM 1029 CA . ARG A 68 ? -15.16100 -11.52900 11.21200 1.000 19.94592 C ? A ? 68 1
   ATOM 1030 C . ARG A 68 ? -14.99600 -13.01800 11.38500 1.000 25.56391 C ? A ? 68 1
   ATOM 1031 O . ARG A 68 ? -15.79800 -13.80900 10.86300 1.000 23.04653 O ? A ? 68 1
   ATOM 1032 CB . ARG A 68 ? -15.83200 -11.18000 9.88900 1.000 24.10816 C ? A ? 68 1
   ATOM 1033 CG . ARG A 68 ? -15.10900 -11.80500 8.67000 1.000 21.10467 C ? A ? 68 1
   ATOM 1034 CD . ARG A 68 ? -16.13200 -12.06400 7.58000 1.000 20.23419 C ? A ? 68 1
   ATOM 1035 NE . ARG A 68 ? -15.77600 -13.02500 6.55300 1.000 25.41733 N ? A ? 68 1
   ATOM 1036 CZ . ARG A 68 ? -16.11400 -12.88300 5.27100 1.000 32.54785 C ? A ? 68 1
   ATOM 1037 NH1 . ARG A 68 ? -16.86400 -11.87100 4.87700 1.000 27.67667 N ? A ? 68 1
   ATOM 1038 NH2 . ARG A 68 ? -15.69500 -13.78700 4.35800 1.000 17.72845 N ? A ? 68 1
   ATOM 1039 H . ARG A 68 ? -13.23100 -11.28700 10.90900 1.000 26.09542 H ? A ? 68 1
   ATOM 1040 HA . ARG A 68 ? -15.74600 -11.23600 11.92800 1.000 23.93510 H ? A ? 68 1
   ATOM 1041 HB2 . ARG A 68 ? -16.74400 -11.51100 9.90000 1.000 28.92979 H ? A ? 68 1
   ATOM 1042 HB3 . ARG A 68 ? -15.83100 -10.21600 9.77800 1.000 28.92979 H ? A ? 68 1
   ATOM 1043 HG2 . ARG A 68 ? -14.43600 -11.19200 8.33300 1.000 25.32560 H ? A ? 68 1
   ATOM 1044 HG3 . ARG A 68 ? -14.69600 -12.64500 8.92300 1.000 25.32560 H ? A ? 68 1
   ATOM 1045 HD2 . ARG A 68 ? -16.94200 -12.39000 8.00100 1.000 24.28102 H ? A ? 68 1
   ATOM 1046 HD3 . ARG A 68 ? -16.30800 -11.22300 7.12800 1.000 24.28102 H ? A ? 68 1
   ATOM 1047 HE . ARG A 68 ? -15.32400 -13.72100 6.78200 1.000 30.50080 H ? A ? 68 1
   ATOM 1048 HH11 . ARG A 68 ? -17.14100 -11.29200 5.45000 1.000 33.21200 H ? A ? 68 1
   ATOM 1049 HH12 . ARG A 68 ? -17.07500 -11.79000 4.04700 1.000 33.21200 H ? A ? 68 1
   ATOM 1050 HH21 . ARG A 68 ? -15.21000 -14.45300 4.60400 1.000 21.27414 H ? A ? 68 1
   ATOM 1051 HH22 . ARG A 68 ? -15.91300 -13.69500 3.53100 1.000 21.27414 H ? A ? 68 1
   ATOM 1052 N . THR A 69 ? -13.93900 -13.43700 12.09600 1.000 20.84308 N ? A ? 69 1
   ATOM 1053 CA . THR A 69 ? -13.76400 -14.85300 12.39500 1.000 21.74107 C ? A ? 69 1
   ATOM 1054 C . THR A 69 ? -13.76000 -14.97100 13.91900 1.000 20.11258 C ? A ? 69 1
   ATOM 1055 O . THR A 69 ? -12.70900 -14.90800 14.55100 1.000 19.19365 O ? A ? 69 1
   ATOM 1056 CB . THR A 69 ? -12.49200 -15.41100 11.77000 1.000 24.92452 C ? A ? 69 1
   ATOM 1057 OG1 . THR A 69 ? -12.46100 -15.06700 10.35200 1.000 19.96989 O ? A ? 69 1
   ATOM 1058 CG2 . THR A 69 ? -12.47700 -16.94200 11.92400 1.000 25.92585 C ? A ? 69 1
   ATOM 1059 H . THR A 69 ? -13.32500 -12.92200 12.40700 1.000 25.01170 H ? A ? 69 1
   ATOM 1060 HA . THR A 69 ? -14.49800 -15.37400 12.03400 1.000 26.08929 H ? A ? 69 1
   ATOM 1061 HB . THR A 69 ? -11.70900 -15.04000 12.20500 1.000 29.90943 H ? A ? 69 1
   ATOM 1062 HG1 . THR A 69 ? -12.47700 -14.23200 10.25900 1.000 23.96387 H ? A ? 69 1
   ATOM 1063 HG21 . THR A 69 ? -11.65300 -17.30500 11.56200 1.000 31.11102 H ? A ? 69 1
   ATOM 1064 HG22 . THR A 69 ? -12.54000 -17.18200 12.86200 1.000 31.11102 H ? A ? 69 1
   ATOM 1065 HG23 . THR A 69 ? -13.22800 -17.33100 11.44900 1.000 31.11102 H ? A ? 69 1
   ATOM 1066 N . PRO A 70 ? -14.92100 -15.09500 14.54200 1.000 22.20405 N ? A ? 70 1
   ATOM 1067 CA . PRO A 70 ? -14.95300 -15.05800 16.00500 1.000 32.04713 C ? A ? 70 1
   ATOM 1068 C . PRO A 70 ? -14.01900 -16.05900 16.66000 1.000 30.51684 C ? A ? 70 1
   ATOM 1069 O . PRO A 70 ? -13.88600 -17.21400 16.23900 1.000 31.45779 O ? A ? 70 1
   ATOM 1070 CB . PRO A 70 ? -16.41500 -15.33700 16.31600 1.000 33.31446 C ? A ? 70 1
   ATOM 1071 CG . PRO A 70 ? -17.10900 -14.60300 15.23700 1.000 30.24547 C ? A ? 70 1
   ATOM 1072 CD . PRO A 70 ? -16.21000 -14.68100 13.97800 1.000 26.24941 C ? A ? 70 1
   ATOM 1073 HA . PRO A 70 ? -14.70200 -14.17500 16.31800 1.000 38.45655 H ? A ? 70 1
   ATOM 1074 HB2 . PRO A 70 ? -16.59700 -16.28800 16.27500 1.000 39.97735 H ? A ? 70 1
   ATOM 1075 HB3 . PRO A 70 ? -16.65000 -14.99100 17.19100 1.000 39.97735 H ? A ? 70 1
   ATOM 1076 HG2 . PRO A 70 ? -17.96800 -15.02000 15.06600 1.000 36.29456 H ? A ? 70 1
   ATOM 1077 HG3 . PRO A 70 ? -17.23600 -13.68000 15.50700 1.000 36.29456 H ? A ? 70 1
   ATOM 1078 HD2 . PRO A 70 ? -16.54400 -15.34000 13.35000 1.000 31.49929 H ? A ? 70 1
   ATOM 1079 HD3 . PRO A 70 ? -16.14000 -13.81600 13.54500 1.000 31.49929 H ? A ? 70 1
   ATOM 1080 N . GLY A 71 ? -13.31500 -15.57400 17.68500 1.000 25.91071 N ? A ? 71 1
   ATOM 1081 CA . GLY A 71 ? -12.47000 -16.43500 18.46200 1.000 39.99785 C ? A ? 71 1
   ATOM 1082 C . GLY A 71 ? -11.16600 -16.75300 17.79000 1.000 36.88705 C ? A ? 71 1
   ATOM 1083 O . GLY A 71 ? -10.37200 -17.51200 18.34300 1.000 43.17308 O ? A ? 71 1
   ATOM 1084 H . GLY A 71 ? -13.32100 -14.75200 17.93800 1.000 31.09285 H ? A ? 71 1
   ATOM 1085 HA2 . GLY A 71 ? -12.27600 -16.00600 19.31000 1.000 47.99742 H ? A ? 71 1
   ATOM 1086 HA3 . GLY A 71 ? -12.93500 -17.26900 18.62900 1.000 47.99742 H ? A ? 71 1
   ATOM 1087 N . SER A 72 ? -10.90300 -16.16700 16.63000 1.000 28.55470 N ? A ? 72 1
   ATOM 1088 CA . SER A 72 ? -9.71600 -16.53700 15.89900 1.000 29.97491 C ? A ? 72 1
   ATOM 1089 C . SER A 72 ? -8.48900 -15.85600 16.48600 1.000 36.85519 C ? A ? 72 1
   ATOM 1090 O . SER A 72 ? -8.55300 -14.92400 17.30300 1.000 35.46085 O ? A ? 72 1
   ATOM 1091 CB . SER A 72 ? -9.88300 -16.18700 14.41000 1.000 29.89356 C ? A ? 72 1
   ATOM 1092 OG . SER A 72 ? -9.95500 -14.78200 14.24400 1.000 34.33044 O ? A ? 72 1
   ATOM 1093 H . SER A 72 ? -11.39000 -15.56500 16.25800 1.000 34.26564 H ? A ? 72 1
   ATOM 1094 HA . SER A 72 ? -9.57700 -17.49500 15.96800 1.000 35.96989 H ? A ? 72 1
   ATOM 1095 HB2 . SER A 72 ? -9.12200 -16.52800 13.91500 1.000 35.87228 H ? A ? 72 1
   ATOM 1096 HB3 . SER A 72 ? -10.70200 -16.58900 14.07900 1.000 35.87228 H ? A ? 72 1
   ATOM 1097 HG . SER A 72 ? -10.52600 -14.45900 14.76900 1.000 41.19653 H ? A ? 72 1
   ATOM 1098 N . ARG A 73 ? -7.35600 -16.33800 16.02500 1.000 25.53060 N ? A ? 73 1
   ATOM 1099 CA . ARG A 73 ? -6.06300 -15.76800 16.28900 1.000 27.27588 C ? A ? 73 1
   ATOM 1100 C . ARG A 73 ? -5.57300 -15.17400 14.97300 1.000 27.73986 C ? A ? 73 1
   ATOM 1101 O . ARG A 73 ? -6.12300 -15.39700 13.88500 1.000 31.33402 O ? A ? 73 1
   ATOM 1102 CB . ARG A 73 ? -5.12000 -16.84800 16.82200 1.000 32.30162 C ? A ? 73 1
   ATOM 1103 CG . ARG A 73 ? -5.78300 -17.80600 17.82700 1.000 34.84339 C ? A ? 73 1
   ATOM 1104 CD . ARG A 73 ? -5.70700 -17.27400 19.25200 1.000 45.74028 C ? A ? 73 1
   ATOM 1105 NE . ARG A 73 ? -4.32000 -16.94200 19.55500 1.000 49.98598 N ? A ? 73 1
   ATOM 1106 CZ . ARG A 73 ? -3.60000 -17.49700 20.51500 1.000 54.43457 C ? A ? 73 1
   ATOM 1107 NH1 . ARG A 73 ? -4.14600 -18.31700 21.40100 1.000 62.62525 N ? A ? 73 1
   ATOM 1108 NH2 . ARG A 73 ? -2.29300 -17.23300 20.58200 1.000 48.18173 N ? A ? 73 1
   ATOM 1109 H . ARG A 73 ? -7.31200 -17.03800 15.52800 1.000 30.63672 H ? A ? 73 1
   ATOM 1110 HA . ARG A 73 ? -6.09100 -15.07000 16.96200 1.000 32.73106 H ? A ? 73 1
   ATOM 1111 HB2 . ARG A 73 ? -4.79700 -17.37700 16.07600 1.000 38.76194 H ? A ? 73 1
   ATOM 1112 HB3 . ARG A 73 ? -4.37500 -16.41800 17.27100 1.000 38.76194 H ? A ? 73 1
   ATOM 1113 HG2 . ARG A 73 ? -6.71800 -17.91600 17.59400 1.000 41.81207 H ? A ? 73 1
   ATOM 1114 HG3 . ARG A 73 ? -5.33100 -18.66300 17.79800 1.000 41.81207 H ? A ? 73 1
   ATOM 1115 HD2 . ARG A 73 ? -6.24900 -16.47400 19.33600 1.000 54.88834 H ? A ? 73 1
   ATOM 1116 HD3 . ARG A 73 ? -6.01400 -17.95100 19.87500 1.000 54.88834 H ? A ? 73 1
   ATOM 1117 HE . ARG A 73 ? -3.94200 -16.33900 19.07300 1.000 59.98318 H ? A ? 73 1
   ATOM 1118 HH11 . ARG A 73 ? -4.98600 -18.49700 21.35900 1.000 75.15030 H ? A ? 73 1
   ATOM 1119 HH12 . ARG A 73 ? -3.66200 -18.66800 22.01900 1.000 75.15030 H ? A ? 73 1
   ATOM 1120 HH21 . ARG A 73 ? -1.93100 -16.70800 20.00600 1.000 57.81807 H ? A ? 73 1
   ATOM 1121 HH22 . ARG A 73 ? -1.81400 -17.58800 21.20200 1.000 57.81807 H ? A ? 73 1
   ATOM 1122 N . ASN A 74 ? -4.48900 -14.43000 15.11200 1.000 22.98033 N ? A ? 74 1
   ATOM 1123 CA . ASN A 74 ? -3.89100 -13.66300 14.08200 1.000 20.30114 C ? A ? 74 1
   ATOM 1124 C . ASN A 74 ? -2.39200 -13.85800 14.23800 1.000 23.86231 C ? A ? 74 1
   ATOM 1125 O . ASN A 74 ? -1.65100 -12.92700 14.53400 1.000 26.02910 O ? A ? 74 1
   ATOM 1126 CB . ASN A 74 ? -4.25200 -12.19200 14.21300 1.000 21.27424 C ? A ? 74 1
   ATOM 1127 CG . ASN A 74 ? -3.52300 -11.31400 13.17200 1.000 19.36438 C ? A ? 74 1
   ATOM 1128 OD1 . ASN A 74 ? -2.80500 -11.80800 12.29000 1.000 22.41038 O ? A ? 74 1
   ATOM 1129 ND2 . ASN A 74 ? -3.73200 -10.00800 13.26600 1.000 26.16850 N ? A ? 74 1
   ATOM 1130 H . ASN A 74 ? -4.06400 -14.35900 15.85600 1.000 27.57639 H ? A ? 74 1
   ATOM 1131 HA . ASN A 74 ? -4.19600 -13.96500 13.21200 1.000 24.36137 H ? A ? 74 1
   ATOM 1132 HB2 . ASN A 74 ? -5.20700 -12.08600 14.08100 1.000 25.52909 H ? A ? 74 1
   ATOM 1133 HB3 . ASN A 74 ? -4.00200 -11.88000 15.09700 1.000 25.52909 H ? A ? 74 1
   ATOM 1134 HD21 . ASN A 74 ? -3.35100 -9.47100 12.71300 1.000 31.40220 H ? A ? 74 1
   ATOM 1135 HD22 . ASN A 74 ? -4.24700 -9.69800 13.88100 1.000 31.40220 H ? A ? 74 1
   ATOM 1136 N . LEU A 75 ? -1.96400 -15.11400 14.08400 1.000 23.78854 N ? A ? 75 1
   ATOM 1137 CA . LEU A 75 ? -0.60700 -15.52000 14.41400 1.000 26.64545 C ? A ? 75 1
   ATOM 1138 C . LEU A 75 ? 0.42500 -14.93100 13.46100 1.000 27.84114 C ? A ? 75 1
   ATOM 1139 O . LEU A 75 ? 1.59200 -14.80400 13.84400 1.000 26.36591 O ? A ? 75 1
   ATOM 1140 CB . LEU A 75 ? -0.57500 -17.05200 14.44500 1.000 26.46396 C ? A ? 75 1
   ATOM 1141 CG . LEU A 75 ? -1.34300 -17.64200 15.64200 1.000 33.60686 C ? A ? 75 1
   ATOM 1142 CD1 . LEU A 75 ? -1.38400 -19.13700 15.60000 1.000 29.67785 C ? A ? 75 1
   ATOM 1143 CD2 . LEU A 75 ? -0.73300 -17.20800 16.97800 1.000 35.00449 C ? A ? 75 1
   ATOM 1144 H . LEU A 75 ? -2.45100 -15.75700 13.78600 1.000 28.54625 H ? A ? 75 1
   ATOM 1145 HA . LEU A 75 ? -0.34900 -15.19900 15.29200 1.000 31.97453 H ? A ? 75 1
   ATOM 1146 HB2 . LEU A 75 ? -0.97900 -17.39200 13.63200 1.000 31.75676 H ? A ? 75 1
   ATOM 1147 HB3 . LEU A 75 ? 0.34700 -17.34600 14.50500 1.000 31.75676 H ? A ? 75 1
   ATOM 1148 HG . LEU A 75 ? -2.24900 -17.30100 15.58100 1.000 40.32823 H ? A ? 75 1
   ATOM 1149 HD11 . LEU A 75 ? -2.30700 -19.42900 15.65800 1.000 35.61342 H ? A ? 75 1
   ATOM 1150 HD12 . LEU A 75 ? -0.99300 -19.44100 14.76600 1.000 35.61342 H ? A ? 75 1
   ATOM 1151 HD13 . LEU A 75 ? -0.87900 -19.48800 16.35000 1.000 35.61342 H ? A ? 75 1
   ATOM 1152 HD21 . LEU A 75 ? -1.07500 -17.78100 17.68200 1.000 42.00538 H ? A ? 75 1
   ATOM 1153 HD22 . LEU A 75 ? 0.23200 -17.28900 16.92500 1.000 42.00538 H ? A ? 75 1
   ATOM 1154 HD23 . LEU A 75 ? -0.97800 -16.28600 17.15300 1.000 42.00538 H ? A ? 75 1
   ATOM 1155 N . CYS A 76 ? 0.04700 -14.50900 12.25300 1.000 21.75143 N ? A ? 76 1
   ATOM 1156 CA . CYS A 76 ? 1.03500 -13.82100 11.43900 1.000 17.49403 C ? A ? 76 1
   ATOM 1157 C . CYS A 76 ? 1.02300 -12.31200 11.65700 1.000 22.62598 C ? A ? 76 1
   ATOM 1158 O . CYS A 76 ? 1.77900 -11.60000 10.99000 1.000 26.08680 O ? A ? 76 1
   ATOM 1159 CB . CYS A 76 ? 0.82300 -14.13000 9.93400 1.000 17.79928 C ? A ? 76 1
   ATOM 1160 SG . CYS A 76 ? 1.09900 -15.88500 9.66400 1.000 20.63577 S ? A ? 76 1
   ATOM 1161 H . CYS A 76 ? -0.73400 -14.60600 11.90700 1.000 26.10172 H ? A ? 76 1
   ATOM 1162 HA . CYS A 76 ? 1.91400 -14.15600 11.67900 1.000 20.99284 H ? A ? 76 1
   ATOM 1163 HB2 . CYS A 76 ? -0.08500 -13.90800 9.67600 1.000 21.35914 H ? A ? 76 1
   ATOM 1164 HB3 . CYS A 76 ? 1.45300 -13.62300 9.40000 1.000 21.35914 H ? A ? 76 1
   ATOM 1165 N . ASN A 77 ? 0.15700 -11.84000 12.54000 1.000 23.16788 N ? A ? 77 1
   ATOM 1166 CA . ASN A 77 ? 0.04000 -10.43800 12.89300 1.000 23.58926 C ? A ? 77 1
   ATOM 1167 C . ASN A 77 ? -0.11700 -9.58700 11.64300 1.000 24.69889 C ? A ? 77 1
   ATOM 1168 O . ASN A 77 ? 0.66900 -8.67500 11.38400 1.000 29.95271 O ? A ? 77 1
   ATOM 1169 CB . ASN A 77 ? 1.27000 -10.04900 13.72200 1.000 26.22410 C ? A ? 77 1
   ATOM 1170 CG . ASN A 77 ? 1.39900 -10.89600 15.00700 1.000 34.66744 C ? A ? 77 1
   ATOM 1171 OD1 . ASN A 77 ? 2.43200 -11.52300 15.25900 1.000 35.09926 O ? A ? 77 1
   ATOM 1172 ND2 . ASN A 77 ? 0.35800 -10.89100 15.82700 1.000 37.95194 N ? A ? 77 1
   ATOM 1173 H . ASN A 77 ? -0.39900 -12.33700 12.96800 1.000 27.80145 H ? A ? 77 1
   ATOM 1174 HA . ASN A 77 ? -0.75500 -10.27900 13.42400 1.000 28.30711 H ? A ? 77 1
   ATOM 1175 HB2 . ASN A 77 ? 2.06900 -10.18400 13.19000 1.000 31.46892 H ? A ? 77 1
   ATOM 1176 HB3 . ASN A 77 ? 1.19800 -9.11700 13.98100 1.000 31.46892 H ? A ? 77 1
   ATOM 1177 HD21 . ASN A 77 ? -0.34100 -10.43100 15.63000 1.000 45.54233 H ? A ? 77 1
   ATOM 1178 HD22 . ASN A 77 ? 0.38200 -11.34700 16.55500 1.000 45.54233 H ? A ? 77 1
   ATOM 1179 N . ILE A 78 ? -1.13200 -9.93200 10.84500 1.000 23.26391 N ? A ? 78 1
   ATOM 1180 CA . ILE A 78 ? -1.43000 -9.19600 9.61300 1.000 27.32049 C ? A ? 78 1
   ATOM 1181 C . ILE A 78 ? -2.93200 -9.16300 9.35700 1.000 22.92611 C ? A ? 78 1
   ATOM 1182 O . ILE A 78 ? -3.64600 -10.12500 9.67400 1.000 21.42890 O ? A ? 78 1
   ATOM 1183 CB . ILE A 78 ? -0.79200 -9.79800 8.32900 1.000 24.42476 C ? A ? 78 1
   ATOM 1184 CG1 . ILE A 78 ? -0.99400 -11.32400 8.28300 1.000 22.37259 C ? A ? 78 1
   ATOM 1185 CG2 . ILE A 78 ? 0.61700 -9.23800 8.03400 1.000 26.74419 C ? A ? 78 1
   ATOM 1186 CD1 . ILE A 78 ? -0.73700 -11.95400 6.87600 1.000 21.35066 C ? A ? 78 1
   ATOM 1187 H . ILE A 78 ? -1.66400 -10.59000 10.99700 1.000 27.91669 H ? A ? 78 1
   ATOM 1188 HA . ILE A 78 ? -1.07000 -8.31200 9.78200 1.000 32.78458 H ? A ? 78 1
   ATOM 1189 HB . ILE A 78 ? -1.27400 -9.48500 7.54700 1.000 29.30971 H ? A ? 78 1
   ATOM 1190 HG12 . ILE A 78 ? -0.37900 -11.73900 8.90900 1.000 26.84711 H ? A ? 78 1
   ATOM 1191 HG13 . ILE A 78 ? -1.90900 -11.52500 8.53400 1.000 26.84711 H ? A ? 78 1
   ATOM 1192 HG21 . ILE A 78 ? 0.92700 -9.59200 7.18600 1.000 32.09303 H ? A ? 78 1
   ATOM 1193 HG22 . ILE A 78 ? 0.56900 -8.27000 7.99100 1.000 32.09303 H ? A ? 78 1
   ATOM 1194 HG23 . ILE A 78 ? 1.21900 -9.50800 8.74500 1.000 32.09303 H ? A ? 78 1
   ATOM 1195 HD11 . ILE A 78 ? -0.94000 -12.90200 6.91200 1.000 25.62079 H ? A ? 78 1
   ATOM 1196 HD12 . ILE A 78 ? -1.31000 -11.51800 6.22500 1.000 25.62079 H ? A ? 78 1
   ATOM 1197 HD13 . ILE A 78 ? 0.19400 -11.82400 6.63600 1.000 25.62079 H ? A ? 78 1
   ATOM 1198 N . PRO A 79 ? -3.43600 -8.12600 8.71100 1.000 26.55532 N ? A ? 79 1
   ATOM 1199 CA . PRO A 79 ? -4.78800 -8.21000 8.16300 1.000 16.84962 C ? A ? 79 1
   ATOM 1200 C . PRO A 79 ? -4.82100 -9.25500 7.07500 1.000 17.16457 C ? A ? 79 1
   ATOM 1201 O . PRO A 79 ? -3.87400 -9.37700 6.29600 1.000 20.77743 O ? A ? 79 1
   ATOM 1202 CB . PRO A 79 ? -5.03400 -6.81400 7.57900 1.000 21.62081 C ? A ? 79 1
   ATOM 1203 CG . PRO A 79 ? -3.68800 -6.17300 7.42100 1.000 28.77235 C ? A ? 79 1
   ATOM 1204 CD . PRO A 79 ? -2.73200 -6.87100 8.37100 1.000 24.71882 C ? A ? 79 1
   ATOM 1205 HA . PRO A 79 ? -5.44600 -8.39100 8.85300 1.000 20.21954 H ? A ? 79 1
   ATOM 1206 HB2 . PRO A 79 ? -5.47500 -6.89600 6.71900 1.000 25.94497 H ? A ? 79 1
   ATOM 1207 HB3 . PRO A 79 ? -5.58700 -6.30000 8.18800 1.000 25.94497 H ? A ? 79 1
   ATOM 1208 HG2 . PRO A 79 ? -3.38900 -6.27800 6.50500 1.000 34.52682 H ? A ? 79 1
   ATOM 1209 HG3 . PRO A 79 ? -3.75400 -5.23100 7.64300 1.000 34.52682 H ? A ? 79 1
   ATOM 1210 HD2 . PRO A 79 ? -1.88700 -7.05900 7.93300 1.000 29.66258 H ? A ? 79 1
   ATOM 1211 HD3 . PRO A 79 ? -2.58200 -6.33500 9.16500 1.000 29.66258 H ? A ? 79 1
   ATOM 1212 N . CYS A 80 ? -5.92400 -10.00800 7.01300 1.000 18.41309 N ? A ? 80 1
   ATOM 1213 CA . CYS A 80 ? -5.98200 -10.97900 5.92700 1.000 15.31781 C ? A ? 80 1
   ATOM 1214 C . CYS A 80 ? -5.86000 -10.27500 4.58900 1.000 15.17825 C ? A ? 80 1
   ATOM 1215 O . CYS A 80 ? -5.27900 -10.82300 3.65400 1.000 17.44102 O ? A ? 80 1
   ATOM 1216 CB . CYS A 80 ? -7.25100 -11.83300 5.99300 1.000 14.64554 C ? A ? 80 1
   ATOM 1217 SG . CYS A 80 ? -7.34200 -12.69500 7.52400 1.000 15.53952 S ? A ? 80 1
   ATOM 1218 H . CYS A 80 ? -6.59700 -9.97700 7.54700 1.000 22.09570 H ? A ? 80 1
   ATOM 1219 HA . CYS A 80 ? -5.24400 -11.60200 6.02300 1.000 18.38138 H ? A ? 80 1
   ATOM 1220 HB2 . CYS A 80 ? -8.03000 -11.26100 5.91300 1.000 17.57465 H ? A ? 80 1
   ATOM 1221 HB3 . CYS A 80 ? -7.24100 -12.48300 5.27300 1.000 17.57465 H ? A ? 80 1
   ATOM 1222 N . SER A 81 ? -6.27900 -9.01300 4.50300 1.000 17.33184 N ? A ? 81 1
   ATOM 1223 CA . SER A 81 ? -6.15600 -8.34900 3.19600 1.000 17.54223 C ? A ? 81 1
   ATOM 1224 C . SER A 81 ? -4.71300 -8.22300 2.71200 1.000 21.92313 C ? A ? 81 1
   ATOM 1225 O . SER A 81 ? -4.46700 -8.14400 1.50300 1.000 20.53085 O ? A ? 81 1
   ATOM 1226 CB . SER A 81 ? -6.81200 -6.99000 3.25200 1.000 22.15751 C ? A ? 81 1
   ATOM 1227 OG . SER A 81 ? -6.26100 -6.20900 4.28200 1.000 21.62416 O ? A ? 81 1
   ATOM 1228 H . SER A 81 ? -6.61700 -8.54500 5.14000 1.000 20.79820 H ? A ? 81 1
   ATOM 1229 HA . SER A 81 ? -6.61900 -8.89500 2.54200 1.000 21.05068 H ? A ? 81 1
   ATOM 1230 HB2 . SER A 81 ? -6.67400 -6.53700 2.40500 1.000 26.58902 H ? A ? 81 1
   ATOM 1231 HB3 . SER A 81 ? -7.76100 -7.10400 3.41600 1.000 26.58902 H ? A ? 81 1
   ATOM 1232 HG . SER A 81 ? -5.42800 -6.15500 4.18700 1.000 25.94899 H ? A ? 81 1
   ATOM 1233 N . ALA A 82 ? -3.74100 -8.19500 3.61600 1.000 18.99349 N ? A ? 82 1
   ATOM 1234 CA . ALA A 82 ? -2.34100 -8.16300 3.19000 1.000 22.05875 C ? A ? 82 1
   ATOM 1235 C . ALA A 82 ? -1.96300 -9.39300 2.38800 1.000 26.14344 C ? A ? 82 1
   ATOM 1236 O . ALA A 82 ? -0.97300 -9.37200 1.66100 1.000 22.99684 O ? A ? 82 1
   ATOM 1237 CB . ALA A 82 ? -1.39300 -8.03800 4.38500 1.000 30.74077 C ? A ? 82 1
   ATOM 1238 H . ALA A 82 ? -3.85900 -8.19500 4.46700 1.000 22.79219 H ? A ? 82 1
   ATOM 1239 HA . ALA A 82 ? -2.22300 -7.37400 2.63900 1.000 26.47050 H ? A ? 82 1
   ATOM 1240 HB1 . ALA A 82 ? -0.47800 -8.01600 4.06200 1.000 36.88893 H ? A ? 82 1
   ATOM 1241 HB2 . ALA A 82 ? -1.59400 -7.21900 4.86400 1.000 36.88893 H ? A ? 82 1
   ATOM 1242 HB3 . ALA A 82 ? -1.51900 -8.80300 4.97000 1.000 36.88893 H ? A ? 82 1
   ATOM 1243 N . LEU A 83 ? -2.74400 -10.44900 2.47900 1.000 21.47508 N ? A ? 83 1
   ATOM 1244 CA . LEU A 83 ? -2.42500 -11.68500 1.77800 1.000 23.22791 C ? A ? 83 1
   ATOM 1245 C . LEU A 83 ? -2.96500 -11.70700 0.37500 1.000 23.96526 C ? A ? 83 1
   ATOM 1246 O . LEU A 83 ? -2.80400 -12.72700 -0.30700 1.000 25.19466 O ? A ? 83 1
   ATOM 1247 CB . LEU A 83 ? -2.96200 -12.87500 2.56200 1.000 21.54319 C ? A ? 83 1
   ATOM 1248 CG . LEU A 83 ? -2.44500 -12.90300 4.00900 1.000 20.61183 C ? A ? 83 1
   ATOM 1249 CD1 . LEU A 83 ? -3.06200 -14.01300 4.83100 1.000 22.04009 C ? A ? 83 1
   ATOM 1250 CD2 . LEU A 83 ? -0.90400 -12.99200 3.97800 1.000 31.07362 C ? A ? 83 1
   ATOM 1251 H . LEU A 83 ? -3.46900 -10.48000 2.94000 1.000 25.77010 H ? A ? 83 1
   ATOM 1252 HA . LEU A 83 ? -1.46100 -11.78100 1.72300 1.000 27.87350 H ? A ? 83 1
   ATOM 1253 HB2 . LEU A 83 ? -3.93100 -12.82700 2.58700 1.000 25.85183 H ? A ? 83 1
   ATOM 1254 HB3 . LEU A 83 ? -2.68300 -13.69500 2.12500 1.000 25.85183 H ? A ? 83 1
   ATOM 1255 HG . LEU A 83 ? -2.71000 -12.08600 4.46100 1.000 24.73419 H ? A ? 83 1
   ATOM 1256 HD11 . LEU A 83 ? -2.71500 -13.96700 5.73500 1.000 26.44810 H ? A ? 83 1
   ATOM 1257 HD12 . LEU A 83 ? -4.02600 -13.90100 4.84000 1.000 26.44810 H ? A ? 83 1
   ATOM 1258 HD13 . LEU A 83 ? -2.83200 -14.86700 4.43100 1.000 26.44810 H ? A ? 83 1
   ATOM 1259 HD21 . LEU A 83 ? -0.60500 -13.53600 4.72300 1.000 37.28834 H ? A ? 83 1
   ATOM 1260 HD22 . LEU A 83 ? -0.62900 -13.39700 3.14100 1.000 37.28834 H ? A ? 83 1
   ATOM 1261 HD23 . LEU A 83 ? -0.53500 -12.09800 4.05100 1.000 37.28834 H ? A ? 83 1
   ATOM 1262 N . LEU A 84 ? -3.62000 -10.63600 -0.06200 1.000 18.37800 N ? A ? 84 1
   ATOM 1263 CA . LEU A 84 ? -4.16000 -10.60200 -1.40100 1.000 23.07879 C ? A ? 84 1
   ATOM 1264 C . LEU A 84 ? -3.34100 -9.70000 -2.31500 1.000 21.15205 C ? A ? 84 1
   ATOM 1265 O . LEU A 84 ? -3.74200 -9.48600 -3.46600 1.000 19.52603 O ? A ? 84 1
   ATOM 1266 CB . LEU A 84 ? -5.60800 -10.14100 -1.36300 1.000 21.61633 C ? A ? 84 1
   ATOM 1267 CG . LEU A 84 ? -6.55300 -10.85100 -0.41500 1.000 23.51714 C ? A ? 84 1
   ATOM 1268 CD1 . LEU A 84 ? -7.87400 -10.12500 -0.41400 1.000 28.08284 C ? A ? 84 1
   ATOM 1269 CD2 . LEU A 84 ? -6.78100 -12.29400 -0.83700 1.000 24.78297 C ? A ? 84 1
   ATOM 1270 H . LEU A 84 ? -3.76000 -9.92500 0.40100 1.000 22.05360 H ? A ? 84 1
   ATOM 1271 HA . LEU A 84 ? -4.15500 -11.49500 -1.77900 1.000 27.69455 H ? A ? 84 1
   ATOM 1272 HB2 . LEU A 84 ? -5.61300 -9.20400 -1.11200 1.000 25.93959 H ? A ? 84 1
   ATOM 1273 HB3 . LEU A 84 ? -5.97500 -10.24700 -2.25500 1.000 25.93959 H ? A ? 84 1
   ATOM 1274 HG . LEU A 84 ? -6.16500 -10.85800 0.47400 1.000 28.22057 H ? A ? 84 1
   ATOM 1275 HD11 . LEU A 84 ? -8.49400 -10.59900 0.16100 1.000 33.69941 H ? A ? 84 1
   ATOM 1276 HD12 . LEU A 84 ? -7.73800 -9.22400 -0.08300 1.000 33.69941 H ? A ? 84 1
   ATOM 1277 HD13 . LEU A 84 ? -8.21900 -10.09700 -1.32000 1.000 33.69941 H ? A ? 84 1
   ATOM 1278 HD21 . LEU A 84 ? -7.36600 -12.72300 -0.19300 1.000 29.73957 H ? A ? 84 1
   ATOM 1279 HD22 . LEU A 84 ? -7.19100 -12.30600 -1.71600 1.000 29.73957 H ? A ? 84 1
   ATOM 1280 HD23 . LEU A 84 ? -5.92700 -12.75400 -0.86400 1.000 29.73957 H ? A ? 84 1
   ATOM 1281 N . SER A 85 ? -2.24000 -9.16000 -1.81600 1.000 21.80627 N ? A ? 85 1
   ATOM 1282 CA . SER A 85 ? -1.41800 -8.21500 -2.54100 1.000 25.18719 C ? A ? 85 1
   ATOM 1283 C . SER A 85 ? -0.74300 -8.84300 -3.76100 1.000 23.02532 C ? A ? 85 1
   ATOM 1284 O . SER A 85 ? -0.41400 -10.03100 -3.78200 1.000 20.28005 O ? A ? 85 1
   ATOM 1285 CB . SER A 85 ? -0.32900 -7.66500 -1.63100 1.000 24.86857 C ? A ? 85 1
   ATOM 1286 OG . SER A 85 ? 0.56400 -6.88900 -2.41700 1.000 34.29027 O ? A ? 85 1
   ATOM 1287 H . SER A 85 ? -1.93700 -9.33300 -1.02900 1.000 26.16752 H ? A ? 85 1
   ATOM 1288 HA . SER A 85 ? -1.99400 -7.49800 -2.85000 1.000 30.22463 H ? A ? 85 1
   ATOM 1289 HB2 . SER A 85 ? -0.72900 -7.10700 -0.94600 1.000 29.84229 H ? A ? 85 1
   ATOM 1290 HB3 . SER A 85 ? 0.15300 -8.40000 -1.22100 1.000 29.84229 H ? A ? 85 1
   ATOM 1291 HG . SER A 85 ? 0.14500 -6.27200 -2.80400 1.000 41.14832 H ? A ? 85 1
   ATOM 1292 N . SER A 86 ? -0.46200 -8.00100 -4.76700 1.000 22.97941 N ? A ? 86 1
   ATOM 1293 CA . SER A 86 ? 0.42400 -8.45300 -5.83300 1.000 22.26088 C ? A ? 86 1
   ATOM 1294 C . SER A 86 ? 1.74100 -8.94100 -5.25800 1.000 24.63896 C ? A ? 86 1
   ATOM 1295 O . SER A 86 ? 2.33200 -9.90900 -5.75800 1.000 31.37301 O ? A ? 86 1
   ATOM 1296 CB . SER A 86 ? 0.70100 -7.31400 -6.80100 1.000 29.80014 C ? A ? 86 1
   ATOM 1297 OG . SER A 86 ? -0.47000 -6.98000 -7.49100 1.000 33.94081 O ? A ? 86 1
   ATOM 1298 H . SER A 86 ? -0.76100 -7.19900 -4.84700 1.000 27.57530 H ? A ? 86 1
   ATOM 1299 HA . SER A 86 ? -0.01200 -9.17400 -6.31400 1.000 26.71306 H ? A ? 86 1
   ATOM 1300 HB2 . SER A 86 ? 1.01100 -6.54000 -6.30400 1.000 35.76017 H ? A ? 86 1
   ATOM 1301 HB3 . SER A 86 ? 1.37900 -7.59200 -7.43700 1.000 35.76017 H ? A ? 86 1
   ATOM 1302 HG . SER A 86 ? -1.09200 -6.83100 -6.94700 1.000 40.72897 H ? A ? 86 1
   ATOM 1303 N . ASP A 87 ? 2.24300 -8.23300 -4.25500 1.000 25.74940 N ? A ? 87 1
   ATOM 1304 CA . ASP A 87 ? 3.50700 -8.54600 -3.61900 1.000 24.70846 C ? A ? 87 1
   ATOM 1305 C . ASP A 87 ? 3.24900 -9.65500 -2.62500 1.000 24.17811 C ? A ? 87 1
   ATOM 1306 O . ASP A 87 ? 2.47300 -9.47300 -1.68700 1.000 24.51909 O ? A ? 87 1
   ATOM 1307 CB . ASP A 87 ? 4.07000 -7.34200 -2.87800 1.000 36.05678 C ? A ? 87 1
   ATOM 1308 CG . ASP A 87 ? 5.51500 -7.54700 -2.46700 1.000 39.80810 C ? A ? 87 1
   ATOM 1309 OD1 . ASP A 87 ? 5.78900 -8.42500 -1.63100 1.000 30.54226 O ? A ? 87 1
   ATOM 1310 OD2 . ASP A 87 ? 6.38800 -6.88200 -3.07400 1.000 44.66635 O ? A ? 87 1
   ATOM 1311 H . ASP A 87 ? 1.85600 -7.54400 -3.91600 1.000 30.89928 H ? A ? 87 1
   ATOM 1312 HA . ASP A 87 ? 4.15200 -8.81400 -4.29200 1.000 29.65015 H ? A ? 87 1
   ATOM 1313 HB2 . ASP A 87 ? 4.02800 -6.56500 -3.45600 1.000 43.26814 H ? A ? 87 1
   ATOM 1314 HB3 . ASP A 87 ? 3.54700 -7.18900 -2.07600 1.000 43.26814 H ? A ? 87 1
   ATOM 1315 N . ILE A 88 ? 3.94200 -10.78600 -2.81800 1.000 30.56874 N ? A ? 88 1
   ATOM 1316 CA . ILE A 88 ? 3.66900 -11.99300 -2.05700 1.000 23.52904 C ? A ? 88 1
   ATOM 1317 C . ILE A 88 ? 4.41200 -12.04100 -0.76300 1.000 26.00466 C ? A ? 88 1
   ATOM 1318 O . ILE A 88 ? 4.34100 -13.06500 -0.05300 1.000 26.29125 O ? A ? 88 1
   ATOM 1319 CB . ILE A 88 ? 4.02400 -13.21100 -2.92000 1.000 19.73644 C ? A ? 88 1
   ATOM 1320 CG1 . ILE A 88 ? 5.54100 -13.37600 -3.08200 1.000 25.48933 C ? A ? 88 1
   ATOM 1321 CG2 . ILE A 88 ? 3.32600 -13.10500 -4.30300 1.000 24.46459 C ? A ? 88 1
   ATOM 1322 CD1 . ILE A 88 ? 5.92100 -14.75300 -3.68000 1.000 25.65197 C ? A ? 88 1
   ATOM 1323 H . ILE A 88 ? 4.57900 -10.87200 -3.38900 1.000 36.68248 H ? A ? 88 1
   ATOM 1324 HA . ILE A 88 ? 2.72600 -12.01900 -1.83100 1.000 28.23485 H ? A ? 88 1
   ATOM 1325 HB . ILE A 88 ? 3.70100 -14.00200 -2.46100 1.000 23.68373 H ? A ? 88 1
   ATOM 1326 HG12 . ILE A 88 ? 5.87400 -12.68600 -3.67700 1.000 30.58720 H ? A ? 88 1
   ATOM 1327 HG13 . ILE A 88 ? 5.96400 -13.29700 -2.21200 1.000 30.58720 H ? A ? 88 1
   ATOM 1328 HG21 . ILE A 88 ? 3.40000 -13.95800 -4.75900 1.000 29.35750 H ? A ? 88 1
   ATOM 1329 HG22 . ILE A 88 ? 2.39200 -12.88100 -4.16900 1.000 29.35750 H ? A ? 88 1
   ATOM 1330 HG23 . ILE A 88 ? 3.76200 -12.41200 -4.82300 1.000 29.35750 H ? A ? 88 1
   ATOM 1331 HD11 . ILE A 88 ? 6.88700 -14.83300 -3.69900 1.000 30.78237 H ? A ? 88 1
   ATOM 1332 HD12 . ILE A 88 ? 5.54200 -15.45400 -3.12500 1.000 30.78237 H ? A ? 88 1
   ATOM 1333 HD13 . ILE A 88 ? 5.56500 -14.81600 -4.58000 1.000 30.78237 H ? A ? 88 1
   ATOM 1334 N . THR A 89 ? 5.12300 -10.97800 -0.39900 1.000 26.24058 N ? A ? 89 1
   ATOM 1335 CA . THR A 89 ? 5.92600 -11.02600 0.80000 1.000 25.74684 C ? A ? 89 1
   ATOM 1336 C . THR A 89 ? 5.10400 -11.44900 2.02200 1.000 23.84614 C ? A ? 89 1
   ATOM 1337 O . THR A 89 ? 5.52300 -12.32400 2.76300 1.000 24.22401 O ? A ? 89 1
   ATOM 1338 CB . THR A 89 ? 6.62300 -9.68100 1.06700 1.000 29.43418 C ? A ? 89 1
   ATOM 1339 OG1 . THR A 89 ? 7.51100 -9.39100 -0.02300 1.000 36.12362 O ? A ? 89 1
   ATOM 1340 CG2 . THR A 89 ? 7.35200 -9.74200 2.41200 1.000 32.84930 C ? A ? 89 1
   ATOM 1341 H . THR A 89 ? 5.15200 -10.23300 -0.82600 1.000 31.48869 H ? A ? 89 1
   ATOM 1342 HA . THR A 89 ? 6.61900 -11.68900 0.65300 1.000 30.89621 H ? A ? 89 1
   ATOM 1343 HB . THR A 89 ? 5.98500 -8.95200 1.12500 1.000 35.32102 H ? A ? 89 1
   ATOM 1344 HG1 . THR A 89 ? 7.85400 -8.63100 0.08100 1.000 43.34835 H ? A ? 89 1
   ATOM 1345 HG21 . THR A 89 ? 7.81100 -8.90400 2.57900 1.000 39.41916 H ? A ? 89 1
   ATOM 1346 HG22 . THR A 89 ? 6.71700 -9.90100 3.12700 1.000 39.41916 H ? A ? 89 1
   ATOM 1347 HG23 . THR A 89 ? 8.00300 -10.46100 2.40400 1.000 39.41916 H ? A ? 89 1
   ATOM 1348 N . ALA A 90 ? 3.92200 -10.85700 2.23500 1.000 25.22598 N ? A ? 90 1
   ATOM 1349 CA . ALA A 90 ? 3.14200 -11.20600 3.42700 1.000 25.20435 C ? A ? 90 1
   ATOM 1350 C . ALA A 90 ? 2.74800 -12.68100 3.41000 1.000 20.33557 C ? A ? 90 1
   ATOM 1351 O . ALA A 90 ? 2.86200 -13.37600 4.42600 1.000 19.03000 O ? A ? 90 1
   ATOM 1352 CB . ALA A 90 ? 1.88600 -10.33600 3.54400 1.000 27.70147 C ? A ? 90 1
   ATOM 1353 H . ALA A 90 ? 3.56000 -10.27100 1.72000 1.000 30.27117 H ? A ? 90 1
   ATOM 1354 HA . ALA A 90 ? 3.69500 -11.03100 4.20500 1.000 30.24522 H ? A ? 90 1
   ATOM 1355 HB1 . ALA A 90 ? 1.36600 -10.63400 4.30600 1.000 33.24176 H ? A ? 90 1
   ATOM 1356 HB2 . ALA A 90 ? 2.15200 -9.41100 3.66600 1.000 33.24176 H ? A ? 90 1
   ATOM 1357 HB3 . ALA A 90 ? 1.36300 -10.42500 2.73200 1.000 33.24176 H ? A ? 90 1
   ATOM 1358 N . SER A 91 ? 2.28700 -13.16900 2.25500 1.000 23.62591 N ? A ? 91 1
   ATOM 1359 CA . SER A 91 ? 1.88500 -14.57000 2.13600 1.000 18.80913 C ? A ? 91 1
   ATOM 1360 C . SER A 91 ? 3.06700 -15.48800 2.38100 1.000 21.00637 C ? A ? 91 1
   ATOM 1361 O . SER A 91 ? 2.94100 -16.49600 3.08800 1.000 18.57152 O ? A ? 91 1
   ATOM 1362 CB . SER A 91 ? 1.25000 -14.81400 0.77600 1.000 20.33643 C ? A ? 91 1
   ATOM 1363 OG . SER A 91 ? -0.04500 -14.23600 0.82100 1.000 17.71866 O ? A ? 91 1
   ATOM 1364 H . SER A 91 ? 2.19800 -12.71300 1.53100 1.000 28.35110 H ? A ? 91 1
   ATOM 1365 HA . SER A 91 ? 1.21200 -14.77600 2.80400 1.000 22.57096 H ? A ? 91 1
   ATOM 1366 HB2 . SER A 91 ? 1.77900 -14.39000 0.08200 1.000 24.40372 H ? A ? 91 1
   ATOM 1367 HB3 . SER A 91 ? 1.18300 -15.76600 0.60600 1.000 24.40372 H ? A ? 91 1
   ATOM 1368 HG . SER A 91 ? -0.47100 -14.43000 0.12400 1.000 21.26239 H ? A ? 91 1
   ATOM 1369 N . VAL A 92 ? 4.24200 -15.13900 1.86200 1.000 19.11405 N ? A ? 92 1
   ATOM 1370 CA . VAL A 92 ? 5.40800 -15.99100 2.08700 1.000 19.65930 C ? A ? 92 1
   ATOM 1371 C . VAL A 92 ? 5.81400 -15.99300 3.56700 1.000 19.16926 C ? A ? 92 1
   ATOM 1372 O . VAL A 92 ? 6.16900 -17.03300 4.14700 1.000 19.59353 O ? A ? 92 1
   ATOM 1373 CB . VAL A 92 ? 6.58900 -15.52300 1.20900 1.000 20.14728 C ? A ? 92 1
   ATOM 1374 CG1 . VAL A 92 ? 7.90000 -16.31900 1.65600 1.000 19.81723 C ? A ? 92 1
   ATOM 1375 CG2 . VAL A 92 ? 6.23600 -15.74600 -0.17700 1.000 22.88415 C ? A ? 92 1
   ATOM 1376 H . VAL A 92 ? 4.38700 -14.43500 1.39000 1.000 22.93686 H ? A ? 92 1
   ATOM 1377 HA . VAL A 92 ? 5.16500 -16.89700 1.83700 1.000 23.59117 H ? A ? 92 1
   ATOM 1378 HB . VAL A 92 ? 6.77900 -14.57700 1.31200 1.000 24.17673 H ? A ? 92 1
   ATOM 1379 HG11 . VAL A 92 ? 8.50500 -16.38100 0.90000 1.000 23.78068 H ? A ? 92 1
   ATOM 1380 HG12 . VAL A 92 ? 8.32800 -15.84000 2.38300 1.000 23.78068 H ? A ? 92 1
   ATOM 1381 HG13 . VAL A 92 ? 7.64600 -17.20700 1.95000 1.000 23.78068 H ? A ? 92 1
   ATOM 1382 HG21 . VAL A 92 ? 6.95500 -15.42200 -0.74200 1.000 27.46098 H ? A ? 92 1
   ATOM 1383 HG22 . VAL A 92 ? 6.10400 -16.69600 -0.32000 1.000 27.46098 H ? A ? 92 1
   ATOM 1384 HG23 . VAL A 92 ? 5.41700 -15.26500 -0.37600 1.000 27.46098 H ? A ? 92 1
   ATOM 1385 N . ASN A 93 ? 5.84600 -14.81400 4.17700 1.000 24.67253 N ? A ? 93 1
   ATOM 1386 CA . ASN A 93 ? 6.27600 -14.73200 5.56900 1.000 25.49649 C ? A ? 93 1
   ATOM 1387 C . ASN A 93 ? 5.37100 -15.55000 6.45700 1.000 23.44516 C ? A ? 93 1
   ATOM 1388 O . ASN A 93 ? 5.83600 -16.18900 7.41100 1.000 25.19757 O ? A ? 93 1
   ATOM 1389 CB . ASN A 93 ? 6.29500 -13.28400 6.07600 1.000 28.57367 C ? A ? 93 1
   ATOM 1390 CG . ASN A 93 ? 7.50300 -12.46800 5.56300 1.000 31.90145 C ? A ? 93 1
   ATOM 1391 OD1 . ASN A 93 ? 8.44400 -13.01900 4.99900 1.000 34.73068 O ? A ? 93 1
   ATOM 1392 ND2 . ASN A 93 ? 7.43500 -11.13300 5.72300 1.000 36.15158 N ? A ? 93 1
   ATOM 1393 H . ASN A 93 ? 5.62900 -14.06400 3.81700 1.000 29.60703 H ? A ? 93 1
   ATOM 1394 HA . ASN A 93 ? 7.18300 -15.07300 5.61100 1.000 30.59579 H ? A ? 93 1
   ATOM 1395 HB2 . ASN A 93 ? 5.48700 -12.83800 5.77900 1.000 34.28840 H ? A ? 93 1
   ATOM 1396 HB3 . ASN A 93 ? 6.33200 -13.29200 7.04500 1.000 34.28840 H ? A ? 93 1
   ATOM 1397 HD21 . ASN A 93 ? 8.08200 -10.63400 5.45400 1.000 43.38190 H ? A ? 93 1
   ATOM 1398 HD22 . ASN A 93 ? 6.74400 -10.77900 6.09400 1.000 43.38190 H ? A ? 93 1
   ATOM 1399 N . CYS A 94 ? 4.06500 -15.51800 6.17100 1.000 21.43238 N ? A ? 94 1
   ATOM 1400 CA . CYS A 94 ? 3.09200 -16.21200 6.98000 1.000 18.76357 C ? A ? 94 1
   ATOM 1401 C . CYS A 94 ? 3.18200 -17.70400 6.74900 1.000 19.25167 C ? A ? 94 1
   ATOM 1402 O . CYS A 94 ? 3.18700 -18.48500 7.70300 1.000 18.27543 O ? A ? 94 1
   ATOM 1403 CB . CYS A 94 ? 1.69200 -15.67300 6.65900 1.000 23.78901 C ? A ? 94 1
   ATOM 1404 SG . CYS A 94 ? 0.38000 -16.25800 7.81000 1.000 21.04041 S ? A ? 94 1
   ATOM 1405 H . CYS A 94 ? 3.72400 -15.09400 5.50400 1.000 25.71886 H ? A ? 94 1
   ATOM 1406 HA . CYS A 94 ? 3.26300 -16.05100 7.92100 1.000 22.51628 H ? A ? 94 1
   ATOM 1407 HB2 . CYS A 94 ? 1.71400 -14.70400 6.70500 1.000 28.54681 H ? A ? 94 1
   ATOM 1408 HB3 . CYS A 94 ? 1.44700 -15.95700 5.76400 1.000 28.54681 H ? A ? 94 1
   ATOM 1409 N . ALA A 95 ? 3.23300 -18.10800 5.48700 1.000 15.87043 N ? A ? 95 1
   ATOM 1410 CA . ALA A 95 ? 3.51300 -19.49300 5.12800 1.000 18.62926 C ? A ? 95 1
   ATOM 1411 C . ALA A 95 ? 4.69600 -20.06900 5.85500 1.000 17.68305 C ? A ? 95 1
   ATOM 1412 O . ALA A 95 ? 4.72700 -21.26900 6.15400 1.000 17.25841 O ? A ? 95 1
   ATOM 1413 CB . ALA A 95 ? 3.76800 -19.59000 3.64600 1.000 17.89812 C ? A ? 95 1
   ATOM 1414 H . ALA A 95 ? 3.10900 -17.59400 4.80900 1.000 19.04452 H ? A ? 95 1
   ATOM 1415 HA . ALA A 95 ? 2.73100 -20.01400 5.37200 1.000 22.35512 H ? A ? 95 1
   ATOM 1416 HB1 . ALA A 95 ? 3.94800 -20.51500 3.41600 1.000 21.47774 H ? A ? 95 1
   ATOM 1417 HB2 . ALA A 95 ? 2.98300 -19.27800 3.16900 1.000 21.47774 H ? A ? 95 1
   ATOM 1418 HB3 . ALA A 95 ? 4.53300 -19.03700 3.42100 1.000 21.47774 H ? A ? 95 1
   ATOM 1419 N . LYS A 96 ? 5.75100 -19.26900 6.00600 1.000 22.43100 N ? A ? 96 1
   ATOM 1420 CA . LYS A 96 ? 6.90100 -19.74200 6.75200 1.000 19.05945 C ? A ? 96 1
   ATOM 1421 C . LYS A 96 ? 6.48900 -20.12300 8.15000 1.000 19.96211 C ? A ? 96 1
   ATOM 1422 O . LYS A 96 ? 6.97700 -21.10000 8.69800 1.000 20.97091 O ? A ? 96 1
   ATOM 1423 CB . LYS A 96 ? 7.99100 -18.67100 6.76400 1.000 23.18725 C ? A ? 96 1
   ATOM 1424 CG . LYS A 96 ? 8.76500 -18.62500 5.40900 1.000 23.78963 C ? A ? 96 1
   ATOM 1425 CD . LYS A 96 ? 9.86900 -17.58100 5.42100 1.000 26.01540 C ? A ? 96 1
   ATOM 1426 CE . LYS A 96 ? 10.49300 -17.53400 4.06500 1.000 25.08712 C ? A ? 96 1
   ATOM 1427 NZ . LYS A 96 ? 11.40000 -16.38300 3.92000 1.000 31.36267 N ? A ? 96 1
   ATOM 1428 H . LYS A 96 ? 5.81900 -18.47100 5.69300 1.000 26.91720 H ? A ? 96 1
   ATOM 1429 HA . LYS A 96 ? 7.27500 -20.52600 6.32200 1.000 22.87134 H ? A ? 96 1
   ATOM 1430 HB2 . LYS A 96 ? 7.58600 -17.80300 6.91400 1.000 27.82470 H ? A ? 96 1
   ATOM 1431 HB3 . LYS A 96 ? 8.62500 -18.86800 7.47100 1.000 27.82470 H ? A ? 96 1
   ATOM 1432 HG2 . LYS A 96 ? 9.16900 -19.49100 5.24100 1.000 28.54756 H ? A ? 96 1
   ATOM 1433 HG3 . LYS A 96 ? 8.14700 -18.40300 4.69500 1.000 28.54756 H ? A ? 96 1
   ATOM 1434 HD2 . LYS A 96 ? 9.50000 -16.70900 5.63100 1.000 31.21848 H ? A ? 96 1
   ATOM 1435 HD3 . LYS A 96 ? 10.54600 -17.82000 6.07400 1.000 31.21848 H ? A ? 96 1
   ATOM 1436 HE2 . LYS A 96 ? 11.00600 -18.34500 3.92100 1.000 30.10455 H ? A ? 96 1
   ATOM 1437 HE3 . LYS A 96 ? 9.79700 -17.45900 3.39400 1.000 30.10455 H ? A ? 96 1
   ATOM 1438 HZ1 . LYS A 96 ? 11.74200 -16.36600 3.09900 1.000 37.63520 H ? A ? 96 1
   ATOM 1439 HZ2 . LYS A 96 ? 10.95500 -15.62500 4.06300 1.000 37.63520 H ? A ? 96 1
   ATOM 1440 HZ3 . LYS A 96 ? 12.06500 -16.44300 4.50900 1.000 37.63520 H ? A ? 96 1
   ATOM 1441 N . LYS A 97 ? 5.63500 -19.32200 8.76300 1.000 20.96810 N ? A ? 97 1
   ATOM 1442 CA . LYS A 97 ? 5.23100 -19.61900 10.12600 1.000 18.34389 C ? A ? 97 1
   ATOM 1443 C . LYS A 97 ? 4.34800 -20.84800 10.12900 1.000 21.01079 C ? A ? 97 1
   ATOM 1444 O . LYS A 97 ? 4.51200 -21.72800 10.96100 1.000 19.09016 O ? A ? 97 1
   ATOM 1445 CB . LYS A 97 ? 4.52200 -18.42100 10.73800 1.000 23.56744 C ? A ? 97 1
   ATOM 1446 CG . LYS A 97 ? 5.48500 -17.40400 11.35100 1.000 42.29267 C ? A ? 97 1
   ATOM 1447 CD . LYS A 97 ? 4.80500 -16.06600 11.66100 1.000 43.80374 C ? A ? 97 1
   ATOM 1448 CE . LYS A 97 ? 4.85900 -15.76600 13.17600 1.000 50.02504 C ? A ? 97 1
   ATOM 1449 NZ . LYS A 97 ? 5.30200 -14.37000 13.44100 1.000 51.71615 N ? A ? 97 1
   ATOM 1450 H . LYS A 97 ? 5.28100 -18.61600 8.42200 1.000 25.16172 H ? A ? 97 1
   ATOM 1451 HA . LYS A 97 ? 6.00900 -19.79200 10.67900 1.000 22.01266 H ? A ? 97 1
   ATOM 1452 HB2 . LYS A 97 ? 4.01200 -17.97100 10.04700 1.000 28.28093 H ? A ? 97 1
   ATOM 1453 HB3 . LYS A 97 ? 3.92800 -18.73200 11.44000 1.000 28.28093 H ? A ? 97 1
   ATOM 1454 HG2 . LYS A 97 ? 5.83800 -17.76100 12.18100 1.000 50.75121 H ? A ? 97 1
   ATOM 1455 HG3 . LYS A 97 ? 6.20800 -17.23600 10.72700 1.000 50.75121 H ? A ? 97 1
   ATOM 1456 HD2 . LYS A 97 ? 5.26200 -15.35300 11.18900 1.000 52.56449 H ? A ? 97 1
   ATOM 1457 HD3 . LYS A 97 ? 3.87500 -16.10300 11.38700 1.000 52.56449 H ? A ? 97 1
   ATOM 1458 HE2 . LYS A 97 ? 3.97500 -15.88300 13.55700 1.000 60.03005 H ? A ? 97 1
   ATOM 1459 HE3 . LYS A 97 ? 5.48600 -16.37200 13.60100 1.000 60.03005 H ? A ? 97 1
   ATOM 1460 HZ1 . LYS A 97 ? 5.35500 -14.22900 14.31800 1.000 62.05938 H ? A ? 97 1
   ATOM 1461 HZ2 . LYS A 97 ? 6.10200 -14.23000 13.07700 1.000 62.05938 H ? A ? 97 1
   ATOM 1462 HZ3 . LYS A 97 ? 4.72100 -13.79400 13.09000 1.000 62.05938 H ? A ? 97 1
   ATOM 1463 N . ILE A 98 ? 3.44200 -20.92000 9.15200 1.000 19.21234 N ? A ? 98 1
   ATOM 1464 CA . ILE A 98 ? 2.53200 -22.04400 9.02500 1.000 15.76199 C ? A ? 98 1
   ATOM 1465 C . ILE A 98 ? 3.30200 -23.33000 8.83100 1.000 18.15252 C ? A ? 98 1
   ATOM 1466 O . ILE A 98 ? 3.02700 -24.32400 9.48800 1.000 18.84289 O ? A ? 98 1
   ATOM 1467 CB . ILE A 98 ? 1.52600 -21.83900 7.88100 1.000 18.11143 C ? A ? 98 1
   ATOM 1468 CG1 . ILE A 98 ? 0.71400 -20.60800 8.14900 1.000 16.18947 C ? A ? 98 1
   ATOM 1469 CG2 . ILE A 98 ? 0.64000 -23.07600 7.81700 1.000 14.04725 C ? A ? 98 1
   ATOM 1470 CD1 . ILE A 98 ? -0.12600 -20.12600 6.92500 1.000 18.42433 C ? A ? 98 1
   ATOM 1471 H . ILE A 98 ? 3.33700 -20.32000 8.54400 1.000 23.05480 H ? A ? 98 1
   ATOM 1472 HA . ILE A 98 ? 2.03100 -22.09900 9.85300 1.000 18.91439 H ? A ? 98 1
   ATOM 1473 HB . ILE A 98 ? 1.98000 -21.71800 7.03300 1.000 21.73371 H ? A ? 98 1
   ATOM 1474 HG12 . ILE A 98 ? 0.09900 -20.79300 8.87600 1.000 19.42737 H ? A ? 98 1
   ATOM 1475 HG13 . ILE A 98 ? 1.31400 -19.88800 8.39800 1.000 19.42737 H ? A ? 98 1
   ATOM 1476 HG21 . ILE A 98 ? -0.10900 -22.89800 7.22700 1.000 16.85670 H ? A ? 98 1
   ATOM 1477 HG22 . ILE A 98 ? 1.16100 -23.82000 7.47500 1.000 16.85670 H ? A ? 98 1
   ATOM 1478 HG23 . ILE A 98 ? 0.31700 -23.28100 8.70800 1.000 16.85670 H ? A ? 98 1
   ATOM 1479 HD11 . ILE A 98 ? -0.50000 -19.25300 7.12300 1.000 22.10920 H ? A ? 98 1
   ATOM 1480 HD12 . ILE A 98 ? 0.45100 -20.07000 6.14800 1.000 22.10920 H ? A ? 98 1
   ATOM 1481 HD13 . ILE A 98 ? -0.84000 -20.76200 6.76200 1.000 22.10920 H ? A ? 98 1
   ATOM 1482 N . VAL A 99 ? 4.25700 -23.34000 7.90400 1.000 16.44394 N ? A ? 99 1
   ATOM 1483 CA . VAL A 99 ? 4.95400 -24.58500 7.63900 1.000 15.71691 C ? A ? 99 1
   ATOM 1484 C . VAL A 99 ? 5.85600 -24.97000 8.78300 1.000 21.12019 C ? A ? 99 1
   ATOM 1485 O . VAL A 99 ? 6.23300 -26.14500 8.87400 1.000 19.95767 O ? A ? 99 1
   ATOM 1486 CB . VAL A 99 ? 5.65600 -24.44000 6.27100 1.000 17.61741 C ? A ? 99 1
   ATOM 1487 CG1 . VAL A 99 ? 6.92200 -23.50500 6.37300 1.000 15.99249 C ? A ? 99 1
   ATOM 1488 CG2 . VAL A 99 ? 5.96700 -25.85800 5.72000 1.000 18.03304 C ? A ? 99 1
   ATOM 1489 H . VAL A 99 ? 4.50800 -22.66400 7.43600 1.000 19.73273 H ? A ? 99 1
   ATOM 1490 HA . VAL A 99 ? 4.35500 -25.34300 7.55500 1.000 18.86029 H ? A ? 99 1
   ATOM 1491 HB . VAL A 99 ? 5.07600 -23.99900 5.63100 1.000 21.14089 H ? A ? 99 1
   ATOM 1492 HG11 . VAL A 99 ? 7.23400 -23.29700 5.47900 1.000 19.19099 H ? A ? 99 1
   ATOM 1493 HG12 . VAL A 99 ? 6.67500 -22.68900 6.83600 1.000 19.19099 H ? A ? 99 1
   ATOM 1494 HG13 . VAL A 99 ? 7.61700 -23.96700 6.86700 1.000 19.19099 H ? A ? 99 1
   ATOM 1495 HG21 . VAL A 99 ? 6.46200 -25.77300 4.89000 1.000 21.63965 H ? A ? 99 1
   ATOM 1496 HG22 . VAL A 99 ? 6.49600 -26.34100 6.37300 1.000 21.63965 H ? A ? 99 1
   ATOM 1497 HG23 . VAL A 99 ? 5.13200 -26.32500 5.56100 1.000 21.63965 H ? A ? 99 1
   ATOM 1498 N . SER A 100 ? 6.10700 -24.05300 9.71300 1.000 18.27248 N ? A ? 100 1
   ATOM 1499 CA . SER A 100 ? 6.97300 -24.33800 10.86700 1.000 25.42491 C ? A ? 100 1
   ATOM 1500 C . SER A 100 ? 6.21800 -24.88800 12.05100 1.000 24.45333 C ? A ? 100 1
   ATOM 1501 O . SER A 100 ? 6.81700 -25.20900 13.08700 1.000 20.19275 O ? A ? 100 1
   ATOM 1502 CB . SER A 100 ? 7.69700 -23.08500 11.27500 1.000 22.80843 C ? A ? 100 1
   ATOM 1503 OG . SER A 100 ? 8.55800 -22.75400 10.20400 1.000 23.49179 O ? A ? 100 1
   ATOM 1504 H . SER A 100 ? 5.78900 -23.25500 9.70200 1.000 21.92698 H ? A ? 100 1
   ATOM 1505 HA . SER A 100 ? 7.63100 -25.00000 10.60400 1.000 30.50989 H ? A ? 100 1
   ATOM 1506 HB2 . SER A 100 ? 7.06200 -22.36700 11.42700 1.000 27.37011 H ? A ? 100 1
   ATOM 1507 HB3 . SER A 100 ? 8.21300 -23.24600 12.08100 1.000 27.37011 H ? A ? 100 1
   ATOM 1508 HG . SER A 100 ? 8.13500 -22.77200 9.47900 1.000 28.19015 H ? A ? 100 1
   ATOM 1509 N . ASP A 101 ? 4.89700 -24.89400 11.99000 1.000 28.36525 N ? A ? 101 1
   ATOM 1510 CA . ASP A 101 ? 4.05000 -25.18300 13.17600 1.000 28.15692 C ? A ? 101 1
   ATOM 1511 C . ASP A 101 ? 3.96500 -26.65100 13.58700 1.000 30.04634 C ? A ? 101 1
   ATOM 1512 O . ASP A 101 ? 3.28800 -26.89100 14.58300 1.000 30.31640 O ? A ? 101 1
   ATOM 1513 CB . ASP A 101 ? 2.62700 -24.68600 12.94900 1.000 35.70785 C ? A ? 101 1
   ATOM 1514 CG . ASP A 101 ? 1.87600 -24.42700 14.22800 1.000 41.63691 C ? A ? 101 1
   ATOM 1515 OD1 . ASP A 101 ? 2.41700 -23.71300 15.06800 1.000 43.01887 O ? A ? 101 1
   ATOM 1516 OD2 . ASP A 101 ? 0.79000 -24.98200 14.36700 1.000 47.99462 O ? A ? 101 1
   ATOM 1517 H . ASP A 101 ? 4.36400 -24.70000 11.12300 1.000 34.03830 H ? A ? 101 1
   ATOM 1518 HA . ASP A 101 ? 4.46300 -24.62600 14.01500 1.000 33.78831 H ? A ? 101 1
   ATOM 1519 HB2 . ASP A 101 ? 2.66100 -23.76100 12.37300 1.000 42.84942 H ? A ? 101 1
   ATOM 1520 HB3 . ASP A 101 ? 2.08100 -25.42800 12.36900 1.000 42.84942 H ? A ? 101 1
   ATOM 1521 N . GLY A 102 ? 4.59500 -27.58000 12.87700 1.000 27.78641 N ? A ? 102 1
   ATOM 1522 CA . GLY A 102 ? 4.63100 -28.97200 13.31100 1.000 29.57060 C ? A ? 102 1
   ATOM 1523 C . GLY A 102 ? 4.11900 -29.97300 12.29200 1.000 21.10631 C ? A ? 102 1
   ATOM 1524 O . GLY A 102 ? 4.53000 -31.13000 12.33400 1.000 26.25468 O ? A ? 102 1
   ATOM 1525 H . GLY A 102 ? 5.03300 -27.44000 12.15000 1.000 33.34369 H ? A ? 102 1
   ATOM 1526 HA2 . GLY A 102 ? 5.54800 -29.20800 13.52200 1.000 35.48471 H ? A ? 102 1
   ATOM 1527 HA3 . GLY A 102 ? 4.09000 -29.06200 14.11100 1.000 35.48471 H ? A ? 102 1
   ATOM 1528 N . ASN A 103 ? 3.25000 -29.56800 11.35300 1.000 17.29164 N ? A ? 103 1
   ATOM 1529 CA . ASN A 103 ? 2.73200 -30.52600 10.37600 1.000 17.35596 C ? A ? 103 1
   ATOM 1530 C . ASN A 103 ? 3.28100 -30.22800 8.98500 1.000 13.28794 C ? A ? 103 1
   ATOM 1531 O . ASN A 103 ? 2.89600 -30.89200 8.01800 1.000 15.27402 O ? A ? 103 1
   ATOM 1532 CB . ASN A 103 ? 1.21700 -30.53000 10.41700 1.000 19.76896 C ? A ? 103 1
   ATOM 1533 CG . ASN A 103 ? 0.67100 -31.01400 11.76200 1.000 28.27145 C ? A ? 103 1
   ATOM 1534 OD1 . ASN A 103 ? -0.17600 -30.37800 12.36600 1.000 31.96546 O ? A ? 103 1
   ATOM 1535 ND2 . ASN A 103 ? 1.17900 -32.14000 12.23400 1.000 24.73522 N ? A ? 103 1
   ATOM 1536 H . ASN A 103 ? 2.95700 -28.76400 11.26700 1.000 20.74997 H ? A ? 103 1
   ATOM 1537 HA . ASN A 103 ? 3.00400 -31.42900 10.60100 1.000 20.82715 H ? A ? 103 1
   ATOM 1538 HB2 . ASN A 103 ? 0.89300 -29.62800 10.26700 1.000 23.72275 H ? A ? 103 1
   ATOM 1539 HB3 . ASN A 103 ? 0.88300 -31.12200 9.72500 1.000 23.72275 H ? A ? 103 1
   ATOM 1540 HD21 . ASN A 103 ? 0.90400 -32.45300 12.98700 1.000 29.68226 H ? A ? 103 1
   ATOM 1541 HD22 . ASN A 103 ? 1.78400 -32.55900 11.78900 1.000 29.68226 H ? A ? 103 1
   ATOM 1542 N . GLY A 104 ? 4.27300 -29.36100 8.91200 1.000 14.46243 N ? A ? 104 1
   ATOM 1543 CA . GLY A 104 ? 4.89300 -29.08700 7.63600 1.000 16.61924 C ? A ? 104 1
   ATOM 1544 C . GLY A 104 ? 3.83700 -28.64200 6.67300 1.000 12.48132 C ? A ? 104 1
   ATOM 1545 O . GLY A 104 ? 2.88200 -27.96100 7.04400 1.000 13.76309 O ? A ? 104 1
   ATOM 1546 H . GLY A 104 ? 4.60100 -28.92500 9.57700 1.000 17.35492 H ? A ? 104 1
   ATOM 1547 HA2 . GLY A 104 ? 5.55700 -28.38700 7.73000 1.000 19.94308 H ? A ? 104 1
   ATOM 1548 HA3 . GLY A 104 ? 5.32200 -29.88700 7.29400 1.000 19.94308 H ? A ? 104 1
   ATOM 1549 N . MET A 105 ? 3.99600 -29.03500 5.41600 1.000 13.60752 N ? A ? 105 1
   ATOM 1550 CA . MET A 105 ? 3.06600 -28.53100 4.42700 1.000 18.60678 C ? A ? 105 1
   ATOM 1551 C . MET A 105 ? 1.71200 -29.23700 4.43800 1.000 14.88858 C ? A ? 105 1
   ATOM 1552 O . MET A 105 ? 0.84000 -28.84100 3.66000 1.000 14.30177 O ? A ? 105 1
   ATOM 1553 CB . MET A 105 ? 3.65700 -28.62900 3.04500 1.000 15.88931 C ? A ? 105 1
   ATOM 1554 CG . MET A 105 ? 4.64700 -27.48500 2.82300 1.000 13.05777 C ? A ? 105 1
   ATOM 1555 SD . MET A 105 ? 5.19800 -27.43600 1.08100 1.000 16.82692 S ? A ? 105 1
   ATOM 1556 CE . MET A 105 ? 3.88300 -26.56200 0.39400 1.000 13.60450 C ? A ? 105 1
   ATOM 1557 H . MET A 105 ? 4.60700 -29.56900 5.12900 1.000 16.32903 H ? A ? 105 1
   ATOM 1558 HA . MET A 105 ? 2.92400 -27.59200 4.62500 1.000 22.32814 H ? A ? 105 1
   ATOM 1559 HB2 . MET A 105 ? 4.12700 -29.47200 2.95000 1.000 19.06718 H ? A ? 105 1
   ATOM 1560 HB3 . MET A 105 ? 2.95200 -28.56500 2.38300 1.000 19.06718 H ? A ? 105 1
   ATOM 1561 HG2 . MET A 105 ? 4.21900 -26.64100 3.03500 1.000 15.66933 H ? A ? 105 1
   ATOM 1562 HG3 . MET A 105 ? 5.42400 -27.61500 3.38900 1.000 15.66933 H ? A ? 105 1
   ATOM 1563 HE1 . MET A 105 ? 4.02100 -26.48400 -0.56200 1.000 16.32539 H ? A ? 105 1
   ATOM 1564 HE2 . MET A 105 ? 3.05900 -27.04200 0.57100 1.000 16.32539 H ? A ? 105 1
   ATOM 1565 HE3 . MET A 105 ? 3.84600 -25.68000 0.79600 1.000 16.32539 H ? A ? 105 1
   ATOM 1566 N . ASN A 106 ? 1.49800 -30.21700 5.34400 1.000 16.02738 N ? A ? 106 1
   ATOM 1567 CA . ASN A 106 ? 0.19100 -30.84800 5.47500 1.000 13.48220 C ? A ? 106 1
   ATOM 1568 C . ASN A 106 ? -0.88000 -29.86800 5.96500 1.000 13.28043 C ? A ? 106 1
   ATOM 1569 O . ASN A 106 ? -2.07600 -30.14900 5.84200 1.000 16.91349 O ? A ? 106 1
   ATOM 1570 CB . ASN A 106 ? 0.26300 -32.00200 6.43500 1.000 17.29855 C ? A ? 106 1
   ATOM 1571 CG . ASN A 106 ? 1.06900 -33.13900 5.88400 1.000 14.23564 C ? A ? 106 1
   ATOM 1572 OD1 . ASN A 106 ? 0.69600 -33.79300 4.89800 1.000 18.16391 O ? A ? 106 1
   ATOM 1573 ND2 . ASN A 106 ? 2.22100 -33.32600 6.46000 1.000 17.55339 N ? A ? 106 1
   ATOM 1574 H . ASN A 106 ? 2.09300 -30.52200 5.88400 1.000 19.23286 H ? A ? 106 1
   ATOM 1575 HA . ASN A 106 ? -0.07000 -31.18500 4.60400 1.000 16.17864 H ? A ? 106 1
   ATOM 1576 HB2 . ASN A 106 ? 0.67900 -31.70600 7.26000 1.000 20.75826 H ? A ? 106 1
   ATOM 1577 HB3 . ASN A 106 ? -0.63400 -32.32500 6.61400 1.000 20.75826 H ? A ? 106 1
   ATOM 1578 HD21 . ASN A 106 ? 2.73600 -33.96100 6.19400 1.000 21.06407 H ? A ? 106 1
   ATOM 1579 HD22 . ASN A 106 ? 2.46700 -32.81400 7.10600 1.000 21.06407 H ? A ? 106 1
   ATOM 1580 N . ALA A 107 ? -0.45100 -28.73600 6.48800 1.000 12.59253 N ? A ? 107 1
   ATOM 1581 CA . ALA A 107 ? -1.34200 -27.64600 6.82200 1.000 16.15396 C ? A ? 107 1
   ATOM 1582 C . ALA A 107 ? -2.10400 -27.14800 5.60900 1.000 14.91065 C ? A ? 107 1
   ATOM 1583 O . ALA A 107 ? -3.11400 -26.44400 5.75300 1.000 16.94051 O ? A ? 107 1
   ATOM 1584 CB . ALA A 107 ? -0.49300 -26.53600 7.43800 1.000 16.97638 C ? A ? 107 1
   ATOM 1585 H . ALA A 107 ? 0.37400 -28.56800 6.66500 1.000 15.11103 H ? A ? 107 1
   ATOM 1586 HA . ALA A 107 ? -2.01000 -27.92400 7.46800 1.000 19.38475 H ? A ? 107 1
   ATOM 1587 HB1 . ALA A 107 ? -1.06700 -25.78800 7.66300 1.000 20.37166 H ? A ? 107 1
   ATOM 1588 HB2 . ALA A 107 ? -0.06400 -26.87600 8.23900 1.000 20.37166 H ? A ? 107 1
   ATOM 1589 HB3 . ALA A 107 ? 0.17800 -26.25800 6.79600 1.000 20.37166 H ? A ? 107 1
   ATOM 1590 N . TRP A 108 ? -1.63300 -27.47100 4.40100 1.000 14.35269 N ? A ? 108 1
   ATOM 1591 CA . TRP A 108 ? -2.33500 -27.08700 3.18700 1.000 14.98647 C ? A ? 108 1
   ATOM 1592 C . TRP A 108 ? -2.97100 -28.35200 2.64500 1.000 17.36561 C ? A ? 108 1
   ATOM 1593 O . TRP A 108 ? -2.28300 -29.22600 2.10700 1.000 18.15189 O ? A ? 108 1
   ATOM 1594 CB . TRP A 108 ? -1.44200 -26.45200 2.16900 1.000 17.07099 C ? A ? 108 1
   ATOM 1595 CG . TRP A 108 ? -1.05800 -25.09900 2.48800 1.000 14.02166 C ? A ? 108 1
   ATOM 1596 CD1 . TRP A 108 ? -1.80600 -23.94600 2.28300 1.000 19.02185 C ? A ? 108 1
   ATOM 1597 CD2 . TRP A 108 ? 0.10500 -24.69700 3.19200 1.000 16.53282 C ? A ? 108 1
   ATOM 1598 NE1 . TRP A 108 ? -1.12600 -22.86600 2.75900 1.000 15.02597 N ? A ? 108 1
   ATOM 1599 CE2 . TRP A 108 ? 0.03500 -23.29900 3.33800 1.000 17.81845 C ? A ? 108 1
   ATOM 1600 CE3 . TRP A 108 ? 1.19100 -25.38300 3.73500 1.000 13.07920 C ? A ? 108 1
   ATOM 1601 CZ2 . TRP A 108 ? 1.03400 -22.57600 3.92500 1.000 15.34475 C ? A ? 108 1
   ATOM 1602 CZ3 . TRP A 108 ? 2.16900 -24.66000 4.32500 1.000 17.21401 C ? A ? 108 1
   ATOM 1603 CH2 . TRP A 108 ? 2.09400 -23.27800 4.41800 1.000 20.11476 C ? A ? 108 1
   ATOM 1604 H . TRP A 108 ? -0.90700 -27.91100 4.26600 1.000 17.22323 H ? A ? 108 1
   ATOM 1605 HA . TRP A 108 ? -3.01400 -26.42900 3.40300 1.000 17.98377 H ? A ? 108 1
   ATOM 1606 HB2 . TRP A 108 ? -0.63100 -26.97900 2.09400 1.000 20.48519 H ? A ? 108 1
   ATOM 1607 HB3 . TRP A 108 ? -1.90500 -26.43300 1.31700 1.000 20.48519 H ? A ? 108 1
   ATOM 1608 HD1 . TRP A 108 ? -2.64500 -23.91600 1.88100 1.000 22.82622 H ? A ? 108 1
   ATOM 1609 HE1 . TRP A 108 ? -1.38500 -22.04700 2.70500 1.000 18.03116 H ? A ? 108 1
   ATOM 1610 HE3 . TRP A 108 ? 1.24200 -26.31000 3.69200 1.000 15.69504 H ? A ? 108 1
   ATOM 1611 HZ2 . TRP A 108 ? 0.99300 -21.64900 3.98500 1.000 18.41370 H ? A ? 108 1
   ATOM 1612 HZ3 . TRP A 108 ? 2.90900 -25.10000 4.67800 1.000 20.65681 H ? A ? 108 1
   ATOM 1613 HH2 . TRP A 108 ? 2.78800 -22.81600 4.83000 1.000 24.13771 H ? A ? 108 1
   ATOM 1614 N . VAL A 109 ? -4.26300 -28.46900 2.81000 1.000 19.96100 N ? A ? 109 1
   ATOM 1615 CA . VAL A 109 ? -4.84300 -29.76400 2.51700 1.000 20.51440 C ? A ? 109 1
   ATOM 1616 C . VAL A 109 ? -4.68900 -30.04800 1.03500 1.000 17.81342 C ? A ? 109 1
   ATOM 1617 O . VAL A 109 ? -4.52500 -31.20200 0.62500 1.000 20.06926 O ? A ? 109 1
   ATOM 1618 CB . VAL A 109 ? -6.31100 -29.87100 2.95500 1.000 30.38379 C ? A ? 109 1
   ATOM 1619 CG1 . VAL A 109 ? -6.53100 -29.57700 4.46000 1.000 32.23151 C ? A ? 109 1
   ATOM 1620 CG2 . VAL A 109 ? -7.13100 -28.97600 2.14500 1.000 29.31019 C ? A ? 109 1
   ATOM 1621 H . VAL A 109 ? -4.80200 -27.85300 3.07400 1.000 23.95321 H ? A ? 109 1
   ATOM 1622 HA . VAL A 109 ? -4.36200 -30.42800 3.03600 1.000 24.61728 H ? A ? 109 1
   ATOM 1623 HB . VAL A 109 ? -6.58300 -30.79200 2.81800 1.000 36.46054 H ? A ? 109 1
   ATOM 1624 HG11 . VAL A 109 ? -7.47800 -29.64100 4.65800 1.000 38.67781 H ? A ? 109 1
   ATOM 1625 HG12 . VAL A 109 ? -6.03900 -30.22800 4.98400 1.000 38.67781 H ? A ? 109 1
   ATOM 1626 HG13 . VAL A 109 ? -6.21000 -28.68300 4.65700 1.000 38.67781 H ? A ? 109 1
   ATOM 1627 HG21 . VAL A 109 ? -8.03700 -28.97700 2.49300 1.000 35.17223 H ? A ? 109 1
   ATOM 1628 HG22 . VAL A 109 ? -6.76000 -28.08100 2.19000 1.000 35.17223 H ? A ? 109 1
   ATOM 1629 HG23 . VAL A 109 ? -7.12900 -29.29000 1.22700 1.000 35.17223 H ? A ? 109 1
   ATOM 1630 N . ALA A 110 ? -4.79500 -29.00300 0.20300 1.000 16.32943 N ? A ? 110 1
   ATOM 1631 CA . ALA A 110 ? -4.53500 -29.20500 -1.21900 1.000 18.02419 C ? A ? 110 1
   ATOM 1632 C . ALA A 110 ? -3.11400 -29.71100 -1.48900 1.000 16.42297 C ? A ? 110 1
   ATOM 1633 O . ALA A 110 ? -2.91600 -30.50200 -2.40300 1.000 20.65618 O ? A ? 110 1
   ATOM 1634 CB . ALA A 110 ? -4.78900 -27.95300 -2.01900 1.000 24.02221 C ? A ? 110 1
   ATOM 1635 H . ALA A 110 ? -5.00700 -28.20100 0.43100 1.000 19.59532 H ? A ? 110 1
   ATOM 1636 HA . ALA A 110 ? -5.16300 -29.88100 -1.51900 1.000 21.62903 H ? A ? 110 1
   ATOM 1637 HB1 . ALA A 110 ? -4.72500 -28.16300 -2.96400 1.000 28.82665 H ? A ? 110 1
   ATOM 1638 HB2 . ALA A 110 ? -5.67700 -27.62200 -1.81300 1.000 28.82665 H ? A ? 110 1
   ATOM 1639 HB3 . ALA A 110 ? -4.12500 -27.28700 -1.78300 1.000 28.82665 H ? A ? 110 1
   ATOM 1640 N . TRP A 111 ? -2.10100 -29.26700 -0.72800 1.000 14.58682 N ? A ? 111 1
   ATOM 1641 CA . TRP A 111 ? -0.77000 -29.85700 -0.89700 1.000 13.41288 C ? A ? 111 1
   ATOM 1642 C . TRP A 111 ? -0.81000 -31.33300 -0.53000 1.000 18.52649 C ? A ? 111 1
   ATOM 1643 O . TRP A 111 ? -0.29400 -32.20100 -1.24700 1.000 15.81690 O ? A ? 111 1
   ATOM 1644 CB . TRP A 111 ? 0.27900 -29.10300 -0.04800 1.000 14.68211 C ? A ? 111 1
   ATOM 1645 CG . TRP A 111 ? 1.61200 -29.69400 -0.17600 1.000 12.28128 C ? A ? 111 1
   ATOM 1646 CD1 . TRP A 111 ? 2.53000 -29.45100 -1.17500 1.000 13.33016 C ? A ? 111 1
   ATOM 1647 CD2 . TRP A 111 ? 2.18600 -30.68600 0.64700 1.000 16.83692 C ? A ? 111 1
   ATOM 1648 NE1 . TRP A 111 ? 3.60300 -30.25000 -1.02800 1.000 12.92106 N ? A ? 111 1
   ATOM 1649 CE2 . TRP A 111 ? 3.43800 -31.00200 0.10800 1.000 15.78544 C ? A ? 111 1
   ATOM 1650 CE3 . TRP A 111 ? 1.74400 -31.37000 1.79200 1.000 12.68128 C ? A ? 111 1
   ATOM 1651 CZ2 . TRP A 111 ? 4.26900 -31.92500 0.68800 1.000 13.54321 C ? A ? 111 1
   ATOM 1652 CZ3 . TRP A 111 ? 2.55000 -32.24100 2.35600 1.000 14.91052 C ? A ? 111 1
   ATOM 1653 CH2 . TRP A 111 ? 3.80400 -32.53800 1.82100 1.000 14.14463 C ? A ? 111 1
   ATOM 1654 H . TRP A 111 ? -2.15900 -28.65000 -0.13100 1.000 17.50418 H ? A ? 111 1
   ATOM 1655 HA . TRP A 111 ? -0.49700 -29.76900 -1.82300 1.000 16.09546 H ? A ? 111 1
   ATOM 1656 HB2 . TRP A 111 ? 0.32600 -28.18100 -0.34500 1.000 17.61853 H ? A ? 111 1
   ATOM 1657 HB3 . TRP A 111 ? 0.01900 -29.13800 0.88600 1.000 17.61853 H ? A ? 111 1
   ATOM 1658 HD1 . TRP A 111 ? 2.42300 -28.82500 -1.85500 1.000 15.99619 H ? A ? 111 1
   ATOM 1659 HE1 . TRP A 111 ? 4.28000 -30.28400 -1.55700 1.000 15.50528 H ? A ? 111 1
   ATOM 1660 HE3 . TRP A 111 ? 0.89900 -31.20800 2.14500 1.000 15.21753 H ? A ? 111 1
   ATOM 1661 HZ2 . TRP A 111 ? 5.10400 -32.12500 0.33100 1.000 16.25186 H ? A ? 111 1
   ATOM 1662 HZ3 . TRP A 111 ? 2.27700 -32.67300 3.13300 1.000 17.89263 H ? A ? 111 1
   ATOM 1663 HH2 . TRP A 111 ? 4.34000 -33.16900 2.24600 1.000 16.97355 H ? A ? 111 1
   ATOM 1664 N . ARG A 112 ? -1.40300 -31.65200 0.61600 1.000 14.44465 N ? A ? 112 1
   ATOM 1665 CA . ARG A 112 ? -1.42100 -33.04200 0.99900 1.000 15.81283 C ? A ? 112 1
   ATOM 1666 C . ARG A 112 ? -2.08600 -33.87800 -0.08200 1.000 15.71293 C ? A ? 112 1
   ATOM 1667 O . ARG A 112 ? -1.60300 -34.95500 -0.42900 1.000 17.26248 O ? A ? 112 1
   ATOM 1668 CB . ARG A 112 ? -2.15800 -33.22300 2.32100 1.000 15.41981 C ? A ? 112 1
   ATOM 1669 CG . ARG A 112 ? -2.07300 -34.61000 2.77000 1.000 18.16223 C ? A ? 112 1
   ATOM 1670 CD . ARG A 112 ? -2.58800 -34.87700 4.22400 1.000 26.31326 C ? A ? 112 1
   ATOM 1671 NE . ARG A 112 ? -3.87000 -34.24000 4.49900 1.000 34.39896 N ? A ? 112 1
   ATOM 1672 CZ . ARG A 112 ? -5.05600 -34.71000 4.11700 1.000 38.54785 C ? A ? 112 1
   ATOM 1673 NH1 . ARG A 112 ? -5.16500 -35.82500 3.41700 1.000 26.21410 N ? A ? 112 1
   ATOM 1674 NH2 . ARG A 112 ? -6.15400 -34.03600 4.44400 1.000 33.58012 N ? A ? 112 1
   ATOM 1675 H . ARG A 112 ? -1.78300 -31.10400 1.15900 1.000 17.33358 H ? A ? 112 1
   ATOM 1676 HA . ARG A 112 ? -0.50800 -33.34500 1.12300 1.000 18.97540 H ? A ? 112 1
   ATOM 1677 HB2 . ARG A 112 ? -1.75700 -32.65400 2.99600 1.000 18.50378 H ? A ? 112 1
   ATOM 1678 HB3 . ARG A 112 ? -3.09300 -32.99200 2.20600 1.000 18.50378 H ? A ? 112 1
   ATOM 1679 HG2 . ARG A 112 ? -2.60200 -35.16000 2.17100 1.000 21.79467 H ? A ? 112 1
   ATOM 1680 HG3 . ARG A 112 ? -1.14300 -34.88600 2.73800 1.000 21.79467 H ? A ? 112 1
   ATOM 1681 HD2 . ARG A 112 ? -2.69700 -35.83300 4.35000 1.000 31.57591 H ? A ? 112 1
   ATOM 1682 HD3 . ARG A 112 ? -1.94000 -34.53100 4.85700 1.000 31.57591 H ? A ? 112 1
   ATOM 1683 HE . ARG A 112 ? -3.85900 -33.50300 4.94300 1.000 41.27875 H ? A ? 112 1
   ATOM 1684 HH11 . ARG A 112 ? -4.46000 -36.26500 3.19800 1.000 31.45692 H ? A ? 112 1
   ATOM 1685 HH12 . ARG A 112 ? -5.94100 -36.11000 3.18100 1.000 31.45692 H ? A ? 112 1
   ATOM 1686 HH21 . ARG A 112 ? -6.09300 -33.30700 4.89600 1.000 40.29615 H ? A ? 112 1
   ATOM 1687 HH22 . ARG A 112 ? -6.92600 -34.33000 4.20300 1.000 40.29615 H ? A ? 112 1
   ATOM 1688 N . ASN A 113 ? -3.20400 -33.40000 -0.62600 1.000 18.46758 N ? A ? 113 1
   ATOM 1689 CA . ASN A 113 ? -4.01000 -34.28000 -1.45900 1.000 17.07545 C ? A ? 113 1
   ATOM 1690 C . ASN A 113 ? -3.59100 -34.25800 -2.89900 1.000 15.33592 C ? A ? 113 1
   ATOM 1691 O . ASN A 113 ? -3.99500 -35.14200 -3.66800 1.000 19.33584 O ? A ? 113 1
   ATOM 1692 CB . ASN A 113 ? -5.46000 -33.87100 -1.36300 1.000 19.30077 C ? A ? 113 1
   ATOM 1693 CG . ASN A 113 ? -6.06100 -34.30100 -0.05200 1.000 18.07506 C ? A ? 113 1
   ATOM 1694 OD1 . ASN A 113 ? -5.65900 -35.31000 0.52200 1.000 20.19783 O ? A ? 113 1
   ATOM 1695 ND2 . ASN A 113 ? -7.03000 -33.55700 0.42100 1.000 17.83622 N ? A ? 113 1
   ATOM 1696 H . ASN A 113 ? -3.50200 -32.59900 -0.52900 1.000 22.16110 H ? A ? 113 1
   ATOM 1697 HA . ASN A 113 ? -3.92600 -35.19100 -1.13800 1.000 20.49053 H ? A ? 113 1
   ATOM 1698 HB2 . ASN A 113 ? -5.52700 -32.90500 -1.42900 1.000 23.16093 H ? A ? 113 1
   ATOM 1699 HB3 . ASN A 113 ? -5.96100 -34.28800 -2.08100 1.000 23.16093 H ? A ? 113 1
   ATOM 1700 HD21 . ASN A 113 ? -7.40500 -33.76300 1.16700 1.000 21.40346 H ? A ? 113 1
   ATOM 1701 HD22 . ASN A 113 ? -7.29100 -32.86300 -0.01500 1.000 21.40346 H ? A ? 113 1
   ATOM 1702 N . ARG A 114 ? -2.85700 -33.25700 -3.30100 1.000 15.72241 N ? A ? 114 1
   ATOM 1703 CA . ARG A 114 ? -2.62800 -33.07800 -4.72800 1.000 15.38067 C ? A ? 114 1
   ATOM 1704 C . ARG A 114 ? -1.17500 -32.87500 -5.11900 1.000 16.45277 C ? A ? 114 1
   ATOM 1705 O . ARG A 114 ? -0.87000 -32.92300 -6.32100 1.000 18.99963 O ? A ? 114 1
   ATOM 1706 CB . ARG A 114 ? -3.47500 -31.89000 -5.22200 1.000 17.48018 C ? A ? 114 1
   ATOM 1707 CG . ARG A 114 ? -4.94400 -32.08400 -4.93900 1.000 19.54562 C ? A ? 114 1
   ATOM 1708 CD . ARG A 114 ? -5.76600 -30.86300 -5.41400 1.000 20.46078 C ? A ? 114 1
   ATOM 1709 NE . ARG A 114 ? -5.92000 -30.83200 -6.87100 1.000 16.74369 N ? A ? 114 1
   ATOM 1710 CZ . ARG A 114 ? -6.71200 -30.00400 -7.52900 1.000 20.13277 C ? A ? 114 1
   ATOM 1711 NH1 . ARG A 114 ? -7.39600 -29.07700 -6.89500 1.000 23.18335 N ? A ? 114 1
   ATOM 1712 NH2 . ARG A 114 ? -6.76200 -30.07200 -8.87300 1.000 17.41600 N ? A ? 114 1
   ATOM 1713 H . ARG A 114 ? -2.48500 -32.67500 -2.78800 1.000 18.86689 H ? A ? 114 1
   ATOM 1714 HA . ARG A 114 ? -2.91400 -33.87500 -5.20100 1.000 18.45681 H ? A ? 114 1
   ATOM 1715 HB2 . ARG A 114 ? -3.18300 -31.08200 -4.77200 1.000 20.97622 H ? A ? 114 1
   ATOM 1716 HB3 . ARG A 114 ? -3.36100 -31.79500 -6.18100 1.000 20.97622 H ? A ? 114 1
   ATOM 1717 HG2 . ARG A 114 ? -5.26300 -32.87000 -5.40800 1.000 23.45474 H ? A ? 114 1
   ATOM 1718 HG3 . ARG A 114 ? -5.07800 -32.19100 -3.98400 1.000 23.45474 H ? A ? 114 1
   ATOM 1719 HD2 . ARG A 114 ? -6.65000 -30.90000 -5.01700 1.000 24.55294 H ? A ? 114 1
   ATOM 1720 HD3 . ARG A 114 ? -5.31400 -30.04900 -5.14100 1.000 24.55294 H ? A ? 114 1
   ATOM 1721 HE . ARG A 114 ? -5.46100 -31.39500 -7.33100 1.000 20.09243 H ? A ? 114 1
   ATOM 1722 HH11 . ARG A 114 ? -7.33100 -29.00400 -6.04100 1.000 27.82001 H ? A ? 114 1
   ATOM 1723 HH12 . ARG A 114 ? -7.90800 -28.54500 -7.33500 1.000 27.82001 H ? A ? 114 1
   ATOM 1724 HH21 . ARG A 114 ? -6.28200 -30.65000 -9.29300 1.000 20.89920 H ? A ? 114 1
   ATOM 1725 HH22 . ARG A 114 ? -7.27400 -29.53800 -9.31200 1.000 20.89920 H ? A ? 114 1
   ATOM 1726 N . CYS A 115 ? -0.27600 -32.66200 -4.16700 1.000 15.09654 N ? A ? 115 1
   ATOM 1727 CA . CYS A 115 ? 1.14000 -32.40100 -4.42400 1.000 15.39473 C ? A ? 115 1
   ATOM 1728 C . CYS A 115 ? 2.04900 -33.41100 -3.75100 1.000 16.88382 C ? A ? 115 1
   ATOM 1729 O . CYS A 115 ? 3.05800 -33.85200 -4.33000 1.000 17.55036 O ? A ? 115 1
   ATOM 1730 CB . CYS A 115 ? 1.56200 -30.99300 -3.90900 1.000 13.88275 C ? A ? 115 1
   ATOM 1731 SG . CYS A 115 ? 0.66900 -29.65100 -4.65500 1.000 14.40802 S ? A ? 115 1
   ATOM 1732 H . CYS A 115 ? -0.46700 -32.66200 -3.32800 1.000 18.11584 H ? A ? 115 1
   ATOM 1733 HA . CYS A 115 ? 1.25800 -32.43500 -5.38600 1.000 18.47368 H ? A ? 115 1
   ATOM 1734 HB2 . CYS A 115 ? 1.40900 -30.95300 -2.95200 1.000 16.65930 H ? A ? 115 1
   ATOM 1735 HB3 . CYS A 115 ? 2.50400 -30.86200 -4.10000 1.000 16.65930 H ? A ? 115 1
   ATOM 1736 N . LYS A 116 ? 1.79500 -33.66800 -2.48300 1.000 18.37958 N ? A ? 116 1
   ATOM 1737 CA . LYS A 116 ? 2.58500 -34.60200 -1.70000 1.000 18.10578 C ? A ? 116 1
   ATOM 1738 C . LYS A 116 ? 2.73900 -35.92000 -2.42600 1.000 15.75546 C ? A ? 116 1
   ATOM 1739 O . LYS A 116 ? 1.76300 -36.50200 -2.90300 1.000 17.39821 O ? A ? 116 1
   ATOM 1740 CB . LYS A 116 ? 1.87600 -34.81400 -0.36100 1.000 16.55453 C ? A ? 116 1
   ATOM 1741 CG . LYS A 116 ? 2.61700 -35.63500 0.68100 1.000 16.25903 C ? A ? 116 1
   ATOM 1742 CD . LYS A 116 ? 1.72600 -35.75900 1.88600 1.000 18.11742 C ? A ? 116 1
   ATOM 1743 CE . LYS A 116 ? 2.47800 -36.36200 3.10100 1.000 19.00664 C ? A ? 116 1
   ATOM 1744 NZ . LYS A 116 ? 1.60500 -36.54200 4.30500 1.000 18.71706 N ? A ? 116 1
   ATOM 1745 H . LYS A 116 ? 1.15500 -33.30600 -2.03800 1.000 22.05549 H ? A ? 116 1
   ATOM 1746 HA . LYS A 116 ? 3.47500 -34.24700 -1.54600 1.000 21.72694 H ? A ? 116 1
   ATOM 1747 HB2 . LYS A 116 ? 1.70800 -33.94300 0.03100 1.000 19.86543 H ? A ? 116 1
   ATOM 1748 HB3 . LYS A 116 ? 1.03600 -35.26700 -0.53500 1.000 19.86543 H ? A ? 116 1
   ATOM 1749 HG2 . LYS A 116 ? 2.81200 -36.51900 0.33400 1.000 19.51084 H ? A ? 116 1
   ATOM 1750 HG3 . LYS A 116 ? 3.44000 -35.18900 0.93500 1.000 19.51084 H ? A ? 116 1
   ATOM 1751 HD2 . LYS A 116 ? 1.40100 -34.88000 2.13600 1.000 21.74090 H ? A ? 116 1
   ATOM 1752 HD3 . LYS A 116 ? 0.97900 -36.34000 1.67300 1.000 21.74090 H ? A ? 116 1
   ATOM 1753 HE2 . LYS A 116 ? 2.82800 -37.23200 2.85400 1.000 22.80797 H ? A ? 116 1
   ATOM 1754 HE3 . LYS A 116 ? 3.20500 -35.76900 3.34700 1.000 22.80797 H ? A ? 116 1
   ATOM 1755 HZ1 . LYS A 116 ? 2.06800 -36.92300 4.96200 1.000 22.46047 H ? A ? 116 1
   ATOM 1756 HZ2 . LYS A 116 ? 1.30300 -35.75300 4.58300 1.000 22.46047 H ? A ? 116 1
   ATOM 1757 HZ3 . LYS A 116 ? 0.91100 -37.06200 4.10200 1.000 22.46047 H ? A ? 116 1
   ATOM 1758 N . GLY A 117 ? 3.96500 -36.39900 -2.48200 1.000 17.09265 N ? A ? 117 1
   ATOM 1759 CA . GLY A 117 ? 4.26500 -37.65500 -3.12200 1.000 23.46800 C ? A ? 117 1
   ATOM 1760 C . GLY A 117 ? 4.37800 -37.59900 -4.63100 1.000 24.96198 C ? A ? 117 1
   ATOM 1761 O . GLY A 117 ? 4.74700 -38.61000 -5.23900 1.000 34.28191 O ? A ? 117 1
   ATOM 1762 H . GLY A 117 ? 4.65300 -36.00600 -2.14800 1.000 20.51118 H ? A ? 117 1
   ATOM 1763 HA2 . GLY A 117 ? 5.10900 -37.98500 -2.77600 1.000 28.16160 H ? A ? 117 1
   ATOM 1764 HA3 . GLY A 117 ? 3.56400 -38.28900 -2.90300 1.000 28.16160 H ? A ? 117 1
   ATOM 1765 N . THR A 118 ? 4.00900 -36.48900 -5.25000 1.000 18.96715 N ? A ? 118 1
   ATOM 1766 CA . THR A 118 ? 4.08700 -36.31200 -6.68800 1.000 20.78550 C ? A ? 118 1
   ATOM 1767 C . THR A 118 ? 5.43500 -35.72700 -7.09700 1.000 20.70188 C ? A ? 118 1
   ATOM 1768 O . THR A 118 ? 6.27100 -35.33100 -6.28300 1.000 20.61630 O ? A ? 118 1
   ATOM 1769 CB . THR A 118 ? 2.95600 -35.40100 -7.21000 1.000 21.79674 C ? A ? 118 1
   ATOM 1770 OG1 . THR A 118 ? 3.22800 -34.01700 -6.88700 1.000 21.90111 O ? A ? 118 1
   ATOM 1771 CG2 . THR A 118 ? 1.58100 -35.89500 -6.71000 1.000 20.27975 C ? A ? 118 1
   ATOM 1772 H . THR A 118 ? 3.69900 -35.79800 -4.84300 1.000 22.76058 H ? A ? 118 1
   ATOM 1773 HA . THR A 118 ? 3.98600 -37.18600 -7.09500 1.000 24.94260 H ? A ? 118 1
   ATOM 1774 HB . THR A 118 ? 2.90900 -35.44300 -8.17800 1.000 26.15609 H ? A ? 118 1
   ATOM 1775 HG1 . THR A 118 ? 3.48400 -33.95300 -6.09000 1.000 26.28133 H ? A ? 118 1
   ATOM 1776 HG21 . THR A 118 ? 0.87300 -35.37300 -7.11800 1.000 24.33569 H ? A ? 118 1
   ATOM 1777 HG22 . THR A 118 ? 1.45800 -36.82800 -6.94400 1.000 24.33569 H ? A ? 118 1
   ATOM 1778 HG23 . THR A 118 ? 1.52600 -35.80200 -5.74600 1.000 24.33569 H ? A ? 118 1
   ATOM 1779 N . ASP A 119 ? 5.65200 -35.73100 -8.41000 1.000 21.22865 N ? A ? 119 1
   ATOM 1780 CA . ASP A 119 ? 6.88400 -35.18400 -9.00700 1.000 20.31559 C ? A ? 119 1
   ATOM 1781 C . ASP A 119 ? 6.69100 -33.68500 -9.00900 1.000 21.86745 C ? A ? 119 1
   ATOM 1782 O . ASP A 119 ? 6.21400 -33.15200 -10.00900 1.000 24.43367 O ? A ? 119 1
   ATOM 1783 CB . ASP A 119 ? 7.07900 -35.78100 -10.39200 1.000 30.91779 C ? A ? 119 1
   ATOM 1784 CG . ASP A 119 ? 8.28700 -35.28800 -11.15800 1.000 33.43516 C ? A ? 119 1
   ATOM 1785 OD1 . ASP A 119 ? 9.07200 -34.49800 -10.61200 1.000 28.31969 O ? A ? 119 1
   ATOM 1786 OD2 . ASP A 119 ? 8.41800 -35.72100 -12.29500 1.000 40.42785 O ? A ? 119 1
   ATOM 1787 H . ASP A 119 ? 4.97800 -36.11100 -9.10000 1.000 25.47438 H ? A ? 119 1
   ATOM 1788 HA . ASP A 119 ? 7.73400 -35.44000 -8.37700 1.000 24.37871 H ? A ? 119 1
   ATOM 1789 HB2 . ASP A 119 ? 7.16500 -36.86200 -10.29100 1.000 37.10135 H ? A ? 119 1
   ATOM 1790 HB3 . ASP A 119 ? 6.19300 -35.56900 -10.98900 1.000 37.10135 H ? A ? 119 1
   ATOM 1791 N . VAL A 120 ? 6.97500 -33.06000 -7.88400 1.000 23.00929 N ? A ? 120 1
   ATOM 1792 CA . VAL A 120 ? 6.72400 -31.62900 -7.72600 1.000 21.30084 C ? A ? 120 1
   ATOM 1793 C . VAL A 120 ? 7.74300 -30.79900 -8.45600 1.000 24.57593 C ? A ? 120 1
   ATOM 1794 O . VAL A 120 ? 7.51700 -29.61700 -8.69000 1.000 23.89055 O ? A ? 120 1
   ATOM 1795 CB . VAL A 120 ? 6.71600 -31.19800 -6.24700 1.000 17.64700 C ? A ? 120 1
   ATOM 1796 CG1 . VAL A 120 ? 5.44100 -31.86300 -5.54900 1.000 18.93165 C ? A ? 120 1
   ATOM 1797 CG2 . VAL A 120 ? 8.03600 -31.49800 -5.59000 1.000 26.51895 C ? A ? 120 1
   ATOM 1798 H . VAL A 120 ? 7.32000 -33.43900 -7.19400 1.000 27.61115 H ? A ? 120 1
   ATOM 1799 HA . VAL A 120 ? 5.84200 -31.46200 -8.09300 1.000 25.56100 H ? A ? 120 1
   ATOM 1800 HB . VAL A 120 ? 6.62600 -30.23700 -6.14800 1.000 21.17640 H ? A ? 120 1
   ATOM 1801 HG11 . VAL A 120 ? 5.39300 -31.56400 -4.62800 1.000 22.71798 H ? A ? 120 1
   ATOM 1802 HG12 . VAL A 120 ? 4.64200 -31.59000 -6.02700 1.000 22.71798 H ? A ? 120 1
   ATOM 1803 HG13 . VAL A 120 ? 5.53100 -32.82800 -5.58000 1.000 22.71798 H ? A ? 120 1
   ATOM 1804 HG21 . VAL A 120 ? 7.99300 -31.22800 -4.65900 1.000 31.82273 H ? A ? 120 1
   ATOM 1805 HG22 . VAL A 120 ? 8.20900 -32.45000 -5.65000 1.000 31.82273 H ? A ? 120 1
   ATOM 1806 HG23 . VAL A 120 ? 8.73500 -31.00400 -6.04600 1.000 31.82273 H ? A ? 120 1
   ATOM 1807 N . GLN A 121 ? 8.85600 -31.39300 -8.84800 1.000 24.57982 N ? A ? 121 1
   ATOM 1808 CA . GLN A 121 ? 9.86200 -30.67500 -9.65600 1.000 17.59554 C ? A ? 121 1
   ATOM 1809 C . GLN A 121 ? 9.25300 -30.28500 -11.00100 1.000 26.34060 C ? A ? 121 1
   ATOM 1810 O . GLN A 121 ? 9.74000 -29.33400 -11.59700 1.000 24.94139 O ? A ? 121 1
   ATOM 1811 CB . GLN A 121 ? 11.08400 -31.55500 -9.87500 1.000 32.10978 C ? A ? 121 1
   ATOM 1812 CG . GLN A 121 ? 12.37600 -30.77200 -10.02800 1.000 41.29750 C ? A ? 121 1
   ATOM 1813 CD . GLN A 121 ? 12.50000 -30.09200 -11.36900 1.000 58.40785 C ? A ? 121 1
   ATOM 1814 OE1 . GLN A 121 ? 12.88900 -28.93300 -11.46300 1.000 55.77966 O ? A ? 121 1
   ATOM 1815 NE2 . GLN A 121 ? 12.17900 -30.81700 -12.42700 1.000 53.78207 N ? A ? 121 1
   ATOM 1816 H . GLN A 121 ? 9.09400 -32.37600 -8.62300 1.000 29.49578 H ? A ? 121 1
   ATOM 1817 HA . GLN A 121 ? 10.16000 -29.77200 -9.12800 1.000 21.11465 H ? A ? 121 1
   ATOM 1818 HB2 . GLN A 121 ? 11.17800 -32.23000 -9.02600 1.000 38.53173 H ? A ? 121 1
   ATOM 1819 HB3 . GLN A 121 ? 10.92000 -32.16100 -10.76400 1.000 38.53173 H ? A ? 121 1
   ATOM 1820 HG2 . GLN A 121 ? 12.42800 -30.01700 -9.24500 1.000 49.55700 H ? A ? 121 1
   ATOM 1821 HG3 . GLN A 121 ? 13.21900 -31.44800 -9.89600 1.000 49.55700 H ? A ? 121 1
   ATOM 1822 HE21 . GLN A 121 ? 12.59200 -31.73600 -12.55600 1.000 64.53849 H ? A ? 121 1
   ATOM 1823 HE22 . GLN A 121 ? 11.50800 -30.46200 -13.10200 1.000 64.53849 H ? A ? 121 1
   ATOM 1824 N . ALA A 122 ? 8.25500 -31.01600 -11.46800 1.000 20.40042 N ? A ? 122 1
   ATOM 1825 CA . ALA A 122 ? 7.57200 -30.64300 -12.70600 1.000 23.09535 C ? A ? 122 1
   ATOM 1826 C . ALA A 122 ? 7.07200 -29.22100 -12.66500 1.000 26.67763 C ? A ? 122 1
   ATOM 1827 O . ALA A 122 ? 7.04100 -28.51700 -13.68600 1.000 22.15341 O ? A ? 122 1
   ATOM 1828 CB . ALA A 122 ? 6.39200 -31.56700 -12.96200 1.000 24.38277 C ? A ? 122 1
   ATOM 1829 H . ALA A 122 ? 7.94500 -31.72500 -11.09200 1.000 24.48050 H ? A ? 122 1
   ATOM 1830 HA . ALA A 122 ? 8.20700 -30.73600 -13.43400 1.000 27.71442 H ? A ? 122 1
   ATOM 1831 HB1 . ALA A 122 ? 5.95100 -31.29500 -13.78200 1.000 29.25933 H ? A ? 122 1
   ATOM 1832 HB2 . ALA A 122 ? 6.71600 -32.47700 -13.04700 1.000 29.25933 H ? A ? 122 1
   ATOM 1833 HB3 . ALA A 122 ? 5.77400 -31.50400 -12.21700 1.000 29.25933 H ? A ? 122 1
   ATOM 1834 N . TRP A 123 ? 6.70200 -28.76400 -11.48000 1.000 19.75124 N ? A ? 123 1
   ATOM 1835 CA . TRP A 123 ? 6.13400 -27.43500 -11.34700 1.000 23.39922 C ? A ? 123 1
   ATOM 1836 C . TRP A 123 ? 7.14500 -26.32700 -11.59900 1.000 22.42265 C ? A ? 123 1
   ATOM 1837 O . TRP A 123 ? 6.73800 -25.20900 -11.91400 1.000 27.80474 O ? A ? 123 1
   ATOM 1838 CB . TRP A 123 ? 5.47900 -27.29400 -9.93600 1.000 21.16534 C ? A ? 123 1
   ATOM 1839 CG . TRP A 123 ? 4.22200 -28.06300 -9.92400 1.000 13.41314 C ? A ? 123 1
   ATOM 1840 CD1 . TRP A 123 ? 4.00200 -29.28200 -9.38300 1.000 20.62135 C ? A ? 123 1
   ATOM 1841 CD2 . TRP A 123 ? 3.00500 -27.67100 -10.54700 1.000 18.26079 C ? A ? 123 1
   ATOM 1842 NE1 . TRP A 123 ? 2.69300 -29.68900 -9.61400 1.000 21.08049 N ? A ? 123 1
   ATOM 1843 CE2 . TRP A 123 ? 2.07000 -28.71600 -10.35200 1.000 18.49932 C ? A ? 123 1
   ATOM 1844 CE3 . TRP A 123 ? 2.60900 -26.53100 -11.27500 1.000 30.12852 C ? A ? 123 1
   ATOM 1845 CZ2 . TRP A 123 ? 0.78900 -28.65800 -10.84200 1.000 26.17335 C ? A ? 123 1
   ATOM 1846 CZ3 . TRP A 123 ? 1.32100 -26.48600 -11.79100 1.000 31.19137 C ? A ? 123 1
   ATOM 1847 CH2 . TRP A 123 ? 0.43000 -27.54100 -11.56300 1.000 30.00129 C ? A ? 123 1
   ATOM 1848 H . TRP A 123 ? 6.76900 -29.20000 -10.74200 1.000 23.70149 H ? A ? 123 1
   ATOM 1849 HA . TRP A 123 ? 5.43600 -27.31800 -12.01100 1.000 28.07907 H ? A ? 123 1
   ATOM 1850 HB2 . TRP A 123 ? 6.07400 -27.64900 -9.25700 1.000 25.39841 H ? A ? 123 1
   ATOM 1851 HB3 . TRP A 123 ? 5.28300 -26.36200 -9.75200 1.000 25.39841 H ? A ? 123 1
   ATOM 1852 HD1 . TRP A 123 ? 4.63800 -29.77900 -8.92100 1.000 24.74562 H ? A ? 123 1
   ATOM 1853 HE1 . TRP A 123 ? 2.33600 -30.42200 -9.34200 1.000 25.29658 H ? A ? 123 1
   ATOM 1854 HE3 . TRP A 123 ? 3.19900 -25.82400 -11.40800 1.000 36.15422 H ? A ? 123 1
   ATOM 1855 HZ2 . TRP A 123 ? 0.18500 -29.34800 -10.69100 1.000 31.40802 H ? A ? 123 1
   ATOM 1856 HZ3 . TRP A 123 ? 1.04800 -25.75000 -12.29000 1.000 37.42965 H ? A ? 123 1
   ATOM 1857 HH2 . TRP A 123 ? -0.43100 -27.48600 -11.91000 1.000 36.00155 H ? A ? 123 1
   ATOM 1858 N . ILE A 124 ? 8.44300 -26.60000 -11.45600 1.000 26.46233 N ? A ? 124 1
   ATOM 1859 CA . ILE A 124 ? 9.45000 -25.60700 -11.79400 1.000 36.03785 C ? A ? 124 1
   ATOM 1860 C . ILE A 124 ? 10.24200 -25.99200 -13.04300 1.000 29.74430 C ? A ? 124 1
   ATOM 1861 O . ILE A 124 ? 11.15500 -25.25700 -13.41400 1.000 25.88641 O ? A ? 124 1
   ATOM 1862 CB . ILE A 124 ? 10.40400 -25.32300 -10.61100 1.000 33.95086 C ? A ? 124 1
   ATOM 1863 CG1 . ILE A 124 ? 11.18100 -26.57300 -10.21900 1.000 27.73401 C ? A ? 124 1
   ATOM 1864 CG2 . ILE A 124 ? 9.63400 -24.76600 -9.35100 1.000 25.83744 C ? A ? 124 1
   ATOM 1865 CD1 . ILE A 124 ? 12.40900 -26.31900 -9.33900 1.000 39.26351 C ? A ? 124 1
   ATOM 1866 H . ILE A 124 ? 8.75700 -27.34700 -11.16900 1.000 31.75480 H ? A ? 124 1
   ATOM 1867 HA . ILE A 124 ? 8.99100 -24.77500 -11.98800 1.000 43.24542 H ? A ? 124 1
   ATOM 1868 HB . ILE A 124 ? 11.02400 -24.64300 -10.91800 1.000 40.74103 H ? A ? 124 1
   ATOM 1869 HG12 . ILE A 124 ? 10.58800 -27.16200 -9.72700 1.000 33.28081 H ? A ? 124 1
   ATOM 1870 HG13 . ILE A 124 ? 11.48800 -27.01100 -11.02800 1.000 33.28081 H ? A ? 124 1
   ATOM 1871 HG21 . ILE A 124 ? 10.27700 -24.56200 -8.65400 1.000 31.00493 H ? A ? 124 1
   ATOM 1872 HG22 . ILE A 124 ? 9.15400 -23.96200 -9.60400 1.000 31.00493 H ? A ? 124 1
   ATOM 1873 HG23 . ILE A 124 ? 9.01000 -25.44000 -9.03900 1.000 31.00493 H ? A ? 124 1
   ATOM 1874 HD11 . ILE A 124 ? 12.88800 -27.15300 -9.21700 1.000 47.11621 H ? A ? 124 1
   ATOM 1875 HD12 . ILE A 124 ? 12.98200 -25.67000 -9.77700 1.000 47.11621 H ? A ? 124 1
   ATOM 1876 HD13 . ILE A 124 ? 12.11700 -25.97600 -8.48000 1.000 47.11621 H ? A ? 124 1
   ATOM 1877 N . ARG A 125 ? 9.90400 -27.08900 -13.71000 1.000 26.15313 N ? A ? 125 1
   ATOM 1878 CA . ARG A 125 ? 10.67100 -27.51600 -14.88800 1.000 34.72677 C ? A ? 125 1
   ATOM 1879 C . ARG A 125 ? 10.58000 -26.45400 -15.97700 1.000 33.82763 C ? A ? 125 1
   ATOM 1880 O . ARG A 125 ? 9.48900 -26.02500 -16.35400 1.000 28.40894 O ? A ? 125 1
   ATOM 1881 CB . ARG A 125 ? 10.16400 -28.88100 -15.42300 1.000 45.02983 C ? A ? 125 1
   ATOM 1882 CG . ARG A 125 ? 11.11600 -29.58800 -16.46100 1.000 56.26064 C ? A ? 125 1
   ATOM 1883 CD . ARG A 125 ? 11.04100 -31.15600 -16.51900 1.000 55.22635 C ? A ? 125 1
   ATOM 1884 NE . ARG A 125 ? 9.97500 -31.67300 -17.38600 1.000 80.71250 N ? A ? 125 1
   ATOM 1885 CZ . ARG A 125 ? 9.86500 -32.93100 -17.81800 1.000 70.50510 C ? A ? 125 1
   ATOM 1886 NH1 . ARG A 125 ? 10.70600 -33.87900 -17.42600 1.000 53.06452 N ? A ? 125 1
   ATOM 1887 NH2 . ARG A 125 ? 8.89500 -33.24100 -18.68300 1.000 58.62971 N ? A ? 125 1
   ATOM 1888 H . ARG A 125 ? 9.24400 -27.60300 -13.50900 1.000 31.38376 H ? A ? 125 1
   ATOM 1889 HA . ARG A 125 ? 11.60000 -27.63300 -14.63600 1.000 41.67213 H ? A ? 125 1
   ATOM 1890 HB2 . ARG A 125 ? 10.05600 -29.48400 -14.67100 1.000 54.03580 H ? A ? 125 1
   ATOM 1891 HB3 . ARG A 125 ? 9.31100 -28.74100 -15.86100 1.000 54.03580 H ? A ? 125 1
   ATOM 1892 HG2 . ARG A 125 ? 10.89600 -29.26000 -17.34700 1.000 67.51277 H ? A ? 125 1
   ATOM 1893 HG3 . ARG A 125 ? 12.03200 -29.35500 -16.23900 1.000 67.51277 H ? A ? 125 1
   ATOM 1894 HD2 . ARG A 125 ? 11.88500 -31.49600 -16.85700 1.000 66.27162 H ? A ? 125 1
   ATOM 1895 HD3 . ARG A 125 ? 10.88200 -31.49400 -15.62400 1.000 66.27162 H ? A ? 125 1
   ATOM 1896 HE . ARG A 125 ? 9.36800 -31.11700 -17.63700 1.000 96.85500 H ? A ? 125 1
   ATOM 1897 HH11 . ARG A 125 ? 11.34200 -33.68900 -16.87900 1.000 63.67743 H ? A ? 125 1
   ATOM 1898 HH12 . ARG A 125 ? 10.61500 -34.68200 -17.71800 1.000 63.67743 H ? A ? 125 1
   ATOM 1899 HH21 . ARG A 125 ? 8.35100 -32.63300 -18.95500 1.000 70.35565 H ? A ? 125 1
   ATOM 1900 HH22 . ARG A 125 ? 8.81500 -34.04800 -18.96800 1.000 70.35565 H ? A ? 125 1
   ATOM 1901 N . GLY A 126 ? 11.72700 -26.01900 -16.49800 1.000 43.73041 N ? A ? 126 1
   ATOM 1902 CA . GLY A 126 ? 11.72700 -25.02600 -17.54500 1.000 37.50688 C ? A ? 126 1
   ATOM 1903 C . GLY A 126 ? 11.88400 -23.58700 -17.09500 1.000 39.51669 C ? A ? 126 1
   ATOM 1904 O . GLY A 126 ? 12.09200 -22.70800 -17.93900 1.000 37.63041 O ? A ? 126 1
   ATOM 1905 H . GLY A 126 ? 12.50700 -26.28700 -16.25700 1.000 52.47650 H ? A ? 126 1
   ATOM 1906 HA2 . GLY A 126 ? 12.45700 -25.22200 -18.15300 1.000 45.00826 H ? A ? 126 1
   ATOM 1907 HA3 . GLY A 126 ? 10.88800 -25.09000 -18.02800 1.000 45.00826 H ? A ? 126 1
   ATOM 1908 N . CYS A 127 ? 11.78300 -23.29800 -15.80100 1.000 33.15514 N ? A ? 127 1
   ATOM 1909 CA . CYS A 127 ? 11.89200 -21.91200 -15.35500 1.000 35.71913 C ? A ? 127 1
   ATOM 1910 C . CYS A 127 ? 13.34500 -21.47300 -15.19300 1.000 34.21630 C ? A ? 127 1
   ATOM 1911 O . CYS A 127 ? 14.17100 -22.17700 -14.60000 1.000 33.04512 O ? A ? 127 1
   ATOM 1912 CB . CYS A 127 ? 11.14900 -21.71700 -14.02800 1.000 34.63460 C ? A ? 127 1
   ATOM 1913 SG . CYS A 127 ? 9.53300 -22.50900 -14.05900 1.000 30.32414 S ? A ? 127 1
   ATOM 1914 H . CYS A 127 ? 11.65500 -23.87300 -15.17500 1.000 39.78617 H ? A ? 127 1
   ATOM 1915 HA . CYS A 127 ? 11.48900 -21.34600 -16.03100 1.000 42.86296 H ? A ? 127 1
   ATOM 1916 HB2 . CYS A 127 ? 11.66900 -22.10800 -13.30900 1.000 41.56152 H ? A ? 127 1
   ATOM 1917 HB3 . CYS A 127 ? 11.02200 -20.76800 -13.86800 1.000 41.56152 H ? A ? 127 1
   ATOM 1918 N . ARG A 128 ? 13.62900 -20.24700 -15.63500 1.000 38.71989 N ? A ? 128 1
   ATOM 1919 CA . ARG A 128 ? 14.96200 -19.63900 -15.42100 1.000 39.11698 C ? A ? 128 1
   ATOM 1920 C . ARG A 128 ? 15.03100 -19.21100 -13.96300 1.000 45.18583 C ? A ? 128 1
   ATOM 1921 O . ARG A 128 ? 14.61500 -18.08500 -13.67800 1.000 53.25018 O ? A ? 128 1
   ATOM 1922 CB . ARG A 128 ? 15.24600 -18.45200 -16.35100 1.000 42.85748 C ? A ? 128 1
   ATOM 1923 CG . ARG A 128 ? 16.42400 -17.58700 -15.93300 1.000 49.34771 C ? A ? 128 1
   ATOM 1924 CD . ARG A 128 ? 17.24900 -17.13600 -17.11600 1.000 49.11310 C ? A ? 128 1
   ATOM 1925 NE . ARG A 128 ? 16.40000 -16.66000 -18.19600 1.000 56.79722 N ? A ? 128 1
   ATOM 1926 CZ . ARG A 128 ? 16.70000 -16.69700 -19.49100 1.000 65.41747 C ? A ? 128 1
   ATOM 1927 NH1 . ARG A 128 ? 17.85500 -17.18300 -19.92000 1.000 59.07115 N ? A ? 128 1
   ATOM 1928 NH2 . ARG A 128 ? 15.82800 -16.23900 -20.36800 1.000 63.38095 N ? A ? 128 1
   ATOM 1929 H . ARG A 128 ? 12.95500 -19.64700 -16.14400 1.000 46.46387 H ? A ? 128 1
   ATOM 1930 HA . ARG A 128 ? 15.71800 -20.40300 -15.59300 1.000 46.94038 H ? A ? 128 1
   ATOM 1931 HB2 . ARG A 128 ? 15.43500 -18.83900 -17.35100 1.000 51.42898 H ? A ? 128 1
   ATOM 1932 HB3 . ARG A 128 ? 14.35400 -17.82900 -16.39800 1.000 51.42898 H ? A ? 128 1
   ATOM 1933 HG2 . ARG A 128 ? 16.05600 -16.71000 -15.40300 1.000 59.21725 H ? A ? 128 1
   ATOM 1934 HG3 . ARG A 128 ? 17.06100 -18.15000 -15.25300 1.000 59.21725 H ? A ? 128 1
   ATOM 1935 HD2 . ARG A 128 ? 17.92400 -16.34100 -16.80700 1.000 58.93571 H ? A ? 128 1
   ATOM 1936 HD3 . ARG A 128 ? 17.84800 -17.97500 -17.46300 1.000 58.93571 H ? A ? 128 1
   ATOM 1937 HE . ARG A 128 ? 15.49400 -16.27900 -17.94300 1.000 68.15667 H ? A ? 128 1
   ATOM 1938 HH11 . ARG A 128 ? 18.54600 -17.54100 -19.26900 1.000 70.88538 H ? A ? 128 1
   ATOM 1939 HH12 . ARG A 128 ? 18.05000 -17.19000 -20.91700 1.000 70.88538 H ? A ? 128 1
   ATOM 1940 HH21 . ARG A 128 ? 14.94000 -15.86400 -20.04800 1.000 76.05714 H ? A ? 128 1
   ATOM 1941 HH22 . ARG A 128 ? 16.05100 -16.25800 -21.35900 1.000 76.05714 H ? A ? 128 1
   ATOM 1942 N . LEU A 129 ? 15.50500 -20.08300 -13.08800 1.000 49.93900 N ? A ? 129 1
   ATOM 1943 CA . LEU A 129 ? 15.63900 -19.79600 -11.64300 1.000 50.64946 C ? A ? 129 1
   ATOM 1944 C . LEU A 129 ? 17.05600 -20.21500 -11.24300 1.000 69.44309 C ? A ? 129 1
   ATOM 1945 O . LEU A 129 ? 17.80600 -20.63300 -12.11800 1.000 70.92600 O ? A ? 129 1
   ATOM 1946 CB . LEU A 129 ? 14.56700 -20.56600 -10.86700 1.000 43.68526 C ? A ? 129 1
   ATOM 1947 CG . LEU A 129 ? 13.19300 -20.66500 -11.52400 1.000 45.83928 C ? A ? 129 1
   ATOM 1948 CD1 . LEU A 129 ? 12.25800 -21.52900 -10.69700 1.000 49.04758 C ? A ? 129 1
   ATOM 1949 CD2 . LEU A 129 ? 12.57800 -19.29600 -11.74000 1.000 39.00869 C ? A ? 129 1
   ATOM 1950 OXT . LEU A 129 ? 17.38100 -20.11100 -10.06100 1.000 64.96424 O ? A ? 129 1
   ATOM 1951 H . LEU A 129 ? 15.80200 -21.04000 -13.35200 1.000 59.92680 H ? A ? 129 1
   ATOM 1952 HA . LEU A 129 ? 15.52100 -18.72700 -11.47800 1.000 60.77935 H ? A ? 129 1
   ATOM 1953 HB2 . LEU A 129 ? 14.93500 -21.57500 -10.69300 1.000 52.42232 H ? A ? 129 1
   ATOM 1954 HB3 . LEU A 129 ? 14.44600 -20.09000 -9.89500 1.000 52.42232 H ? A ? 129 1
   ATOM 1955 HG . LEU A 129 ? 13.31800 -21.13700 -12.49600 1.000 55.00713 H ? A ? 129 1
   ATOM 1956 HD11 . LEU A 129 ? 11.28200 -21.56800 -11.17800 1.000 58.85710 H ? A ? 129 1
   ATOM 1957 HD12 . LEU A 129 ? 12.66500 -22.53600 -10.61900 1.000 58.85710 H ? A ? 129 1
   ATOM 1958 HD13 . LEU A 129 ? 12.15400 -21.10000 -9.70100 1.000 58.85710 H ? A ? 129 1
   ATOM 1959 HD21 . LEU A 129 ? 12.37200 -19.15500 -12.80000 1.000 46.81043 H ? A ? 129 1
   ATOM 1960 HD22 . LEU A 129 ? 11.64700 -19.22500 -11.17800 1.000 46.81043 H ? A ? 129 1
   ATOM 1961 HD23 . LEU A 129 ? 13.26800 -18.52700 -11.39700 1.000 46.81043 H ? A ? 129 1
   HETATM 1962 CL . CL A 1131 ? 11.11200 -29.05100 -6.73400 0.770 21.54932 Cl ? B ? . 1
   HETATM 1963 CL . CL A 1132 ? -11.89300 -11.88200 13.83300 0.990 25.25633 Cl ? C ? . 1
   HETATM 1964 CL . CL A 1134 ? 0.41300 -24.06100 -14.63400 1.000 38.52262 Cl ? D ? . 1
   HETATM 1965 CL . CL A 1135 ? -5.70600 -6.15800 11.21900 1.000 39.42163 Cl ? E ? . 1
   HETATM 1966 CL . CL A 1137 ? -18.89000 -10.27200 6.12300 0.800 33.93174 Cl ? F ? . 1
   HETATM 1967 C1 . RI3 A 1139 ? 9.85300 -8.26300 -5.34000 0.560 60.50424 C ? G ? . 1
   HETATM 1968 C2 . RI3 A 1139 ? 8.73700 -8.35700 -2.97300 0.560 45.18180 C ? G ? . 1
   HETATM 1969 C3 . RI3 A 1139 ? 10.85200 -9.63900 -3.23400 0.560 53.47457 C ? G ? . 1
   HETATM 1970 C7 . RI3 A 1139 ? 7.39100 -10.55300 -6.63700 0.560 43.02092 C ? G ? . 1
   HETATM 1971 C8 . RI3 A 1139 ? 5.40400 -10.44600 -5.89100 0.560 36.96785 C ? G ? . 1
   HETATM 1972 C9 . RI3 A 1139 ? 6.24500 -10.07800 -4.92000 0.560 36.72785 C ? G ? . 1
   HETATM 1973 N3 . RI3 A 1139 ? 7.49400 -10.12900 -5.40100 0.560 43.26331 N ? G ? . 1
   HETATM 1974 N4 . RI3 A 1139 ? 6.11600 -10.73900 -6.95200 0.560 41.32158 N ? G ? . 1
   HETATM 1975 O1 . RI3 A 1139 ? 10.22000 -7.38200 -6.00900 0.560 58.06040 O ? G ? . 1
   HETATM 1976 O2 . RI3 A 1139 ? 8.56800 -7.60100 -2.14800 0.560 43.31327 O ? G ? . 1
   HETATM 1977 O3 . RI3 A 1139 ? 11.73000 -9.69200 -2.52500 0.560 47.81163 O ? G ? . 1
   HETATM 1978 O4 . RI3 A 1139 ? 9.97300 -11.19600 -5.62400 0.560 32.47111 O ? G ? . 1
   HETATM 1979 RE1 . RI3 A 1139 ? 9.24700 -9.66900 -4.25100 0.560 73.67785 Re ? G ? . 1
   HETATM 1980 H42 . RI3 A 1139 ? 5.81500 -11.00500 -7.71200 0.560 49.58590 H ? G ? . 1
   HETATM 1981 H71 . RI3 A 1139 ? 8.10200 -10.69200 -7.21700 0.560 51.62510 H ? G ? . 1
   HETATM 1982 H81 . RI3 A 1139 ? 4.49300 -10.48800 -5.82300 0.560 44.36142 H ? G ? . 1
   HETATM 1983 H91 . RI3 A 1139 ? 6.03400 -9.80600 -4.06300 0.560 44.07342 H ? G ? . 1
   HETATM 1984 C11 . RIW A 1141 ? -1.68300 -22.59400 14.48300 0.540 34.28678 C ? H ? . 1
   HETATM 1985 C2 . RIW A 1141 ? 0.99800 -21.41000 15.66400 0.540 37.69936 C ? H ? . 1
   HETATM 1986 C3 . RIW A 1141 ? -2.77400 -24.44800 14.17200 0.540 32.55878 C ? H ? . 1
   HETATM 1987 C5 . RIW A 1141 ? -0.48700 -22.10600 17.72500 0.540 41.29304 C ? H ? . 1
   HETATM 1988 C6 . RIW A 1141 ? 2.03600 -22.61200 17.74800 0.540 49.06251 C ? H ? . 1
   HETATM 1989 C7 . RIW A 1141 ? -1.77600 -24.66100 15.05800 0.540 19.21003 C ? H ? . 1
   HETATM 1990 N1 . RIW A 1141 ? -1.09500 -23.49300 15.23900 0.540 29.09800 N ? H ? . 1
   HETATM 1991 N2 . RIW A 1141 ? -2.70000 -23.14300 13.82200 0.540 35.01619 N ? H ? . 1
   HETATM 1992 O1 . RIW A 1141 ? 0.29500 -25.03800 17.20000 0.540 27.03061 O ? H ? . 1
   HETATM 1993 O2 . RIW A 1141 ? -1.16800 -21.54100 18.45000 0.540 37.00887 O ? H ? . 1
   HETATM 1994 O4 . RIW A 1141 ? 2.86200 -22.31200 18.47900 0.540 38.80903 O ? H ? . 1
   HETATM 1995 O5 . RIW A 1141 ? 1.25400 -20.41700 15.14200 0.540 38.22032 O ? H ? . 1
   HETATM 1996 RE1 . RIW A 1141 ? 0.62700 -23.05500 16.51500 0.540 46.36058 Re ? H ? . 1
   HETATM 1997 H21 . RIW A 1141 ? -3.16700 -22.72500 13.30500 0.540 42.01943 H ? H ? . 1
   HETATM 1998 H31 . RIW A 1141 ? -3.39100 -25.07000 13.86500 0.540 39.07054 H ? H ? . 1
   HETATM 1999 H71 . RIW A 1141 ? -1.58400 -25.47100 15.46900 0.540 23.05203 H ? H ? . 1
   HETATM 2000 H111 . RIW A 1141 ? -1.42500 -21.70400 14.40900 0.540 41.14414 H ? H ? . 1
   HETATM 2001 C1 . RI3 A 1142 ? 12.14000 -34.93100 -14.24800 0.440 31.79355 C ? I ? . 1
   HETATM 2002 C2 . RI3 A 1142 ? 9.62700 -35.31300 -14.71600 0.440 31.04344 C ? I ? . 1
   HETATM 2003 C3 . RI3 A 1142 ? 10.33400 -33.33300 -13.13100 0.440 25.57968 C ? I ? . 1
   HETATM 2004 C7 . RI3 A 1142 ? 10.23300 -38.18200 -12.18700 0.440 23.72852 C ? I ? . 1
   HETATM 2005 C8 . RI3 A 1142 ? 11.54200 -39.42700 -13.35100 0.440 31.13640 C ? I ? . 1
   HETATM 2006 C9 . RI3 A 1142 ? 11.70900 -38.14300 -13.72400 0.440 29.16942 C ? I ? . 1
   HETATM 2007 N3 . RI3 A 1142 ? 10.87100 -37.35100 -12.96900 0.440 22.25578 N ? I ? . 1
   HETATM 2008 N4 . RI3 A 1142 ? 10.62800 -39.43500 -12.40100 0.440 23.79673 N ? I ? . 1
   HETATM 2009 O1 . RI3 A 1142 ? 13.04400 -34.76800 -14.96200 0.440 34.01013 O ? I ? . 1
   HETATM 2010 O2 . RI3 A 1142 ? 9.00000 -35.39200 -15.65800 0.440 28.32922 O ? I ? . 1
   HETATM 2011 O3 . RI3 A 1142 ? 10.12600 -32.23500 -13.16500 0.440 29.83997 O ? I ? . 1
   HETATM 2012 O4 . RI3 A 1142 ? 11.91500 -35.05200 -11.32700 0.440 28.88630 O ? I ? . 1
   HETATM 2013 RE1 . RI3 A 1142 ? 10.66500 -35.19300 -13.11000 0.440 29.62455 Re ? I ? . 1
   HETATM 2014 H42 . RI3 A 1142 ? 10.33600 -40.13000 -11.98700 0.440 28.55608 H ? I ? . 1
   HETATM 2015 H71 . RI3 A 1142 ? 9.59300 -37.93200 -11.56000 0.440 28.47422 H ? I ? . 1
   HETATM 2016 H81 . RI3 A 1142 ? 11.98800 -40.16400 -13.69600 0.440 37.36368 H ? I ? . 1
   HETATM 2017 H91 . RI3 A 1142 ? 12.29300 -37.83900 -14.37900 0.440 35.00331 H ? I ? . 1
   HETATM 2018 NA . NA C 1 ? -9.89900 -13.07500 11.70700 1.000 27.69326 Na 1+ J ? . 1
   HETATM 2019 CL . CL B 1 ? 8.14800 -31.47100 7.53400 1.000 17.24862 Cl ? K ? . 1
   HETATM 2020 O . HOH S 1 ? -13.76800 -14.96800 7.67800 1.000 15.29425 O ? L ? . 1
   HETATM 2021 O . HOH S 2 ? -11.54900 -13.49800 -3.95800 1.000 16.74670 O ? L ? . 1
   HETATM 2022 O . HOH S 3 ? -4.65500 -32.96200 -8.65700 1.000 14.11381 O ? L ? . 1
   HETATM 2023 O . HOH S 4 ? 10.52700 -31.07500 5.16000 1.000 19.93451 O ? L ? . 1
   HETATM 2024 O . HOH S 5 ? -5.77100 -11.17700 -9.38000 1.000 17.32015 O ? L ? . 1
   HETATM 2025 O . HOH S 6 ? 0.89300 -11.42100 0.19500 1.000 20.50746 O ? L ? . 1
   HETATM 2026 O . HOH S 7 ? -8.26000 -28.00400 -9.97000 1.000 21.61071 O ? L ? . 1
   HETATM 2027 O . HOH S 8 ? -1.76800 -16.70400 0.75300 1.000 16.38522 O ? L ? . 1
   HETATM 2028 O . HOH S 10 ? 6.25800 -28.24700 10.75000 1.000 20.95689 O ? L ? . 1
   HETATM 2029 O . HOH S 11 ? 0.32800 -12.14700 -2.49100 1.000 24.93737 O ? L ? . 1
   HETATM 2030 O . HOH S 12 ? 3.23400 -38.23200 6.09600 1.000 21.28960 O ? L ? . 1
   HETATM 2031 O . HOH S 13 ? -18.43900 -8.30600 7.97300 1.000 21.35846 O ? L ? . 1
   HETATM 2032 O . HOH S 14 ? -1.38400 -13.99000 -1.97800 1.000 21.56317 O ? L ? . 1
   HETATM 2033 O . HOH S 15 ? 2.19800 -27.10400 9.86700 1.000 19.66149 O ? L ? . 1
   HETATM 2034 O . HOH S 16 ? 5.79500 -17.40000 -15.62400 1.000 26.28271 O ? L ? . 1
   HETATM 2035 O . HOH S 17 ? -10.50700 -5.95800 12.12400 1.000 23.19280 O ? L ? . 1
   HETATM 2036 O . HOH S 18 ? -3.22300 -7.10100 11.95100 1.000 25.43138 O ? L ? . 1
   HETATM 2037 O . HOH S 19 ? -1.72100 -33.43400 -8.75500 1.000 21.50900 O ? L ? . 1
   HETATM 2038 O . HOH S 20 ? 2.64200 -32.51800 -8.91200 1.000 25.83632 O ? L ? . 1
   HETATM 2039 O . HOH S 21 ? 2.95400 -8.54200 0.66000 1.000 24.82915 O ? L ? . 1
   HETATM 2040 O . HOH S 22 ? -9.33300 -22.56800 0.08400 1.000 23.98805 O ? L ? . 1
   HETATM 2041 O . HOH S 23 ? 0.38500 -36.61600 6.89400 1.000 31.67371 O ? L ? . 1
   HETATM 2042 O . HOH S 24 ? 2.72600 -11.89700 6.99600 1.000 27.74235 O ? L ? . 1
   HETATM 2043 O . HOH S 25 ? -10.52800 -9.21900 15.17000 1.000 29.48532 O ? L ? . 1
   HETATM 2044 O . HOH S 26 ? 14.29800 -31.58700 1.89100 1.000 26.41655 O ? L ? . 1
   HETATM 2045 O . HOH S 27 ? 7.19400 -34.96900 -4.08000 1.000 25.15582 O ? L ? . 1
   HETATM 2046 O . HOH S 28 ? 0.38800 -38.93300 0.76800 1.000 27.42130 O ? L ? . 1
   HETATM 2047 O . HOH S 29 ? 1.90100 -6.07800 4.29200 1.000 31.03527 O ? L ? . 1
   HETATM 2048 O . HOH S 30 ? -1.34400 -5.29600 -4.35200 1.000 26.02825 O ? L ? . 1
   HETATM 2049 O . HOH S 31 ? -8.13700 -14.25900 12.69100 1.000 22.19100 O ? L ? . 1
   HETATM 2050 O . HOH S 32 ? -3.73900 -7.61200 -7.98700 1.000 29.29541 O ? L ? . 1
   HETATM 2051 O . HOH S 33 ? -0.35000 -38.16700 3.55600 1.000 28.65982 O ? L ? . 1
   HETATM 2052 O . HOH S 34 ? -3.17100 -19.91800 -13.42400 1.000 31.11125 O ? L ? . 1
   HETATM 2053 O . HOH S 35 ? 0.72200 -7.12100 1.75400 1.000 31.18898 O ? L ? . 1
   HETATM 2054 O . HOH S 36 ? -4.35000 -6.49700 -0.67300 1.000 26.10560 O ? L ? . 1
   HETATM 2055 O . HOH S 37 ? -5.93400 -24.64300 -9.43000 1.000 22.96419 O ? L ? . 1
   HETATM 2056 O . HOH S 38 ? 6.35400 -33.57800 -1.72700 1.000 26.43668 O ? L ? . 1
   HETATM 2057 O . HOH S 39 ? -8.08600 -12.29400 14.20900 1.000 24.91360 O ? L ? . 1
   HETATM 2058 O . HOH S 40 ? 8.03500 -15.52500 8.65000 1.000 31.45910 O ? L ? . 1
   HETATM 2059 O . HOH S 41 ? -3.82100 -31.96800 5.77000 1.000 29.29567 O ? L ? . 1
   HETATM 2060 O . HOH S 42 ? -7.70500 -26.27400 -3.07300 1.000 22.24296 O ? L ? . 1
   HETATM 2061 O . HOH S 43 ? 5.40300 -19.99800 -16.61800 1.000 25.77574 O ? L ? . 1
   HETATM 2062 O . HOH S 44 ? -4.08800 -21.64400 6.59900 1.000 19.85863 O ? L ? . 1
   HETATM 2063 O . HOH S 45 ? -2.65200 -10.77100 -13.37800 1.000 31.45768 O ? L ? . 1
   HETATM 2064 O . HOH S 46 ? 3.55000 -12.75900 9.25500 1.000 26.75401 O ? L ? . 1
   HETATM 2065 O . HOH S 47 ? -7.85900 -24.10800 1.08100 1.000 31.35410 O ? L ? . 1
   HETATM 2066 O . HOH S 49 ? -5.71900 -26.17900 3.83700 1.000 22.14894 O ? L ? . 1
   HETATM 2067 O . HOH S 50 ? -3.15900 -14.05600 17.70500 1.000 30.27941 O ? L ? . 1
   HETATM 2068 O . HOH S 51 ? -0.28000 -35.96700 -9.69500 1.000 23.91706 O ? L ? . 1
   HETATM 2069 O . HOH S 52 ? -13.11300 -13.11300 18.48800 0.540 25.99002 O ? L ? . 1
   HETATM 2070 O . HOH S 53 ? -2.40600 -4.78800 -2.15300 1.000 35.89988 O ? L ? . 1
   HETATM 2071 O . HOH S 54 ? -5.52000 -9.28500 15.53800 1.000 25.32146 O ? L ? . 1
   HETATM 2072 O . HOH S 55 ? -0.10200 -32.17800 -10.55500 1.000 24.62557 O ? L ? . 1
   HETATM 2073 O . HOH S 56 ? -1.49100 -37.55200 0.13200 1.000 29.96992 O ? L ? . 1
   HETATM 2074 O . HOH S 57 ? -3.76700 -5.12600 3.11800 1.000 30.70880 O ? L ? . 1
   HETATM 2075 O . HOH S 60 ? -4.39700 -37.87100 0.71900 1.000 28.45253 O ? L ? . 1
   HETATM 2076 O . HOH S 61 ? 0.90400 -5.07500 8.71800 1.000 40.54775 O ? L ? . 1
   HETATM 2077 O . HOH S 62 ? -1.72900 -3.74400 4.86600 1.000 29.60281 O ? L ? . 1
   HETATM 2078 O . HOH S 63 ? 0.01900 -5.51600 6.21400 1.000 37.27078 O ? L ? . 1
   HETATM 2079 O . HOH S 64 ? -15.93800 -18.49500 -0.73000 1.000 30.20149 O ? L ? . 1
   HETATM 2080 O . HOH S 65 ? 11.23800 -19.00200 -17.12000 1.000 32.57966 O ? L ? . 1
   HETATM 2081 O . HOH S 67 ? 4.28900 -9.77200 6.65000 1.000 25.87435 O ? L ? . 1
   HETATM 2082 O . HOH S 68 ? -3.80600 -7.25300 -5.20600 1.000 30.75572 O ? L ? . 1
   HETATM 2083 O . HOH S 73 ? -4.13700 -8.82600 -12.39900 1.000 33.23883 O ? L ? . 1
   HETATM 2084 O . HOH S 74 ? 13.53200 -37.64400 -16.67900 1.000 34.03367 O ? L ? . 1
   HETATM 2085 O . HOH S 75 ? -0.97100 -18.68700 -14.26900 1.000 25.58556 O ? L ? . 1
   HETATM 2086 O . HOH S 76 ? 11.46500 -22.22000 10.59700 1.000 35.25541 O ? L ? . 1
   HETATM 2087 O . HOH S 77 ? -9.59400 -23.99400 -2.61800 1.000 38.51057 O ? L ? . 1
   HETATM 2088 O . HOH S 78 ? 0.28400 -39.98400 5.94800 1.000 36.53869 O ? L ? . 1
   HETATM 2089 O . HOH S 81 ? 15.81900 -25.04700 -5.91900 1.000 22.49620 O ? L ? . 1
   HETATM 2090 O . HOH S 83 ? 8.34500 -29.04400 14.16400 1.000 31.39610 O ? L ? . 1
   HETATM 2091 O . HOH S 84 ? 0.20000 -41.92800 0.39900 1.000 32.23517 O ? L ? . 1
   HETATM 2092 O . HOH S 85 ? 3.82400 -37.31200 -10.18100 1.000 24.47621 O ? L ? . 1
   HETATM 2093 O . HOH S 86 ? 0.22200 -26.69200 -15.69000 1.000 38.24128 O ? L ? . 1
   HETATM 2094 O . HOH S 87 ? 14.27200 -23.85100 6.69600 1.000 31.80174 O ? L ? . 1
   HETATM 2095 O . HOH S 88 ? 2.68800 -29.78900 -15.61700 1.000 33.58094 O ? L ? . 1
   HETATM 2096 O . HOH S 89 ? 10.46700 -37.11200 -17.38600 1.000 30.39169 O ? L ? . 1
   HETATM 2097 O . HOH S 90 ? -14.26900 -11.67800 15.52300 1.000 32.29873 O ? L ? . 1
   HETATM 2098 O . HOH S 92 ? 9.56400 -32.90000 -3.03600 1.000 29.39641 O ? L ? . 1
   HETATM 2099 O . HOH S 94 ? -19.22400 -19.22400 -0.00000 0.580 36.59547 O ? L ? . 1
   HETATM 2100 O . HOH S 96 ? -14.65100 -7.73600 14.42800 1.000 31.87838 O ? L ? . 1
   HETATM 2101 O . HOH S 97 ? -15.87800 -20.99100 17.10400 1.000 44.74437 O ? L ? . 1
   HETATM 2102 O . HOH S 100 ? -10.60200 -22.66200 9.77900 1.000 36.60299 O ? L ? . 1
   HETATM 2103 O . HOH S 103 ? 3.24600 -7.74900 -11.91800 1.000 26.72796 O ? L ? . 1
   HETATM 2104 O . HOH S 108 ? 8.51200 -19.23300 10.84200 1.000 32.86356 O ? L ? . 1
   HETATM 2105 O . HOH S 110 ? -12.17900 -6.74700 14.70800 1.000 34.52960 O ? L ? . 1
   HETATM 2106 O . HOH S 111 ? -6.33400 -18.19400 -11.40700 1.000 32.47175 O ? L ? . 1
   HETATM 2107 O . HOH S 113 ? 9.78700 -34.05300 -7.11700 1.000 28.44395 O ? L ? . 1
   HETATM 2108 O . HOH S 114 ? -5.87500 -26.50800 1.43400 1.000 27.28690 O ? L ? . 1

data_comp_CL
loop_
  _chem_comp_atom.comp_id
  _chem_comp_atom.atom_id
  _chem_comp_atom.type_symbol
  _chem_comp_atom.type_energy
  _chem_comp_atom.partial_charge
   CL CL CL CL 0.000

loop_
  _chem_comp_tree.comp_id
  _chem_comp_tree.atom_id
  _chem_comp_tree.atom_back
  _chem_comp_tree.atom_forward
  _chem_comp_tree.connect_type
   CL CL n/a . END

loop_
  _chem_comp.id
  _chem_comp.three_letter_code
  _chem_comp.name
  _chem_comp.group
  _chem_comp.number_atoms_all
  _chem_comp.number_atoms_nh
  _chem_comp.desc_level
   CL . 'chlorine                            ' non-polymer 1 1 .

data_comp_RI3
loop_
  _chem_comp_atom.comp_id
  _chem_comp_atom.atom_id
  _chem_comp_atom.type_symbol
  _chem_comp_atom.type_energy
  _chem_comp_atom.charge
  _chem_comp_atom.partial_charge
  _chem_comp_atom.x
  _chem_comp_atom.y
  _chem_comp_atom.z
   RI3 RE1 RE RE 0 . 0.9677 1.2900 3.1556
   RI3 C1 C CSP 0 . 1.4196 2.9763 2.4419
   RI3 O1 O OC 0 . 1.6970 4.0184 1.9897
   RI3 C2 C CSP 0 . -0.3108 1.0536 1.7468
   RI3 O2 O OC 0 . -1.0733 0.9844 0.9024
   RI3 C3 C CSP 0 . -0.3728 2.1178 4.2132
   RI3 O3 O OC 0 . -1.0568 2.7335 4.8683
   RI3 O4 O O 0 . 2.4012 1.4635 4.7925
   RI3 N3 N NR5 0 . 2.5671 0.2428 2.1189
   RI3 C7 C CR15 0 . 2.6927 -1.0453 1.9028
   RI3 H71 H HCR5 0 . 2.0759 -1.6882 2.1679
   RI3 N4 N NR15 0 . 3.8278 -1.3112 1.2522
   RI3 H42 H HNR5 0 . 4.1062 -2.0940 1.0316
   RI3 C8 C CR15 0 . 4.4465 -0.1729 1.0071
   RI3 H81 H HCR5 0 . 5.2510 -0.0675 0.5548
   RI3 C9 C CR15 0 . 3.6889 0.8099 1.5374
   RI3 H91 H HCR5 0 . 3.8850 1.7178 1.5151

loop_
  _chem_comp_bond.comp_id
  _chem_comp_bond.atom_id_1
  _chem_comp_bond.atom_id_2
  _chem_comp_bond.type
  _chem_comp_bond.value_dist
  _chem_comp_bond.value_dist_esd
   RI3 RE1 C1 single 1.886 0.020
   RI3 RE1 C2 single 1.917 0.020
   RI3 RE1 C3 single 1.898 0.020
   RI3 RE1 O4 single 2.183 0.020
   RI3 RE1 N3 single 2.175 0.020
   RI3 C1 O1 triple 1.169 0.020
   RI3 C2 O2 triple 1.140 0.020
   RI3 C3 O3 triple 1.130 0.020
   RI3 N3 C7 aromatic 1.312 0.020
   RI3 N3 C9 aromatic 1.385 0.020
   RI3 C7 H71 single 0.930 0.020
   RI3 C7 N4 aromatic 1.335 0.020
   RI3 N4 H42 single 0.860 0.020
   RI3 N4 C8 aromatic 1.319 0.020
   RI3 C8 H81 single 0.929 0.020
   RI3 C8 C9 aromatic 1.349 0.020
   RI3 C9 H91 single 0.929 0.020

loop_
  _chem_comp_angle.comp_id
  _chem_comp_angle.atom_id_1
  _chem_comp_angle.atom_id_2
  _chem_comp_angle.atom_id_3
  _chem_comp_angle.value_angle
  _chem_comp_angle.value_angle_esd
   RI3 N3 RE1 O4 85.00 3.000
   RI3 N3 RE1 C3 174.44 3.000
   RI3 O4 RE1 C3 90.65 3.000
   RI3 N3 RE1 C2 94.63 3.000
   RI3 O4 RE1 C2 177.28 3.000
   RI3 C3 RE1 C2 89.56 3.000
   RI3 N3 RE1 C1 94.24 3.000
   RI3 O4 RE1 C1 93.17 3.000
   RI3 C3 RE1 C1 89.43 3.000
   RI3 C2 RE1 C1 89.54 3.000
   RI3 O1 C1 RE1 180.00 3.000
   RI3 O2 C2 RE1 180.00 3.000
   RI3 O3 C3 RE1 180.00 3.000
   RI3 C9 N3 C7 104.79 3.000
   RI3 C9 N3 RE1 126.77 3.000
   RI3 C7 N3 RE1 128.43 3.000
   RI3 N4 C7 H71 124.43 3.000
   RI3 N4 C7 N3 110.93 3.000
   RI3 H71 C7 N3 124.64 3.000
   RI3 C8 N4 H42 125.91 3.000
   RI3 C8 N4 C7 108.52 3.000
   RI3 H42 N4 C7 125.58 3.000
   RI3 C9 C8 H81 126.51 3.000
   RI3 C9 C8 N4 106.99 3.000
   RI3 H81 C8 N4 126.50 3.000
   RI3 H91 C9 C8 125.71 3.000
   RI3 H91 C9 N3 125.53 3.000
   RI3 C8 C9 N3 108.75 3.000

loop_
  _chem_comp_tor.comp_id
  _chem_comp_tor.id
  _chem_comp_tor.atom_id_1
  _chem_comp_tor.atom_id_2
  _chem_comp_tor.atom_id_3
  _chem_comp_tor.atom_id_4
  _chem_comp_tor.value_angle
  _chem_comp_tor.value_angle_esd
  _chem_comp_tor.period
   RI3 CONST_01 C8 N4 C7 N3 -1.50 0.0 0
   RI3 CONST_02 N4 C8 C9 N3 -0.30 0.0 0
   RI3 CONST_03 C8 C9 N3 C7 -0.58 0.0 0
   RI3 CONST_04 C9 C8 N4 C7 1.06 0.0 0
   RI3 CONST_05 C9 N3 C7 N4 1.25 0.0 0
   RI3 CONST_06 N4 C7 N3 RE1 -178.74 0.0 0
   RI3 CONST_07 C8 C9 N3 RE1 179.41 0.0 0
   RI3 CONST_08 H42 N4 C7 N3 178.49 0.0 0
   RI3 CONST_09 H81 C8 C9 N3 179.67 0.0 0
   RI3 CONST_10 H91 C9 N3 C7 179.28 0.0 0
   RI3 CONST_11 C9 N3 C7 H71 -178.86 0.0 0
   RI3 Var_01 C7 N3 RE1 O4 104.31 30.0 2
   RI3 Var_02 N3 RE1 C2 O2 -117.54 30.0 3
   RI3 Var_03 C2 RE1 C1 O1 -28.02 30.0 3

loop_
  _chem_comp_plane_atom.comp_id
  _chem_comp_plane_atom.plane_id
  _chem_comp_plane_atom.atom_id
  _chem_comp_plane_atom.dist_esd
   RI3 plan-1 RE1 0.020
   RI3 plan-1 N3 0.020
   RI3 plan-1 C7 0.020
   RI3 plan-1 H71 0.020
   RI3 plan-1 N4 0.020
   RI3 plan-1 H42 0.020
   RI3 plan-1 C8 0.020
   RI3 plan-1 H81 0.020
   RI3 plan-1 C9 0.020
   RI3 plan-1 H91 0.020

loop_
  _chem_comp_plane.comp_id
  _chem_comp_plane.id
   RI3 plan-1

loop_
  _chem_comp.id
  _chem_comp.three_letter_code
  _chem_comp.name
  _chem_comp.group
  _chem_comp.number_atoms_all
  _chem_comp.number_atoms_nh
  _chem_comp.desc_level
   RI3 RI3 'Unknown                  ' ligand 17 13 .

data_comp_RIW
loop_
  _chem_comp_atom.comp_id
  _chem_comp_atom.atom_id
  _chem_comp_atom.type_symbol
  _chem_comp_atom.type_energy
  _chem_comp_atom.charge
  _chem_comp_atom.partial_charge
  _chem_comp_atom.x
  _chem_comp_atom.y
  _chem_comp_atom.z
   RIW RE1 RE RE 0 . 7.4580 1.9050 13.0024
   RIW O1 O O 0 . 7.4913 2.8462 11.0879
   RIW O2 O OC 0 . 9.7633 3.4350 14.2888
   RIW O4 O OC 0 . 5.5941 3.9509 14.3330
   RIW C2 C CSP 0 . 7.4544 0.8657 14.5894
   RIW N1 N NR5 0 . 8.6786 0.4118 11.9548
   RIW O5 O OC 0 . 7.4976 0.2056 15.5358
   RIW N2 N NR15 0 . 9.2432 -1.4852 11.0410
   RIW C3 C CR15 0 . 10.2636 -0.6221 10.7950
   RIW H31 H HCR5 0 . 11.0474 -0.8017 10.3277
   RIW C5 C CSP 0 . 8.9106 2.8462 13.7941
   RIW C6 C CSP 0 . 6.2763 3.1853 13.8267
   RIW C7 C CR15 0 . 9.9101 0.5500 11.3677
   RIW H71 H HCR5 0 . 10.4212 1.3270 11.3651
   RIW C11 C CR15 0 . 8.3052 -0.8324 11.7335
   RIW H111 H HCR5 0 . 7.5011 -1.2042 12.0173
   RIW H21 H HNR5 0 . 9.1490 -2.2495 10.7781

loop_
  _chem_comp_bond.comp_id
  _chem_comp_bond.atom_id_1
  _chem_comp_bond.atom_id_2
  _chem_comp_bond.type
  _chem_comp_bond.value_dist
  _chem_comp_bond.value_dist_esd
   RIW RE1 O1 single 2.134 0.020
   RIW RE1 C2 single 1.897 0.020
   RIW RE1 N1 single 2.195 0.020
   RIW RE1 C5 single 1.903 0.020
   RIW RE1 C6 single 1.927 0.020
   RIW O2 C5 triple 1.148 0.020
   RIW O4 C6 triple 1.144 0.020
   RIW C2 O5 triple 1.155 0.020
   RIW N1 C7 aromatic 1.371 0.020
   RIW N1 C11 aromatic 1.318 0.020
   RIW N2 C3 aromatic 1.359 0.020
   RIW N2 C11 aromatic 1.336 0.020
   RIW N2 H21 single 0.814 0.020
   RIW C3 H31 single 0.930 0.020
   RIW C3 C7 aromatic 1.352 0.020
   RIW C7 H71 single 0.930 0.020
   RIW C11 H111 single 0.930 0.020

loop_
  _chem_comp_angle.comp_id
  _chem_comp_angle.atom_id_1
  _chem_comp_angle.atom_id_2
  _chem_comp_angle.atom_id_3
  _chem_comp_angle.value_angle
  _chem_comp_angle.value_angle_esd
   RIW O1 RE1 C2 172.92 3.000
   RIW O1 RE1 N1 82.13 3.000
   RIW O1 RE1 C5 98.23 3.000
   RIW O1 RE1 C6 95.76 3.000
   RIW C2 RE1 N1 91.58 3.000
   RIW C2 RE1 C5 85.66 3.000
   RIW C2 RE1 C6 90.29 3.000
   RIW N1 RE1 C5 96.35 3.000
   RIW N1 RE1 C6 175.57 3.000
   RIW C5 RE1 C6 87.80 3.000
   RIW RE1 C2 O5 180.00 3.000
   RIW RE1 N1 C7 129.44 3.000
   RIW RE1 N1 C11 124.40 3.000
   RIW C7 N1 C11 106.13 3.000
   RIW C3 N2 C11 108.10 3.000
   RIW C3 N2 H21 128.68 3.000
   RIW C11 N2 H21 123.03 3.000
   RIW N2 C3 H31 126.95 3.000
   RIW N2 C3 C7 106.12 3.000
   RIW H31 C3 C7 126.93 3.000
   RIW RE1 C5 O2 180.00 3.000
   RIW RE1 C6 O4 180.00 3.000
   RIW N1 C7 C3 109.20 3.000
   RIW N1 C7 H71 125.38 3.000
   RIW C3 C7 H71 125.42 3.000
   RIW N1 C11 N2 110.45 3.000
   RIW N1 C11 H111 124.83 3.000
   RIW N2 C11 H111 124.72 3.000

loop_
  _chem_comp_tor.comp_id
  _chem_comp_tor.id
  _chem_comp_tor.atom_id_1
  _chem_comp_tor.atom_id_2
  _chem_comp_tor.atom_id_3
  _chem_comp_tor.atom_id_4
  _chem_comp_tor.value_angle
  _chem_comp_tor.value_angle_esd
  _chem_comp_tor.period
   RIW CONST_01 N1 C7 C3 N2 -0.35 0.0 0
   RIW CONST_02 N1 C11 N2 C3 -0.47 0.0 0
   RIW CONST_03 N2 C11 N1 C7 0.25 0.0 0
   RIW CONST_04 C3 C7 N1 C11 0.07 0.0 0
   RIW CONST_05 C7 C3 N2 C11 0.49 0.0 0
   RIW CONST_06 RE1 N1 C7 C3 -177.75 0.0 0
   RIW CONST_07 RE1 N1 C11 N2 178.21 0.0 0
   RIW CONST_08 N1 C7 C3 H31 179.71 0.0 0
   RIW CONST_09 N1 C11 N2 H21 -175.81 0.0 0
   RIW CONST_10 N2 C3 C7 H71 179.59 0.0 0
   RIW CONST_11 C3 N2 C11 H111 179.39 0.0 0
   RIW Var_01 O1 RE1 N1 C7 62.29 30.0 2
   RIW Var_02 N1 RE1 C6 O4 179.99 30.0 3
   RIW Var_03 C2 RE1 C5 O2 -85.39 30.0 3

loop_
  _chem_comp_plane_atom.comp_id
  _chem_comp_plane_atom.plane_id
  _chem_comp_plane_atom.atom_id
  _chem_comp_plane_atom.dist_esd
   RIW plan-1 RE1 0.020
   RIW plan-1 N1 0.020
   RIW plan-1 N2 0.020
   RIW plan-1 C3 0.020
   RIW plan-1 H31 0.020
   RIW plan-1 C7 0.020
   RIW plan-1 H71 0.020
   RIW plan-1 C11 0.020
   RIW plan-1 H111 0.020
   RIW plan-1 H21 0.020

loop_
  _chem_comp_plane.comp_id
  _chem_comp_plane.id
   RIW plan-1

loop_
  _chem_comp.id
  _chem_comp.three_letter_code
  _chem_comp.name
  _chem_comp.group
  _chem_comp.number_atoms_all
  _chem_comp.number_atoms_nh
  _chem_comp.desc_level
   RIW RIW 'Unknown                  ' ligand 17 13 .

data_comp_NA
loop_
  _chem_comp_atom.comp_id
  _chem_comp_atom.atom_id
  _chem_comp_atom.type_symbol
  _chem_comp_atom.type_energy
  _chem_comp_atom.partial_charge
   NA NA NA NA 0.000

loop_
  _chem_comp_tree.comp_id
  _chem_comp_tree.atom_id
  _chem_comp_tree.atom_back
  _chem_comp_tree.atom_forward
  _chem_comp_tree.connect_type
   NA NA n/a . END

loop_
  _chem_comp.id
  _chem_comp.three_letter_code
  _chem_comp.name
  _chem_comp.group
  _chem_comp.number_atoms_all
  _chem_comp.number_atoms_nh
  _chem_comp.desc_level
   NA . 'sodium                              ' non-polymer 1 1 .

data_link_SS
loop_
  _chem_link_bond.link_id
  _chem_link_bond.atom_1_comp_id
  _chem_link_bond.atom_id_1
  _chem_link_bond.atom_2_comp_id
  _chem_link_bond.atom_id_2
  _chem_link_bond.type
  _chem_link_bond.value_dist
  _chem_link_bond.value_dist_esd
   SS 1 SG 2 SG single 2.031 0.020

loop_
  _chem_link_angle.link_id
  _chem_link_angle.atom_1_comp_id
  _chem_link_angle.atom_id_1
  _chem_link_angle.atom_2_comp_id
  _chem_link_angle.atom_id_2
  _chem_link_angle.atom_3_comp_id
  _chem_link_angle.atom_id_3
  _chem_link_angle.value_angle
  _chem_link_angle.value_angle_esd
   SS 1 CB 1 SG 2 SG 104.200 2.100
   SS 1 SG 2 SG 2 CB 104.200 2.100

loop_
  _chem_link_tor.link_id
  _chem_link_tor.id
  _chem_link_tor.atom_1_comp_id
  _chem_link_tor.atom_id_1
  _chem_link_tor.atom_2_comp_id
  _chem_link_tor.atom_id_2
  _chem_link_tor.atom_3_comp_id
  _chem_link_tor.atom_id_3
  _chem_link_tor.atom_4_comp_id
  _chem_link_tor.atom_id_4
  _chem_link_tor.value_angle
  _chem_link_tor.alt_value_angle
  _chem_link_tor.value_angle_esd
  _chem_link_tor.period
   SS ss 1 CB 1 SG 2 SG 2 CB 93.0 -86.0 10.0 1
   SS chi2_1 1 CA 1 CB 1 SG 2 SG 79.0 183.0,-73.0 20.0 1
   SS chi2_2 1 SG 2 SG 2 CB 2 CA -79.0 -183.0,73.0 20.0 1
