# Supplementary material for: Time-series analysis of rhenium(I) organometallic covalent binding to a model protein for drug development
Source: IUCrJ. 2024 Apr 19;11(Pt 3):359–73. doi: 10.1107/S2052252524002598 (PMC11067751; doi:10.1107/S2052252524002598)
Supplement: Supplementary file 1 [file m-11-00359-sup1.zip › Week 1 - V1_22Ffj1/Lab_Week1_refine_51.pdb]

REMARK   3
REMARK   3 REFINEMENT.
REMARK   3   PROGRAM     : PHENIX (1.20.1_4487: ???)
REMARK   3   AUTHORS     : Adams,Afonine,Bunkoczi,Burnley,Chen,Dar,Davis,
REMARK   3               : Draizen,Echols,Gildea,Gros,Grosse-Kunstleve,Headd,
REMARK   3               : Hintze,Hung,Ioerger,Liebschner,McCoy,McKee,Moriarty,
REMARK   3               : Oeffner,Poon,Read,Richardson,Richardson,Sacchettini,
REMARK   3               : Sauter,Sobolev,Storoni,Terwilliger,Williams,Zwart
REMARK   3
REMARK   3  X-RAY DATA.
REMARK   3  
REMARK   3  REFINEMENT TARGET : ML
REMARK   3  
REMARK   3  DATA USED IN REFINEMENT.
REMARK   3   RESOLUTION RANGE HIGH (ANGSTROMS) : 1.75    
REMARK   3   RESOLUTION RANGE LOW  (ANGSTROMS) : 24.85   
REMARK   3   MIN(FOBS/SIGMA_FOBS)              : 1.33  
REMARK   3   COMPLETENESS FOR RANGE        (%) : 99.79 
REMARK   3   NUMBER OF REFLECTIONS             : 22275     
REMARK   3   NUMBER OF REFLECTIONS (NON-ANOMALOUS) : 12132     
REMARK   3  
REMARK   3  FIT TO DATA USED IN REFINEMENT.
REMARK   3   R VALUE     (WORKING + TEST SET) : 0.2000
REMARK   3   R VALUE            (WORKING SET) : 0.1945
REMARK   3   FREE R VALUE                     : 0.2503
REMARK   3   FREE R VALUE TEST SET SIZE   (%) : 10.00 
REMARK   3   FREE R VALUE TEST SET COUNT      : 2228      
REMARK   3  
REMARK   3  FIT TO DATA USED IN REFINEMENT (IN BINS).
REMARK   3   BIN  RESOLUTION RANGE  COMPL.    NWORK NFREE   RWORK  RFREE  CCWORK CCFREE
REMARK   3     1   24.85 -    4.40    1.00     1257   145  0.1873 0.2051   0.900  0.851
REMARK   3     2    4.40 -    3.50    1.00     1254   138  0.1459 0.1998   0.937  0.914
REMARK   3     3    3.50 -    3.06    1.00     1252   137  0.1617 0.2531   0.913  0.846
REMARK   3     4    3.06 -    2.78    1.00     1248   140  0.1811 0.2006   0.904  0.863
REMARK   3     5    2.78 -    2.58    1.00     1254   138  0.1924 0.2394   0.889  0.839
REMARK   3     6    2.58 -    2.43    1.00     1252   137  0.1837 0.2686   0.894  0.748
REMARK   3     7    2.43 -    2.31    1.00     1254   136  0.1933 0.2455   0.892  0.852
REMARK   3     8    2.30 -    2.20    1.00     1254   148  0.2020 0.2591   0.879  0.811
REMARK   3     9    2.20 -    2.12    1.00     1239   134  0.2383 0.3048   0.860  0.747
REMARK   3    10    2.12 -    2.05    1.00     1265   141  0.2294 0.3412   0.852  0.672
REMARK   3    11    2.05 -    1.98    1.00     1255   143  0.2280 0.3062   0.859  0.759
REMARK   3    12    1.98 -    1.93    1.00     1223   135  0.2314 0.3284   0.846  0.675
REMARK   3    13    1.93 -    1.88    1.00     1284   139  0.2752 0.3066   0.822  0.735
REMARK   3    14    1.88 -    1.83    1.00     1229   138  0.2695 0.3444   0.790  0.693
REMARK   3    15    1.83 -    1.79    1.00     1296   140  0.3023 0.3488   0.779  0.609
REMARK   3    16    1.79 -    1.75    1.00     1231   139  0.3445 0.4010   0.735  0.560
REMARK   3  
REMARK   3  BULK SOLVENT MODELLING.
REMARK   3   METHOD USED        : FLAT BULK SOLVENT MODEL
REMARK   3   SOLVENT RADIUS     : 1.10    
REMARK   3   SHRINKAGE RADIUS   : 0.90    
REMARK   3   GRID STEP FACTOR   : 4.00    
REMARK   3  
REMARK   3  ERROR ESTIMATES.
REMARK   3   COORDINATE ERROR (MAXIMUM-LIKELIHOOD BASED)     : 0.28    
REMARK   3   PHASE ERROR (DEGREES, MAXIMUM-LIKELIHOOD BASED) : 25.91   
REMARK   3  
REMARK   3  STRUCTURE FACTORS CALCULATION ALGORITHM : FFT
REMARK   3  B VALUES.
REMARK   3   FROM WILSON PLOT           (A**2) : 22.37   
REMARK   3  
REMARK   3  GEOMETRY RESTRAINTS LIBRARY: GEOSTD + MONOMER LIBRARY + CDL V1.2
REMARK   3  DEVIATIONS FROM IDEAL VALUES - RMSD. RMSZ FOR BONDS AND ANGLES.
REMARK   3    BOND      :  0.016   0.077   1060  Z= 1.090
REMARK   3    ANGLE     :  1.567  12.165   1441  Z= 0.886
REMARK   3    CHIRALITY :  0.076   0.408    144
REMARK   3    PLANARITY :  0.016   0.092    184
REMARK   3    DIHEDRAL  : 15.912  86.991    374
REMARK   3    MIN NONBONDED DISTANCE : 2.301
REMARK   3  
REMARK   3  MOLPROBITY STATISTICS.
REMARK   3    ALL-ATOM CLASHSCORE : 8.97
REMARK   3    RAMACHANDRAN PLOT:
REMARK   3      OUTLIERS :  0.00 %
REMARK   3      ALLOWED  :  2.36 %
REMARK   3      FAVORED  : 97.64 %
REMARK   3    ROTAMER OUTLIERS :  0.00 %
REMARK   3    CBETA DEVIATIONS :  0.00 %
REMARK   3    PEPTIDE PLANE:
REMARK   3      CIS-PROLINE     : 0.00 %
REMARK   3      CIS-GENERAL     : 0.00 %
REMARK   3      TWISTED PROLINE : 0.00 %
REMARK   3      TWISTED GENERAL : 0.00 %
REMARK   3  
REMARK   3  RAMA-Z (RAMACHANDRAN PLOT Z-SCORE):
REMARK   3  INTERPRETATION: BAD |RAMA-Z| > 3; SUSPICIOUS 2 < |RAMA-Z| < 3; GOOD |RAMA-Z| < 2.
REMARK   3  SCORES FOR WHOLE/HELIX/SHEET/LOOP ARE SCALED INDEPENDENTLY;
REMARK   3  THEREFORE, THE VALUES ARE NOT RELATED IN A SIMPLE MANNER.
REMARK   3    WHOLE: -0.30 (0.72), RESIDUES: 127
REMARK   3    HELIX: -1.21 (0.66), RESIDUES: 45
REMARK   3    SHEET: -0.80 (1.50), RESIDUES: 10
REMARK   3    LOOP :  0.82 (0.77), RESIDUES: 72
REMARK   3  
REMARK   3                  min    max   mean <Bi,j>   iso aniso
REMARK   3     Overall:   11.06  80.71  25.07   5.01  1136     0
REMARK   3     Protein:   11.06  80.71  24.33   4.54  1001     0
REMARK   3     Water:     14.11  44.74  27.80    N/A    89     0
REMARK   3     Other:     17.25  73.68  35.96    N/A    46     0
REMARK   3     Chain  A:  11.06  80.71  24.85    N/A  1045     0
REMARK   3     Chain  C:  27.69  27.69  27.69    N/A     1     0
REMARK   3     Chain  B:  17.25  17.25  17.25    N/A     1     0
REMARK   3     Chain  S:  14.11  44.74  27.80    N/A    89     0
REMARK   3     Histogram:
REMARK   3         Values      Number of atoms
REMARK   3      11.06 - 18.02       275
REMARK   3      18.02 - 24.99       420
REMARK   3      24.99 - 31.96       243
REMARK   3      31.96 - 38.92        97
REMARK   3      38.92 - 45.89        48
REMARK   3      45.89 - 52.85        24
REMARK   3      52.85 - 59.82        15
REMARK   3      59.82 - 66.78         8
REMARK   3      66.78 - 73.75         5
REMARK   3      73.75 - 80.71         1
REMARK   3  
REMARK   3
LINK         NE2 HIS A  15                RE1  RI3 A1139 
LINK         OD1 ASP A 101                RE1  RIW A1141 
LINK         OD2 ASP A 119                RE1  RI3 A1142 
SSBOND   1 CYS A    6    CYS A  127 
SSBOND   2 CYS A   30    CYS A  115 
SSBOND   3 CYS A   64    CYS A   80 
SSBOND   4 CYS A   76    CYS A   94 
CRYST1   78.597   78.597   36.976  90.00  90.00  90.00 P 43 21 2
SCALE1      0.012723  0.000000  0.000000        0.00000
SCALE2      0.000000  0.012723  0.000000        0.00000
SCALE3      0.000000  0.000000  0.027045        0.00000
ATOM      1  N   LYS A   1      -3.375 -10.277  -8.575  1.00 22.15           N
ATOM      2  CA  LYS A   1      -2.431 -10.653  -9.670  1.00 23.18           C
ATOM      3  C   LYS A   1      -2.435 -12.153  -9.874  1.00 24.46           C
ATOM      4  O   LYS A   1      -2.361 -12.918  -8.898  1.00 25.85           O
ATOM      5  CB  LYS A   1      -1.018 -10.168  -9.345  1.00 21.31           C
ATOM      6  CG  LYS A   1      -0.035 -10.492 -10.435  1.00 29.78           C
ATOM      7  CD  LYS A   1       1.355 -10.433  -9.882  1.00 28.56           C
ATOM      8  CE  LYS A   1       2.393 -10.491 -10.963  1.00 29.92           C
ATOM      9  NZ  LYS A   1       3.686 -10.024 -10.411  1.00 42.16           N
ATOM     10  H1  LYS A   1      -3.380  -9.393  -8.479  1.00 26.58           H
ATOM     11  H2  LYS A   1      -4.195 -10.558  -8.781  1.00 26.58           H
ATOM     12  H3  LYS A   1      -3.114 -10.658  -7.814  1.00 26.58           H
ATOM     13  HA  LYS A   1      -2.707 -10.229 -10.498  1.00 27.81           H
ATOM     14  HB2 LYS A   1      -1.033  -9.206  -9.228  1.00 25.57           H
ATOM     15  HB3 LYS A   1      -0.716 -10.597  -8.529  1.00 25.57           H
ATOM     16  HG2 LYS A   1      -0.201 -11.386 -10.773  1.00 35.73           H
ATOM     17  HG3 LYS A   1      -0.115  -9.845 -11.153  1.00 35.73           H
ATOM     18  HD2 LYS A   1       1.471  -9.601  -9.396  1.00 34.28           H
ATOM     19  HD3 LYS A   1       1.495 -11.186  -9.287  1.00 34.28           H
ATOM     20  HE2 LYS A   1       2.494 -11.403 -11.277  1.00 35.90           H
ATOM     21  HE3 LYS A   1       2.137  -9.913 -11.700  1.00 35.90           H
ATOM     22  HZ1 LYS A   1       4.311 -10.039 -11.045  1.00 50.59           H
ATOM     23  HZ2 LYS A   1       3.604  -9.192 -10.106  1.00 50.59           H
ATOM     24  HZ3 LYS A   1       3.940 -10.553  -9.742  1.00 50.59           H
ATOM     25  N   VAL A   2      -2.529 -12.594 -11.139  1.00 21.31           N
ATOM     26  CA  VAL A   2      -2.406 -13.999 -11.477  1.00 22.89           C
ATOM     27  C   VAL A   2      -0.969 -14.210 -11.961  1.00 29.38           C
ATOM     28  O   VAL A   2      -0.554 -13.679 -13.004  1.00 23.40           O
ATOM     29  CB  VAL A   2      -3.468 -14.438 -12.487  1.00 21.93           C
ATOM     30  CG1 VAL A   2      -3.308 -15.855 -12.858  1.00 21.55           C
ATOM     31  CG2 VAL A   2      -4.905 -14.272 -11.900  1.00 21.98           C
ATOM     32  H   VAL A   2      -2.666 -12.083 -11.817  1.00 25.58           H
ATOM     33  HA  VAL A   2      -2.534 -14.553 -10.691  1.00 27.46           H
ATOM     34  HB  VAL A   2      -3.357 -13.876 -13.269  1.00 26.31           H
ATOM     35 HG11 VAL A   2      -4.073 -16.132 -13.385  1.00 25.86           H
ATOM     36 HG12 VAL A   2      -2.495 -15.955 -13.377  1.00 25.86           H
ATOM     37 HG13 VAL A   2      -3.252 -16.389 -12.050  1.00 25.86           H
ATOM     38 HG21 VAL A   2      -5.549 -14.604 -12.544  1.00 26.37           H
ATOM     39 HG22 VAL A   2      -4.969 -14.779 -11.075  1.00 26.37           H
ATOM     40 HG23 VAL A   2      -5.067 -13.332 -11.723  1.00 26.37           H
ATOM     41  N   PHE A   3      -0.194 -14.942 -11.159  1.00 21.90           N
ATOM     42  CA  PHE A   3       1.191 -15.232 -11.497  1.00 22.40           C
ATOM     43  C   PHE A   3       1.268 -16.302 -12.558  1.00 23.32           C
ATOM     44  O   PHE A   3       0.431 -17.212 -12.633  1.00 17.06           O
ATOM     45  CB  PHE A   3       1.992 -15.732 -10.286  1.00 21.07           C
ATOM     46  CG  PHE A   3       2.482 -14.651  -9.420  1.00 26.72           C
ATOM     47  CD1 PHE A   3       1.610 -13.976  -8.582  1.00 24.46           C
ATOM     48  CD2 PHE A   3       3.801 -14.324  -9.416  1.00 24.05           C
ATOM     49  CE1 PHE A   3       2.075 -12.973  -7.762  1.00 27.69           C
ATOM     50  CE2 PHE A   3       4.276 -13.315  -8.635  1.00 25.21           C
ATOM     51  CZ  PHE A   3       3.419 -12.629  -7.802  1.00 31.54           C
ATOM     52  H   PHE A   3      -0.451 -15.281 -10.412  1.00 26.28           H
ATOM     53  HA  PHE A   3       1.590 -14.408 -11.815  1.00 26.87           H
ATOM     54  HB2 PHE A   3       1.424 -16.307  -9.751  1.00 25.29           H
ATOM     55  HB3 PHE A   3       2.762 -16.229 -10.604  1.00 25.29           H
ATOM     56  HD1 PHE A   3       0.708 -14.201  -8.572  1.00 29.35           H
ATOM     57  HD2 PHE A   3       4.390 -14.798  -9.957  1.00 28.86           H
ATOM     58  HE1 PHE A   3       1.494 -12.530  -7.187  1.00 33.23           H
ATOM     59  HE2 PHE A   3       5.178 -13.090  -8.664  1.00 30.26           H
ATOM     60  HZ  PHE A   3       3.740 -11.937  -7.268  1.00 37.84           H
ATOM     61  N   GLY A   4       2.308 -16.221 -13.382  1.00 33.26           N
ATOM     62  CA  GLY A   4       2.703 -17.374 -14.149  1.00 25.86           C
ATOM     63  C   GLY A   4       3.437 -18.352 -13.240  1.00 21.47           C
ATOM     64  O   GLY A   4       3.989 -17.983 -12.202  1.00 23.14           O
ATOM     65  H   GLY A   4       2.788 -15.518 -13.506  1.00 39.91           H
ATOM     66  HA2 GLY A   4       1.921 -17.809 -14.523  1.00 31.04           H
ATOM     67  HA3 GLY A   4       3.291 -17.107 -14.873  1.00 31.04           H
ATOM     68  N   ARG A   5       3.382 -19.618 -13.635  1.00 21.03           N
ATOM     69  CA  ARG A   5       4.099 -20.677 -12.950  1.00 21.93           C
ATOM     70  C   ARG A   5       5.555 -20.311 -12.677  1.00 35.63           C
ATOM     71  O   ARG A   5       6.001 -20.331 -11.521  1.00 21.80           O
ATOM     72  CB  ARG A   5       3.975 -21.942 -13.796  1.00 26.69           C
ATOM     73  CG  ARG A   5       4.601 -23.181 -13.179  1.00 27.86           C
ATOM     74  CD  ARG A   5       4.397 -24.373 -14.044  1.00 29.31           C
ATOM     75  NE  ARG A   5       4.977 -24.239 -15.383  1.00 33.99           N
ATOM     76  CZ  ARG A   5       6.236 -24.538 -15.695  1.00 28.42           C
ATOM     77  NH1 ARG A   5       7.149 -24.812 -14.758  1.00 27.19           N
ATOM     78  NH2 ARG A   5       6.597 -24.538 -16.971  1.00 29.10           N
ATOM     79  H   ARG A   5       2.927 -19.894 -14.311  1.00 25.24           H
ATOM     80  HA  ARG A   5       3.702 -20.835 -12.079  1.00 26.32           H
ATOM     81  HB2 ARG A   5       3.033 -22.128 -13.935  1.00 32.03           H
ATOM     82  HB3 ARG A   5       4.412 -21.787 -14.648  1.00 32.03           H
ATOM     83  HG2 ARG A   5       5.555 -23.040 -13.071  1.00 33.43           H
ATOM     84  HG3 ARG A   5       4.192 -23.354 -12.317  1.00 33.43           H
ATOM     85  HD2 ARG A   5       4.809 -25.141 -13.618  1.00 35.17           H
ATOM     86  HD3 ARG A   5       3.444 -24.523 -14.148  1.00 35.17           H
ATOM     87  HE  ARG A   5       4.468 -23.947 -16.012  1.00 40.79           H
ATOM     88 HH11 ARG A   5       6.930 -24.799 -13.926  1.00 32.63           H
ATOM     89 HH12 ARG A   5       7.956 -25.002 -14.987  1.00 32.63           H
ATOM     90 HH21 ARG A   5       6.022 -24.346 -17.581  1.00 34.93           H
ATOM     91 HH22 ARG A   5       7.407 -24.729 -17.188  1.00 34.93           H
ATOM     92  N   CYS A   6       6.344 -19.981 -13.722  1.00 23.45           N
ATOM     93  CA  CYS A   6       7.748 -19.691 -13.440  1.00 28.84           C
ATOM     94  C   CYS A   6       7.923 -18.350 -12.727  1.00 23.02           C
ATOM     95  O   CYS A   6       8.838 -18.204 -11.917  1.00 24.98           O
ATOM     96  CB  CYS A   6       8.575 -19.755 -14.715  1.00 26.77           C
ATOM     97  SG  CYS A   6       8.645 -21.369 -15.424  1.00 29.74           S
ATOM     98  H   CYS A   6       6.100 -19.925 -14.544  1.00 28.14           H
ATOM     99  HA  CYS A   6       8.091 -20.377 -12.846  1.00 34.61           H
ATOM    100  HB2 CYS A   6       8.185 -19.158 -15.372  1.00 32.13           H
ATOM    101  HB3 CYS A   6       9.483 -19.479 -14.513  1.00 32.13           H
ATOM    102  N   GLU A   7       7.069 -17.354 -13.011  1.00 25.31           N
ATOM    103  CA  GLU A   7       7.127 -16.064 -12.313  1.00 28.81           C
ATOM    104  C   GLU A   7       6.976 -16.245 -10.808  1.00 23.25           C
ATOM    105  O   GLU A   7       7.722 -15.671  -9.994  1.00 23.19           O
ATOM    106  CB  GLU A   7       6.004 -15.177 -12.852  1.00 30.51           C
ATOM    107  CG  GLU A   7       6.032 -13.742 -12.319  1.00 37.71           C
ATOM    108  CD  GLU A   7       4.824 -12.939 -12.771  1.00 36.61           C
ATOM    109  OE1 GLU A   7       3.788 -13.557 -13.192  1.00 30.30           O
ATOM    110  OE2 GLU A   7       4.904 -11.685 -12.693  1.00 30.08           O
ATOM    111  H   GLU A   7       6.447 -17.402 -13.603  1.00 30.37           H
ATOM    112  HA  GLU A   7       7.985 -15.642 -12.477  1.00 34.57           H
ATOM    113  HB2 GLU A   7       6.078 -15.134 -13.818  1.00 36.61           H
ATOM    114  HB3 GLU A   7       5.152 -15.567 -12.601  1.00 36.61           H
ATOM    115  HG2 GLU A   7       6.037 -13.763 -11.349  1.00 45.25           H
ATOM    116  HG3 GLU A   7       6.830 -13.297 -12.645  1.00 45.25           H
ATOM    117  N   LEU A   8       5.991 -17.038 -10.421  1.00 21.74           N
ATOM    118  CA  LEU A   8       5.766 -17.307  -9.008  1.00 21.15           C
ATOM    119  C   LEU A   8       6.905 -18.092  -8.407  1.00 20.31           C
ATOM    120  O   LEU A   8       7.367 -17.791  -7.308  1.00 19.69           O
ATOM    121  CB  LEU A   8       4.468 -18.072  -8.834  1.00 21.41           C
ATOM    122  CG  LEU A   8       4.125 -18.294  -7.380  1.00 18.10           C
ATOM    123  CD1 LEU A   8       4.014 -16.992  -6.632  1.00 26.37           C
ATOM    124  CD2 LEU A   8       2.851 -19.144  -7.362  1.00 16.24           C
ATOM    125  H   LEU A   8       5.440 -17.432 -10.951  1.00 26.09           H
ATOM    126  HA  LEU A   8       5.699 -16.460  -8.541  1.00 25.38           H
ATOM    127  HB2 LEU A   8       3.747 -17.569  -9.243  1.00 25.70           H
ATOM    128  HB3 LEU A   8       4.552 -18.939  -9.261  1.00 25.70           H
ATOM    129  HG  LEU A   8       4.823 -18.767  -6.901  1.00 21.72           H
ATOM    130 HD11 LEU A   8       3.516 -17.140  -5.813  1.00 31.65           H
ATOM    131 HD12 LEU A   8       4.905 -16.670  -6.425  1.00 31.65           H
ATOM    132 HD13 LEU A   8       3.550 -16.347  -7.189  1.00 31.65           H
ATOM    133 HD21 LEU A   8       2.596 -19.311  -6.441  1.00 19.49           H
ATOM    134 HD22 LEU A   8       2.144 -18.662  -7.819  1.00 19.49           H
ATOM    135 HD23 LEU A   8       3.025 -19.984  -7.815  1.00 19.49           H
ATOM    136  N   ALA A   9       7.337 -19.141  -9.094  1.00 23.52           N
ATOM    137  CA  ALA A   9       8.540 -19.855  -8.684  1.00 19.99           C
ATOM    138  C   ALA A   9       9.675 -18.896  -8.368  1.00 24.26           C
ATOM    139  O   ALA A   9      10.377 -19.025  -7.349  1.00 19.40           O
ATOM    140  CB  ALA A   9       8.948 -20.806  -9.806  1.00 21.62           C
ATOM    141  H   ALA A   9       6.956 -19.459  -9.797  1.00 28.22           H
ATOM    142  HA  ALA A   9       8.354 -20.366  -7.881  1.00 23.99           H
ATOM    143  HB1 ALA A   9       9.722 -21.316  -9.521  1.00 25.94           H
ATOM    144  HB2 ALA A   9       8.209 -21.404  -9.996  1.00 25.94           H
ATOM    145  HB3 ALA A   9       9.166 -20.287 -10.596  1.00 25.94           H
ATOM    146  N   ALA A  10       9.905 -17.942  -9.263  1.00 26.36           N
ATOM    147  CA  ALA A  10      10.999 -17.009  -9.071  1.00 26.57           C
ATOM    148  C   ALA A  10      10.751 -16.137  -7.863  1.00 26.66           C
ATOM    149  O   ALA A  10      11.685 -15.834  -7.100  1.00 27.85           O
ATOM    150  CB  ALA A  10      11.144 -16.149 -10.328  1.00 32.72           C
ATOM    151  H   ALA A  10       9.447 -17.816  -9.980  1.00 31.63           H
ATOM    152  HA  ALA A  10      11.826 -17.497  -8.929  1.00 31.88           H
ATOM    153  HB1 ALA A  10      11.886 -15.536 -10.207  1.00 39.26           H
ATOM    154  HB2 ALA A  10      11.313 -16.727 -11.088  1.00 39.26           H
ATOM    155  HB3 ALA A  10      10.323 -15.652 -10.467  1.00 39.26           H
ATOM    156  N   ALA A  11       9.521 -15.649  -7.702  1.00 28.61           N
ATOM    157  CA  ALA A  11       9.282 -14.729  -6.610  1.00 26.89           C
ATOM    158  C   ALA A  11       9.349 -15.481  -5.293  1.00 22.91           C
ATOM    159  O   ALA A  11       9.826 -14.957  -4.275  1.00 27.01           O
ATOM    160  CB  ALA A  11       7.941 -14.025  -6.763  1.00 30.16           C
ATOM    161  H   ALA A  11       8.840 -15.831  -8.195  1.00 34.33           H
ATOM    162  HA  ALA A  11       9.959 -14.034  -6.624  1.00 32.27           H
ATOM    163  HB1 ALA A  11       7.813 -13.423  -6.013  1.00 36.19           H
ATOM    164  HB2 ALA A  11       7.940 -13.523  -7.593  1.00 36.19           H
ATOM    165  HB3 ALA A  11       7.235 -14.690  -6.777  1.00 36.19           H
ATOM    166  N   MET A  12       8.859 -16.718  -5.301  1.00 21.88           N
ATOM    167  CA  MET A  12       8.934 -17.517  -4.091  1.00 21.02           C
ATOM    168  C   MET A  12      10.377 -17.733  -3.701  1.00 24.30           C
ATOM    169  O   MET A  12      10.745 -17.600  -2.534  1.00 26.61           O
ATOM    170  CB  MET A  12       8.239 -18.845  -4.338  1.00 22.89           C
ATOM    171  CG  MET A  12       6.765 -18.765  -4.113  1.00 20.82           C
ATOM    172  SD  MET A  12       5.941 -20.287  -4.549  1.00 21.50           S
ATOM    173  CE  MET A  12       4.367 -19.958  -3.698  1.00 22.26           C
ATOM    174  H   MET A  12       8.490 -17.104  -5.976  1.00 26.26           H
ATOM    175  HA  MET A  12       8.476 -17.068  -3.363  1.00 25.22           H
ATOM    176  HB2 MET A  12       8.390 -19.116  -5.257  1.00 27.47           H
ATOM    177  HB3 MET A  12       8.601 -19.510  -3.732  1.00 27.47           H
ATOM    178  HG2 MET A  12       6.594 -18.586  -3.176  1.00 24.98           H
ATOM    179  HG3 MET A  12       6.397 -18.054  -4.660  1.00 24.98           H
ATOM    180  HE1 MET A  12       3.765 -20.704  -3.848  1.00 26.72           H
ATOM    181  HE2 MET A  12       4.537 -19.855  -2.749  1.00 26.72           H
ATOM    182  HE3 MET A  12       3.979 -19.143  -4.055  1.00 26.72           H
ATOM    183  N   LYS A  13      11.217 -18.049  -4.692  1.00 28.28           N
ATOM    184  CA  LYS A  13      12.632 -18.303  -4.426  1.00 27.02           C
ATOM    185  C   LYS A  13      13.331 -17.051  -3.900  1.00 28.28           C
ATOM    186  O   LYS A  13      14.133 -17.114  -2.941  1.00 28.92           O
ATOM    187  CB  LYS A  13      13.285 -18.823  -5.708  1.00 26.87           C
ATOM    188  CG  LYS A  13      14.812 -18.778  -5.709  1.00 38.71           C
ATOM    189  CD  LYS A  13      15.414 -19.494  -6.969  1.00 44.59           C
ATOM    190  CE  LYS A  13      16.968 -19.511  -6.980  1.00 52.11           C
ATOM    191  NZ  LYS A  13      17.586 -18.352  -6.246  1.00 51.38           N
ATOM    192  H   LYS A  13      10.993 -18.121  -5.519  1.00 33.93           H
ATOM    193  HA  LYS A  13      12.727 -18.983  -3.741  1.00 32.42           H
ATOM    194  HB2 LYS A  13      13.020 -19.747  -5.836  1.00 32.25           H
ATOM    195  HB3 LYS A  13      12.976 -18.283  -6.452  1.00 32.25           H
ATOM    196  HG2 LYS A  13      15.105 -17.854  -5.716  1.00 46.45           H
ATOM    197  HG3 LYS A  13      15.146 -19.226  -4.916  1.00 46.45           H
ATOM    198  HD2 LYS A  13      15.106 -20.414  -6.985  1.00 53.51           H
ATOM    199  HD3 LYS A  13      15.116 -19.030  -7.767  1.00 53.51           H
ATOM    200  HE2 LYS A  13      17.276 -20.328  -6.556  1.00 62.53           H
ATOM    201  HE3 LYS A  13      17.276 -19.478  -7.899  1.00 62.53           H
ATOM    202  HZ1 LYS A  13      18.473 -18.406  -6.284  1.00 61.65           H
ATOM    203  HZ2 LYS A  13      17.326 -17.585  -6.615  1.00 61.65           H
ATOM    204  HZ3 LYS A  13      17.332 -18.363  -5.393  1.00 61.65           H
ATOM    205  N   ARG A  14      12.962 -15.893  -4.454  1.00 25.10           N
ATOM    206  CA  ARG A  14      13.477 -14.605  -4.014  1.00 31.42           C
ATOM    207  C   ARG A  14      13.114 -14.333  -2.559  1.00 40.97           C
ATOM    208  O   ARG A  14      13.842 -13.625  -1.850  1.00 38.53           O
ATOM    209  CB  ARG A  14      12.909 -13.521  -4.951  1.00 32.27           C
ATOM    210  CG  ARG A  14      13.036 -12.059  -4.477  1.00 42.24           C
ATOM    211  CD  ARG A  14      14.265 -11.355  -5.100  1.00 40.46           C
ATOM    212  NE  ARG A  14      14.927 -10.483  -4.140  1.00 42.56           N
ATOM    213  CZ  ARG A  14      14.494  -9.274  -3.795  1.00 50.23           C
ATOM    214  NH1 ARG A  14      13.337  -8.801  -4.235  1.00 47.97           N
ATOM    215  NH2 ARG A  14      15.223  -8.539  -2.951  1.00 43.42           N
ATOM    216  H   ARG A  14      12.401 -15.828  -5.102  1.00 30.12           H
ATOM    217  HA  ARG A  14      14.445 -14.583  -4.068  1.00 37.71           H
ATOM    218  HB2 ARG A  14      13.374 -13.585  -5.800  1.00 38.73           H
ATOM    219  HB3 ARG A  14      11.964 -13.698  -5.077  1.00 38.73           H
ATOM    220  HG2 ARG A  14      12.241 -11.568  -4.737  1.00 50.69           H
ATOM    221  HG3 ARG A  14      13.135 -12.044  -3.512  1.00 50.69           H
ATOM    222  HD2 ARG A  14      14.902 -12.024  -5.394  1.00 48.55           H
ATOM    223  HD3 ARG A  14      13.977 -10.816  -5.853  1.00 48.55           H
ATOM    224  HE  ARG A  14      15.649 -10.770  -3.771  1.00 51.08           H
ATOM    225 HH11 ARG A  14      12.848  -9.279  -4.756  1.00 57.57           H
ATOM    226 HH12 ARG A  14      13.076  -8.016  -4.000  1.00 57.57           H
ATOM    227 HH21 ARG A  14      15.961  -8.850  -2.638  1.00 52.11           H
ATOM    228 HH22 ARG A  14      14.954  -7.756  -2.720  1.00 52.11           H
ATOM    229  N   HIS A  15      11.948 -14.851  -2.172  1.00 30.75           N
ATOM    230  CA  HIS A  15      11.351 -14.619  -0.844  1.00 28.18           C
ATOM    231  C   HIS A  15      11.767 -15.703   0.144  1.00 29.22           C
ATOM    232  O   HIS A  15      11.240 -15.642   1.227  1.00 34.84           O
ATOM    233  CB  HIS A  15       9.843 -14.494  -1.052  1.00 32.15           C
ATOM    234  CG  HIS A  15       9.480 -13.159  -1.594  1.00 36.82           C
ATOM    235  ND1 HIS A  15       9.541 -12.063  -0.778  1.00 40.74           N
ATOM    236  CD2 HIS A  15       9.180 -12.707  -2.843  1.00 35.03           C
ATOM    237  CE1 HIS A  15       9.214 -11.017  -1.491  1.00 42.86           C
ATOM    238  NE2 HIS A  15       8.956 -11.413  -2.759  1.00 43.31           N
ATOM    239  H   HIS A  15      11.358 -15.451  -2.776  1.00 36.90           H
ATOM    240  HA  HIS A  15      11.722 -13.665  -0.473  1.00 33.81           H
ATOM    241  HB2 HIS A  15       9.507 -15.267  -1.742  1.00 38.57           H
ATOM    242  HB3 HIS A  15       9.333 -14.643  -0.102  1.00 38.57           H
ATOM    243  HD1 HIS A  15       9.822 -12.062   0.198  1.00 48.89           H
ATOM    244  HD2 HIS A  15       8.925 -13.261  -3.712  1.00 42.04           H
ATOM    245  HE1 HIS A  15       9.221 -10.003  -1.139  1.00 51.44           H
ATOM    246  N   GLY A  16      12.590 -16.680  -0.233  1.00 29.27           N
ATOM    247  CA  GLY A  16      13.187 -17.628   0.686  1.00 28.01           C
ATOM    248  C   GLY A  16      12.426 -18.908   0.906  1.00 24.10           C
ATOM    249  O   GLY A  16      12.697 -19.598   1.889  1.00 26.46           O
ATOM    250  H   GLY A  16      12.809 -16.799  -1.056  1.00 35.13           H
ATOM    251  HA2 GLY A  16      14.066 -17.866   0.351  1.00 33.61           H
ATOM    252  HA3 GLY A  16      13.285 -17.197   1.549  1.00 33.61           H
ATOM    253  N   LEU A  17      11.486 -19.260   0.015  1.00 27.65           N
ATOM    254  CA  LEU A  17      10.720 -20.476   0.173  1.00 24.74           C
ATOM    255  C   LEU A  17      11.430 -21.721  -0.347  1.00 27.47           C
ATOM    256  O   LEU A  17      11.104 -22.837   0.094  1.00 30.88           O
ATOM    257  CB  LEU A  17       9.365 -20.351  -0.565  1.00 23.01           C
ATOM    258  CG  LEU A  17       8.214 -19.749   0.250  1.00 25.65           C
ATOM    259  CD1 LEU A  17       6.849 -19.920  -0.502  1.00 19.63           C
ATOM    260  CD2 LEU A  17       8.141 -20.351   1.669  1.00 22.99           C
ATOM    261  H   LEU A  17      11.281 -18.803  -0.684  1.00 33.18           H
ATOM    262  HA  LEU A  17      10.563 -20.596   1.123  1.00 29.69           H
ATOM    263  HB2 LEU A  17       9.495 -19.785  -1.342  1.00 27.61           H
ATOM    264  HB3 LEU A  17       9.088 -21.238  -0.843  1.00 27.61           H
ATOM    265  HG  LEU A  17       8.382 -18.799   0.353  1.00 30.79           H
ATOM    266 HD11 LEU A  17       6.183 -19.356  -0.080  1.00 23.55           H
ATOM    267 HD12 LEU A  17       6.965 -19.660  -1.429  1.00 23.55           H
ATOM    268 HD13 LEU A  17       6.575 -20.850  -0.451  1.00 23.55           H
ATOM    269 HD21 LEU A  17       7.256 -20.194   2.034  1.00 27.59           H
ATOM    270 HD22 LEU A  17       8.313 -21.304   1.617  1.00 27.59           H
ATOM    271 HD23 LEU A  17       8.809 -19.924   2.228  1.00 27.59           H
ATOM    272  N   ASP A  18      12.378 -21.569  -1.243  1.00 24.67           N
ATOM    273  CA  ASP A  18      13.051 -22.733  -1.853  1.00 24.98           C
ATOM    274  C   ASP A  18      13.788 -23.514  -0.760  1.00 26.52           C
ATOM    275  O   ASP A  18      14.787 -23.004  -0.252  1.00 26.29           O
ATOM    276  CB  ASP A  18      13.931 -22.330  -3.032  1.00 31.63           C
ATOM    277  CG  ASP A  18      14.923 -21.209  -2.774  1.00 41.17           C
ATOM    278  OD1 ASP A  18      14.539 -20.200  -2.148  1.00 41.43           O
ATOM    279  OD2 ASP A  18      16.066 -21.348  -3.234  1.00 49.81           O
ATOM    280  H   ASP A  18      12.694 -20.646  -1.591  1.00 29.60           H
ATOM    281  HA  ASP A  18      12.272 -23.382  -2.250  1.00 29.98           H
ATOM    282  HB2 ASP A  18      14.488 -23.206  -3.360  1.00 37.96           H
ATOM    283  HB3 ASP A  18      13.282 -22.019  -3.850  1.00 37.96           H
ATOM    284  N   ASN A  19      13.294 -24.711  -0.436  1.00 24.90           N
ATOM    285  CA  ASN A  19      13.881 -25.576   0.583  1.00 20.83           C
ATOM    286  C   ASN A  19      13.561 -25.025   1.962  1.00 24.49           C
ATOM    287  O   ASN A  19      14.154 -25.535   2.990  1.00 21.75           O
ATOM    288  CB  ASN A  19      15.395 -25.738   0.381  1.00 25.16           C
ATOM    289  CG  ASN A  19      15.884 -27.148   0.647  1.00 37.72           C
ATOM    290  OD1 ASN A  19      15.087 -28.093   0.792  1.00 46.75           O
ATOM    291  ND2 ASN A  19      17.213 -27.298   0.786  1.00 39.72           N
ATOM    292  HA  ASN A  19      13.514 -26.473   0.532  1.00 24.99           H
ATOM    293  HB2 ASN A  19      15.616 -25.513  -0.537  1.00 30.19           H
ATOM    294  HB3 ASN A  19      15.859 -25.141   0.989  1.00 30.19           H
ATOM    295 HD21 ASN A  19      17.544 -28.077   0.939  1.00 47.66           H
ATOM    296 HD22 ASN A  19      17.732 -26.616   0.723  1.00 47.66           H
ATOM    297  H  AASN A  19      12.595 -25.057  -0.798  0.57 29.88           H
ATOM    298  H  BASN A  19      12.579 -25.043  -0.779  0.43 29.88           H
ATOM    299  N   TYR A  20      12.628 -24.061   2.091  1.00 21.85           N
ATOM    300  CA  TYR A  20      12.233 -23.615   3.435  1.00 19.11           C
ATOM    301  C   TYR A  20      11.640 -24.783   4.206  1.00 20.34           C
ATOM    302  O   TYR A  20      10.748 -25.487   3.708  1.00 19.55           O
ATOM    303  CB  TYR A  20      11.196 -22.475   3.428  1.00 20.93           C
ATOM    304  CG  TYR A  20      11.036 -21.880   4.818  1.00 25.13           C
ATOM    305  CD1 TYR A  20      11.939 -20.958   5.292  1.00 25.90           C
ATOM    306  CD2 TYR A  20      10.034 -22.299   5.683  1.00 22.69           C
ATOM    307  CE1 TYR A  20      11.827 -20.456   6.565  1.00 27.39           C
ATOM    308  CE2 TYR A  20       9.929 -21.801   6.948  1.00 21.81           C
ATOM    309  CZ  TYR A  20      10.839 -20.883   7.383  1.00 26.73           C
ATOM    310  OH  TYR A  20      10.749 -20.381   8.651  1.00 29.75           O
ATOM    311  H   TYR A  20      12.226 -23.667   1.441  1.00 26.22           H
ATOM    312  HA  TYR A  20      13.034 -23.272   3.862  1.00 22.93           H
ATOM    313  HB2 TYR A  20      11.490 -21.774   2.825  1.00 25.12           H
ATOM    314  HB3 TYR A  20      10.337 -22.821   3.140  1.00 25.12           H
ATOM    315  HD1 TYR A  20      12.633 -20.672   4.744  1.00 31.08           H
ATOM    316  HD2 TYR A  20       9.421 -22.935   5.393  1.00 27.23           H
ATOM    317  HE1 TYR A  20      12.434 -19.818   6.865  1.00 32.86           H
ATOM    318  HE2 TYR A  20       9.242 -22.084   7.508  1.00 26.17           H
ATOM    319  HH  TYR A  20      11.350 -19.808   8.776  1.00 35.70           H
ATOM    320  N   ARG A  21      12.145 -25.020   5.412  1.00 23.57           N
ATOM    321  CA  ARG A  21      11.729 -26.192   6.201  1.00 24.42           C
ATOM    322  C   ARG A  21      11.828 -27.457   5.356  1.00 20.28           C
ATOM    323  O   ARG A  21      11.097 -28.452   5.568  1.00 21.64           O
ATOM    324  CB  ARG A  21      10.320 -26.038   6.776  1.00 24.13           C
ATOM    325  CG  ARG A  21      10.306 -25.359   8.146  1.00 35.50           C
ATOM    326  CD  ARG A  21      10.583 -26.360   9.231  1.00 30.33           C
ATOM    327  NE  ARG A  21      10.458 -25.753  10.542  1.00 54.74           N
ATOM    328  CZ  ARG A  21      10.386 -26.421  11.689  1.00 37.35           C
ATOM    329  NH1 ARG A  21      10.291 -27.745  11.723  1.00 44.45           N
ATOM    330  NH2 ARG A  21      10.398 -25.742  12.827  1.00 44.50           N
ATOM    331  H   ARG A  21      12.730 -24.523   5.800  1.00 28.28           H
ATOM    332  HA  ARG A  21      12.330 -26.273   6.958  1.00 29.31           H
ATOM    333  HB2 ARG A  21       9.789 -25.499   6.169  1.00 28.95           H
ATOM    334  HB3 ARG A  21       9.922 -26.917   6.874  1.00 28.95           H
ATOM    335  HG2 ARG A  21      10.991 -24.673   8.176  1.00 42.60           H
ATOM    336  HG3 ARG A  21       9.434 -24.964   8.304  1.00 42.60           H
ATOM    337  HD2 ARG A  21       9.946 -27.089   9.168  1.00 36.40           H
ATOM    338  HD3 ARG A  21      11.486 -26.700   9.134  1.00 36.40           H
ATOM    339  HE  ARG A  21      10.428 -24.895  10.581  1.00 65.69           H
ATOM    340 HH11 ARG A  21      10.274 -28.194  10.990  1.00 53.34           H
ATOM    341 HH12 ARG A  21      10.245 -28.153  12.479  1.00 53.34           H
ATOM    342 HH21 ARG A  21      10.452 -24.884  12.815  1.00 53.40           H
ATOM    343 HH22 ARG A  21      10.352 -26.160  13.578  1.00 53.40           H
ATOM    344  N   GLY A  22      12.746 -27.430   4.384  1.00 18.08           N
ATOM    345  CA  GLY A  22      13.019 -28.607   3.593  1.00 21.35           C
ATOM    346  C   GLY A  22      12.100 -28.852   2.400  1.00 20.40           C
ATOM    347  O   GLY A  22      12.249 -29.875   1.745  1.00 18.87           O
ATOM    348  H   GLY A  22      13.215 -26.741   4.173  1.00 21.69           H
ATOM    349  HA2 GLY A  22      13.925 -28.540   3.251  1.00 25.62           H
ATOM    350  HA3 GLY A  22      12.956 -29.383   4.171  1.00 25.62           H
ATOM    351  N   TYR A  23      11.166 -27.961   2.104  1.00 18.98           N
ATOM    352  CA  TYR A  23      10.234 -28.176   0.998  1.00 19.06           C
ATOM    353  C   TYR A  23      10.775 -27.486  -0.238  1.00 19.68           C
ATOM    354  O   TYR A  23      10.990 -26.259  -0.238  1.00 19.03           O
ATOM    355  CB  TYR A  23       8.856 -27.657   1.358  1.00 20.89           C
ATOM    356  CG  TYR A  23       8.221 -28.507   2.425  1.00 15.10           C
ATOM    357  CD1 TYR A  23       7.473 -29.623   2.060  1.00 14.02           C
ATOM    358  CD2 TYR A  23       8.373 -28.234   3.804  1.00 15.38           C
ATOM    359  CE1 TYR A  23       6.869 -30.434   2.996  1.00 17.37           C
ATOM    360  CE2 TYR A  23       7.748 -29.060   4.769  1.00 16.12           C
ATOM    361  CZ  TYR A  23       7.001 -30.167   4.341  1.00 14.63           C
ATOM    362  OH  TYR A  23       6.353 -31.063   5.205  1.00 17.61           O
ATOM    363  H   TYR A  23      11.049 -27.221   2.528  1.00 22.78           H
ATOM    364  HA  TYR A  23      10.155 -29.124   0.808  1.00 22.87           H
ATOM    365  HB2 TYR A  23       8.930 -26.749   1.691  1.00 25.07           H
ATOM    366  HB3 TYR A  23       8.289 -27.676   0.571  1.00 25.07           H
ATOM    367  HD1 TYR A  23       7.378 -29.827   1.158  1.00 16.82           H
ATOM    368  HD2 TYR A  23       8.886 -27.509   4.079  1.00 18.46           H
ATOM    369  HE1 TYR A  23       6.368 -31.166   2.718  1.00 20.84           H
ATOM    370  HE2 TYR A  23       7.832 -28.871   5.675  1.00 19.34           H
ATOM    371  HH  TYR A  23       6.570 -30.903   6.000  1.00 21.13           H
ATOM    372  N   SER A  24      11.017 -28.286  -1.275  1.00 20.76           N
ATOM    373  CA  SER A  24      11.578 -27.726  -2.481  1.00 18.06           C
ATOM    374  C   SER A  24      10.569 -26.776  -3.098  1.00 20.94           C
ATOM    375  O   SER A  24       9.346 -26.884  -2.896  1.00 19.04           O
ATOM    376  CB  SER A  24      11.955 -28.827  -3.438  1.00 20.72           C
ATOM    377  OG  SER A  24      10.793 -29.503  -3.847  1.00 28.35           O
ATOM    378  H   SER A  24      10.867 -29.132  -1.297  1.00 24.91           H
ATOM    379  HA  SER A  24      12.389 -27.228  -2.292  1.00 21.67           H
ATOM    380  HB2 SER A  24      12.393 -28.443  -4.213  1.00 24.87           H
ATOM    381  HB3 SER A  24      12.551 -29.450  -2.994  1.00 24.87           H
ATOM    382  HG  SER A  24      10.999 -30.173  -4.310  1.00 34.02           H
ATOM    383  N   LEU A  25      11.097 -25.825  -3.872  1.00 20.85           N
ATOM    384  CA  LEU A  25      10.243 -24.839  -4.513  1.00 17.22           C
ATOM    385  C   LEU A  25       9.048 -25.455  -5.232  1.00 23.16           C
ATOM    386  O   LEU A  25       7.945 -24.876  -5.256  1.00 17.52           O
ATOM    387  CB  LEU A  25      11.078 -24.061  -5.513  1.00 23.21           C
ATOM    388  CG  LEU A  25      10.558 -22.754  -5.994  1.00 25.63           C
ATOM    389  CD1 LEU A  25      10.221 -21.782  -4.856  1.00 26.24           C
ATOM    390  CD2 LEU A  25      11.637 -22.126  -6.940  1.00 28.02           C
ATOM    391  H   LEU A  25      11.936 -25.735  -4.037  1.00 25.01           H
ATOM    392  HA  LEU A  25       9.890 -24.252  -3.827  1.00 20.66           H
ATOM    393  HB2 LEU A  25      11.938 -23.884  -5.101  1.00 27.85           H
ATOM    394  HB3 LEU A  25      11.194 -24.620  -6.297  1.00 27.85           H
ATOM    395  HG  LEU A  25       9.723 -22.902  -6.465  1.00 30.76           H
ATOM    396 HD11 LEU A  25      10.151 -20.885  -5.218  1.00 31.49           H
ATOM    397 HD12 LEU A  25       9.378 -22.044  -4.456  1.00 31.49           H
ATOM    398 HD13 LEU A  25      10.928 -21.817  -4.192  1.00 31.49           H
ATOM    399 HD21 LEU A  25      11.261 -21.344  -7.372  1.00 33.63           H
ATOM    400 HD22 LEU A  25      12.411 -21.873  -6.412  1.00 33.63           H
ATOM    401 HD23 LEU A  25      11.892 -22.783  -7.607  1.00 33.63           H
ATOM    402  N   GLY A  26       9.252 -26.586  -5.876  1.00 18.92           N
ATOM    403  CA  GLY A  26       8.154 -27.217  -6.594  1.00 17.27           C
ATOM    404  C   GLY A  26       6.962 -27.520  -5.715  1.00 18.90           C
ATOM    405  O   GLY A  26       5.809 -27.399  -6.158  1.00 16.48           O
ATOM    406  H   GLY A  26      10.001 -27.007  -5.916  1.00 22.70           H
ATOM    407  HA2 GLY A  26       7.861 -26.628  -7.307  1.00 20.72           H
ATOM    408  HA3 GLY A  26       8.464 -28.051  -6.980  1.00 20.72           H
ATOM    409  N   ASN A  27       7.211 -27.844  -4.445  1.00 17.25           N
ATOM    410  CA  ASN A  27       6.122 -28.038  -3.499  1.00 16.95           C
ATOM    411  C   ASN A  27       5.291 -26.775  -3.291  1.00 14.40           C
ATOM    412  O   ASN A  27       4.071 -26.839  -3.208  1.00 15.18           O
ATOM    413  CB  ASN A  27       6.714 -28.493  -2.159  1.00 19.31           C
ATOM    414  CG  ASN A  27       7.071 -29.969  -2.183  1.00 15.19           C
ATOM    415  OD1 ASN A  27       6.203 -30.794  -2.109  1.00 15.27           O
ATOM    416  ND2 ASN A  27       8.369 -30.306  -2.275  1.00 18.51           N
ATOM    417  H   ASN A  27       7.995 -27.956  -4.112  1.00 20.70           H
ATOM    418  HA  ASN A  27       5.527 -28.719  -3.850  1.00 20.34           H
ATOM    419  HB2 ASN A  27       7.521 -27.986  -1.975  1.00 23.17           H
ATOM    420  HB3 ASN A  27       6.064 -28.347  -1.454  1.00 23.17           H
ATOM    421 HD21 ASN A  27       8.599 -31.135  -2.291  1.00 22.22           H
ATOM    422 HD22 ASN A  27       8.971 -29.692  -2.318  1.00 22.22           H
ATOM    423  N   TRP A  28       5.972 -25.638  -3.139  1.00 14.88           N
ATOM    424  CA  TRP A  28       5.321 -24.346  -2.932  1.00 17.30           C
ATOM    425  C   TRP A  28       4.546 -23.934  -4.148  1.00 15.11           C
ATOM    426  O   TRP A  28       3.414 -23.456  -4.040  1.00 14.82           O
ATOM    427  CB  TRP A  28       6.372 -23.331  -2.576  1.00 16.39           C
ATOM    428  CG  TRP A  28       7.033 -23.671  -1.266  1.00 13.31           C
ATOM    429  CD1 TRP A  28       8.266 -24.199  -1.081  1.00 16.86           C
ATOM    430  CD2 TRP A  28       6.438 -23.571   0.029  1.00 20.53           C
ATOM    431  NE1 TRP A  28       8.510 -24.363   0.289  1.00 17.12           N
ATOM    432  CE2 TRP A  28       7.386 -24.008   0.972  1.00 16.89           C
ATOM    433  CE3 TRP A  28       5.184 -23.128   0.493  1.00 18.52           C
ATOM    434  CZ2 TRP A  28       7.109 -24.003   2.371  1.00 13.92           C
ATOM    435  CZ3 TRP A  28       4.937 -23.123   1.816  1.00 16.09           C
ATOM    436  CH2 TRP A  28       5.901 -23.567   2.751  1.00 18.67           C
ATOM    437  H   TRP A  28       6.831 -25.585  -3.153  1.00 17.86           H
ATOM    438  HA  TRP A  28       4.690 -24.401  -2.198  1.00 20.76           H
ATOM    439  HB2 TRP A  28       7.052 -23.314  -3.268  1.00 19.67           H
ATOM    440  HB3 TRP A  28       5.961 -22.456  -2.495  1.00 19.67           H
ATOM    441  HD1 TRP A  28       8.861 -24.419  -1.761  1.00 20.23           H
ATOM    442  HE1 TRP A  28       9.245 -24.641   0.639  1.00 20.54           H
ATOM    443  HE3 TRP A  28       4.535 -22.842  -0.108  1.00 22.23           H
ATOM    444  HZ2 TRP A  28       7.739 -24.289   2.992  1.00 16.70           H
ATOM    445  HZ3 TRP A  28       4.112 -22.821   2.122  1.00 19.31           H
ATOM    446  HH2 TRP A  28       5.689 -23.556   3.656  1.00 22.41           H
ATOM    447  N   VAL A  29       5.106 -24.156  -5.327  1.00 17.82           N
ATOM    448  CA  VAL A  29       4.392 -23.759  -6.555  1.00 14.13           C
ATOM    449  C   VAL A  29       3.160 -24.646  -6.789  1.00 14.04           C
ATOM    450  O   VAL A  29       2.090 -24.154  -7.157  1.00 18.85           O
ATOM    451  CB  VAL A  29       5.356 -23.777  -7.771  1.00 16.23           C
ATOM    452  CG1 VAL A  29       4.616 -23.538  -9.016  1.00 18.34           C
ATOM    453  CG2 VAL A  29       6.469 -22.767  -7.531  1.00 21.96           C
ATOM    454  H   VAL A  29       5.874 -24.523  -5.451  1.00 21.38           H
ATOM    455  HA  VAL A  29       4.073 -22.851  -6.440  1.00 16.95           H
ATOM    456  HB  VAL A  29       5.771 -24.648  -7.873  1.00 19.47           H
ATOM    457 HG11 VAL A  29       5.248 -23.391  -9.736  1.00 22.00           H
ATOM    458 HG12 VAL A  29       4.067 -24.313  -9.211  1.00 22.00           H
ATOM    459 HG13 VAL A  29       4.055 -22.754  -8.904  1.00 22.00           H
ATOM    460 HG21 VAL A  29       7.073 -22.775  -8.290  1.00 26.35           H
ATOM    461 HG22 VAL A  29       6.079 -21.885  -7.428  1.00 26.35           H
ATOM    462 HG23 VAL A  29       6.950 -23.013  -6.724  1.00 26.35           H
ATOM    463  N   CYS A  30       3.309 -25.960  -6.648  1.00 15.44           N
ATOM    464  CA  CYS A  30       2.190 -26.896  -6.695  1.00 16.92           C
ATOM    465  C   CYS A  30       1.071 -26.502  -5.713  1.00 13.77           C
ATOM    466  O   CYS A  30      -0.104 -26.423  -6.073  1.00 14.69           O
ATOM    467  CB  CYS A  30       2.702 -28.312  -6.365  1.00 14.13           C
ATOM    468  SG  CYS A  30       1.432 -29.548  -6.522  1.00 16.96           S
ATOM    469  H   CYS A  30       4.067 -26.346  -6.521  1.00 18.53           H
ATOM    470  HA  CYS A  30       1.817 -26.889  -7.591  1.00 20.30           H
ATOM    471  HB2 CYS A  30       3.422 -28.540  -6.974  1.00 16.96           H
ATOM    472  HB3 CYS A  30       3.026 -28.326  -5.450  1.00 16.96           H
ATOM    473  N   ALA A  31       1.441 -26.207  -4.472  1.00 15.42           N
ATOM    474  CA  ALA A  31       0.454 -25.848  -3.456  1.00 14.24           C
ATOM    475  C   ALA A  31      -0.275 -24.579  -3.863  1.00 14.49           C
ATOM    476  O   ALA A  31      -1.501 -24.518  -3.853  1.00 16.75           O
ATOM    477  CB  ALA A  31       1.116 -25.644  -2.120  1.00 14.41           C
ATOM    478  H   ALA A  31       2.253 -26.206  -4.191  1.00 18.50           H
ATOM    479  HA  ALA A  31      -0.181 -26.577  -3.368  1.00 17.09           H
ATOM    480  HB1 ALA A  31       0.438 -25.432  -1.460  1.00 17.30           H
ATOM    481  HB2 ALA A  31       1.579 -26.459  -1.870  1.00 17.30           H
ATOM    482  HB3 ALA A  31       1.749 -24.913  -2.190  1.00 17.30           H
ATOM    483  N   ALA A  32       0.483 -23.572  -4.299  1.00 15.50           N
ATOM    484  CA  ALA A  32      -0.130 -22.363  -4.834  1.00 17.61           C
ATOM    485  C   ALA A  32      -1.029 -22.664  -6.039  1.00 14.51           C
ATOM    486  O   ALA A  32      -2.144 -22.108  -6.147  1.00 15.08           O
ATOM    487  CB  ALA A  32       0.979 -21.366  -5.178  1.00 17.69           C
ATOM    488  H   ALA A  32       1.343 -23.566  -4.296  1.00 18.60           H
ATOM    489  HA  ALA A  32      -0.706 -21.960  -4.166  1.00 21.13           H
ATOM    490  HB1 ALA A  32       0.580 -20.567  -5.555  1.00 21.23           H
ATOM    491  HB2 ALA A  32       1.465 -21.143  -4.369  1.00 21.23           H
ATOM    492  HB3 ALA A  32       1.579 -21.772  -5.823  1.00 21.23           H
ATOM    493  N   LYS A  33      -0.610 -23.567  -6.927  1.00 15.92           N
ATOM    494  CA  LYS A  33      -1.445 -23.871  -8.080  1.00 15.64           C
ATOM    495  C   LYS A  33      -2.817 -24.355  -7.623  1.00 19.61           C
ATOM    496  O   LYS A  33      -3.874 -23.857  -8.063  1.00 19.02           O
ATOM    497  CB  LYS A  33      -0.787 -24.929  -8.976  1.00 17.67           C
ATOM    498  CG  LYS A  33      -1.728 -25.496 -10.012  1.00 17.80           C
ATOM    499  CD  LYS A  33      -2.168 -24.473 -10.958  1.00 16.28           C
ATOM    500  CE  LYS A  33      -2.983 -25.143 -12.125  1.00 23.41           C
ATOM    501  NZ  LYS A  33      -3.229 -24.077 -13.135  1.00 27.24           N
ATOM    502  H   LYS A  33       0.130 -24.003  -6.883  1.00 19.10           H
ATOM    503  HA  LYS A  33      -1.544 -23.064  -8.608  1.00 18.77           H
ATOM    504  HB2 LYS A  33      -0.038 -24.525  -9.442  1.00 21.20           H
ATOM    505  HB3 LYS A  33      -0.476 -25.662  -8.422  1.00 21.20           H
ATOM    506  HG2 LYS A  33      -1.274 -26.195 -10.509  1.00 21.36           H
ATOM    507  HG3 LYS A  33      -2.511 -25.858  -9.569  1.00 21.36           H
ATOM    508  HD2 LYS A  33      -2.739 -23.832 -10.505  1.00 19.53           H
ATOM    509  HD3 LYS A  33      -1.397 -24.021 -11.335  1.00 19.53           H
ATOM    510  HE2 LYS A  33      -2.471 -25.861 -12.528  1.00 28.09           H
ATOM    511  HE3 LYS A  33      -3.830 -25.482 -11.797  1.00 28.09           H
ATOM    512  HZ1 LYS A  33      -3.667 -24.414 -13.833  1.00 32.69           H
ATOM    513  HZ2 LYS A  33      -3.717 -23.424 -12.777  1.00 32.69           H
ATOM    514  HZ3 LYS A  33      -2.455 -23.739 -13.416  1.00 32.69           H
ATOM    515  N   PHE A  34      -2.824 -25.264  -6.662  1.00 19.03           N
ATOM    516  CA  PHE A  34      -4.102 -25.871  -6.329  1.00 19.96           C
ATOM    517  C   PHE A  34      -4.852 -25.129  -5.264  1.00 18.26           C
ATOM    518  O   PHE A  34      -6.036 -25.390  -5.053  1.00 21.69           O
ATOM    519  CB  PHE A  34      -3.866 -27.300  -5.928  1.00 15.92           C
ATOM    520  CG  PHE A  34      -3.444 -28.132  -7.082  1.00 16.93           C
ATOM    521  CD1 PHE A  34      -4.200 -28.110  -8.267  1.00 17.52           C
ATOM    522  CD2 PHE A  34      -2.294 -28.883  -7.050  1.00 17.94           C
ATOM    523  CE1 PHE A  34      -3.813 -28.830  -9.315  1.00 14.44           C
ATOM    524  CE2 PHE A  34      -1.909 -29.646  -8.186  1.00 20.29           C
ATOM    525  CZ  PHE A  34      -2.676 -29.591  -9.312  1.00 20.36           C
ATOM    526  H   PHE A  34      -2.141 -25.531  -6.212  1.00 22.84           H
ATOM    527  HA  PHE A  34      -4.683 -25.874  -7.106  1.00 23.95           H
ATOM    528  HB2 PHE A  34      -3.167 -27.333  -5.257  1.00 19.11           H
ATOM    529  HB3 PHE A  34      -4.688 -27.672  -5.570  1.00 19.11           H
ATOM    530  HD1 PHE A  34      -4.970 -27.591  -8.318  1.00 21.03           H
ATOM    531  HD2 PHE A  34      -1.767 -28.893  -6.284  1.00 21.53           H
ATOM    532  HE1 PHE A  34      -4.338 -28.816 -10.082  1.00 17.32           H
ATOM    533  HE2 PHE A  34      -1.145 -30.176  -8.161  1.00 24.35           H
ATOM    534  HZ  PHE A  34      -2.428 -30.066 -10.072  1.00 24.43           H
ATOM    535  N   GLU A  35      -4.171 -24.305  -4.525  1.00 15.45           N
ATOM    536  CA  GLU A  35      -4.892 -23.509  -3.547  1.00 14.43           C
ATOM    537  C   GLU A  35      -5.569 -22.325  -4.195  1.00 18.52           C
ATOM    538  O   GLU A  35      -6.701 -22.012  -3.873  1.00 14.75           O
ATOM    539  CB  GLU A  35      -3.951 -23.015  -2.484  1.00 11.67           C
ATOM    540  CG  GLU A  35      -3.439 -24.069  -1.530  1.00 18.83           C
ATOM    541  CD  GLU A  35      -4.531 -24.652  -0.635  1.00 21.54           C
ATOM    542  OE1 GLU A  35      -5.646 -24.046  -0.597  1.00 17.73           O
ATOM    543  OE2 GLU A  35      -4.235 -25.660   0.008  1.00 20.61           O
ATOM    544  H   GLU A  35      -3.320 -24.182  -4.560  1.00 18.54           H
ATOM    545  HA  GLU A  35      -5.566 -24.073  -3.135  1.00 17.32           H
ATOM    546  HB2 GLU A  35      -3.179 -22.620  -2.920  1.00 14.00           H
ATOM    547  HB3 GLU A  35      -4.412 -22.346  -1.955  1.00 14.00           H
ATOM    548  HG2 GLU A  35      -3.053 -24.796  -2.042  1.00 22.59           H
ATOM    549  HG3 GLU A  35      -2.764 -23.672  -0.957  1.00 22.59           H
ATOM    550  N   SER A  36      -4.860 -21.624  -5.090  1.00 17.65           N
ATOM    551  CA  SER A  36      -5.343 -20.350  -5.575  1.00 16.08           C
ATOM    552  C   SER A  36      -5.307 -20.215  -7.083  1.00 18.57           C
ATOM    553  O   SER A  36      -5.774 -19.183  -7.602  1.00 21.61           O
ATOM    554  CB  SER A  36      -4.512 -19.211  -5.034  1.00 18.29           C
ATOM    555  OG  SER A  36      -3.303 -19.193  -5.753  1.00 16.62           O
ATOM    556  H   SER A  36      -4.106 -21.872  -5.421  1.00 21.19           H
ATOM    557  HA  SER A  36      -6.257 -20.264  -5.261  1.00 19.30           H
ATOM    558  HB2 SER A  36      -4.982 -18.371  -5.159  1.00 21.95           H
ATOM    559  HB3 SER A  36      -4.332 -19.352  -4.091  1.00 21.95           H
ATOM    560  HG  SER A  36      -2.955 -19.958  -5.748  1.00 19.95           H
ATOM    561  N   ASN A  37      -4.803 -21.227  -7.793  1.00 17.36           N
ATOM    562  CA  ASN A  37      -4.575 -21.119  -9.222  1.00 17.36           C
ATOM    563  C   ASN A  37      -3.727 -19.893  -9.553  1.00 20.20           C
ATOM    564  O   ASN A  37      -3.906 -19.254 -10.585  1.00 19.62           O
ATOM    565  CB  ASN A  37      -5.883 -21.098  -9.988  1.00 20.06           C
ATOM    566  CG  ASN A  37      -5.662 -21.411 -11.429  1.00 20.85           C
ATOM    567  OD1 ASN A  37      -4.854 -22.281 -11.719  1.00 21.59           O
ATOM    568  ND2 ASN A  37      -6.390 -20.759 -12.336  1.00 31.23           N
ATOM    569  H   ASN A  37      -4.586 -21.990  -7.460  1.00 20.83           H
ATOM    570  HA  ASN A  37      -4.079 -21.902  -9.508  1.00 20.83           H
ATOM    571  HB2 ASN A  37      -6.484 -21.762  -9.617  1.00 24.07           H
ATOM    572  HB3 ASN A  37      -6.281 -20.216  -9.922  1.00 24.07           H
ATOM    573 HD21 ASN A  37      -6.281 -20.923 -13.173  1.00 37.48           H
ATOM    574 HD22 ASN A  37      -6.969 -20.176 -12.083  1.00 37.48           H
ATOM    575  N   PHE A  38      -2.777 -19.589  -8.663  1.00 18.66           N
ATOM    576  CA  PHE A  38      -1.748 -18.560  -8.780  1.00 21.17           C
ATOM    577  C   PHE A  38      -2.328 -17.139  -8.728  1.00 20.14           C
ATOM    578  O   PHE A  38      -1.635 -16.169  -9.044  1.00 20.92           O
ATOM    579  CB  PHE A  38      -0.914 -18.714 -10.056  1.00 15.93           C
ATOM    580  CG  PHE A  38      -0.230 -20.034 -10.212  1.00 17.29           C
ATOM    581  CD1 PHE A  38       0.363 -20.662  -9.155  1.00 18.08           C
ATOM    582  CD2 PHE A  38      -0.172 -20.634 -11.450  1.00 20.10           C
ATOM    583  CE1 PHE A  38       1.034 -21.856  -9.316  1.00 20.13           C
ATOM    584  CE2 PHE A  38       0.480 -21.858 -11.614  1.00 22.10           C
ATOM    585  CZ  PHE A  38       1.093 -22.449 -10.559  1.00 18.79           C
ATOM    586  H   PHE A  38      -2.705 -20.007  -7.915  1.00 22.40           H
ATOM    587  HA  PHE A  38      -1.153 -18.670  -8.022  1.00 25.41           H
ATOM    588  HB2 PHE A  38      -1.500 -18.598 -10.821  1.00 19.12           H
ATOM    589  HB3 PHE A  38      -0.227 -18.029 -10.058  1.00 19.12           H
ATOM    590  HD1 PHE A  38       0.314 -20.277  -8.310  1.00 21.70           H
ATOM    591  HD2 PHE A  38      -0.570 -20.222 -12.182  1.00 24.12           H
ATOM    592  HE1 PHE A  38       1.447 -22.261  -8.587  1.00 24.15           H
ATOM    593  HE2 PHE A  38       0.493 -22.269 -12.448  1.00 26.53           H
ATOM    594  HZ  PHE A  38       1.552 -23.250 -10.673  1.00 22.54           H
ATOM    595  N   ASN A  39      -3.549 -17.007  -8.245  1.00 17.04           N
ATOM    596  CA  ASN A  39      -4.257 -15.726  -8.116  1.00 15.93           C
ATOM    597  C   ASN A  39      -4.100 -15.208  -6.698  1.00 19.12           C
ATOM    598  O   ASN A  39      -4.682 -15.773  -5.772  1.00 16.11           O
ATOM    599  CB  ASN A  39      -5.721 -15.947  -8.485  1.00 18.52           C
ATOM    600  CG  ASN A  39      -6.503 -14.669  -8.454  1.00 12.05           C
ATOM    601  OD1 ASN A  39      -5.949 -13.615  -8.160  1.00 15.94           O
ATOM    602  ND2 ASN A  39      -7.737 -14.736  -8.850  1.00 18.80           N
ATOM    603  H   ASN A  39      -4.020 -17.672  -7.969  1.00 20.44           H
ATOM    604  HA  ASN A  39      -3.869 -15.057  -8.700  1.00 19.11           H
ATOM    605  HB2 ASN A  39      -5.773 -16.313  -9.382  1.00 22.22           H
ATOM    606  HB3 ASN A  39      -6.121 -16.563  -7.851  1.00 22.22           H
ATOM    607 HD21 ASN A  39      -8.227 -14.029  -8.851  1.00 22.56           H
ATOM    608 HD22 ASN A  39      -8.064 -15.487  -9.113  1.00 22.56           H
ATOM    609  N   THR A  40      -3.351 -14.112  -6.537  1.00 16.31           N
ATOM    610  CA  THR A  40      -3.140 -13.545  -5.208  1.00 18.30           C
ATOM    611  C   THR A  40      -4.439 -13.103  -4.552  1.00 14.94           C
ATOM    612  O   THR A  40      -4.510 -13.010  -3.329  1.00 18.39           O
ATOM    613  CB  THR A  40      -2.236 -12.316  -5.227  1.00 22.64           C
ATOM    614  OG1 THR A  40      -2.876 -11.299  -6.010  1.00 17.58           O
ATOM    615  CG2 THR A  40      -0.853 -12.623  -5.730  1.00 21.01           C
ATOM    616  H   THR A  40      -2.961 -13.685  -7.174  1.00 19.58           H
ATOM    617  HA  THR A  40      -2.712 -14.252  -4.701  1.00 21.96           H
ATOM    618  HB  THR A  40      -2.101 -11.991  -4.323  1.00 27.17           H
ATOM    619  HG1 THR A  40      -3.449 -10.897  -5.545  1.00 21.09           H
ATOM    620 HG21 THR A  40      -0.307 -11.822  -5.711  1.00 25.21           H
ATOM    621 HG22 THR A  40      -0.439 -13.300  -5.172  1.00 25.21           H
ATOM    622 HG23 THR A  40      -0.897 -12.952  -6.642  1.00 25.21           H
ATOM    623  N   GLN A  41      -5.444 -12.739  -5.347  1.00 15.23           N
ATOM    624  CA  GLN A  41      -6.720 -12.241  -4.823  1.00 19.02           C
ATOM    625  C   GLN A  41      -7.717 -13.326  -4.445  1.00 18.16           C
ATOM    626  O   GLN A  41      -8.822 -12.984  -4.031  1.00 18.91           O
ATOM    627  CB  GLN A  41      -7.407 -11.307  -5.856  1.00 15.84           C
ATOM    628  CG  GLN A  41      -6.513 -10.109  -6.124  1.00 21.88           C
ATOM    629  CD  GLN A  41      -7.221  -8.952  -6.751  1.00 22.92           C
ATOM    630  OE1 GLN A  41      -7.893  -8.188  -6.070  1.00 19.27           O
ATOM    631  NE2 GLN A  41      -7.133  -8.851  -8.087  1.00 22.17           N
ATOM    632  H   GLN A  41      -5.413 -12.771  -6.206  1.00 18.27           H
ATOM    633  HA  GLN A  41      -6.506 -11.737  -4.022  1.00 22.82           H
ATOM    634  HB2 GLN A  41      -7.550 -11.785  -6.687  1.00 19.01           H
ATOM    635  HB3 GLN A  41      -8.254 -10.994  -5.503  1.00 19.01           H
ATOM    636  HG2 GLN A  41      -6.139  -9.805  -5.282  1.00 26.25           H
ATOM    637  HG3 GLN A  41      -5.801 -10.380  -6.725  1.00 26.25           H
ATOM    638 HE21 GLN A  41      -6.687  -9.435  -8.534  1.00 26.61           H
ATOM    639 HE22 GLN A  41      -7.523  -8.203  -8.496  1.00 26.61           H
ATOM    640  N   ALA A  42      -7.361 -14.602  -4.529  1.00 17.14           N
ATOM    641  CA  ALA A  42      -8.334 -15.645  -4.222  1.00 16.14           C
ATOM    642  C   ALA A  42      -8.759 -15.597  -2.742  1.00 15.49           C
ATOM    643  O   ALA A  42      -7.931 -15.508  -1.833  1.00 14.59           O
ATOM    644  CB  ALA A  42      -7.732 -17.011  -4.518  1.00 17.69           C
ATOM    645  H   ALA A  42      -6.581 -14.885  -4.757  1.00 20.56           H
ATOM    646  HA  ALA A  42      -9.121 -15.508  -4.773  1.00 19.36           H
ATOM    647  HB1 ALA A  42      -8.357 -17.699  -4.238  1.00 21.23           H
ATOM    648  HB2 ALA A  42      -7.565 -17.084  -5.470  1.00 21.23           H
ATOM    649  HB3 ALA A  42      -6.899 -17.102  -4.028  1.00 21.23           H
ATOM    650  N   THR A  43     -10.049 -15.798  -2.500  1.00 15.08           N
ATOM    651  CA  THR A  43     -10.617 -15.933  -1.162  1.00 13.99           C
ATOM    652  C   THR A  43     -11.649 -17.054  -1.229  1.00 20.04           C
ATOM    653  O   THR A  43     -12.235 -17.334  -2.283  1.00 23.29           O
ATOM    654  CB  THR A  43     -11.299 -14.633  -0.672  1.00 16.11           C
ATOM    655  OG1 THR A  43     -12.382 -14.313  -1.574  1.00 19.96           O
ATOM    656  CG2 THR A  43     -10.295 -13.488  -0.648  1.00 19.97           C
ATOM    657  H   THR A  43     -10.642 -15.863  -3.120  1.00 18.10           H
ATOM    658  HA  THR A  43      -9.920 -16.149  -0.523  1.00 16.79           H
ATOM    659  HB  THR A  43     -11.643 -14.750   0.227  1.00 19.33           H
ATOM    660  HG1 THR A  43     -12.099 -14.281  -2.364  1.00 23.95           H
ATOM    661 HG21 THR A  43     -10.727 -12.675  -0.343  1.00 23.96           H
ATOM    662 HG22 THR A  43      -9.563 -13.700  -0.048  1.00 23.96           H
ATOM    663 HG23 THR A  43      -9.940 -13.340  -1.539  1.00 23.96           H
ATOM    664  N   ASN A  44     -11.856 -17.714  -0.103  1.00 14.18           N
ATOM    665  CA  ASN A  44     -12.805 -18.815  -0.083  1.00 15.55           C
ATOM    666  C   ASN A  44     -13.226 -18.961   1.362  1.00 20.95           C
ATOM    667  O   ASN A  44     -12.361 -19.114   2.236  1.00 17.56           O
ATOM    668  CB  ASN A  44     -12.262 -20.106  -0.604  1.00 22.65           C
ATOM    669  CG  ASN A  44     -12.074 -20.055  -2.106  1.00 35.09           C
ATOM    670  OD1 ASN A  44     -13.057 -20.148  -2.883  1.00 28.56           O
ATOM    671  ND2 ASN A  44     -10.812 -19.899  -2.535  1.00 28.00           N
ATOM    672  H   ASN A  44     -11.469 -17.549   0.647  1.00 17.01           H
ATOM    673  HA  ASN A  44     -13.554 -18.597  -0.660  1.00 18.66           H
ATOM    674  HB2 ASN A  44     -11.401 -20.283  -0.193  1.00 27.18           H
ATOM    675  HB3 ASN A  44     -12.882 -20.823  -0.397  1.00 27.18           H
ATOM    676 HD21 ASN A  44     -10.645 -19.863  -3.378  1.00 33.60           H
ATOM    677 HD22 ASN A  44     -10.169 -19.834  -1.967  1.00 33.60           H
ATOM    678  N   ARG A  45     -14.517 -18.860   1.579  1.00 20.11           N
ATOM    679  CA  ARG A  45     -15.101 -18.995   2.902  1.00 20.91           C
ATOM    680  C   ARG A  45     -15.196 -20.453   3.250  1.00 18.93           C
ATOM    681  O   ARG A  45     -15.650 -21.265   2.439  1.00 23.18           O
ATOM    682  CB  ARG A  45     -16.502 -18.419   2.915  1.00 21.43           C
ATOM    683  CG  ARG A  45     -17.061 -18.145   4.296  1.00 21.91           C
ATOM    684  CD  ARG A  45     -16.737 -16.738   4.674  1.00 23.81           C
ATOM    685  NE  ARG A  45     -17.118 -16.460   6.053  1.00 47.44           N
ATOM    686  CZ  ARG A  45     -17.942 -15.486   6.415  1.00 34.81           C
ATOM    687  NH1 ARG A  45     -18.624 -14.786   5.516  1.00 45.93           N
ATOM    688  NH2 ARG A  45     -18.041 -15.177   7.694  1.00 24.99           N
ATOM    689  H   ARG A  45     -15.098 -18.709   0.963  1.00 24.13           H
ATOM    690  HA  ARG A  45     -14.555 -18.526   3.552  1.00 25.09           H
ATOM    691  HB2 ARG A  45     -16.494 -17.578   2.432  1.00 25.72           H
ATOM    692  HB3 ARG A  45     -17.098 -19.047   2.478  1.00 25.72           H
ATOM    693  HG2 ARG A  45     -18.024 -18.258   4.292  1.00 26.29           H
ATOM    694  HG3 ARG A  45     -16.659 -18.747   4.941  1.00 26.29           H
ATOM    695  HD2 ARG A  45     -15.782 -16.592   4.585  1.00 28.57           H
ATOM    696  HD3 ARG A  45     -17.221 -16.129   4.095  1.00 28.57           H
ATOM    697  HE  ARG A  45     -16.787 -16.959   6.671  1.00 56.93           H
ATOM    698 HH11 ARG A  45     -18.537 -14.960   4.678  1.00 55.12           H
ATOM    699 HH12 ARG A  45     -19.153 -14.158   5.772  1.00 55.12           H
ATOM    700 HH21 ARG A  45     -17.576 -15.605   8.278  1.00 29.99           H
ATOM    701 HH22 ARG A  45     -18.571 -14.548   7.945  1.00 29.99           H
ATOM    702  N   ASN A  46     -14.939 -20.757   4.508  1.00 20.73           N
ATOM    703  CA  ASN A  46     -15.114 -22.101   5.002  1.00 20.86           C
ATOM    704  C   ASN A  46     -16.388 -22.189   5.796  1.00 20.07           C
ATOM    705  O   ASN A  46     -16.940 -21.188   6.240  1.00 25.65           O
ATOM    706  CB  ASN A  46     -13.920 -22.494   5.838  1.00 24.66           C
ATOM    707  CG  ASN A  46     -12.618 -22.221   5.129  1.00 23.15           C
ATOM    708  OD1 ASN A  46     -11.776 -21.458   5.594  1.00 26.50           O
ATOM    709  ND2 ASN A  46     -12.438 -22.856   4.001  1.00 25.32           N
ATOM    710  H   ASN A  46     -14.660 -20.195   5.097  1.00 24.87           H
ATOM    711  HA  ASN A  46     -15.184 -22.733   4.269  1.00 25.03           H
ATOM    712  HB2 ASN A  46     -13.927 -21.984   6.663  1.00 29.59           H
ATOM    713  HB3 ASN A  46     -13.965 -23.443   6.033  1.00 29.59           H
ATOM    714 HD21 ASN A  46     -11.714 -22.740   3.552  1.00 30.38           H
ATOM    715 HD22 ASN A  46     -13.044 -23.391   3.707  1.00 30.38           H
ATOM    716  N   THR A  47     -16.891 -23.409   5.932  1.00 27.53           N
ATOM    717  CA  THR A  47     -18.146 -23.564   6.658  1.00 38.62           C
ATOM    718  C   THR A  47     -18.018 -23.102   8.109  1.00 32.21           C
ATOM    719  O   THR A  47     -19.013 -22.653   8.683  1.00 34.75           O
ATOM    720  CB  THR A  47     -18.650 -25.007   6.552  1.00 40.34           C
ATOM    721  OG1 THR A  47     -17.564 -25.940   6.588  1.00 37.42           O
ATOM    722  CG2 THR A  47     -19.428 -25.159   5.257  1.00 44.72           C
ATOM    723  H   THR A  47     -16.541 -24.134   5.628  1.00 33.03           H
ATOM    724  HA  THR A  47     -18.823 -23.007   6.245  1.00 46.35           H
ATOM    725  HB  THR A  47     -19.228 -25.211   7.305  1.00 48.41           H
ATOM    726  HG1 THR A  47     -17.852 -26.721   6.470  1.00 44.90           H
ATOM    727 HG21 THR A  47     -19.743 -26.072   5.164  1.00 53.67           H
ATOM    728 HG22 THR A  47     -20.192 -24.561   5.256  1.00 53.67           H
ATOM    729 HG23 THR A  47     -18.860 -24.944   4.501  1.00 53.67           H
ATOM    730  N   ASP A  48     -16.814 -23.155   8.702  1.00 29.92           N
ATOM    731  CA  ASP A  48     -16.672 -22.675  10.088  1.00 29.56           C
ATOM    732  C   ASP A  48     -16.728 -21.137  10.173  1.00 27.87           C
ATOM    733  O   ASP A  48     -16.561 -20.537  11.258  1.00 27.42           O
ATOM    734  CB  ASP A  48     -15.383 -23.219  10.728  1.00 31.90           C
ATOM    735  CG  ASP A  48     -14.097 -22.546  10.215  1.00 29.56           C
ATOM    736  OD1 ASP A  48     -14.128 -21.637   9.365  1.00 28.99           O
ATOM    737  OD2 ASP A  48     -13.009 -22.935  10.654  1.00 30.76           O
ATOM    738  H   ASP A  48     -16.094 -23.453   8.338  1.00 35.91           H
ATOM    739  HA  ASP A  48     -17.402 -23.027  10.620  1.00 35.47           H
ATOM    740  HB2 ASP A  48     -15.428 -23.078  11.687  1.00 38.28           H
ATOM    741  HB3 ASP A  48     -15.316 -24.168  10.535  1.00 38.28           H
ATOM    742  N   GLY A  49     -16.988 -20.495   9.034  1.00 25.87           N
ATOM    743  CA  GLY A  49     -17.016 -19.054   8.956  1.00 27.82           C
ATOM    744  C   GLY A  49     -15.668 -18.405   8.824  1.00 24.74           C
ATOM    745  O   GLY A  49     -15.591 -17.176   8.743  1.00 22.32           O
ATOM    746  H   GLY A  49     -17.152 -20.886   8.287  1.00 31.04           H
ATOM    747  HA2 GLY A  49     -17.546 -18.795   8.186  1.00 33.38           H
ATOM    748  HA3 GLY A  49     -17.434 -18.707   9.759  1.00 33.38           H
ATOM    749  N   SER A  50     -14.589 -19.181   8.851  1.00 18.51           N
ATOM    750  CA  SER A  50     -13.322 -18.543   8.601  1.00 17.01           C
ATOM    751  C   SER A  50     -13.210 -18.351   7.069  1.00 14.86           C
ATOM    752  O   SER A  50     -14.009 -18.888   6.299  1.00 15.45           O
ATOM    753  CB  SER A  50     -12.193 -19.385   9.146  1.00 18.49           C
ATOM    754  OG  SER A  50     -12.168 -20.615   8.447  1.00 20.31           O
ATOM    755  H   SER A  50     -14.575 -20.027   9.003  1.00 22.21           H
ATOM    756  HA  SER A  50     -13.252 -17.684   9.045  1.00 20.41           H
ATOM    757  HB2 SER A  50     -11.351 -18.922   9.017  1.00 22.19           H
ATOM    758  HB3 SER A  50     -12.339 -19.552  10.090  1.00 22.19           H
ATOM    759  HG  SER A  50     -12.936 -20.953   8.432  1.00 24.37           H
ATOM    760  N   THR A  51     -12.176 -17.626   6.641  1.00 16.92           N
ATOM    761  CA  THR A  51     -11.931 -17.412   5.205  1.00 12.53           C
ATOM    762  C   THR A  51     -10.463 -17.696   4.921  1.00 15.18           C
ATOM    763  O   THR A  51      -9.579 -17.344   5.727  1.00 16.32           O
ATOM    764  CB  THR A  51     -12.342 -15.991   4.835  1.00 14.45           C
ATOM    765  OG1 THR A  51     -13.736 -15.822   5.110  1.00 15.11           O
ATOM    766  CG2 THR A  51     -12.136 -15.695   3.324  1.00 15.14           C
ATOM    767  H   THR A  51     -11.602 -17.248   7.158  1.00 20.30           H
ATOM    768  HA  THR A  51     -12.439 -18.016   4.642  1.00 15.04           H
ATOM    769  HB  THR A  51     -11.794 -15.377   5.348  1.00 17.34           H
ATOM    770  HG1 THR A  51     -13.868 -15.828   5.939  1.00 18.13           H
ATOM    771 HG21 THR A  51     -12.548 -14.848   3.093  1.00 18.16           H
ATOM    772 HG22 THR A  51     -11.189 -15.651   3.120  1.00 18.16           H
ATOM    773 HG23 THR A  51     -12.541 -16.397   2.791  1.00 18.16           H
ATOM    774  N   ASP A  52     -10.211 -18.321   3.770  1.00 13.64           N
ATOM    775  CA  ASP A  52      -8.875 -18.532   3.259  1.00 11.06           C
ATOM    776  C   ASP A  52      -8.525 -17.433   2.264  1.00 14.80           C
ATOM    777  O   ASP A  52      -9.333 -17.099   1.394  1.00 14.75           O
ATOM    778  CB  ASP A  52      -8.743 -19.905   2.606  1.00 16.64           C
ATOM    779  CG  ASP A  52      -9.018 -21.013   3.568  1.00 20.34           C
ATOM    780  OD1 ASP A  52      -8.669 -20.809   4.751  1.00 18.62           O
ATOM    781  OD2 ASP A  52      -9.507 -22.063   3.138  1.00 28.36           O
ATOM    782  H   ASP A  52     -10.823 -18.639   3.257  1.00 16.37           H
ATOM    783  HA  ASP A  52      -8.238 -18.494   3.990  1.00 13.27           H
ATOM    784  HB2 ASP A  52      -9.379 -19.973   1.877  1.00 19.97           H
ATOM    785  HB3 ASP A  52      -7.840 -20.013   2.269  1.00 19.97           H
ATOM    786  N   TYR A  53      -7.294 -16.926   2.344  1.00 15.50           N
ATOM    787  CA  TYR A  53      -6.856 -15.799   1.534  1.00 16.74           C
ATOM    788  C   TYR A  53      -5.544 -16.003   0.779  1.00 14.08           C
ATOM    789  O   TYR A  53      -4.548 -16.412   1.347  1.00 11.57           O
ATOM    790  CB  TYR A  53      -6.661 -14.564   2.402  1.00 17.31           C
ATOM    791  CG  TYR A  53      -7.878 -14.078   3.144  1.00 16.55           C
ATOM    792  CD1 TYR A  53      -8.316 -14.689   4.330  1.00 16.58           C
ATOM    793  CD2 TYR A  53      -8.590 -13.000   2.663  1.00 18.83           C
ATOM    794  CE1 TYR A  53      -9.402 -14.209   5.015  1.00 16.38           C
ATOM    795  CE2 TYR A  53      -9.727 -12.562   3.298  1.00 15.73           C
ATOM    796  CZ  TYR A  53     -10.101 -13.133   4.506  1.00 13.21           C
ATOM    797  OH  TYR A  53     -11.212 -12.652   5.129  1.00 16.77           O
ATOM    798  H   TYR A  53      -6.685 -17.228   2.872  1.00 18.60           H
ATOM    799  HA  TYR A  53      -7.546 -15.693   0.860  1.00 20.08           H
ATOM    800  HB2 TYR A  53      -5.983 -14.764   3.065  1.00 20.77           H
ATOM    801  HB3 TYR A  53      -6.364 -13.837   1.832  1.00 20.77           H
ATOM    802  HD1 TYR A  53      -7.862 -15.433   4.656  1.00 19.89           H
ATOM    803  HD2 TYR A  53      -8.297 -12.563   1.896  1.00 22.60           H
ATOM    804  HE1 TYR A  53      -9.666 -14.604   5.815  1.00 19.65           H
ATOM    805  HE2 TYR A  53     -10.243 -11.886   2.921  1.00 18.87           H
ATOM    806  HH  TYR A  53     -11.434 -13.165   5.756  1.00 20.13           H
ATOM    807  N   GLY A  54      -5.486 -15.561  -0.476  1.00 16.12           N
ATOM    808  CA  GLY A  54      -4.195 -15.382  -1.127  1.00 18.26           C
ATOM    809  C   GLY A  54      -3.749 -16.587  -1.938  1.00 16.17           C
ATOM    810  O   GLY A  54      -4.450 -17.587  -2.035  1.00 16.30           O
ATOM    811  H   GLY A  54      -6.168 -15.362  -0.960  1.00 19.34           H
ATOM    812  HA2 GLY A  54      -4.245 -14.620  -1.725  1.00 21.91           H
ATOM    813  HA3 GLY A  54      -3.521 -15.209  -0.451  1.00 21.91           H
ATOM    814  N   ILE A  55      -2.523 -16.485  -2.467  1.00 17.91           N
ATOM    815  CA  ILE A  55      -1.924 -17.543  -3.286  1.00 16.99           C
ATOM    816  C   ILE A  55      -1.879 -18.891  -2.574  1.00 17.17           C
ATOM    817  O   ILE A  55      -1.863 -19.943  -3.224  1.00 16.86           O
ATOM    818  CB  ILE A  55      -0.483 -17.234  -3.789  1.00 24.68           C
ATOM    819  CG1 ILE A  55       0.388 -16.546  -2.728  1.00 23.13           C
ATOM    820  CG2 ILE A  55      -0.486 -16.565  -5.229  1.00 26.51           C
ATOM    821  CD1 ILE A  55       1.879 -16.819  -2.999  1.00 28.86           C
ATOM    822  H   ILE A  55      -2.009 -15.803  -2.364  1.00 21.50           H
ATOM    823  HA  ILE A  55      -2.520 -17.576  -4.050  1.00 20.39           H
ATOM    824  HB  ILE A  55      -0.031 -18.082  -3.922  1.00 29.61           H
ATOM    825 HG12 ILE A  55       0.238 -15.588  -2.756  1.00 27.75           H
ATOM    826 HG13 ILE A  55       0.163 -16.892  -1.850  1.00 27.75           H
ATOM    827 HG21 ILE A  55       0.430 -16.455  -5.528  1.00 31.82           H
ATOM    828 HG22 ILE A  55      -0.967 -17.141  -5.844  1.00 31.82           H
ATOM    829 HG23 ILE A  55      -0.923 -15.701  -5.175  1.00 31.82           H
ATOM    830 HD11 ILE A  55       2.409 -16.386  -2.313  1.00 34.63           H
ATOM    831 HD12 ILE A  55       2.033 -17.777  -2.981  1.00 34.63           H
ATOM    832 HD13 ILE A  55       2.112 -16.464  -3.871  1.00 34.63           H
ATOM    833  N   LEU A  56      -1.763 -18.885  -1.258  1.00 15.45           N
ATOM    834  CA  LEU A  56      -1.603 -20.098  -0.453  1.00 18.71           C
ATOM    835  C   LEU A  56      -2.772 -20.267   0.517  1.00 19.27           C
ATOM    836  O   LEU A  56      -2.712 -21.132   1.423  1.00 15.72           O
ATOM    837  CB  LEU A  56      -0.254 -20.057   0.278  1.00 18.33           C
ATOM    838  CG  LEU A  56       0.995 -20.396  -0.621  1.00 19.62           C
ATOM    839  CD1 LEU A  56       2.377 -20.173   0.122  1.00 16.42           C
ATOM    840  CD2 LEU A  56       0.918 -21.866  -1.131  1.00 18.60           C
ATOM    841  H   LEU A  56      -1.773 -18.167  -0.785  1.00 18.54           H
ATOM    842  HA  LEU A  56      -1.585 -20.885  -1.019  1.00 22.45           H
ATOM    843  HB2 LEU A  56      -0.124 -19.164   0.633  1.00 22.00           H
ATOM    844  HB3 LEU A  56      -0.277 -20.702   1.001  1.00 22.00           H
ATOM    845  HG  LEU A  56       0.972 -19.783  -1.372  1.00 23.54           H
ATOM    846 HD11 LEU A  56       3.100 -20.422  -0.474  1.00 19.71           H
ATOM    847 HD12 LEU A  56       2.458 -19.237   0.366  1.00 19.71           H
ATOM    848 HD13 LEU A  56       2.400 -20.725   0.919  1.00 19.71           H
ATOM    849 HD21 LEU A  56       1.767 -22.105  -1.535  1.00 22.32           H
ATOM    850 HD22 LEU A  56       0.732 -22.451  -0.381  1.00 22.32           H
ATOM    851 HD23 LEU A  56       0.209 -21.935  -1.789  1.00 22.32           H
ATOM    852  N   GLN A  57      -3.860 -19.504   0.315  1.00 15.03           N
ATOM    853  CA  GLN A  57      -5.145 -19.759   0.956  1.00 13.17           C
ATOM    854  C   GLN A  57      -4.997 -19.909   2.483  1.00 16.63           C
ATOM    855  O   GLN A  57      -5.464 -20.872   3.101  1.00 15.94           O
ATOM    856  CB  GLN A  57      -5.808 -20.973   0.331  1.00 18.61           C
ATOM    857  CG  GLN A  57      -6.327 -20.643  -1.049  1.00 17.97           C
ATOM    858  CD  GLN A  57      -7.506 -19.683  -0.993  1.00 14.31           C
ATOM    859  OE1 GLN A  57      -8.674 -20.080  -0.860  1.00 14.84           O
ATOM    860  NE2 GLN A  57      -7.195 -18.398  -1.119  1.00 16.69           N
ATOM    861  H   GLN A  57      -3.872 -18.818  -0.203  1.00 18.04           H
ATOM    862  HA  GLN A  57      -5.721 -18.992   0.812  1.00 15.80           H
ATOM    863  HB2 GLN A  57      -5.162 -21.692   0.256  1.00 22.33           H
ATOM    864  HB3 GLN A  57      -6.555 -21.254   0.883  1.00 22.33           H
ATOM    865  HG2 GLN A  57      -5.620 -20.227  -1.566  1.00 21.56           H
ATOM    866  HG3 GLN A  57      -6.620 -21.459  -1.485  1.00 21.56           H
ATOM    867 HE21 GLN A  57      -6.374 -18.163  -1.223  1.00 20.03           H
ATOM    868 HE22 GLN A  57      -7.813 -17.801  -1.096  1.00 20.03           H
ATOM    869  N   ILE A  58      -4.387 -18.891   3.064  1.00 15.44           N
ATOM    870  CA  ILE A  58      -4.120 -18.837   4.504  1.00 13.71           C
ATOM    871  C   ILE A  58      -5.375 -18.448   5.272  1.00 20.41           C
ATOM    872  O   ILE A  58      -6.082 -17.498   4.926  1.00 14.32           O
ATOM    873  CB  ILE A  58      -2.941 -17.888   4.775  1.00 15.58           C
ATOM    874  CG1 ILE A  58      -1.659 -18.501   4.204  1.00 18.96           C
ATOM    875  CG2 ILE A  58      -2.737 -17.534   6.289  1.00 16.24           C
ATOM    876  CD1 ILE A  58      -0.552 -17.568   4.207  1.00 14.92           C
ATOM    877  H   ILE A  58      -4.108 -18.197   2.642  1.00 18.53           H
ATOM    878  HA  ILE A  58      -3.885 -19.724   4.819  1.00 16.45           H
ATOM    879  HB  ILE A  58      -3.154 -17.051   4.332  1.00 18.70           H
ATOM    880 HG12 ILE A  58      -1.408 -19.269   4.742  1.00 22.75           H
ATOM    881 HG13 ILE A  58      -1.819 -18.776   3.288  1.00 22.75           H
ATOM    882 HG21 ILE A  58      -1.942 -16.987   6.381  1.00 19.49           H
ATOM    883 HG22 ILE A  58      -3.513 -17.046   6.606  1.00 19.49           H
ATOM    884 HG23 ILE A  58      -2.634 -18.356   6.794  1.00 19.49           H
ATOM    885 HD11 ILE A  58       0.147 -17.906   3.626  1.00 17.90           H
ATOM    886 HD12 ILE A  58      -0.864 -16.708   3.885  1.00 17.90           H
ATOM    887 HD13 ILE A  58      -0.216 -17.480   5.113  1.00 17.90           H
ATOM    888  N   ASN A  59      -5.662 -19.227   6.313  1.00 18.74           N
ATOM    889  CA  ASN A  59      -6.931 -19.224   6.994  1.00 19.01           C
ATOM    890  C   ASN A  59      -6.965 -18.192   8.104  1.00 16.42           C
ATOM    891  O   ASN A  59      -6.014 -18.064   8.865  1.00 21.69           O
ATOM    892  CB  ASN A  59      -7.203 -20.577   7.641  1.00 18.93           C
ATOM    893  CG  ASN A  59      -8.589 -20.674   8.121  1.00 22.38           C
ATOM    894  OD1 ASN A  59      -8.843 -20.664   9.317  1.00 28.37           O
ATOM    895  ND2 ASN A  59      -9.507 -20.703   7.211  1.00 24.07           N
ATOM    896  H   ASN A  59      -5.105 -19.789   6.652  1.00 22.49           H
ATOM    897  HA  ASN A  59      -7.612 -19.016   6.335  1.00 22.81           H
ATOM    898  HB2 ASN A  59      -7.055 -21.280   6.989  1.00 22.72           H
ATOM    899  HB3 ASN A  59      -6.608 -20.696   8.398  1.00 22.72           H
ATOM    900 HD21 ASN A  59     -10.335 -20.759   7.436  1.00 28.89           H
ATOM    901 HD22 ASN A  59      -9.289 -20.665   6.380  1.00 28.89           H
ATOM    902  N   SER A  60      -8.090 -17.479   8.203  1.00 18.14           N
ATOM    903  CA  SER A  60      -8.303 -16.456   9.209  1.00 18.55           C
ATOM    904  C   SER A  60      -8.590 -17.040  10.597  1.00 23.94           C
ATOM    905  O   SER A  60      -8.695 -16.276  11.564  1.00 24.23           O
ATOM    906  CB  SER A  60      -9.483 -15.576   8.821  1.00 15.49           C
ATOM    907  OG  SER A  60     -10.670 -16.361   8.760  1.00 15.90           O
ATOM    908  H   SER A  60      -8.765 -17.579   7.679  1.00 21.77           H
ATOM    909  HA  SER A  60      -7.503 -15.909   9.254  1.00 22.26           H
ATOM    910  HB2 SER A  60      -9.595 -14.878   9.486  1.00 18.58           H
ATOM    911  HB3 SER A  60      -9.316 -15.181   7.951  1.00 18.58           H
ATOM    912  HG  SER A  60     -11.329 -15.872   8.582  1.00 19.08           H
ATOM    913  N   ARG A  61      -8.762 -18.354  10.721  1.00 21.35           N
ATOM    914  CA  ARG A  61      -9.018 -18.928  12.059  1.00 25.22           C
ATOM    915  C   ARG A  61      -7.792 -18.797  12.940  1.00 29.02           C
ATOM    916  O   ARG A  61      -7.912 -18.567  14.143  1.00 26.91           O
ATOM    917  CB  ARG A  61      -9.448 -20.390  11.934  1.00 27.97           C
ATOM    918  CG  ARG A  61     -10.217 -20.991  13.142  1.00 47.15           C
ATOM    919  CD  ARG A  61     -11.732 -20.613  13.109  1.00 60.39           C
ATOM    920  NE  ARG A  61     -12.227 -20.143  14.405  1.00 72.11           N
ATOM    921  CZ  ARG A  61     -13.504 -20.125  14.780  1.00 63.28           C
ATOM    922  NH1 ARG A  61     -14.477 -20.519  13.972  1.00 56.46           N
ATOM    923  NH2 ARG A  61     -13.813 -19.707  15.998  1.00 61.50           N
ATOM    924  H   ARG A  61      -8.737 -18.923  10.076  1.00 25.63           H
ATOM    925  HA  ARG A  61      -9.749 -18.452  12.482  1.00 30.26           H
ATOM    926  HB2 ARG A  61     -10.028 -20.468  11.160  1.00 33.56           H
ATOM    927  HB3 ARG A  61      -8.651 -20.929  11.807  1.00 33.56           H
ATOM    928  HG2 ARG A  61     -10.145 -21.958  13.119  1.00 56.58           H
ATOM    929  HG3 ARG A  61      -9.837 -20.649  13.966  1.00 56.58           H
ATOM    930  HD2 ARG A  61     -11.867 -19.904  12.461  1.00 72.46           H
ATOM    931  HD3 ARG A  61     -12.248 -21.395  12.857  1.00 72.46           H
ATOM    932  HE  ARG A  61     -11.646 -19.854  14.969  1.00 86.53           H
ATOM    933 HH11 ARG A  61     -14.292 -20.796  13.179  1.00 67.75           H
ATOM    934 HH12 ARG A  61     -15.294 -20.497  14.240  1.00 67.75           H
ATOM    935 HH21 ARG A  61     -13.192 -19.452  16.535  1.00 73.80           H
ATOM    936 HH22 ARG A  61     -14.634 -19.691  16.252  1.00 73.80           H
ATOM    937  N   TRP A  62      -6.601 -18.846  12.334  1.00 24.23           N
ATOM    938  CA  TRP A  62      -5.363 -18.904  13.086  1.00 24.37           C
ATOM    939  C   TRP A  62      -4.385 -17.811  12.699  1.00 24.09           C
ATOM    940  O   TRP A  62      -3.692 -17.281  13.562  1.00 21.89           O
ATOM    941  CB  TRP A  62      -4.676 -20.258  12.876  1.00 25.31           C
ATOM    942  CG  TRP A  62      -5.526 -21.386  13.271  1.00 26.80           C
ATOM    943  CD1 TRP A  62      -6.290 -22.139  12.452  1.00 31.86           C
ATOM    944  CD2 TRP A  62      -5.740 -21.871  14.594  1.00 31.45           C
ATOM    945  NE1 TRP A  62      -6.984 -23.066  13.183  1.00 35.89           N
ATOM    946  CE2 TRP A  62      -6.645 -22.938  14.498  1.00 34.91           C
ATOM    947  CE3 TRP A  62      -5.257 -21.498  15.860  1.00 33.91           C
ATOM    948  CZ2 TRP A  62      -7.087 -23.655  15.615  1.00 50.18           C
ATOM    949  CZ3 TRP A  62      -5.677 -22.228  16.974  1.00 41.19           C
ATOM    950  CH2 TRP A  62      -6.596 -23.288  16.839  1.00 49.20           C
ATOM    951  H   TRP A  62      -6.492 -18.847  11.481  1.00 29.08           H
ATOM    952  HA  TRP A  62      -5.596 -18.782  14.020  1.00 29.24           H
ATOM    953  HB2 TRP A  62      -4.457 -20.360  11.936  1.00 30.38           H
ATOM    954  HB3 TRP A  62      -3.867 -20.288  13.410  1.00 30.38           H
ATOM    955  HD1 TRP A  62      -6.338 -22.043  11.528  1.00 38.24           H
ATOM    956  HE1 TRP A  62      -7.543 -23.636  12.864  1.00 43.07           H
ATOM    957  HE3 TRP A  62      -4.672 -20.781  15.954  1.00 40.69           H
ATOM    958  HZ2 TRP A  62      -7.692 -24.357  15.530  1.00 60.22           H
ATOM    959  HZ3 TRP A  62      -5.346 -22.011  17.816  1.00 49.43           H
ATOM    960  HH2 TRP A  62      -6.875 -23.747  17.598  1.00 59.04           H
ATOM    961  N   TRP A  63      -4.351 -17.429  11.420  1.00 17.82           N
ATOM    962  CA  TRP A  63      -3.154 -16.826  10.862  1.00 18.01           C
ATOM    963  C   TRP A  63      -3.282 -15.344  10.543  1.00 16.66           C
ATOM    964  O   TRP A  63      -2.287 -14.635  10.625  1.00 20.55           O
ATOM    965  CB  TRP A  63      -2.771 -17.602   9.592  1.00 18.93           C
ATOM    966  CG  TRP A  63      -2.563 -19.011   9.905  1.00 16.12           C
ATOM    967  CD1 TRP A  63      -3.330 -20.077   9.517  1.00 18.00           C
ATOM    968  CD2 TRP A  63      -1.504 -19.552  10.726  1.00 16.78           C
ATOM    969  NE1 TRP A  63      -2.783 -21.220  10.004  1.00 20.03           N
ATOM    970  CE2 TRP A  63      -1.688 -20.930  10.773  1.00 21.24           C
ATOM    971  CE3 TRP A  63      -0.416 -18.995  11.393  1.00 16.52           C
ATOM    972  CZ2 TRP A  63      -0.832 -21.784  11.493  1.00 22.34           C
ATOM    973  CZ3 TRP A  63       0.454 -19.863  12.123  1.00 19.16           C
ATOM    974  CH2 TRP A  63       0.225 -21.220  12.146  1.00 19.59           C
ATOM    975  H   TRP A  63      -5.004 -17.511  10.868  1.00 21.39           H
ATOM    976  HA  TRP A  63      -2.427 -16.893  11.501  1.00 21.61           H
ATOM    977  HB2 TRP A  63      -3.484 -17.530   8.939  1.00 22.72           H
ATOM    978  HB3 TRP A  63      -1.948 -17.240   9.225  1.00 22.72           H
ATOM    979  HD1 TRP A  63      -4.103 -20.026   9.003  1.00 21.60           H
ATOM    980  HE1 TRP A  63      -3.081 -22.012   9.852  1.00 24.04           H
ATOM    981  HE3 TRP A  63      -0.260 -18.078  11.365  1.00 19.82           H
ATOM    982  HZ2 TRP A  63      -0.982 -22.702  11.522  1.00 26.81           H
ATOM    983  HZ3 TRP A  63       1.179 -19.509  12.585  1.00 22.99           H
ATOM    984  HH2 TRP A  63       0.808 -21.769  12.620  1.00 23.51           H
ATOM    985  N   CYS A  64      -4.473 -14.840  10.257  1.00 17.44           N
ATOM    986  CA  CYS A  64      -4.613 -13.423   9.949  1.00 19.73           C
ATOM    987  C   CYS A  64      -5.904 -12.916  10.554  1.00 17.15           C
ATOM    988  O   CYS A  64      -6.799 -13.695  10.906  1.00 17.46           O
ATOM    989  CB  CYS A  64      -4.573 -13.179   8.417  1.00 16.43           C
ATOM    990  SG  CYS A  64      -5.859 -14.060   7.430  1.00 19.17           S
ATOM    991  H   CYS A  64      -5.205 -15.292  10.234  1.00 20.92           H
ATOM    992  HA  CYS A  64      -3.884 -12.924  10.351  1.00 23.68           H
ATOM    993  HB2 CYS A  64      -4.688 -12.229   8.258  1.00 19.71           H
ATOM    994  HB3 CYS A  64      -3.708 -13.468   8.086  1.00 19.71           H
ATOM    995  N   ASN A  65      -6.027 -11.587  10.609  1.00 20.28           N
ATOM    996  CA  ASN A  65      -7.236 -10.969  11.118  1.00 24.78           C
ATOM    997  C   ASN A  65      -8.082 -10.413   9.969  1.00 16.07           C
ATOM    998  O   ASN A  65      -7.584  -9.619   9.172  1.00 20.76           O
ATOM    999  CB  ASN A  65      -6.922  -9.835  12.079  1.00 24.24           C
ATOM   1000  CG  ASN A  65      -8.173  -9.137  12.507  1.00 26.68           C
ATOM   1001  OD1 ASN A  65      -9.116  -9.781  13.026  1.00 21.81           O
ATOM   1002  ND2 ASN A  65      -8.251  -7.850  12.199  1.00 29.45           N
ATOM   1003  H   ASN A  65      -5.422 -11.031  10.355  1.00 24.34           H
ATOM   1004  HA  ASN A  65      -7.739 -11.660  11.578  1.00 29.73           H
ATOM   1005  HB2 ASN A  65      -6.484 -10.191  12.868  1.00 29.09           H
ATOM   1006  HB3 ASN A  65      -6.345  -9.191  11.641  1.00 29.09           H
ATOM   1007 HD21 ASN A  65      -8.948  -7.396  12.420  1.00 35.34           H
ATOM   1008 HD22 ASN A  65      -7.606  -7.468  11.778  1.00 35.34           H
ATOM   1009  N   ASP A  66      -9.320 -10.860   9.881  1.00 18.09           N
ATOM   1010  CA  ASP A  66     -10.277 -10.293   8.938  1.00 17.27           C
ATOM   1011  C   ASP A  66     -11.463  -9.713   9.685  1.00 18.14           C
ATOM   1012  O   ASP A  66     -12.453  -9.330   9.058  1.00 19.34           O
ATOM   1013  CB  ASP A  66     -10.714 -11.324   7.902  1.00 15.86           C
ATOM   1014  CG  ASP A  66     -11.540 -12.430   8.465  1.00 17.56           C
ATOM   1015  OD1 ASP A  66     -11.943 -12.384   9.658  1.00 20.60           O
ATOM   1016  OD2 ASP A  66     -11.766 -13.404   7.686  1.00 14.68           O
ATOM   1017  H   ASP A  66      -9.638 -11.499  10.361  1.00 21.71           H
ATOM   1018  HA  ASP A  66      -9.857  -9.584   8.426  1.00 20.72           H
ATOM   1019  HB2 ASP A  66     -11.242 -10.877   7.222  1.00 19.03           H
ATOM   1020  HB3 ASP A  66      -9.924 -11.719   7.502  1.00 19.03           H
ATOM   1021  N   GLY A  67     -11.389  -9.663  11.003  1.00 21.05           N
ATOM   1022  CA  GLY A  67     -12.400  -8.991  11.789  1.00 20.07           C
ATOM   1023  C   GLY A  67     -13.724  -9.678  11.894  1.00 29.18           C
ATOM   1024  O   GLY A  67     -14.632  -9.128  12.541  1.00 31.85           O
ATOM   1025  H   GLY A  67     -10.757 -10.014  11.468  1.00 25.26           H
ATOM   1026  HA2 GLY A  67     -12.060  -8.878  12.691  1.00 24.09           H
ATOM   1027  HA3 GLY A  67     -12.557  -8.116  11.400  1.00 24.09           H
ATOM   1028  N   ARG A  68     -13.871 -10.855  11.288  1.00 21.75           N
ATOM   1029  CA  ARG A  68     -15.161 -11.529  11.212  1.00 19.95           C
ATOM   1030  C   ARG A  68     -14.996 -13.018  11.385  1.00 25.56           C
ATOM   1031  O   ARG A  68     -15.798 -13.809  10.863  1.00 23.05           O
ATOM   1032  CB  ARG A  68     -15.832 -11.180   9.889  1.00 24.11           C
ATOM   1033  CG  ARG A  68     -15.109 -11.805   8.670  1.00 21.10           C
ATOM   1034  CD  ARG A  68     -16.132 -12.064   7.580  1.00 20.23           C
ATOM   1035  NE  ARG A  68     -15.776 -13.025   6.553  1.00 25.42           N
ATOM   1036  CZ  ARG A  68     -16.114 -12.883   5.271  1.00 32.55           C
ATOM   1037  NH1 ARG A  68     -16.864 -11.871   4.877  1.00 27.68           N
ATOM   1038  NH2 ARG A  68     -15.695 -13.787   4.358  1.00 17.73           N
ATOM   1039  H   ARG A  68     -13.231 -11.287  10.909  1.00 26.10           H
ATOM   1040  HA  ARG A  68     -15.746 -11.236  11.928  1.00 23.94           H
ATOM   1041  HB2 ARG A  68     -16.744 -11.511   9.900  1.00 28.93           H
ATOM   1042  HB3 ARG A  68     -15.831 -10.216   9.778  1.00 28.93           H
ATOM   1043  HG2 ARG A  68     -14.436 -11.192   8.333  1.00 25.33           H
ATOM   1044  HG3 ARG A  68     -14.696 -12.645   8.923  1.00 25.33           H
ATOM   1045  HD2 ARG A  68     -16.942 -12.390   8.001  1.00 24.28           H
ATOM   1046  HD3 ARG A  68     -16.308 -11.223   7.128  1.00 24.28           H
ATOM   1047  HE  ARG A  68     -15.324 -13.721   6.782  1.00 30.50           H
ATOM   1048 HH11 ARG A  68     -17.141 -11.292   5.450  1.00 33.21           H
ATOM   1049 HH12 ARG A  68     -17.075 -11.790   4.047  1.00 33.21           H
ATOM   1050 HH21 ARG A  68     -15.210 -14.453   4.604  1.00 21.27           H
ATOM   1051 HH22 ARG A  68     -15.913 -13.695   3.531  1.00 21.27           H
ATOM   1052  N   THR A  69     -13.939 -13.437  12.096  1.00 20.84           N
ATOM   1053  CA  THR A  69     -13.764 -14.853  12.395  1.00 21.74           C
ATOM   1054  C   THR A  69     -13.760 -14.971  13.919  1.00 20.11           C
ATOM   1055  O   THR A  69     -12.709 -14.908  14.551  1.00 19.19           O
ATOM   1056  CB  THR A  69     -12.492 -15.411  11.770  1.00 24.92           C
ATOM   1057  OG1 THR A  69     -12.461 -15.067  10.352  1.00 19.97           O
ATOM   1058  CG2 THR A  69     -12.477 -16.942  11.924  1.00 25.93           C
ATOM   1059  H   THR A  69     -13.325 -12.922  12.407  1.00 25.01           H
ATOM   1060  HA  THR A  69     -14.498 -15.374  12.034  1.00 26.09           H
ATOM   1061  HB  THR A  69     -11.709 -15.040  12.205  1.00 29.91           H
ATOM   1062  HG1 THR A  69     -12.477 -14.232  10.259  1.00 23.96           H
ATOM   1063 HG21 THR A  69     -11.653 -17.305  11.562  1.00 31.11           H
ATOM   1064 HG22 THR A  69     -12.540 -17.182  12.862  1.00 31.11           H
ATOM   1065 HG23 THR A  69     -13.228 -17.331  11.449  1.00 31.11           H
ATOM   1066  N   PRO A  70     -14.921 -15.095  14.542  1.00 22.20           N
ATOM   1067  CA  PRO A  70     -14.953 -15.058  16.005  1.00 32.05           C
ATOM   1068  C   PRO A  70     -14.019 -16.059  16.660  1.00 30.52           C
ATOM   1069  O   PRO A  70     -13.886 -17.214  16.239  1.00 31.46           O
ATOM   1070  CB  PRO A  70     -16.415 -15.337  16.316  1.00 33.31           C
ATOM   1071  CG  PRO A  70     -17.109 -14.603  15.237  1.00 30.25           C
ATOM   1072  CD  PRO A  70     -16.210 -14.681  13.978  1.00 26.25           C
ATOM   1073  HA  PRO A  70     -14.702 -14.175  16.318  1.00 38.46           H
ATOM   1074  HB2 PRO A  70     -16.597 -16.288  16.275  1.00 39.98           H
ATOM   1075  HB3 PRO A  70     -16.650 -14.991  17.191  1.00 39.98           H
ATOM   1076  HG2 PRO A  70     -17.968 -15.020  15.066  1.00 36.29           H
ATOM   1077  HG3 PRO A  70     -17.236 -13.680  15.507  1.00 36.29           H
ATOM   1078  HD2 PRO A  70     -16.544 -15.340  13.350  1.00 31.50           H
ATOM   1079  HD3 PRO A  70     -16.140 -13.816  13.545  1.00 31.50           H
ATOM   1080  N   GLY A  71     -13.315 -15.574  17.685  1.00 25.91           N
ATOM   1081  CA  GLY A  71     -12.470 -16.435  18.462  1.00 40.00           C
ATOM   1082  C   GLY A  71     -11.166 -16.753  17.790  1.00 36.89           C
ATOM   1083  O   GLY A  71     -10.372 -17.512  18.343  1.00 43.17           O
ATOM   1084  H   GLY A  71     -13.321 -14.752  17.938  1.00 31.09           H
ATOM   1085  HA2 GLY A  71     -12.276 -16.006  19.310  1.00 48.00           H
ATOM   1086  HA3 GLY A  71     -12.935 -17.269  18.629  1.00 48.00           H
ATOM   1087  N   SER A  72     -10.903 -16.167  16.630  1.00 28.55           N
ATOM   1088  CA  SER A  72      -9.716 -16.537  15.899  1.00 29.97           C
ATOM   1089  C   SER A  72      -8.489 -15.856  16.486  1.00 36.86           C
ATOM   1090  O   SER A  72      -8.553 -14.924  17.303  1.00 35.46           O
ATOM   1091  CB  SER A  72      -9.883 -16.187  14.410  1.00 29.89           C
ATOM   1092  OG  SER A  72      -9.955 -14.782  14.244  1.00 34.33           O
ATOM   1093  H   SER A  72     -11.390 -15.565  16.258  1.00 34.27           H
ATOM   1094  HA  SER A  72      -9.577 -17.495  15.968  1.00 35.97           H
ATOM   1095  HB2 SER A  72      -9.122 -16.528  13.915  1.00 35.87           H
ATOM   1096  HB3 SER A  72     -10.702 -16.589  14.079  1.00 35.87           H
ATOM   1097  HG  SER A  72     -10.526 -14.459  14.769  1.00 41.20           H
ATOM   1098  N   ARG A  73      -7.356 -16.338  16.025  1.00 25.53           N
ATOM   1099  CA  ARG A  73      -6.063 -15.768  16.289  1.00 27.28           C
ATOM   1100  C   ARG A  73      -5.573 -15.174  14.973  1.00 27.74           C
ATOM   1101  O   ARG A  73      -6.123 -15.397  13.885  1.00 31.33           O
ATOM   1102  CB  ARG A  73      -5.120 -16.848  16.822  1.00 32.30           C
ATOM   1103  CG  ARG A  73      -5.783 -17.806  17.827  1.00 34.84           C
ATOM   1104  CD  ARG A  73      -5.707 -17.274  19.252  1.00 45.74           C
ATOM   1105  NE  ARG A  73      -4.320 -16.942  19.555  1.00 49.99           N
ATOM   1106  CZ  ARG A  73      -3.600 -17.497  20.515  1.00 54.43           C
ATOM   1107  NH1 ARG A  73      -4.146 -18.317  21.401  1.00 62.63           N
ATOM   1108  NH2 ARG A  73      -2.293 -17.233  20.582  1.00 48.18           N
ATOM   1109  H   ARG A  73      -7.312 -17.038  15.528  1.00 30.64           H
ATOM   1110  HA  ARG A  73      -6.091 -15.070  16.962  1.00 32.73           H
ATOM   1111  HB2 ARG A  73      -4.797 -17.377  16.076  1.00 38.76           H
ATOM   1112  HB3 ARG A  73      -4.375 -16.418  17.271  1.00 38.76           H
ATOM   1113  HG2 ARG A  73      -6.718 -17.916  17.594  1.00 41.81           H
ATOM   1114  HG3 ARG A  73      -5.331 -18.663  17.798  1.00 41.81           H
ATOM   1115  HD2 ARG A  73      -6.249 -16.474  19.336  1.00 54.89           H
ATOM   1116  HD3 ARG A  73      -6.014 -17.951  19.875  1.00 54.89           H
ATOM   1117  HE  ARG A  73      -3.942 -16.339  19.073  1.00 59.98           H
ATOM   1118 HH11 ARG A  73      -4.986 -18.497  21.359  1.00 75.15           H
ATOM   1119 HH12 ARG A  73      -3.662 -18.668  22.019  1.00 75.15           H
ATOM   1120 HH21 ARG A  73      -1.931 -16.708  20.006  1.00 57.82           H
ATOM   1121 HH22 ARG A  73      -1.814 -17.588  21.202  1.00 57.82           H
ATOM   1122  N   ASN A  74      -4.489 -14.430  15.112  1.00 22.98           N
ATOM   1123  CA  ASN A  74      -3.891 -13.663  14.082  1.00 20.30           C
ATOM   1124  C   ASN A  74      -2.392 -13.858  14.238  1.00 23.86           C
ATOM   1125  O   ASN A  74      -1.651 -12.927  14.534  1.00 26.03           O
ATOM   1126  CB  ASN A  74      -4.252 -12.192  14.213  1.00 21.27           C
ATOM   1127  CG  ASN A  74      -3.523 -11.314  13.172  1.00 19.36           C
ATOM   1128  OD1 ASN A  74      -2.805 -11.808  12.290  1.00 22.41           O
ATOM   1129  ND2 ASN A  74      -3.732 -10.008  13.266  1.00 26.17           N
ATOM   1130  H   ASN A  74      -4.064 -14.359  15.856  1.00 27.58           H
ATOM   1131  HA  ASN A  74      -4.196 -13.965  13.212  1.00 24.36           H
ATOM   1132  HB2 ASN A  74      -5.207 -12.086  14.081  1.00 25.53           H
ATOM   1133  HB3 ASN A  74      -4.002 -11.880  15.097  1.00 25.53           H
ATOM   1134 HD21 ASN A  74      -3.351  -9.471  12.713  1.00 31.40           H
ATOM   1135 HD22 ASN A  74      -4.247  -9.698  13.881  1.00 31.40           H
ATOM   1136  N   LEU A  75      -1.964 -15.114  14.084  1.00 23.79           N
ATOM   1137  CA  LEU A  75      -0.607 -15.520  14.414  1.00 26.65           C
ATOM   1138  C   LEU A  75       0.425 -14.931  13.461  1.00 27.84           C
ATOM   1139  O   LEU A  75       1.592 -14.804  13.844  1.00 26.37           O
ATOM   1140  CB  LEU A  75      -0.575 -17.052  14.445  1.00 26.46           C
ATOM   1141  CG  LEU A  75      -1.343 -17.642  15.642  1.00 33.61           C
ATOM   1142  CD1 LEU A  75      -1.384 -19.137  15.600  1.00 29.68           C
ATOM   1143  CD2 LEU A  75      -0.733 -17.208  16.978  1.00 35.00           C
ATOM   1144  H   LEU A  75      -2.451 -15.757  13.786  1.00 28.55           H
ATOM   1145  HA  LEU A  75      -0.349 -15.199  15.292  1.00 31.97           H
ATOM   1146  HB2 LEU A  75      -0.979 -17.392  13.632  1.00 31.76           H
ATOM   1147  HB3 LEU A  75       0.347 -17.346  14.505  1.00 31.76           H
ATOM   1148  HG  LEU A  75      -2.249 -17.301  15.581  1.00 40.33           H
ATOM   1149 HD11 LEU A  75      -2.307 -19.429  15.658  1.00 35.61           H
ATOM   1150 HD12 LEU A  75      -0.993 -19.441  14.766  1.00 35.61           H
ATOM   1151 HD13 LEU A  75      -0.879 -19.488  16.350  1.00 35.61           H
ATOM   1152 HD21 LEU A  75      -1.075 -17.781  17.682  1.00 42.01           H
ATOM   1153 HD22 LEU A  75       0.232 -17.289  16.925  1.00 42.01           H
ATOM   1154 HD23 LEU A  75      -0.978 -16.286  17.153  1.00 42.01           H
ATOM   1155  N   CYS A  76       0.047 -14.509  12.253  1.00 21.75           N
ATOM   1156  CA  CYS A  76       1.035 -13.821  11.439  1.00 17.49           C
ATOM   1157  C   CYS A  76       1.023 -12.312  11.657  1.00 22.63           C
ATOM   1158  O   CYS A  76       1.779 -11.600  10.990  1.00 26.09           O
ATOM   1159  CB  CYS A  76       0.823 -14.130   9.934  1.00 17.80           C
ATOM   1160  SG  CYS A  76       1.099 -15.885   9.664  1.00 20.64           S
ATOM   1161  H   CYS A  76      -0.734 -14.606  11.907  1.00 26.10           H
ATOM   1162  HA  CYS A  76       1.914 -14.156  11.679  1.00 20.99           H
ATOM   1163  HB2 CYS A  76      -0.085 -13.908   9.676  1.00 21.36           H
ATOM   1164  HB3 CYS A  76       1.453 -13.623   9.400  1.00 21.36           H
ATOM   1165  N   ASN A  77       0.157 -11.840  12.540  1.00 23.17           N
ATOM   1166  CA  ASN A  77       0.040 -10.438  12.893  1.00 23.59           C
ATOM   1167  C   ASN A  77      -0.117  -9.587  11.643  1.00 24.70           C
ATOM   1168  O   ASN A  77       0.669  -8.675  11.384  1.00 29.95           O
ATOM   1169  CB  ASN A  77       1.270 -10.049  13.722  1.00 26.22           C
ATOM   1170  CG  ASN A  77       1.399 -10.896  15.007  1.00 34.67           C
ATOM   1171  OD1 ASN A  77       2.432 -11.523  15.259  1.00 35.10           O
ATOM   1172  ND2 ASN A  77       0.358 -10.891  15.827  1.00 37.95           N
ATOM   1173  H   ASN A  77      -0.399 -12.337  12.968  1.00 27.80           H
ATOM   1174  HA  ASN A  77      -0.755 -10.279  13.424  1.00 28.31           H
ATOM   1175  HB2 ASN A  77       2.069 -10.184  13.190  1.00 31.47           H
ATOM   1176  HB3 ASN A  77       1.198  -9.117  13.981  1.00 31.47           H
ATOM   1177 HD21 ASN A  77      -0.341 -10.431  15.630  1.00 45.54           H
ATOM   1178 HD22 ASN A  77       0.382 -11.347  16.555  1.00 45.54           H
ATOM   1179  N   ILE A  78      -1.132  -9.932  10.845  1.00 23.26           N
ATOM   1180  CA  ILE A  78      -1.430  -9.196   9.613  1.00 27.32           C
ATOM   1181  C   ILE A  78      -2.932  -9.163   9.357  1.00 22.93           C
ATOM   1182  O   ILE A  78      -3.646 -10.125   9.674  1.00 21.43           O
ATOM   1183  CB  ILE A  78      -0.792  -9.798   8.329  1.00 24.42           C
ATOM   1184  CG1 ILE A  78      -0.994 -11.324   8.283  1.00 22.37           C
ATOM   1185  CG2 ILE A  78       0.617  -9.238   8.034  1.00 26.74           C
ATOM   1186  CD1 ILE A  78      -0.737 -11.954   6.876  1.00 21.35           C
ATOM   1187  H   ILE A  78      -1.664 -10.590  10.997  1.00 27.92           H
ATOM   1188  HA  ILE A  78      -1.070  -8.312   9.782  1.00 32.78           H
ATOM   1189  HB  ILE A  78      -1.274  -9.485   7.547  1.00 29.31           H
ATOM   1190 HG12 ILE A  78      -0.379 -11.739   8.909  1.00 26.85           H
ATOM   1191 HG13 ILE A  78      -1.909 -11.525   8.534  1.00 26.85           H
ATOM   1192 HG21 ILE A  78       0.927  -9.592   7.186  1.00 32.09           H
ATOM   1193 HG22 ILE A  78       0.569  -8.270   7.991  1.00 32.09           H
ATOM   1194 HG23 ILE A  78       1.219  -9.508   8.745  1.00 32.09           H
ATOM   1195 HD11 ILE A  78      -0.940 -12.902   6.912  1.00 25.62           H
ATOM   1196 HD12 ILE A  78      -1.310 -11.518   6.225  1.00 25.62           H
ATOM   1197 HD13 ILE A  78       0.194 -11.824   6.636  1.00 25.62           H
ATOM   1198  N   PRO A  79      -3.436  -8.126   8.711  1.00 26.56           N
ATOM   1199  CA  PRO A  79      -4.788  -8.210   8.163  1.00 16.85           C
ATOM   1200  C   PRO A  79      -4.821  -9.255   7.075  1.00 17.16           C
ATOM   1201  O   PRO A  79      -3.874  -9.377   6.296  1.00 20.78           O
ATOM   1202  CB  PRO A  79      -5.034  -6.814   7.579  1.00 21.62           C
ATOM   1203  CG  PRO A  79      -3.688  -6.173   7.421  1.00 28.77           C
ATOM   1204  CD  PRO A  79      -2.732  -6.871   8.371  1.00 24.72           C
ATOM   1205  HA  PRO A  79      -5.446  -8.391   8.853  1.00 20.22           H
ATOM   1206  HB2 PRO A  79      -5.475  -6.896   6.719  1.00 25.94           H
ATOM   1207  HB3 PRO A  79      -5.587  -6.300   8.188  1.00 25.94           H
ATOM   1208  HG2 PRO A  79      -3.389  -6.278   6.505  1.00 34.53           H
ATOM   1209  HG3 PRO A  79      -3.754  -5.231   7.643  1.00 34.53           H
ATOM   1210  HD2 PRO A  79      -1.887  -7.059   7.933  1.00 29.66           H
ATOM   1211  HD3 PRO A  79      -2.582  -6.335   9.165  1.00 29.66           H
ATOM   1212  N   CYS A  80      -5.924 -10.008   7.013  1.00 18.41           N
ATOM   1213  CA  CYS A  80      -5.982 -10.979   5.927  1.00 15.32           C
ATOM   1214  C   CYS A  80      -5.860 -10.275   4.589  1.00 15.18           C
ATOM   1215  O   CYS A  80      -5.279 -10.823   3.654  1.00 17.44           O
ATOM   1216  CB  CYS A  80      -7.251 -11.833   5.993  1.00 14.65           C
ATOM   1217  SG  CYS A  80      -7.342 -12.695   7.524  1.00 15.54           S
ATOM   1218  H   CYS A  80      -6.597  -9.977   7.547  1.00 22.10           H
ATOM   1219  HA  CYS A  80      -5.244 -11.602   6.023  1.00 18.38           H
ATOM   1220  HB2 CYS A  80      -8.030 -11.261   5.913  1.00 17.57           H
ATOM   1221  HB3 CYS A  80      -7.241 -12.483   5.273  1.00 17.57           H
ATOM   1222  N   SER A  81      -6.279  -9.013   4.503  1.00 17.33           N
ATOM   1223  CA  SER A  81      -6.156  -8.349   3.196  1.00 17.54           C
ATOM   1224  C   SER A  81      -4.713  -8.223   2.712  1.00 21.92           C
ATOM   1225  O   SER A  81      -4.467  -8.144   1.503  1.00 20.53           O
ATOM   1226  CB  SER A  81      -6.812  -6.990   3.252  1.00 22.16           C
ATOM   1227  OG  SER A  81      -6.261  -6.209   4.282  1.00 21.62           O
ATOM   1228  H   SER A  81      -6.617  -8.545   5.140  1.00 20.80           H
ATOM   1229  HA  SER A  81      -6.619  -8.895   2.542  1.00 21.05           H
ATOM   1230  HB2 SER A  81      -6.674  -6.537   2.405  1.00 26.59           H
ATOM   1231  HB3 SER A  81      -7.761  -7.104   3.416  1.00 26.59           H
ATOM   1232  HG  SER A  81      -5.428  -6.155   4.187  1.00 25.95           H
ATOM   1233  N   ALA A  82      -3.741  -8.195   3.616  1.00 18.99           N
ATOM   1234  CA  ALA A  82      -2.341  -8.163   3.190  1.00 22.06           C
ATOM   1235  C   ALA A  82      -1.963  -9.393   2.388  1.00 26.14           C
ATOM   1236  O   ALA A  82      -0.973  -9.372   1.661  1.00 23.00           O
ATOM   1237  CB  ALA A  82      -1.393  -8.038   4.385  1.00 30.74           C
ATOM   1238  H   ALA A  82      -3.859  -8.195   4.467  1.00 22.79           H
ATOM   1239  HA  ALA A  82      -2.223  -7.374   2.639  1.00 26.47           H
ATOM   1240  HB1 ALA A  82      -0.478  -8.016   4.062  1.00 36.89           H
ATOM   1241  HB2 ALA A  82      -1.594  -7.219   4.864  1.00 36.89           H
ATOM   1242  HB3 ALA A  82      -1.519  -8.803   4.970  1.00 36.89           H
ATOM   1243  N   LEU A  83      -2.744 -10.449   2.479  1.00 21.48           N
ATOM   1244  CA  LEU A  83      -2.425 -11.685   1.778  1.00 23.23           C
ATOM   1245  C   LEU A  83      -2.965 -11.707   0.375  1.00 23.97           C
ATOM   1246  O   LEU A  83      -2.804 -12.727  -0.307  1.00 25.19           O
ATOM   1247  CB  LEU A  83      -2.962 -12.875   2.562  1.00 21.54           C
ATOM   1248  CG  LEU A  83      -2.445 -12.903   4.009  1.00 20.61           C
ATOM   1249  CD1 LEU A  83      -3.062 -14.013   4.831  1.00 22.04           C
ATOM   1250  CD2 LEU A  83      -0.904 -12.992   3.978  1.00 31.07           C
ATOM   1251  H   LEU A  83      -3.469 -10.480   2.940  1.00 25.77           H
ATOM   1252  HA  LEU A  83      -1.461 -11.781   1.723  1.00 27.87           H
ATOM   1253  HB2 LEU A  83      -3.931 -12.827   2.587  1.00 25.85           H
ATOM   1254  HB3 LEU A  83      -2.683 -13.695   2.125  1.00 25.85           H
ATOM   1255  HG  LEU A  83      -2.710 -12.086   4.461  1.00 24.73           H
ATOM   1256 HD11 LEU A  83      -2.715 -13.967   5.735  1.00 26.45           H
ATOM   1257 HD12 LEU A  83      -4.026 -13.901   4.840  1.00 26.45           H
ATOM   1258 HD13 LEU A  83      -2.832 -14.867   4.431  1.00 26.45           H
ATOM   1259 HD21 LEU A  83      -0.605 -13.536   4.723  1.00 37.29           H
ATOM   1260 HD22 LEU A  83      -0.629 -13.397   3.141  1.00 37.29           H
ATOM   1261 HD23 LEU A  83      -0.535 -12.098   4.051  1.00 37.29           H
ATOM   1262  N   LEU A  84      -3.620 -10.636  -0.062  1.00 18.38           N
ATOM   1263  CA  LEU A  84      -4.160 -10.602  -1.401  1.00 23.08           C
ATOM   1264  C   LEU A  84      -3.341  -9.700  -2.315  1.00 21.15           C
ATOM   1265  O   LEU A  84      -3.742  -9.486  -3.466  1.00 19.53           O
ATOM   1266  CB  LEU A  84      -5.608 -10.141  -1.363  1.00 21.62           C
ATOM   1267  CG  LEU A  84      -6.553 -10.851  -0.415  1.00 23.52           C
ATOM   1268  CD1 LEU A  84      -7.874 -10.125  -0.414  1.00 28.08           C
ATOM   1269  CD2 LEU A  84      -6.781 -12.294  -0.837  1.00 24.78           C
ATOM   1270  H   LEU A  84      -3.760  -9.925   0.401  1.00 22.05           H
ATOM   1271  HA  LEU A  84      -4.155 -11.495  -1.779  1.00 27.69           H
ATOM   1272  HB2 LEU A  84      -5.613  -9.204  -1.112  1.00 25.94           H
ATOM   1273  HB3 LEU A  84      -5.975 -10.247  -2.255  1.00 25.94           H
ATOM   1274  HG  LEU A  84      -6.165 -10.858   0.474  1.00 28.22           H
ATOM   1275 HD11 LEU A  84      -8.494 -10.599   0.161  1.00 33.70           H
ATOM   1276 HD12 LEU A  84      -7.738  -9.224  -0.083  1.00 33.70           H
ATOM   1277 HD13 LEU A  84      -8.219 -10.097  -1.320  1.00 33.70           H
ATOM   1278 HD21 LEU A  84      -7.366 -12.723  -0.193  1.00 29.74           H
ATOM   1279 HD22 LEU A  84      -7.191 -12.306  -1.716  1.00 29.74           H
ATOM   1280 HD23 LEU A  84      -5.927 -12.754  -0.864  1.00 29.74           H
ATOM   1281  N   SER A  85      -2.240  -9.160  -1.816  1.00 21.81           N
ATOM   1282  CA  SER A  85      -1.418  -8.215  -2.541  1.00 25.19           C
ATOM   1283  C   SER A  85      -0.743  -8.843  -3.761  1.00 23.03           C
ATOM   1284  O   SER A  85      -0.414 -10.031  -3.782  1.00 20.28           O
ATOM   1285  CB  SER A  85      -0.329  -7.665  -1.631  1.00 24.87           C
ATOM   1286  OG  SER A  85       0.564  -6.889  -2.417  1.00 34.29           O
ATOM   1287  H   SER A  85      -1.937  -9.333  -1.029  1.00 26.17           H
ATOM   1288  HA  SER A  85      -1.994  -7.498  -2.850  1.00 30.22           H
ATOM   1289  HB2 SER A  85      -0.729  -7.107  -0.946  1.00 29.84           H
ATOM   1290  HB3 SER A  85       0.153  -8.400  -1.221  1.00 29.84           H
ATOM   1291  HG  SER A  85       0.145  -6.272  -2.804  1.00 41.15           H
ATOM   1292  N   SER A  86      -0.462  -8.001  -4.767  1.00 22.98           N
ATOM   1293  CA  SER A  86       0.424  -8.453  -5.833  1.00 22.26           C
ATOM   1294  C   SER A  86       1.741  -8.941  -5.258  1.00 24.64           C
ATOM   1295  O   SER A  86       2.332  -9.909  -5.758  1.00 31.37           O
ATOM   1296  CB  SER A  86       0.701  -7.314  -6.801  1.00 29.80           C
ATOM   1297  OG  SER A  86      -0.470  -6.980  -7.491  1.00 33.94           O
ATOM   1298  H   SER A  86      -0.761  -7.199  -4.847  1.00 27.58           H
ATOM   1299  HA  SER A  86      -0.012  -9.174  -6.314  1.00 26.71           H
ATOM   1300  HB2 SER A  86       1.011  -6.540  -6.304  1.00 35.76           H
ATOM   1301  HB3 SER A  86       1.379  -7.592  -7.437  1.00 35.76           H
ATOM   1302  HG  SER A  86      -1.092  -6.831  -6.947  1.00 40.73           H
ATOM   1303  N   ASP A  87       2.243  -8.233  -4.255  1.00 25.75           N
ATOM   1304  CA  ASP A  87       3.507  -8.546  -3.619  1.00 24.71           C
ATOM   1305  C   ASP A  87       3.249  -9.655  -2.625  1.00 24.18           C
ATOM   1306  O   ASP A  87       2.473  -9.473  -1.687  1.00 24.52           O
ATOM   1307  CB  ASP A  87       4.070  -7.342  -2.878  1.00 36.06           C
ATOM   1308  CG  ASP A  87       5.515  -7.547  -2.467  1.00 39.81           C
ATOM   1309  OD1 ASP A  87       5.789  -8.425  -1.631  1.00 30.54           O
ATOM   1310  OD2 ASP A  87       6.388  -6.882  -3.074  1.00 44.67           O
ATOM   1311  H   ASP A  87       1.856  -7.544  -3.916  1.00 30.90           H
ATOM   1312  HA  ASP A  87       4.152  -8.814  -4.292  1.00 29.65           H
ATOM   1313  HB2 ASP A  87       4.028  -6.565  -3.456  1.00 43.27           H
ATOM   1314  HB3 ASP A  87       3.547  -7.189  -2.076  1.00 43.27           H
ATOM   1315  N   ILE A  88       3.942 -10.786  -2.818  1.00 30.57           N
ATOM   1316  CA  ILE A  88       3.669 -11.993  -2.057  1.00 23.53           C
ATOM   1317  C   ILE A  88       4.412 -12.041  -0.763  1.00 26.00           C
ATOM   1318  O   ILE A  88       4.341 -13.065  -0.053  1.00 26.29           O
ATOM   1319  CB  ILE A  88       4.024 -13.211  -2.920  1.00 19.74           C
ATOM   1320  CG1 ILE A  88       5.541 -13.376  -3.082  1.00 25.49           C
ATOM   1321  CG2 ILE A  88       3.326 -13.105  -4.303  1.00 24.46           C
ATOM   1322  CD1 ILE A  88       5.921 -14.753  -3.680  1.00 25.65           C
ATOM   1323  H   ILE A  88       4.579 -10.872  -3.389  1.00 36.68           H
ATOM   1324  HA  ILE A  88       2.726 -12.019  -1.831  1.00 28.23           H
ATOM   1325  HB  ILE A  88       3.701 -14.002  -2.461  1.00 23.68           H
ATOM   1326 HG12 ILE A  88       5.874 -12.686  -3.677  1.00 30.59           H
ATOM   1327 HG13 ILE A  88       5.964 -13.297  -2.212  1.00 30.59           H
ATOM   1328 HG21 ILE A  88       3.400 -13.958  -4.759  1.00 29.36           H
ATOM   1329 HG22 ILE A  88       2.392 -12.881  -4.169  1.00 29.36           H
ATOM   1330 HG23 ILE A  88       3.762 -12.412  -4.823  1.00 29.36           H
ATOM   1331 HD11 ILE A  88       6.887 -14.833  -3.699  1.00 30.78           H
ATOM   1332 HD12 ILE A  88       5.542 -15.454  -3.125  1.00 30.78           H
ATOM   1333 HD13 ILE A  88       5.565 -14.816  -4.580  1.00 30.78           H
ATOM   1334  N   THR A  89       5.123 -10.978  -0.399  1.00 26.24           N
ATOM   1335  CA  THR A  89       5.926 -11.026   0.800  1.00 25.75           C
ATOM   1336  C   THR A  89       5.104 -11.449   2.022  1.00 23.85           C
ATOM   1337  O   THR A  89       5.523 -12.324   2.763  1.00 24.22           O
ATOM   1338  CB  THR A  89       6.623  -9.681   1.067  1.00 29.43           C
ATOM   1339  OG1 THR A  89       7.511  -9.391  -0.023  1.00 36.12           O
ATOM   1340  CG2 THR A  89       7.352  -9.742   2.412  1.00 32.85           C
ATOM   1341  H   THR A  89       5.152 -10.233  -0.826  1.00 31.49           H
ATOM   1342  HA  THR A  89       6.619 -11.689   0.653  1.00 30.90           H
ATOM   1343  HB  THR A  89       5.985  -8.952   1.125  1.00 35.32           H
ATOM   1344  HG1 THR A  89       7.854  -8.631   0.081  1.00 43.35           H
ATOM   1345 HG21 THR A  89       7.811  -8.904   2.579  1.00 39.42           H
ATOM   1346 HG22 THR A  89       6.717  -9.901   3.127  1.00 39.42           H
ATOM   1347 HG23 THR A  89       8.003 -10.461   2.404  1.00 39.42           H
ATOM   1348  N   ALA A  90       3.922 -10.857   2.235  1.00 25.23           N
ATOM   1349  CA  ALA A  90       3.142 -11.206   3.427  1.00 25.20           C
ATOM   1350  C   ALA A  90       2.748 -12.681   3.410  1.00 20.34           C
ATOM   1351  O   ALA A  90       2.862 -13.376   4.426  1.00 19.03           O
ATOM   1352  CB  ALA A  90       1.886 -10.336   3.544  1.00 27.70           C
ATOM   1353  H   ALA A  90       3.560 -10.271   1.720  1.00 30.27           H
ATOM   1354  HA  ALA A  90       3.695 -11.031   4.205  1.00 30.25           H
ATOM   1355  HB1 ALA A  90       1.366 -10.634   4.306  1.00 33.24           H
ATOM   1356  HB2 ALA A  90       2.152  -9.411   3.666  1.00 33.24           H
ATOM   1357  HB3 ALA A  90       1.363 -10.425   2.732  1.00 33.24           H
ATOM   1358  N   SER A  91       2.287 -13.169   2.255  1.00 23.63           N
ATOM   1359  CA  SER A  91       1.885 -14.570   2.136  1.00 18.81           C
ATOM   1360  C   SER A  91       3.067 -15.488   2.381  1.00 21.01           C
ATOM   1361  O   SER A  91       2.941 -16.496   3.088  1.00 18.57           O
ATOM   1362  CB  SER A  91       1.250 -14.814   0.776  1.00 20.34           C
ATOM   1363  OG  SER A  91      -0.045 -14.236   0.821  1.00 17.72           O
ATOM   1364  H   SER A  91       2.198 -12.713   1.531  1.00 28.35           H
ATOM   1365  HA  SER A  91       1.212 -14.776   2.804  1.00 22.57           H
ATOM   1366  HB2 SER A  91       1.779 -14.390   0.082  1.00 24.40           H
ATOM   1367  HB3 SER A  91       1.183 -15.766   0.606  1.00 24.40           H
ATOM   1368  HG  SER A  91      -0.471 -14.430   0.124  1.00 21.26           H
ATOM   1369  N   VAL A  92       4.242 -15.139   1.862  1.00 19.11           N
ATOM   1370  CA  VAL A  92       5.408 -15.991   2.087  1.00 19.66           C
ATOM   1371  C   VAL A  92       5.814 -15.993   3.567  1.00 19.17           C
ATOM   1372  O   VAL A  92       6.169 -17.033   4.147  1.00 19.59           O
ATOM   1373  CB  VAL A  92       6.589 -15.523   1.209  1.00 20.15           C
ATOM   1374  CG1 VAL A  92       7.900 -16.319   1.656  1.00 19.82           C
ATOM   1375  CG2 VAL A  92       6.236 -15.746  -0.177  1.00 22.88           C
ATOM   1376  H   VAL A  92       4.387 -14.435   1.390  1.00 22.94           H
ATOM   1377  HA  VAL A  92       5.165 -16.897   1.837  1.00 23.59           H
ATOM   1378  HB  VAL A  92       6.779 -14.577   1.312  1.00 24.18           H
ATOM   1379 HG11 VAL A  92       8.505 -16.381   0.900  1.00 23.78           H
ATOM   1380 HG12 VAL A  92       8.328 -15.840   2.383  1.00 23.78           H
ATOM   1381 HG13 VAL A  92       7.646 -17.207   1.950  1.00 23.78           H
ATOM   1382 HG21 VAL A  92       6.955 -15.422  -0.742  1.00 27.46           H
ATOM   1383 HG22 VAL A  92       6.104 -16.696  -0.320  1.00 27.46           H
ATOM   1384 HG23 VAL A  92       5.417 -15.265  -0.376  1.00 27.46           H
ATOM   1385  N   ASN A  93       5.846 -14.814   4.177  1.00 24.67           N
ATOM   1386  CA  ASN A  93       6.276 -14.732   5.569  1.00 25.50           C
ATOM   1387  C   ASN A  93       5.371 -15.550   6.457  1.00 23.45           C
ATOM   1388  O   ASN A  93       5.836 -16.189   7.411  1.00 25.20           O
ATOM   1389  CB  ASN A  93       6.295 -13.284   6.076  1.00 28.57           C
ATOM   1390  CG  ASN A  93       7.503 -12.468   5.563  1.00 31.90           C
ATOM   1391  OD1 ASN A  93       8.444 -13.019   4.999  1.00 34.73           O
ATOM   1392  ND2 ASN A  93       7.435 -11.133   5.723  1.00 36.15           N
ATOM   1393  H   ASN A  93       5.629 -14.064   3.817  1.00 29.61           H
ATOM   1394  HA  ASN A  93       7.183 -15.073   5.611  1.00 30.60           H
ATOM   1395  HB2 ASN A  93       5.487 -12.838   5.779  1.00 34.29           H
ATOM   1396  HB3 ASN A  93       6.332 -13.292   7.045  1.00 34.29           H
ATOM   1397 HD21 ASN A  93       8.082 -10.634   5.454  1.00 43.38           H
ATOM   1398 HD22 ASN A  93       6.744 -10.779   6.094  1.00 43.38           H
ATOM   1399  N   CYS A  94       4.065 -15.518   6.171  1.00 21.43           N
ATOM   1400  CA  CYS A  94       3.092 -16.212   6.980  1.00 18.76           C
ATOM   1401  C   CYS A  94       3.182 -17.704   6.749  1.00 19.25           C
ATOM   1402  O   CYS A  94       3.187 -18.485   7.703  1.00 18.28           O
ATOM   1403  CB  CYS A  94       1.692 -15.673   6.659  1.00 23.79           C
ATOM   1404  SG  CYS A  94       0.380 -16.258   7.810  1.00 21.04           S
ATOM   1405  H   CYS A  94       3.724 -15.094   5.504  1.00 25.72           H
ATOM   1406  HA  CYS A  94       3.263 -16.051   7.921  1.00 22.52           H
ATOM   1407  HB2 CYS A  94       1.714 -14.704   6.705  1.00 28.55           H
ATOM   1408  HB3 CYS A  94       1.447 -15.957   5.764  1.00 28.55           H
ATOM   1409  N   ALA A  95       3.233 -18.108   5.487  1.00 15.87           N
ATOM   1410  CA  ALA A  95       3.513 -19.493   5.128  1.00 18.63           C
ATOM   1411  C   ALA A  95       4.696 -20.069   5.855  1.00 17.68           C
ATOM   1412  O   ALA A  95       4.727 -21.269   6.154  1.00 17.26           O
ATOM   1413  CB  ALA A  95       3.768 -19.590   3.646  1.00 17.90           C
ATOM   1414  H   ALA A  95       3.109 -17.594   4.809  1.00 19.04           H
ATOM   1415  HA  ALA A  95       2.731 -20.014   5.372  1.00 22.36           H
ATOM   1416  HB1 ALA A  95       3.948 -20.515   3.416  1.00 21.48           H
ATOM   1417  HB2 ALA A  95       2.983 -19.278   3.169  1.00 21.48           H
ATOM   1418  HB3 ALA A  95       4.533 -19.037   3.421  1.00 21.48           H
ATOM   1419  N   LYS A  96       5.751 -19.269   6.006  1.00 22.43           N
ATOM   1420  CA  LYS A  96       6.901 -19.742   6.752  1.00 19.06           C
ATOM   1421  C   LYS A  96       6.489 -20.123   8.150  1.00 19.96           C
ATOM   1422  O   LYS A  96       6.977 -21.100   8.698  1.00 20.97           O
ATOM   1423  CB  LYS A  96       7.991 -18.671   6.764  1.00 23.19           C
ATOM   1424  CG  LYS A  96       8.765 -18.625   5.409  1.00 23.79           C
ATOM   1425  CD  LYS A  96       9.869 -17.581   5.421  1.00 26.02           C
ATOM   1426  CE  LYS A  96      10.493 -17.534   4.065  1.00 25.09           C
ATOM   1427  NZ  LYS A  96      11.400 -16.383   3.920  1.00 31.36           N
ATOM   1428  H   LYS A  96       5.819 -18.471   5.693  1.00 26.92           H
ATOM   1429  HA  LYS A  96       7.275 -20.526   6.322  1.00 22.87           H
ATOM   1430  HB2 LYS A  96       7.586 -17.803   6.914  1.00 27.82           H
ATOM   1431  HB3 LYS A  96       8.625 -18.868   7.471  1.00 27.82           H
ATOM   1432  HG2 LYS A  96       9.169 -19.491   5.241  1.00 28.55           H
ATOM   1433  HG3 LYS A  96       8.147 -18.403   4.695  1.00 28.55           H
ATOM   1434  HD2 LYS A  96       9.500 -16.709   5.631  1.00 31.22           H
ATOM   1435  HD3 LYS A  96      10.546 -17.820   6.074  1.00 31.22           H
ATOM   1436  HE2 LYS A  96      11.006 -18.345   3.921  1.00 30.10           H
ATOM   1437  HE3 LYS A  96       9.797 -17.459   3.394  1.00 30.10           H
ATOM   1438  HZ1 LYS A  96      11.742 -16.366   3.099  1.00 37.64           H
ATOM   1439  HZ2 LYS A  96      10.955 -15.625   4.063  1.00 37.64           H
ATOM   1440  HZ3 LYS A  96      12.065 -16.443   4.509  1.00 37.64           H
ATOM   1441  N   LYS A  97       5.635 -19.322   8.763  1.00 20.97           N
ATOM   1442  CA  LYS A  97       5.231 -19.619  10.126  1.00 18.34           C
ATOM   1443  C   LYS A  97       4.348 -20.848  10.129  1.00 21.01           C
ATOM   1444  O   LYS A  97       4.512 -21.728  10.961  1.00 19.09           O
ATOM   1445  CB  LYS A  97       4.522 -18.421  10.738  1.00 23.57           C
ATOM   1446  CG  LYS A  97       5.485 -17.404  11.351  1.00 42.29           C
ATOM   1447  CD  LYS A  97       4.805 -16.066  11.661  1.00 43.80           C
ATOM   1448  CE  LYS A  97       4.859 -15.766  13.176  1.00 50.03           C
ATOM   1449  NZ  LYS A  97       5.302 -14.370  13.441  1.00 51.72           N
ATOM   1450  H   LYS A  97       5.281 -18.616   8.422  1.00 25.16           H
ATOM   1451  HA  LYS A  97       6.009 -19.792  10.679  1.00 22.01           H
ATOM   1452  HB2 LYS A  97       4.012 -17.971  10.047  1.00 28.28           H
ATOM   1453  HB3 LYS A  97       3.928 -18.732  11.440  1.00 28.28           H
ATOM   1454  HG2 LYS A  97       5.838 -17.761  12.181  1.00 50.75           H
ATOM   1455  HG3 LYS A  97       6.208 -17.236  10.727  1.00 50.75           H
ATOM   1456  HD2 LYS A  97       5.262 -15.353  11.189  1.00 52.56           H
ATOM   1457  HD3 LYS A  97       3.875 -16.103  11.387  1.00 52.56           H
ATOM   1458  HE2 LYS A  97       3.975 -15.883  13.557  1.00 60.03           H
ATOM   1459  HE3 LYS A  97       5.486 -16.372  13.601  1.00 60.03           H
ATOM   1460  HZ1 LYS A  97       5.355 -14.229  14.318  1.00 62.06           H
ATOM   1461  HZ2 LYS A  97       6.102 -14.230  13.077  1.00 62.06           H
ATOM   1462  HZ3 LYS A  97       4.721 -13.794  13.090  1.00 62.06           H
ATOM   1463  N   ILE A  98       3.442 -20.920   9.152  1.00 19.21           N
ATOM   1464  CA  ILE A  98       2.532 -22.044   9.025  1.00 15.76           C
ATOM   1465  C   ILE A  98       3.302 -23.330   8.831  1.00 18.15           C
ATOM   1466  O   ILE A  98       3.027 -24.324   9.488  1.00 18.84           O
ATOM   1467  CB  ILE A  98       1.526 -21.839   7.881  1.00 18.11           C
ATOM   1468  CG1 ILE A  98       0.714 -20.608   8.149  1.00 16.19           C
ATOM   1469  CG2 ILE A  98       0.640 -23.076   7.817  1.00 14.05           C
ATOM   1470  CD1 ILE A  98      -0.126 -20.126   6.925  1.00 18.42           C
ATOM   1471  H   ILE A  98       3.337 -20.320   8.544  1.00 23.05           H
ATOM   1472  HA  ILE A  98       2.031 -22.099   9.853  1.00 18.91           H
ATOM   1473  HB  ILE A  98       1.980 -21.718   7.033  1.00 21.73           H
ATOM   1474 HG12 ILE A  98       0.099 -20.793   8.876  1.00 19.43           H
ATOM   1475 HG13 ILE A  98       1.314 -19.888   8.398  1.00 19.43           H
ATOM   1476 HG21 ILE A  98      -0.109 -22.898   7.227  1.00 16.86           H
ATOM   1477 HG22 ILE A  98       1.161 -23.820   7.475  1.00 16.86           H
ATOM   1478 HG23 ILE A  98       0.317 -23.281   8.708  1.00 16.86           H
ATOM   1479 HD11 ILE A  98      -0.500 -19.253   7.123  1.00 22.11           H
ATOM   1480 HD12 ILE A  98       0.451 -20.070   6.148  1.00 22.11           H
ATOM   1481 HD13 ILE A  98      -0.840 -20.762   6.762  1.00 22.11           H
ATOM   1482  N   VAL A  99       4.257 -23.340   7.904  1.00 16.44           N
ATOM   1483  CA  VAL A  99       4.954 -24.585   7.639  1.00 15.72           C
ATOM   1484  C   VAL A  99       5.856 -24.970   8.783  1.00 21.12           C
ATOM   1485  O   VAL A  99       6.233 -26.145   8.874  1.00 19.96           O
ATOM   1486  CB  VAL A  99       5.656 -24.440   6.271  1.00 17.62           C
ATOM   1487  CG1 VAL A  99       6.922 -23.505   6.373  1.00 15.99           C
ATOM   1488  CG2 VAL A  99       5.967 -25.858   5.720  1.00 18.03           C
ATOM   1489  H   VAL A  99       4.508 -22.664   7.436  1.00 19.73           H
ATOM   1490  HA  VAL A  99       4.355 -25.343   7.555  1.00 18.86           H
ATOM   1491  HB  VAL A  99       5.076 -23.999   5.631  1.00 21.14           H
ATOM   1492 HG11 VAL A  99       7.234 -23.297   5.479  1.00 19.19           H
ATOM   1493 HG12 VAL A  99       6.675 -22.689   6.836  1.00 19.19           H
ATOM   1494 HG13 VAL A  99       7.617 -23.967   6.867  1.00 19.19           H
ATOM   1495 HG21 VAL A  99       6.462 -25.773   4.890  1.00 21.64           H
ATOM   1496 HG22 VAL A  99       6.496 -26.341   6.373  1.00 21.64           H
ATOM   1497 HG23 VAL A  99       5.132 -26.325   5.561  1.00 21.64           H
ATOM   1498  N   SER A 100       6.107 -24.053   9.713  1.00 18.27           N
ATOM   1499  CA  SER A 100       6.973 -24.338  10.867  1.00 25.42           C
ATOM   1500  C   SER A 100       6.218 -24.888  12.051  1.00 24.45           C
ATOM   1501  O   SER A 100       6.817 -25.209  13.087  1.00 20.19           O
ATOM   1502  CB  SER A 100       7.697 -23.085  11.275  1.00 22.81           C
ATOM   1503  OG  SER A 100       8.558 -22.754  10.204  1.00 23.49           O
ATOM   1504  H   SER A 100       5.789 -23.255   9.702  1.00 21.93           H
ATOM   1505  HA  SER A 100       7.631 -25.000  10.604  1.00 30.51           H
ATOM   1506  HB2 SER A 100       7.062 -22.367  11.427  1.00 27.37           H
ATOM   1507  HB3 SER A 100       8.213 -23.246  12.081  1.00 27.37           H
ATOM   1508  HG  SER A 100       8.135 -22.772   9.479  1.00 28.19           H
ATOM   1509  N   ASP A 101       4.897 -24.894  11.990  1.00 28.37           N
ATOM   1510  CA  ASP A 101       4.050 -25.183  13.176  1.00 28.16           C
ATOM   1511  C   ASP A 101       3.965 -26.651  13.587  1.00 30.05           C
ATOM   1512  O   ASP A 101       3.288 -26.891  14.583  1.00 30.32           O
ATOM   1513  CB  ASP A 101       2.627 -24.686  12.949  1.00 35.71           C
ATOM   1514  CG  ASP A 101       1.876 -24.427  14.228  1.00 41.64           C
ATOM   1515  OD1 ASP A 101       2.417 -23.713  15.068  1.00 43.02           O
ATOM   1516  OD2 ASP A 101       0.790 -24.982  14.367  1.00 47.99           O
ATOM   1517  H   ASP A 101       4.364 -24.700  11.123  1.00 34.04           H
ATOM   1518  HA  ASP A 101       4.463 -24.626  14.015  1.00 33.79           H
ATOM   1519  HB2 ASP A 101       2.661 -23.761  12.373  1.00 42.85           H
ATOM   1520  HB3 ASP A 101       2.081 -25.428  12.369  1.00 42.85           H
ATOM   1521  N   GLY A 102       4.595 -27.580  12.877  1.00 27.79           N
ATOM   1522  CA  GLY A 102       4.631 -28.972  13.311  1.00 29.57           C
ATOM   1523  C   GLY A 102       4.119 -29.973  12.292  1.00 21.11           C
ATOM   1524  O   GLY A 102       4.530 -31.130  12.334  1.00 26.25           O
ATOM   1525  H   GLY A 102       5.033 -27.440  12.150  1.00 33.34           H
ATOM   1526  HA2 GLY A 102       5.548 -29.208  13.522  1.00 35.48           H
ATOM   1527  HA3 GLY A 102       4.090 -29.062  14.111  1.00 35.48           H
ATOM   1528  N   ASN A 103       3.250 -29.568  11.353  1.00 17.29           N
ATOM   1529  CA  ASN A 103       2.732 -30.526  10.376  1.00 17.36           C
ATOM   1530  C   ASN A 103       3.281 -30.228   8.985  1.00 13.29           C
ATOM   1531  O   ASN A 103       2.896 -30.892   8.018  1.00 15.27           O
ATOM   1532  CB  ASN A 103       1.217 -30.530  10.417  1.00 19.77           C
ATOM   1533  CG  ASN A 103       0.671 -31.014  11.762  1.00 28.27           C
ATOM   1534  OD1 ASN A 103      -0.176 -30.378  12.366  1.00 31.97           O
ATOM   1535  ND2 ASN A 103       1.179 -32.140  12.234  1.00 24.74           N
ATOM   1536  H   ASN A 103       2.957 -28.764  11.267  1.00 20.75           H
ATOM   1537  HA  ASN A 103       3.004 -31.429  10.601  1.00 20.83           H
ATOM   1538  HB2 ASN A 103       0.893 -29.628  10.267  1.00 23.72           H
ATOM   1539  HB3 ASN A 103       0.883 -31.122   9.725  1.00 23.72           H
ATOM   1540 HD21 ASN A 103       0.904 -32.453  12.987  1.00 29.68           H
ATOM   1541 HD22 ASN A 103       1.784 -32.559  11.789  1.00 29.68           H
ATOM   1542  N   GLY A 104       4.273 -29.361   8.912  1.00 14.46           N
ATOM   1543  CA  GLY A 104       4.893 -29.087   7.636  1.00 16.62           C
ATOM   1544  C   GLY A 104       3.837 -28.642   6.673  1.00 12.48           C
ATOM   1545  O   GLY A 104       2.882 -27.961   7.044  1.00 13.76           O
ATOM   1546  H   GLY A 104       4.601 -28.925   9.577  1.00 17.35           H
ATOM   1547  HA2 GLY A 104       5.557 -28.387   7.730  1.00 19.94           H
ATOM   1548  HA3 GLY A 104       5.322 -29.887   7.294  1.00 19.94           H
ATOM   1549  N   MET A 105       3.996 -29.035   5.416  1.00 13.61           N
ATOM   1550  CA  MET A 105       3.066 -28.531   4.427  1.00 18.61           C
ATOM   1551  C   MET A 105       1.712 -29.237   4.438  1.00 14.89           C
ATOM   1552  O   MET A 105       0.840 -28.841   3.660  1.00 14.30           O
ATOM   1553  CB  MET A 105       3.657 -28.629   3.045  1.00 15.89           C
ATOM   1554  CG  MET A 105       4.647 -27.485   2.823  1.00 13.06           C
ATOM   1555  SD  MET A 105       5.198 -27.436   1.081  1.00 16.83           S
ATOM   1556  CE  MET A 105       3.883 -26.562   0.394  1.00 13.60           C
ATOM   1557  H   MET A 105       4.607 -29.569   5.129  1.00 16.33           H
ATOM   1558  HA  MET A 105       2.924 -27.592   4.625  1.00 22.33           H
ATOM   1559  HB2 MET A 105       4.127 -29.472   2.950  1.00 19.07           H
ATOM   1560  HB3 MET A 105       2.952 -28.565   2.383  1.00 19.07           H
ATOM   1561  HG2 MET A 105       4.219 -26.641   3.035  1.00 15.67           H
ATOM   1562  HG3 MET A 105       5.424 -27.615   3.389  1.00 15.67           H
ATOM   1563  HE1 MET A 105       4.021 -26.484  -0.562  1.00 16.33           H
ATOM   1564  HE2 MET A 105       3.059 -27.042   0.571  1.00 16.33           H
ATOM   1565  HE3 MET A 105       3.846 -25.680   0.796  1.00 16.33           H
ATOM   1566  N   ASN A 106       1.498 -30.217   5.344  1.00 16.03           N
ATOM   1567  CA  ASN A 106       0.191 -30.848   5.475  1.00 13.48           C
ATOM   1568  C   ASN A 106      -0.880 -29.868   5.965  1.00 13.28           C
ATOM   1569  O   ASN A 106      -2.076 -30.149   5.842  1.00 16.91           O
ATOM   1570  CB  ASN A 106       0.263 -32.002   6.435  1.00 17.30           C
ATOM   1571  CG  ASN A 106       1.069 -33.139   5.884  1.00 14.24           C
ATOM   1572  OD1 ASN A 106       0.696 -33.793   4.898  1.00 18.16           O
ATOM   1573  ND2 ASN A 106       2.221 -33.326   6.460  1.00 17.55           N
ATOM   1574  H   ASN A 106       2.093 -30.522   5.884  1.00 19.23           H
ATOM   1575  HA  ASN A 106      -0.070 -31.185   4.604  1.00 16.18           H
ATOM   1576  HB2 ASN A 106       0.679 -31.706   7.260  1.00 20.76           H
ATOM   1577  HB3 ASN A 106      -0.634 -32.325   6.614  1.00 20.76           H
ATOM   1578 HD21 ASN A 106       2.736 -33.961   6.194  1.00 21.06           H
ATOM   1579 HD22 ASN A 106       2.467 -32.814   7.106  1.00 21.06           H
ATOM   1580  N   ALA A 107      -0.451 -28.736   6.488  1.00 12.59           N
ATOM   1581  CA  ALA A 107      -1.342 -27.646   6.822  1.00 16.15           C
ATOM   1582  C   ALA A 107      -2.104 -27.148   5.609  1.00 14.91           C
ATOM   1583  O   ALA A 107      -3.114 -26.444   5.753  1.00 16.94           O
ATOM   1584  CB  ALA A 107      -0.493 -26.536   7.438  1.00 16.98           C
ATOM   1585  H   ALA A 107       0.374 -28.568   6.665  1.00 15.11           H
ATOM   1586  HA  ALA A 107      -2.010 -27.924   7.468  1.00 19.38           H
ATOM   1587  HB1 ALA A 107      -1.067 -25.788   7.663  1.00 20.37           H
ATOM   1588  HB2 ALA A 107      -0.064 -26.876   8.239  1.00 20.37           H
ATOM   1589  HB3 ALA A 107       0.178 -26.258   6.796  1.00 20.37           H
ATOM   1590  N   TRP A 108      -1.633 -27.471   4.401  1.00 14.35           N
ATOM   1591  CA  TRP A 108      -2.335 -27.087   3.187  1.00 14.99           C
ATOM   1592  C   TRP A 108      -2.971 -28.352   2.645  1.00 17.37           C
ATOM   1593  O   TRP A 108      -2.283 -29.226   2.107  1.00 18.15           O
ATOM   1594  CB  TRP A 108      -1.442 -26.452   2.169  1.00 17.07           C
ATOM   1595  CG  TRP A 108      -1.058 -25.099   2.488  1.00 14.02           C
ATOM   1596  CD1 TRP A 108      -1.806 -23.946   2.283  1.00 19.02           C
ATOM   1597  CD2 TRP A 108       0.105 -24.697   3.192  1.00 16.53           C
ATOM   1598  NE1 TRP A 108      -1.126 -22.866   2.759  1.00 15.03           N
ATOM   1599  CE2 TRP A 108       0.035 -23.299   3.338  1.00 17.82           C
ATOM   1600  CE3 TRP A 108       1.191 -25.383   3.735  1.00 13.08           C
ATOM   1601  CZ2 TRP A 108       1.034 -22.576   3.925  1.00 15.34           C
ATOM   1602  CZ3 TRP A 108       2.169 -24.660   4.325  1.00 17.21           C
ATOM   1603  CH2 TRP A 108       2.094 -23.278   4.418  1.00 20.11           C
ATOM   1604  H   TRP A 108      -0.907 -27.911   4.266  1.00 17.22           H
ATOM   1605  HA  TRP A 108      -3.014 -26.429   3.403  1.00 17.98           H
ATOM   1606  HB2 TRP A 108      -0.631 -26.979   2.094  1.00 20.49           H
ATOM   1607  HB3 TRP A 108      -1.905 -26.433   1.317  1.00 20.49           H
ATOM   1608  HD1 TRP A 108      -2.645 -23.916   1.881  1.00 22.83           H
ATOM   1609  HE1 TRP A 108      -1.385 -22.047   2.705  1.00 18.03           H
ATOM   1610  HE3 TRP A 108       1.242 -26.310   3.692  1.00 15.70           H
ATOM   1611  HZ2 TRP A 108       0.993 -21.649   3.985  1.00 18.41           H
ATOM   1612  HZ3 TRP A 108       2.909 -25.100   4.678  1.00 20.66           H
ATOM   1613  HH2 TRP A 108       2.788 -22.816   4.830  1.00 24.14           H
ATOM   1614  N   VAL A 109      -4.263 -28.469   2.810  1.00 19.96           N
ATOM   1615  CA  VAL A 109      -4.843 -29.764   2.517  1.00 20.51           C
ATOM   1616  C   VAL A 109      -4.689 -30.048   1.035  1.00 17.81           C
ATOM   1617  O   VAL A 109      -4.525 -31.202   0.625  1.00 20.07           O
ATOM   1618  CB  VAL A 109      -6.311 -29.871   2.955  1.00 30.38           C
ATOM   1619  CG1 VAL A 109      -6.531 -29.577   4.460  1.00 32.23           C
ATOM   1620  CG2 VAL A 109      -7.131 -28.976   2.145  1.00 29.31           C
ATOM   1621  H   VAL A 109      -4.802 -27.853   3.074  1.00 23.95           H
ATOM   1622  HA  VAL A 109      -4.362 -30.428   3.036  1.00 24.62           H
ATOM   1623  HB  VAL A 109      -6.583 -30.792   2.818  1.00 36.46           H
ATOM   1624 HG11 VAL A 109      -7.478 -29.641   4.658  1.00 38.68           H
ATOM   1625 HG12 VAL A 109      -6.039 -30.228   4.984  1.00 38.68           H
ATOM   1626 HG13 VAL A 109      -6.210 -28.683   4.657  1.00 38.68           H
ATOM   1627 HG21 VAL A 109      -8.037 -28.977   2.493  1.00 35.17           H
ATOM   1628 HG22 VAL A 109      -6.760 -28.081   2.190  1.00 35.17           H
ATOM   1629 HG23 VAL A 109      -7.129 -29.290   1.227  1.00 35.17           H
ATOM   1630  N   ALA A 110      -4.795 -29.003   0.203  1.00 16.33           N
ATOM   1631  CA  ALA A 110      -4.535 -29.205  -1.219  1.00 18.02           C
ATOM   1632  C   ALA A 110      -3.114 -29.711  -1.489  1.00 16.42           C
ATOM   1633  O   ALA A 110      -2.916 -30.502  -2.403  1.00 20.66           O
ATOM   1634  CB  ALA A 110      -4.789 -27.953  -2.019  1.00 24.02           C
ATOM   1635  H   ALA A 110      -5.007 -28.201   0.431  1.00 19.60           H
ATOM   1636  HA  ALA A 110      -5.163 -29.881  -1.519  1.00 21.63           H
ATOM   1637  HB1 ALA A 110      -4.725 -28.163  -2.964  1.00 28.83           H
ATOM   1638  HB2 ALA A 110      -5.677 -27.622  -1.813  1.00 28.83           H
ATOM   1639  HB3 ALA A 110      -4.125 -27.287  -1.783  1.00 28.83           H
ATOM   1640  N   TRP A 111      -2.101 -29.267  -0.728  1.00 14.59           N
ATOM   1641  CA  TRP A 111      -0.770 -29.857  -0.897  1.00 13.41           C
ATOM   1642  C   TRP A 111      -0.810 -31.333  -0.530  1.00 18.53           C
ATOM   1643  O   TRP A 111      -0.294 -32.201  -1.247  1.00 15.82           O
ATOM   1644  CB  TRP A 111       0.279 -29.103  -0.048  1.00 14.68           C
ATOM   1645  CG  TRP A 111       1.612 -29.694  -0.176  1.00 12.28           C
ATOM   1646  CD1 TRP A 111       2.530 -29.451  -1.175  1.00 13.33           C
ATOM   1647  CD2 TRP A 111       2.186 -30.686   0.647  1.00 16.84           C
ATOM   1648  NE1 TRP A 111       3.603 -30.250  -1.028  1.00 12.92           N
ATOM   1649  CE2 TRP A 111       3.438 -31.002   0.108  1.00 15.79           C
ATOM   1650  CE3 TRP A 111       1.744 -31.370   1.792  1.00 12.68           C
ATOM   1651  CZ2 TRP A 111       4.269 -31.925   0.688  1.00 13.54           C
ATOM   1652  CZ3 TRP A 111       2.550 -32.241   2.356  1.00 14.91           C
ATOM   1653  CH2 TRP A 111       3.804 -32.538   1.821  1.00 14.14           C
ATOM   1654  H   TRP A 111      -2.159 -28.650  -0.131  1.00 17.50           H
ATOM   1655  HA  TRP A 111      -0.497 -29.769  -1.823  1.00 16.10           H
ATOM   1656  HB2 TRP A 111       0.326 -28.181  -0.345  1.00 17.62           H
ATOM   1657  HB3 TRP A 111       0.019 -29.138   0.886  1.00 17.62           H
ATOM   1658  HD1 TRP A 111       2.423 -28.825  -1.855  1.00 16.00           H
ATOM   1659  HE1 TRP A 111       4.280 -30.284  -1.557  1.00 15.51           H
ATOM   1660  HE3 TRP A 111       0.899 -31.208   2.145  1.00 15.22           H
ATOM   1661  HZ2 TRP A 111       5.104 -32.125   0.331  1.00 16.25           H
ATOM   1662  HZ3 TRP A 111       2.277 -32.673   3.133  1.00 17.89           H
ATOM   1663  HH2 TRP A 111       4.340 -33.169   2.246  1.00 16.97           H
ATOM   1664  N   ARG A 112      -1.403 -31.652   0.616  1.00 14.44           N
ATOM   1665  CA  ARG A 112      -1.421 -33.042   0.999  1.00 15.81           C
ATOM   1666  C   ARG A 112      -2.086 -33.878  -0.082  1.00 15.71           C
ATOM   1667  O   ARG A 112      -1.603 -34.955  -0.429  1.00 17.26           O
ATOM   1668  CB  ARG A 112      -2.158 -33.223   2.321  1.00 15.42           C
ATOM   1669  CG  ARG A 112      -2.073 -34.610   2.770  1.00 18.16           C
ATOM   1670  CD  ARG A 112      -2.588 -34.877   4.224  1.00 26.31           C
ATOM   1671  NE  ARG A 112      -3.870 -34.240   4.499  1.00 34.40           N
ATOM   1672  CZ  ARG A 112      -5.056 -34.710   4.117  1.00 38.55           C
ATOM   1673  NH1 ARG A 112      -5.165 -35.825   3.417  1.00 26.21           N
ATOM   1674  NH2 ARG A 112      -6.154 -34.036   4.444  1.00 33.58           N
ATOM   1675  H   ARG A 112      -1.783 -31.104   1.159  1.00 17.33           H
ATOM   1676  HA  ARG A 112      -0.508 -33.345   1.123  1.00 18.98           H
ATOM   1677  HB2 ARG A 112      -1.757 -32.654   2.996  1.00 18.50           H
ATOM   1678  HB3 ARG A 112      -3.093 -32.992   2.206  1.00 18.50           H
ATOM   1679  HG2 ARG A 112      -2.602 -35.160   2.171  1.00 21.79           H
ATOM   1680  HG3 ARG A 112      -1.143 -34.886   2.738  1.00 21.79           H
ATOM   1681  HD2 ARG A 112      -2.697 -35.833   4.350  1.00 31.58           H
ATOM   1682  HD3 ARG A 112      -1.940 -34.531   4.857  1.00 31.58           H
ATOM   1683  HE  ARG A 112      -3.859 -33.503   4.943  1.00 41.28           H
ATOM   1684 HH11 ARG A 112      -4.460 -36.265   3.198  1.00 31.46           H
ATOM   1685 HH12 ARG A 112      -5.941 -36.110   3.181  1.00 31.46           H
ATOM   1686 HH21 ARG A 112      -6.093 -33.307   4.896  1.00 40.30           H
ATOM   1687 HH22 ARG A 112      -6.926 -34.330   4.203  1.00 40.30           H
ATOM   1688  N   ASN A 113      -3.204 -33.400  -0.626  1.00 18.47           N
ATOM   1689  CA  ASN A 113      -4.010 -34.280  -1.459  1.00 17.08           C
ATOM   1690  C   ASN A 113      -3.591 -34.258  -2.899  1.00 15.34           C
ATOM   1691  O   ASN A 113      -3.995 -35.142  -3.668  1.00 19.34           O
ATOM   1692  CB  ASN A 113      -5.460 -33.871  -1.363  1.00 19.30           C
ATOM   1693  CG  ASN A 113      -6.061 -34.301  -0.052  1.00 18.08           C
ATOM   1694  OD1 ASN A 113      -5.659 -35.310   0.522  1.00 20.20           O
ATOM   1695  ND2 ASN A 113      -7.030 -33.557   0.421  1.00 17.84           N
ATOM   1696  H   ASN A 113      -3.502 -32.599  -0.529  1.00 22.16           H
ATOM   1697  HA  ASN A 113      -3.926 -35.191  -1.138  1.00 20.49           H
ATOM   1698  HB2 ASN A 113      -5.527 -32.905  -1.429  1.00 23.16           H
ATOM   1699  HB3 ASN A 113      -5.961 -34.288  -2.081  1.00 23.16           H
ATOM   1700 HD21 ASN A 113      -7.405 -33.763   1.167  1.00 21.40           H
ATOM   1701 HD22 ASN A 113      -7.291 -32.863  -0.015  1.00 21.40           H
ATOM   1702  N   ARG A 114      -2.857 -33.257  -3.301  1.00 15.72           N
ATOM   1703  CA  ARG A 114      -2.628 -33.078  -4.728  1.00 15.38           C
ATOM   1704  C   ARG A 114      -1.175 -32.875  -5.119  1.00 16.45           C
ATOM   1705  O   ARG A 114      -0.870 -32.923  -6.321  1.00 19.00           O
ATOM   1706  CB  ARG A 114      -3.475 -31.890  -5.222  1.00 17.48           C
ATOM   1707  CG  ARG A 114      -4.944 -32.084  -4.939  1.00 19.55           C
ATOM   1708  CD  ARG A 114      -5.766 -30.863  -5.414  1.00 20.46           C
ATOM   1709  NE  ARG A 114      -5.920 -30.832  -6.871  1.00 16.74           N
ATOM   1710  CZ  ARG A 114      -6.712 -30.004  -7.529  1.00 20.13           C
ATOM   1711  NH1 ARG A 114      -7.396 -29.077  -6.895  1.00 23.18           N
ATOM   1712  NH2 ARG A 114      -6.762 -30.072  -8.873  1.00 17.42           N
ATOM   1713  H   ARG A 114      -2.485 -32.675  -2.788  1.00 18.87           H
ATOM   1714  HA  ARG A 114      -2.914 -33.875  -5.201  1.00 18.46           H
ATOM   1715  HB2 ARG A 114      -3.183 -31.082  -4.772  1.00 20.98           H
ATOM   1716  HB3 ARG A 114      -3.361 -31.795  -6.181  1.00 20.98           H
ATOM   1717  HG2 ARG A 114      -5.263 -32.870  -5.408  1.00 23.45           H
ATOM   1718  HG3 ARG A 114      -5.078 -32.191  -3.984  1.00 23.45           H
ATOM   1719  HD2 ARG A 114      -6.650 -30.900  -5.017  1.00 24.55           H
ATOM   1720  HD3 ARG A 114      -5.314 -30.049  -5.141  1.00 24.55           H
ATOM   1721  HE  ARG A 114      -5.461 -31.395  -7.331  1.00 20.09           H
ATOM   1722 HH11 ARG A 114      -7.331 -29.004  -6.041  1.00 27.82           H
ATOM   1723 HH12 ARG A 114      -7.908 -28.545  -7.335  1.00 27.82           H
ATOM   1724 HH21 ARG A 114      -6.282 -30.650  -9.293  1.00 20.90           H
ATOM   1725 HH22 ARG A 114      -7.274 -29.538  -9.312  1.00 20.90           H
ATOM   1726  N   CYS A 115      -0.276 -32.662  -4.167  1.00 15.10           N
ATOM   1727  CA  CYS A 115       1.140 -32.401  -4.424  1.00 15.39           C
ATOM   1728  C   CYS A 115       2.049 -33.411  -3.751  1.00 16.88           C
ATOM   1729  O   CYS A 115       3.058 -33.852  -4.330  1.00 17.55           O
ATOM   1730  CB  CYS A 115       1.562 -30.993  -3.909  1.00 13.88           C
ATOM   1731  SG  CYS A 115       0.669 -29.651  -4.655  1.00 14.41           S
ATOM   1732  H   CYS A 115      -0.467 -32.662  -3.328  1.00 18.12           H
ATOM   1733  HA  CYS A 115       1.258 -32.435  -5.386  1.00 18.47           H
ATOM   1734  HB2 CYS A 115       1.409 -30.953  -2.952  1.00 16.66           H
ATOM   1735  HB3 CYS A 115       2.504 -30.862  -4.100  1.00 16.66           H
ATOM   1736  N   LYS A 116       1.795 -33.668  -2.483  1.00 18.38           N
ATOM   1737  CA  LYS A 116       2.585 -34.602  -1.700  1.00 18.11           C
ATOM   1738  C   LYS A 116       2.739 -35.920  -2.426  1.00 15.76           C
ATOM   1739  O   LYS A 116       1.763 -36.502  -2.903  1.00 17.40           O
ATOM   1740  CB  LYS A 116       1.876 -34.814  -0.361  1.00 16.55           C
ATOM   1741  CG  LYS A 116       2.617 -35.635   0.681  1.00 16.26           C
ATOM   1742  CD  LYS A 116       1.726 -35.759   1.886  1.00 18.12           C
ATOM   1743  CE  LYS A 116       2.478 -36.362   3.101  1.00 19.01           C
ATOM   1744  NZ  LYS A 116       1.605 -36.542   4.305  1.00 18.72           N
ATOM   1745  H   LYS A 116       1.155 -33.306  -2.038  1.00 22.06           H
ATOM   1746  HA  LYS A 116       3.475 -34.247  -1.546  1.00 21.73           H
ATOM   1747  HB2 LYS A 116       1.708 -33.943   0.031  1.00 19.87           H
ATOM   1748  HB3 LYS A 116       1.036 -35.267  -0.535  1.00 19.87           H
ATOM   1749  HG2 LYS A 116       2.812 -36.519   0.334  1.00 19.51           H
ATOM   1750  HG3 LYS A 116       3.440 -35.189   0.935  1.00 19.51           H
ATOM   1751  HD2 LYS A 116       1.401 -34.880   2.136  1.00 21.74           H
ATOM   1752  HD3 LYS A 116       0.979 -36.340   1.673  1.00 21.74           H
ATOM   1753  HE2 LYS A 116       2.828 -37.232   2.854  1.00 22.81           H
ATOM   1754  HE3 LYS A 116       3.205 -35.769   3.347  1.00 22.81           H
ATOM   1755  HZ1 LYS A 116       2.068 -36.923   4.962  1.00 22.46           H
ATOM   1756  HZ2 LYS A 116       1.303 -35.753   4.583  1.00 22.46           H
ATOM   1757  HZ3 LYS A 116       0.911 -37.062   4.102  1.00 22.46           H
ATOM   1758  N   GLY A 117       3.965 -36.399  -2.482  1.00 17.09           N
ATOM   1759  CA  GLY A 117       4.265 -37.655  -3.122  1.00 23.47           C
ATOM   1760  C   GLY A 117       4.378 -37.599  -4.631  1.00 24.96           C
ATOM   1761  O   GLY A 117       4.747 -38.610  -5.239  1.00 34.28           O
ATOM   1762  H   GLY A 117       4.653 -36.006  -2.148  1.00 20.51           H
ATOM   1763  HA2 GLY A 117       5.109 -37.985  -2.776  1.00 28.16           H
ATOM   1764  HA3 GLY A 117       3.564 -38.289  -2.903  1.00 28.16           H
ATOM   1765  N   THR A 118       4.009 -36.489  -5.250  1.00 18.97           N
ATOM   1766  CA  THR A 118       4.087 -36.312  -6.688  1.00 20.79           C
ATOM   1767  C   THR A 118       5.435 -35.727  -7.097  1.00 20.70           C
ATOM   1768  O   THR A 118       6.271 -35.331  -6.283  1.00 20.62           O
ATOM   1769  CB  THR A 118       2.956 -35.401  -7.210  1.00 21.80           C
ATOM   1770  OG1 THR A 118       3.228 -34.017  -6.887  1.00 21.90           O
ATOM   1771  CG2 THR A 118       1.581 -35.895  -6.710  1.00 20.28           C
ATOM   1772  H   THR A 118       3.699 -35.798  -4.843  1.00 22.76           H
ATOM   1773  HA  THR A 118       3.986 -37.186  -7.095  1.00 24.94           H
ATOM   1774  HB  THR A 118       2.909 -35.443  -8.178  1.00 26.16           H
ATOM   1775  HG1 THR A 118       3.484 -33.953  -6.090  1.00 26.28           H
ATOM   1776 HG21 THR A 118       0.873 -35.373  -7.118  1.00 24.34           H
ATOM   1777 HG22 THR A 118       1.458 -36.828  -6.944  1.00 24.34           H
ATOM   1778 HG23 THR A 118       1.526 -35.802  -5.746  1.00 24.34           H
ATOM   1779  N   ASP A 119       5.652 -35.731  -8.410  1.00 21.23           N
ATOM   1780  CA  ASP A 119       6.884 -35.184  -9.007  1.00 20.32           C
ATOM   1781  C   ASP A 119       6.691 -33.685  -9.009  1.00 21.87           C
ATOM   1782  O   ASP A 119       6.214 -33.152 -10.009  1.00 24.43           O
ATOM   1783  CB  ASP A 119       7.079 -35.781 -10.392  1.00 30.92           C
ATOM   1784  CG  ASP A 119       8.287 -35.288 -11.158  1.00 33.44           C
ATOM   1785  OD1 ASP A 119       9.072 -34.498 -10.612  1.00 28.32           O
ATOM   1786  OD2 ASP A 119       8.418 -35.721 -12.295  1.00 40.43           O
ATOM   1787  H   ASP A 119       4.978 -36.111  -9.100  1.00 25.47           H
ATOM   1788  HA  ASP A 119       7.734 -35.440  -8.377  1.00 24.38           H
ATOM   1789  HB2 ASP A 119       7.165 -36.862 -10.291  1.00 37.10           H
ATOM   1790  HB3 ASP A 119       6.193 -35.569 -10.989  1.00 37.10           H
ATOM   1791  N   VAL A 120       6.975 -33.060  -7.884  1.00 23.01           N
ATOM   1792  CA  VAL A 120       6.724 -31.629  -7.726  1.00 21.30           C
ATOM   1793  C   VAL A 120       7.743 -30.799  -8.456  1.00 24.58           C
ATOM   1794  O   VAL A 120       7.517 -29.617  -8.690  1.00 23.89           O
ATOM   1795  CB  VAL A 120       6.716 -31.198  -6.247  1.00 17.65           C
ATOM   1796  CG1 VAL A 120       5.441 -31.863  -5.549  1.00 18.93           C
ATOM   1797  CG2 VAL A 120       8.036 -31.498  -5.590  1.00 26.52           C
ATOM   1798  H   VAL A 120       7.320 -33.439  -7.194  1.00 27.61           H
ATOM   1799  HA  VAL A 120       5.842 -31.462  -8.093  1.00 25.56           H
ATOM   1800  HB  VAL A 120       6.626 -30.237  -6.148  1.00 21.18           H
ATOM   1801 HG11 VAL A 120       5.393 -31.564  -4.628  1.00 22.72           H
ATOM   1802 HG12 VAL A 120       4.642 -31.590  -6.027  1.00 22.72           H
ATOM   1803 HG13 VAL A 120       5.531 -32.828  -5.580  1.00 22.72           H
ATOM   1804 HG21 VAL A 120       7.993 -31.228  -4.659  1.00 31.82           H
ATOM   1805 HG22 VAL A 120       8.209 -32.450  -5.650  1.00 31.82           H
ATOM   1806 HG23 VAL A 120       8.735 -31.004  -6.046  1.00 31.82           H
ATOM   1807  N   GLN A 121       8.856 -31.393  -8.848  1.00 24.58           N
ATOM   1808  CA  GLN A 121       9.862 -30.675  -9.656  1.00 17.60           C
ATOM   1809  C   GLN A 121       9.253 -30.285 -11.001  1.00 26.34           C
ATOM   1810  O   GLN A 121       9.740 -29.334 -11.597  1.00 24.94           O
ATOM   1811  CB  GLN A 121      11.084 -31.555  -9.875  1.00 32.11           C
ATOM   1812  CG  GLN A 121      12.376 -30.772 -10.028  1.00 41.30           C
ATOM   1813  CD  GLN A 121      12.500 -30.092 -11.369  1.00 58.41           C
ATOM   1814  OE1 GLN A 121      12.889 -28.933 -11.463  1.00 55.78           O
ATOM   1815  NE2 GLN A 121      12.179 -30.817 -12.427  1.00 53.78           N
ATOM   1816  H   GLN A 121       9.094 -32.376  -8.623  1.00 29.50           H
ATOM   1817  HA  GLN A 121      10.160 -29.772  -9.128  1.00 21.11           H
ATOM   1818  HB2 GLN A 121      11.178 -32.230  -9.026  1.00 38.53           H
ATOM   1819  HB3 GLN A 121      10.920 -32.161 -10.764  1.00 38.53           H
ATOM   1820  HG2 GLN A 121      12.428 -30.017  -9.245  1.00 49.56           H
ATOM   1821  HG3 GLN A 121      13.219 -31.448  -9.896  1.00 49.56           H
ATOM   1822 HE21 GLN A 121      12.592 -31.736 -12.556  1.00 64.54           H
ATOM   1823 HE22 GLN A 121      11.508 -30.462 -13.102  1.00 64.54           H
ATOM   1824  N   ALA A 122       8.255 -31.016 -11.468  1.00 20.40           N
ATOM   1825  CA  ALA A 122       7.572 -30.643 -12.706  1.00 23.10           C
ATOM   1826  C   ALA A 122       7.072 -29.221 -12.665  1.00 26.68           C
ATOM   1827  O   ALA A 122       7.041 -28.517 -13.686  1.00 22.15           O
ATOM   1828  CB  ALA A 122       6.392 -31.567 -12.962  1.00 24.38           C
ATOM   1829  H   ALA A 122       7.945 -31.725 -11.092  1.00 24.48           H
ATOM   1830  HA  ALA A 122       8.207 -30.736 -13.434  1.00 27.71           H
ATOM   1831  HB1 ALA A 122       5.951 -31.295 -13.782  1.00 29.26           H
ATOM   1832  HB2 ALA A 122       6.716 -32.477 -13.047  1.00 29.26           H
ATOM   1833  HB3 ALA A 122       5.774 -31.504 -12.217  1.00 29.26           H
ATOM   1834  N   TRP A 123       6.702 -28.764 -11.480  1.00 19.75           N
ATOM   1835  CA  TRP A 123       6.134 -27.435 -11.347  1.00 23.40           C
ATOM   1836  C   TRP A 123       7.145 -26.327 -11.599  1.00 22.42           C
ATOM   1837  O   TRP A 123       6.738 -25.209 -11.914  1.00 27.80           O
ATOM   1838  CB  TRP A 123       5.479 -27.294  -9.936  1.00 21.17           C
ATOM   1839  CG  TRP A 123       4.222 -28.063  -9.924  1.00 13.41           C
ATOM   1840  CD1 TRP A 123       4.002 -29.282  -9.383  1.00 20.62           C
ATOM   1841  CD2 TRP A 123       3.005 -27.671 -10.547  1.00 18.26           C
ATOM   1842  NE1 TRP A 123       2.693 -29.689  -9.614  1.00 21.08           N
ATOM   1843  CE2 TRP A 123       2.070 -28.716 -10.352  1.00 18.50           C
ATOM   1844  CE3 TRP A 123       2.609 -26.531 -11.275  1.00 30.13           C
ATOM   1845  CZ2 TRP A 123       0.789 -28.658 -10.842  1.00 26.17           C
ATOM   1846  CZ3 TRP A 123       1.321 -26.486 -11.791  1.00 31.19           C
ATOM   1847  CH2 TRP A 123       0.430 -27.541 -11.563  1.00 30.00           C
ATOM   1848  H   TRP A 123       6.769 -29.200 -10.742  1.00 23.70           H
ATOM   1849  HA  TRP A 123       5.436 -27.318 -12.011  1.00 28.08           H
ATOM   1850  HB2 TRP A 123       6.074 -27.649  -9.257  1.00 25.40           H
ATOM   1851  HB3 TRP A 123       5.283 -26.362  -9.752  1.00 25.40           H
ATOM   1852  HD1 TRP A 123       4.638 -29.779  -8.921  1.00 24.75           H
ATOM   1853  HE1 TRP A 123       2.336 -30.422  -9.342  1.00 25.30           H
ATOM   1854  HE3 TRP A 123       3.199 -25.824 -11.408  1.00 36.15           H
ATOM   1855  HZ2 TRP A 123       0.185 -29.348 -10.691  1.00 31.41           H
ATOM   1856  HZ3 TRP A 123       1.048 -25.750 -12.290  1.00 37.43           H
ATOM   1857  HH2 TRP A 123      -0.431 -27.486 -11.910  1.00 36.00           H
ATOM   1858  N   ILE A 124       8.443 -26.600 -11.456  1.00 26.46           N
ATOM   1859  CA  ILE A 124       9.450 -25.607 -11.794  1.00 36.04           C
ATOM   1860  C   ILE A 124      10.242 -25.992 -13.043  1.00 29.74           C
ATOM   1861  O   ILE A 124      11.155 -25.257 -13.414  1.00 25.89           O
ATOM   1862  CB  ILE A 124      10.404 -25.323 -10.611  1.00 33.95           C
ATOM   1863  CG1 ILE A 124      11.181 -26.573 -10.219  1.00 27.73           C
ATOM   1864  CG2 ILE A 124       9.634 -24.766  -9.351  1.00 25.84           C
ATOM   1865  CD1 ILE A 124      12.409 -26.319  -9.339  1.00 39.26           C
ATOM   1866  H   ILE A 124       8.757 -27.347 -11.169  1.00 31.75           H
ATOM   1867  HA  ILE A 124       8.991 -24.775 -11.988  1.00 43.25           H
ATOM   1868  HB  ILE A 124      11.024 -24.643 -10.918  1.00 40.74           H
ATOM   1869 HG12 ILE A 124      10.588 -27.162  -9.727  1.00 33.28           H
ATOM   1870 HG13 ILE A 124      11.488 -27.011 -11.028  1.00 33.28           H
ATOM   1871 HG21 ILE A 124      10.277 -24.562  -8.654  1.00 31.00           H
ATOM   1872 HG22 ILE A 124       9.154 -23.962  -9.604  1.00 31.00           H
ATOM   1873 HG23 ILE A 124       9.010 -25.440  -9.039  1.00 31.00           H
ATOM   1874 HD11 ILE A 124      12.888 -27.153  -9.217  1.00 47.12           H
ATOM   1875 HD12 ILE A 124      12.982 -25.670  -9.777  1.00 47.12           H
ATOM   1876 HD13 ILE A 124      12.117 -25.976  -8.480  1.00 47.12           H
ATOM   1877  N   ARG A 125       9.904 -27.089 -13.710  1.00 26.15           N
ATOM   1878  CA  ARG A 125      10.671 -27.516 -14.888  1.00 34.73           C
ATOM   1879  C   ARG A 125      10.580 -26.454 -15.977  1.00 33.83           C
ATOM   1880  O   ARG A 125       9.489 -26.025 -16.354  1.00 28.41           O
ATOM   1881  CB  ARG A 125      10.164 -28.881 -15.423  1.00 45.03           C
ATOM   1882  CG  ARG A 125      11.116 -29.588 -16.461  1.00 56.26           C
ATOM   1883  CD  ARG A 125      11.041 -31.156 -16.519  1.00 55.23           C
ATOM   1884  NE  ARG A 125       9.975 -31.673 -17.386  1.00 80.71           N
ATOM   1885  CZ  ARG A 125       9.865 -32.931 -17.818  1.00 70.51           C
ATOM   1886  NH1 ARG A 125      10.706 -33.879 -17.426  1.00 53.06           N
ATOM   1887  NH2 ARG A 125       8.895 -33.241 -18.683  1.00 58.63           N
ATOM   1888  H   ARG A 125       9.244 -27.603 -13.509  1.00 31.38           H
ATOM   1889  HA  ARG A 125      11.600 -27.633 -14.636  1.00 41.67           H
ATOM   1890  HB2 ARG A 125      10.056 -29.484 -14.671  1.00 54.04           H
ATOM   1891  HB3 ARG A 125       9.311 -28.741 -15.861  1.00 54.04           H
ATOM   1892  HG2 ARG A 125      10.896 -29.260 -17.347  1.00 67.51           H
ATOM   1893  HG3 ARG A 125      12.032 -29.355 -16.239  1.00 67.51           H
ATOM   1894  HD2 ARG A 125      11.885 -31.496 -16.857  1.00 66.27           H
ATOM   1895  HD3 ARG A 125      10.882 -31.494 -15.624  1.00 66.27           H
ATOM   1896  HE  ARG A 125       9.368 -31.117 -17.637  1.00 96.86           H
ATOM   1897 HH11 ARG A 125      11.342 -33.689 -16.879  1.00 63.68           H
ATOM   1898 HH12 ARG A 125      10.615 -34.682 -17.718  1.00 63.68           H
ATOM   1899 HH21 ARG A 125       8.351 -32.633 -18.955  1.00 70.36           H
ATOM   1900 HH22 ARG A 125       8.815 -34.048 -18.968  1.00 70.36           H
ATOM   1901  N   GLY A 126      11.727 -26.019 -16.498  1.00 43.73           N
ATOM   1902  CA  GLY A 126      11.727 -25.026 -17.545  1.00 37.51           C
ATOM   1903  C   GLY A 126      11.884 -23.587 -17.095  1.00 39.52           C
ATOM   1904  O   GLY A 126      12.092 -22.708 -17.939  1.00 37.63           O
ATOM   1905  H   GLY A 126      12.507 -26.287 -16.257  1.00 52.48           H
ATOM   1906  HA2 GLY A 126      12.457 -25.222 -18.153  1.00 45.01           H
ATOM   1907  HA3 GLY A 126      10.888 -25.090 -18.028  1.00 45.01           H
ATOM   1908  N   CYS A 127      11.783 -23.298 -15.801  1.00 33.16           N
ATOM   1909  CA  CYS A 127      11.892 -21.912 -15.355  1.00 35.72           C
ATOM   1910  C   CYS A 127      13.345 -21.473 -15.193  1.00 34.22           C
ATOM   1911  O   CYS A 127      14.171 -22.177 -14.600  1.00 33.05           O
ATOM   1912  CB  CYS A 127      11.149 -21.717 -14.028  1.00 34.63           C
ATOM   1913  SG  CYS A 127       9.533 -22.509 -14.059  1.00 30.32           S
ATOM   1914  H   CYS A 127      11.655 -23.873 -15.175  1.00 39.79           H
ATOM   1915  HA  CYS A 127      11.489 -21.346 -16.031  1.00 42.86           H
ATOM   1916  HB2 CYS A 127      11.669 -22.108 -13.309  1.00 41.56           H
ATOM   1917  HB3 CYS A 127      11.022 -20.768 -13.868  1.00 41.56           H
ATOM   1918  N   ARG A 128      13.629 -20.247 -15.635  1.00 38.72           N
ATOM   1919  CA  ARG A 128      14.962 -19.639 -15.421  1.00 39.12           C
ATOM   1920  C   ARG A 128      15.031 -19.211 -13.963  1.00 45.19           C
ATOM   1921  O   ARG A 128      14.615 -18.085 -13.678  1.00 53.25           O
ATOM   1922  CB  ARG A 128      15.246 -18.452 -16.351  1.00 42.86           C
ATOM   1923  CG  ARG A 128      16.424 -17.587 -15.933  1.00 49.35           C
ATOM   1924  CD  ARG A 128      17.249 -17.136 -17.116  1.00 49.11           C
ATOM   1925  NE  ARG A 128      16.400 -16.660 -18.196  1.00 56.80           N
ATOM   1926  CZ  ARG A 128      16.700 -16.697 -19.491  1.00 65.42           C
ATOM   1927  NH1 ARG A 128      17.855 -17.183 -19.920  1.00 59.07           N
ATOM   1928  NH2 ARG A 128      15.828 -16.239 -20.368  1.00 63.38           N
ATOM   1929  H   ARG A 128      12.955 -19.647 -16.144  1.00 46.46           H
ATOM   1930  HA  ARG A 128      15.718 -20.403 -15.593  1.00 46.94           H
ATOM   1931  HB2 ARG A 128      15.435 -18.839 -17.351  1.00 51.43           H
ATOM   1932  HB3 ARG A 128      14.354 -17.829 -16.398  1.00 51.43           H
ATOM   1933  HG2 ARG A 128      16.056 -16.710 -15.403  1.00 59.22           H
ATOM   1934  HG3 ARG A 128      17.061 -18.150 -15.253  1.00 59.22           H
ATOM   1935  HD2 ARG A 128      17.924 -16.341 -16.807  1.00 58.94           H
ATOM   1936  HD3 ARG A 128      17.848 -17.975 -17.463  1.00 58.94           H
ATOM   1937  HE  ARG A 128      15.494 -16.279 -17.943  1.00 68.16           H
ATOM   1938 HH11 ARG A 128      18.546 -17.541 -19.269  1.00 70.89           H
ATOM   1939 HH12 ARG A 128      18.050 -17.190 -20.917  1.00 70.89           H
ATOM   1940 HH21 ARG A 128      14.940 -15.864 -20.048  1.00 76.06           H
ATOM   1941 HH22 ARG A 128      16.051 -16.258 -21.359  1.00 76.06           H
ATOM   1942  N   LEU A 129      15.505 -20.083 -13.088  1.00 49.94           N
ATOM   1943  CA  LEU A 129      15.639 -19.796 -11.643  1.00 50.65           C
ATOM   1944  C   LEU A 129      17.056 -20.215 -11.243  1.00 69.44           C
ATOM   1945  O   LEU A 129      17.806 -20.633 -12.118  1.00 70.93           O
ATOM   1946  CB  LEU A 129      14.567 -20.566 -10.867  1.00 43.69           C
ATOM   1947  CG  LEU A 129      13.193 -20.665 -11.524  1.00 45.84           C
ATOM   1948  CD1 LEU A 129      12.258 -21.529 -10.697  1.00 49.05           C
ATOM   1949  CD2 LEU A 129      12.578 -19.296 -11.740  1.00 39.01           C
ATOM   1950  OXT LEU A 129      17.381 -20.111 -10.061  1.00 64.96           O
ATOM   1951  H   LEU A 129      15.802 -21.040 -13.352  1.00 59.93           H
ATOM   1952  HA  LEU A 129      15.521 -18.727 -11.478  1.00 60.78           H
ATOM   1953  HB2 LEU A 129      14.935 -21.575 -10.693  1.00 52.42           H
ATOM   1954  HB3 LEU A 129      14.446 -20.090  -9.895  1.00 52.42           H
ATOM   1955  HG  LEU A 129      13.318 -21.137 -12.496  1.00 55.01           H
ATOM   1956 HD11 LEU A 129      11.282 -21.568 -11.178  1.00 58.86           H
ATOM   1957 HD12 LEU A 129      12.665 -22.536 -10.619  1.00 58.86           H
ATOM   1958 HD13 LEU A 129      12.154 -21.100  -9.701  1.00 58.86           H
ATOM   1959 HD21 LEU A 129      12.372 -19.155 -12.800  1.00 46.81           H
ATOM   1960 HD22 LEU A 129      11.647 -19.225 -11.178  1.00 46.81           H
ATOM   1961 HD23 LEU A 129      13.268 -18.527 -11.397  1.00 46.81           H
HETATM 1962 CL    CL A1131      11.112 -29.051  -6.734  0.77 21.55          Cl
HETATM 1963 CL    CL A1132     -11.893 -11.882  13.833  0.99 25.26          Cl
HETATM 1964 CL    CL A1134       0.413 -24.061 -14.634  1.00 38.52          Cl
HETATM 1965 CL    CL A1135      -5.706  -6.158  11.219  1.00 39.42          Cl
HETATM 1966 CL    CL A1137     -18.890 -10.272   6.123  0.80 33.93          Cl
HETATM 1967  C1  RI3 A1139       9.853  -8.263  -5.340  0.56 60.50           C
HETATM 1968  C2  RI3 A1139       8.737  -8.357  -2.973  0.56 45.18           C
HETATM 1969  C3  RI3 A1139      10.852  -9.639  -3.234  0.56 53.47           C
HETATM 1970  C7  RI3 A1139       7.391 -10.553  -6.637  0.56 43.02           C
HETATM 1971  C8  RI3 A1139       5.404 -10.446  -5.891  0.56 36.97           C
HETATM 1972  C9  RI3 A1139       6.245 -10.078  -4.920  0.56 36.73           C
HETATM 1973  N3  RI3 A1139       7.494 -10.129  -5.401  0.56 43.26           N
HETATM 1974  N4  RI3 A1139       6.116 -10.739  -6.952  0.56 41.32           N
HETATM 1975  O1  RI3 A1139      10.220  -7.382  -6.009  0.56 58.06           O
HETATM 1976  O2  RI3 A1139       8.568  -7.601  -2.148  0.56 43.31           O
HETATM 1977  O3  RI3 A1139      11.730  -9.692  -2.525  0.56 47.81           O
HETATM 1978  O4  RI3 A1139       9.973 -11.196  -5.624  0.56 32.47           O
HETATM 1979 RE1  RI3 A1139       9.247  -9.669  -4.251  0.56 73.68          Re
HETATM 1980  H42 RI3 A1139       5.815 -11.005  -7.712  0.56 49.59           H
HETATM 1981  H71 RI3 A1139       8.102 -10.692  -7.217  0.56 51.63           H
HETATM 1982  H81 RI3 A1139       4.493 -10.488  -5.823  0.56 44.36           H
HETATM 1983  H91 RI3 A1139       6.034  -9.806  -4.063  0.56 44.07           H
HETATM 1984  C11 RIW A1141      -1.683 -22.594  14.483  0.54 34.29           C
HETATM 1985  C2  RIW A1141       0.998 -21.410  15.664  0.54 37.70           C
HETATM 1986  C3  RIW A1141      -2.774 -24.448  14.172  0.54 32.56           C
HETATM 1987  C5  RIW A1141      -0.487 -22.106  17.725  0.54 41.29           C
HETATM 1988  C6  RIW A1141       2.036 -22.612  17.748  0.54 49.06           C
HETATM 1989  C7  RIW A1141      -1.776 -24.661  15.058  0.54 19.21           C
HETATM 1990  N1  RIW A1141      -1.095 -23.493  15.239  0.54 29.10           N
HETATM 1991  N2  RIW A1141      -2.700 -23.143  13.822  0.54 35.02           N
HETATM 1992  O1  RIW A1141       0.295 -25.038  17.200  0.54 27.03           O
HETATM 1993  O2  RIW A1141      -1.168 -21.541  18.450  0.54 37.01           O
HETATM 1994  O4  RIW A1141       2.862 -22.312  18.479  0.54 38.81           O
HETATM 1995  O5  RIW A1141       1.254 -20.417  15.142  0.54 38.22           O
HETATM 1996 RE1  RIW A1141       0.627 -23.055  16.515  0.54 46.36          Re
HETATM 1997  H21 RIW A1141      -3.167 -22.725  13.305  0.54 42.02           H
HETATM 1998  H31 RIW A1141      -3.391 -25.070  13.865  0.54 39.07           H
HETATM 1999  H71 RIW A1141      -1.584 -25.471  15.469  0.54 23.05           H
HETATM 2000 H111 RIW A1141      -1.425 -21.704  14.409  0.54 41.14           H
HETATM 2001  C1  RI3 A1142      12.140 -34.931 -14.248  0.44 31.79           C
HETATM 2002  C2  RI3 A1142       9.627 -35.313 -14.716  0.44 31.04           C
HETATM 2003  C3  RI3 A1142      10.334 -33.333 -13.131  0.44 25.58           C
HETATM 2004  C7  RI3 A1142      10.233 -38.182 -12.187  0.44 23.73           C
HETATM 2005  C8  RI3 A1142      11.542 -39.427 -13.351  0.44 31.14           C
HETATM 2006  C9  RI3 A1142      11.709 -38.143 -13.724  0.44 29.17           C
HETATM 2007  N3  RI3 A1142      10.871 -37.351 -12.969  0.44 22.26           N
HETATM 2008  N4  RI3 A1142      10.628 -39.435 -12.401  0.44 23.80           N
HETATM 2009  O1  RI3 A1142      13.044 -34.768 -14.962  0.44 34.01           O
HETATM 2010  O2  RI3 A1142       9.000 -35.392 -15.658  0.44 28.33           O
HETATM 2011  O3  RI3 A1142      10.126 -32.235 -13.165  0.44 29.84           O
HETATM 2012  O4  RI3 A1142      11.915 -35.052 -11.327  0.44 28.89           O
HETATM 2013 RE1  RI3 A1142      10.665 -35.193 -13.110  0.44 29.62          Re
HETATM 2014  H42 RI3 A1142      10.336 -40.130 -11.987  0.44 28.56           H
HETATM 2015  H71 RI3 A1142       9.593 -37.932 -11.560  0.44 28.47           H
HETATM 2016  H81 RI3 A1142      11.988 -40.164 -13.696  0.44 37.36           H
HETATM 2017  H91 RI3 A1142      12.293 -37.839 -14.379  0.44 35.00           H
TER
HETATM 2018 NA    NA C   1      -9.899 -13.075  11.707  1.00 27.69          Na1+
HETATM 2019 CL    CL B   1       8.148 -31.471   7.534  1.00 17.25          Cl
HETATM 2020  O   HOH S   1     -13.768 -14.968   7.678  1.00 15.29           O
HETATM 2021  O   HOH S   2     -11.549 -13.498  -3.958  1.00 16.75           O
HETATM 2022  O   HOH S   3      -4.655 -32.962  -8.657  1.00 14.11           O
HETATM 2023  O   HOH S   4      10.527 -31.075   5.160  1.00 19.93           O
HETATM 2024  O   HOH S   5      -5.771 -11.177  -9.380  1.00 17.32           O
HETATM 2025  O   HOH S   6       0.893 -11.421   0.195  1.00 20.51           O
HETATM 2026  O   HOH S   7      -8.260 -28.004  -9.970  1.00 21.61           O
HETATM 2027  O   HOH S   8      -1.768 -16.704   0.753  1.00 16.39           O
HETATM 2028  O   HOH S  10       6.258 -28.247  10.750  1.00 20.96           O
HETATM 2029  O   HOH S  11       0.328 -12.147  -2.491  1.00 24.94           O
HETATM 2030  O   HOH S  12       3.234 -38.232   6.096  1.00 21.29           O
HETATM 2031  O   HOH S  13     -18.439  -8.306   7.973  1.00 21.36           O
HETATM 2032  O   HOH S  14      -1.384 -13.990  -1.978  1.00 21.56           O
HETATM 2033  O   HOH S  15       2.198 -27.104   9.867  1.00 19.66           O
HETATM 2034  O   HOH S  16       5.795 -17.400 -15.624  1.00 26.28           O
HETATM 2035  O   HOH S  17     -10.507  -5.958  12.124  1.00 23.19           O
HETATM 2036  O   HOH S  18      -3.223  -7.101  11.951  1.00 25.43           O
HETATM 2037  O   HOH S  19      -1.721 -33.434  -8.755  1.00 21.51           O
HETATM 2038  O   HOH S  20       2.642 -32.518  -8.912  1.00 25.84           O
HETATM 2039  O   HOH S  21       2.954  -8.542   0.660  1.00 24.83           O
HETATM 2040  O   HOH S  22      -9.333 -22.568   0.084  1.00 23.99           O
HETATM 2041  O   HOH S  23       0.385 -36.616   6.894  1.00 31.67           O
HETATM 2042  O   HOH S  24       2.726 -11.897   6.996  1.00 27.74           O
HETATM 2043  O   HOH S  25     -10.528  -9.219  15.170  1.00 29.49           O
HETATM 2044  O   HOH S  26      14.298 -31.587   1.891  1.00 26.42           O
HETATM 2045  O   HOH S  27       7.194 -34.969  -4.080  1.00 25.16           O
HETATM 2046  O   HOH S  28       0.388 -38.933   0.768  1.00 27.42           O
HETATM 2047  O   HOH S  29       1.901  -6.078   4.292  1.00 31.04           O
HETATM 2048  O   HOH S  30      -1.344  -5.296  -4.352  1.00 26.03           O
HETATM 2049  O   HOH S  31      -8.137 -14.259  12.691  1.00 22.19           O
HETATM 2050  O   HOH S  32      -3.739  -7.612  -7.987  1.00 29.30           O
HETATM 2051  O   HOH S  33      -0.350 -38.167   3.556  1.00 28.66           O
HETATM 2052  O   HOH S  34      -3.171 -19.918 -13.424  1.00 31.11           O
HETATM 2053  O   HOH S  35       0.722  -7.121   1.754  1.00 31.19           O
HETATM 2054  O   HOH S  36      -4.350  -6.497  -0.673  1.00 26.11           O
HETATM 2055  O   HOH S  37      -5.934 -24.643  -9.430  1.00 22.96           O
HETATM 2056  O   HOH S  38       6.354 -33.578  -1.727  1.00 26.44           O
HETATM 2057  O   HOH S  39      -8.086 -12.294  14.209  1.00 24.91           O
HETATM 2058  O   HOH S  40       8.035 -15.525   8.650  1.00 31.46           O
HETATM 2059  O   HOH S  41      -3.821 -31.968   5.770  1.00 29.30           O
HETATM 2060  O   HOH S  42      -7.705 -26.274  -3.073  1.00 22.24           O
HETATM 2061  O   HOH S  43       5.403 -19.998 -16.618  1.00 25.78           O
HETATM 2062  O   HOH S  44      -4.088 -21.644   6.599  1.00 19.86           O
HETATM 2063  O   HOH S  45      -2.652 -10.771 -13.378  1.00 31.46           O
HETATM 2064  O   HOH S  46       3.550 -12.759   9.255  1.00 26.75           O
HETATM 2065  O   HOH S  47      -7.859 -24.108   1.081  1.00 31.35           O
HETATM 2066  O   HOH S  49      -5.719 -26.179   3.837  1.00 22.15           O
HETATM 2067  O   HOH S  50      -3.159 -14.056  17.705  1.00 30.28           O
HETATM 2068  O   HOH S  51      -0.280 -35.967  -9.695  1.00 23.92           O
HETATM 2069  O   HOH S  52     -13.113 -13.113  18.488  0.54 25.99           O
HETATM 2070  O   HOH S  53      -2.406  -4.788  -2.153  1.00 35.90           O
HETATM 2071  O   HOH S  54      -5.520  -9.285  15.538  1.00 25.32           O
HETATM 2072  O   HOH S  55      -0.102 -32.178 -10.555  1.00 24.63           O
HETATM 2073  O   HOH S  56      -1.491 -37.552   0.132  1.00 29.97           O
HETATM 2074  O   HOH S  57      -3.767  -5.126   3.118  1.00 30.71           O
HETATM 2075  O   HOH S  60      -4.397 -37.871   0.719  1.00 28.45           O
HETATM 2076  O   HOH S  61       0.904  -5.075   8.718  1.00 40.55           O
HETATM 2077  O   HOH S  62      -1.729  -3.744   4.866  1.00 29.60           O
HETATM 2078  O   HOH S  63       0.019  -5.516   6.214  1.00 37.27           O
HETATM 2079  O   HOH S  64     -15.938 -18.495  -0.730  1.00 30.20           O
HETATM 2080  O   HOH S  65      11.238 -19.002 -17.120  1.00 32.58           O
HETATM 2081  O   HOH S  67       4.289  -9.772   6.650  1.00 25.87           O
HETATM 2082  O   HOH S  68      -3.806  -7.253  -5.206  1.00 30.76           O
HETATM 2083  O   HOH S  73      -4.137  -8.826 -12.399  1.00 33.24           O
HETATM 2084  O   HOH S  74      13.532 -37.644 -16.679  1.00 34.03           O
HETATM 2085  O   HOH S  75      -0.971 -18.687 -14.269  1.00 25.59           O
HETATM 2086  O   HOH S  76      11.465 -22.220  10.597  1.00 35.26           O
HETATM 2087  O   HOH S  77      -9.594 -23.994  -2.618  1.00 38.51           O
HETATM 2088  O   HOH S  78       0.284 -39.984   5.948  1.00 36.54           O
HETATM 2089  O   HOH S  81      15.819 -25.047  -5.919  1.00 22.50           O
HETATM 2090  O   HOH S  83       8.345 -29.044  14.164  1.00 31.40           O
HETATM 2091  O   HOH S  84       0.200 -41.928   0.399  1.00 32.24           O
HETATM 2092  O   HOH S  85       3.824 -37.312 -10.181  1.00 24.48           O
HETATM 2093  O   HOH S  86       0.222 -26.692 -15.690  1.00 38.24           O
HETATM 2094  O   HOH S  87      14.272 -23.851   6.696  1.00 31.80           O
HETATM 2095  O   HOH S  88       2.688 -29.789 -15.617  1.00 33.58           O
HETATM 2096  O   HOH S  89      10.467 -37.112 -17.386  1.00 30.39           O
HETATM 2097  O   HOH S  90     -14.269 -11.678  15.523  1.00 32.30           O
HETATM 2098  O   HOH S  92       9.564 -32.900  -3.036  1.00 29.40           O
HETATM 2099  O   HOH S  94     -19.224 -19.224  -0.000  0.58 36.60           O
HETATM 2100  O   HOH S  96     -14.651  -7.736  14.428  1.00 31.88           O
HETATM 2101  O   HOH S  97     -15.878 -20.991  17.104  1.00 44.74           O
HETATM 2102  O   HOH S 100     -10.602 -22.662   9.779  1.00 36.60           O
HETATM 2103  O   HOH S 103       3.246  -7.749 -11.918  1.00 26.73           O
HETATM 2104  O   HOH S 108       8.512 -19.233  10.842  1.00 32.86           O
HETATM 2105  O   HOH S 110     -12.179  -6.747  14.708  1.00 34.53           O
HETATM 2106  O   HOH S 111      -6.334 -18.194 -11.407  1.00 32.47           O
HETATM 2107  O   HOH S 113       9.787 -34.053  -7.117  1.00 28.44           O
HETATM 2108  O   HOH S 114      -5.875 -26.508   1.434  1.00 27.29           O
END
