# Supplementary material for: Time-series analysis of rhenium(I) organometallic covalent binding to a model protein for drug development
Source: IUCrJ. 2024 Apr 19;11(Pt 3):359–73. doi: 10.1107/S2052252524002598 (PMC11067751; doi:10.1107/S2052252524002598)
Supplement: Supplementary file 2 [file m-11-00359-sup2.zip › Week 3 - P2P1_1/P2P1_1_refine_41.cif]

data_P2P1_1_refine
_cell.volume                      243615.377
_cell.length_a                    80.990
_cell.length_b                    80.990
_cell.length_c                    37.140
_cell.angle_beta                  90.000
_cell.angle_gamma                 90.000
_cell.angle_alpha                 90.000
_space_group.name_H-M_alt         'P 43 21 2'
_space_group.name_Hall            ' P 4nw 2abw'
_space_group.IT_number            96
_space_group.crystal_system       tetragonal
_symmetry.Int_Tables_number       96
_symmetry.space_group_name_H-M    'P 43 21 2'
_symmetry.space_group_name_Hall   ' P 4nw 2abw'
_reflns.B_iso_Wilson_estimate     28.74
_refine.ls_percent_reflns_R_free  4.93
_refine.pdbx_overall_phase_error  29.9591
_refine.solvent_model_details     'FLAT BULK SOLVENT MODEL'
_refine.pdbx_ls_cross_valid_method 'FREE R-VALUE'
_refine.pdbx_refine_id            'X-RAY DIFFRACTION'
_refine.ls_R_factor_obs           0.1982
_refine.B_iso_mean                33.68
_refine.ls_number_reflns_R_free   1303
_refine.ls_percent_reflns_obs     98.27
_refine.ls_R_factor_R_work        0.1963
_refine.pdbx_solvent_shrinkage_radii 0.9000
_refine.ls_d_res_high             1.68
_refine.ls_number_reflns_obs      26427
_refine.pdbx_ls_sigma_F           1.33
_refine.ls_number_reflns_R_work   25124
_refine.ls_d_res_low              40.49
_refine.pdbx_stereochemistry_target_values 'GeoStd + Monomer Library + CDL v1.2'
_refine.ls_R_factor_R_free        0.2320
_refine.overall_SU_ML             0.2456
_refine.pdbx_solvent_vdw_probe_radii 1.1000
_exptl.method                     'X-RAY DIFFRACTION'
_diffrn_source.pdbx_wavelength    0.976
loop_
  _space_group_symop.id
  _space_group_symop.operation_xyz
   1 x,y,z
   2 -y+1/2,x+1/2,z+3/4
   3 y+1/2,-x+1/2,z+1/4
   4 x+1/2,-y+1/2,-z+1/4
   5 -x+1/2,y+1/2,-z+3/4
   6 -x,-y,z+1/2
   7 y,x,-z
   8 -y,-x,-z+1/2

loop_
  _software.pdbx_ordinal
  _software.name
  _software.version
  _software.type
  _software.contact_author
  _software.contact_author_email
  _software.location
  _software.classification
  _software.citation_id
  _software.language
   1 phenix.refine 1.20.1_4487 program 'Paul D. Adams' pdadams@lbl.gov https://www.phenix-online.org/ refinement phenix.refine Python/C++
   2 Phenix 1.20.1_4487 program 'Paul D. Adams' pdadams@lbl.gov https://www.phenix-online.org/ refinement phenix Python/C++

loop_
  _citation.id
  _citation.title
  _citation.journal_abbrev
  _citation.journal_volume
  _citation.page_first
  _citation.page_last
  _citation.year
  _citation.journal_id_ASTM
  _citation.journal_id_ISSN
  _citation.journal_id_CSD
   phenix.refine 'Towards automated crystallographic structure refinement with phenix.refine.' 'Acta Crystallogr., Sect. D: Biol. Crystallogr.' 68 352 67 2012 ABCRE6 0907-4449 0766
   phenix 'Macromolecular structure determination using X-rays, neutrons and electrons: recent developments in Phenix' 'Acta Crystallogr., Sect. D: Biol. Crystallogr.' 75 861 877 2019 ABCRE6 0907-4449 0766

loop_
  _refine_ls_restr.pdbx_refine_id
  _refine_ls_restr.type
  _refine_ls_restr.number
  _refine_ls_restr.dev_ideal
  _refine_ls_restr.weight
  _refine_ls_restr.pdbx_restraint_function
   'X-RAY DIFFRACTION' f_bond_d 1105 0.0145 ? ?
   'X-RAY DIFFRACTION' f_angle_d 1503 1.3988 ? ?
   'X-RAY DIFFRACTION' f_chiral_restr 147 0.0753 ? ?
   'X-RAY DIFFRACTION' f_plane_restr 195 0.0147 ? ?
   'X-RAY DIFFRACTION' f_dihedral_angle_d 391 16.4302 ? ?

loop_
  _refine_ls_shell.pdbx_refine_id
  _refine_ls_shell.d_res_high
  _refine_ls_shell.d_res_low
  _refine_ls_shell.number_reflns_R_work
  _refine_ls_shell.R_factor_R_work
  _refine_ls_shell.percent_reflns_obs
  _refine_ls_shell.R_factor_R_free
  _refine_ls_shell.number_reflns_R_free
   'X-RAY DIFFRACTION' 3.49 40.49 2864 0.1570 99.87 0.1883 131
   'X-RAY DIFFRACTION' 2.77 3.49 2833 0.1958 99.90 0.2302 167
   'X-RAY DIFFRACTION' 2.42 2.77 2816 0.2044 100.00 0.2124 173
   'X-RAY DIFFRACTION' 2.20 2.42 2820 0.2042 99.56 0.2683 144
   'X-RAY DIFFRACTION' 2.04 2.20 2848 0.2209 99.83 0.3147 142
   'X-RAY DIFFRACTION' 1.92 2.04 2847 0.2373 99.87 0.2827 135
   'X-RAY DIFFRACTION' 1.83 1.92 2792 0.2783 98.16 0.2736 138
   'X-RAY DIFFRACTION' 1.75 1.83 2768 0.2977 97.55 0.3332 134
   'X-RAY DIFFRACTION' 1.68 1.75 2536 0.3278 89.77 0.3282 139

loop_
  _struct_asym.id
   A
   B
   C
   D
   E
   F
   G
   H
   I
   J
   K
   L
   M
   N
   O
   P
   Q
   R
   S
   T
   U

loop_
  _struct_conn.id
  _struct_conn.conn_type_id
  _struct_conn.ptnr1_auth_comp_id
  _struct_conn.ptnr1_auth_asym_id
  _struct_conn.ptnr1_auth_seq_id
  _struct_conn.ptnr1_auth_atom_id
  _struct_conn.ptnr1_label_comp_id
  _struct_conn.ptnr1_label_asym_id
  _struct_conn.ptnr1_label_seq_id
  _struct_conn.ptnr1_label_atom_id
  _struct_conn.ptnr1_role
  _struct_conn.ptnr2_auth_comp_id
  _struct_conn.ptnr2_auth_asym_id
  _struct_conn.ptnr2_auth_seq_id
  _struct_conn.ptnr2_auth_atom_id
  _struct_conn.ptnr2_label_comp_id
  _struct_conn.ptnr2_label_asym_id
  _struct_conn.ptnr2_label_seq_id
  _struct_conn.ptnr2_label_atom_id
  _struct_conn.ptnr2_role
  _struct_conn.details
   C00001 disulf CYS A 6 SG CYS A 6 SG . CYS A 127 SG CYS A 127 SG . 'Comput. Cryst. Newsl. (2015), 6, 13-13.'
   C00002 covale HIS A 15 NE2 HIS A 15 NE2 . RI3 A 2153 RE1 RI3 M . RE1 . 'Bond created based on atom type and distance.'
   C00003 disulf CYS A 30 SG CYS A 30 SG . CYS A 115 SG CYS A 115 SG . 'Comput. Cryst. Newsl. (2015), 6, 13-13.'
   C00004 disulf CYS A 64 SG CYS A 64 SG . CYS A 80 SG CYS A 80 SG . 'Comput. Cryst. Newsl. (2015), 6, 13-13.'
   C00005 disulf CYS A 76 SG CYS A 76 SG . CYS A 94 SG CYS A 94 SG . 'Comput. Cryst. Newsl. (2015), 6, 13-13.'
   C00006 covale ASP A 119 OD2 ASP A 119 OD2 . RII A 2147 RE1 RII K . RE1 . 'Bond created based on atom type and distance.'

loop_
  _atom_type.symbol
  _atom_type.scat_dispersion_real
  _atom_type.scat_dispersion_imag
  _atom_type.scat_Cromer_Mann_a1
  _atom_type.scat_Cromer_Mann_a2
  _atom_type.scat_Cromer_Mann_a3
  _atom_type.scat_Cromer_Mann_a4
  _atom_type.scat_Cromer_Mann_b1
  _atom_type.scat_Cromer_Mann_b2
  _atom_type.scat_Cromer_Mann_b3
  _atom_type.scat_Cromer_Mann_b4
  _atom_type.scat_Cromer_Mann_c
  _atom_type.scat_source
  _atom_type.scat_dispersion_source
   C . . 3.54356 2.42580 . . 25.62398 1.50364 . . 0.0 
;
2-Gaussian fit: Grosse-Kunstleve RW, Sauter NK, Adams PD:
Newsletter of the IUCr Commission on Crystallographic Computing 2004, 3, 22-31.
;
 .
   Cl . . 9.50761 7.44341 . . 1.04373 23.83732 . . 0.0 
;
2-Gaussian fit: Grosse-Kunstleve RW, Sauter NK, Adams PD:
Newsletter of the IUCr Commission on Crystallographic Computing 2004, 3, 22-31.
;
 .
   H . . 0.51345 0.48472 . . 24.73122 6.32584 . . 0.0 
;
2-Gaussian fit: Grosse-Kunstleve RW, Sauter NK, Adams PD:
Newsletter of the IUCr Commission on Crystallographic Computing 2004, 3, 22-31.
;
 .
   O . . 4.49882 3.47563 . . 15.80542 1.70748 . . 0.0 
;
2-Gaussian fit: Grosse-Kunstleve RW, Sauter NK, Adams PD:
Newsletter of the IUCr Commission on Crystallographic Computing 2004, 3, 22-31.
;
 .
   N . . 4.01032 2.96436 . . 19.97189 1.75589 . . 0.0 
;
2-Gaussian fit: Grosse-Kunstleve RW, Sauter NK, Adams PD:
Newsletter of the IUCr Commission on Crystallographic Computing 2004, 3, 22-31.
;
 .
   Re . . 61.03532 13.68480 . . 1.26911 23.82125 . . 0.0 
;
2-Gaussian fit: Grosse-Kunstleve RW, Sauter NK, Adams PD:
Newsletter of the IUCr Commission on Crystallographic Computing 2004, 3, 22-31.
;
 .
   S . . 9.55732 6.39887 . . 1.23737 29.19336 . . 0.0 
;
2-Gaussian fit: Grosse-Kunstleve RW, Sauter NK, Adams PD:
Newsletter of the IUCr Commission on Crystallographic Computing 2004, 3, 22-31.
;
 .
   Na . . 9.38062 1.54875 . . 3.38349 72.32734 . . 0.0 
;
2-Gaussian fit: Grosse-Kunstleve RW, Sauter NK, Adams PD:
Newsletter of the IUCr Commission on Crystallographic Computing 2004, 3, 22-31.
;
 .

loop_
  _chem_comp.id
   ACT
   ALA
   ARG
   ASN
   ASP
   CL
   CYS
   GLN
   GLU
   GLY
   HIS
   HOH
   ILE
   LEU
   LYS
   MET
   NA
   PHE
   PRO
   RE
   RI3
   RII
   SER
   THR
   TRP
   TYR
   VAL

loop_
  _atom_site.group_PDB
  _atom_site.id
  _atom_site.label_atom_id
  _atom_site.label_alt_id
  _atom_site.label_comp_id
  _atom_site.auth_asym_id
  _atom_site.auth_seq_id
  _atom_site.pdbx_PDB_ins_code
  _atom_site.Cartn_x
  _atom_site.Cartn_y
  _atom_site.Cartn_z
  _atom_site.occupancy
  _atom_site.B_iso_or_equiv
  _atom_site.type_symbol
  _atom_site.pdbx_formal_charge
  _atom_site.label_asym_id
  _atom_site.label_entity_id
  _atom_site.label_seq_id
  _atom_site.pdbx_PDB_model_num
   ATOM 1 N . LYS A 1 ? 4.74800 11.44900 9.83500 1.000 33.72246 N ? A ? 1 1
   ATOM 2 CA . LYS A 1 ? 3.74700 11.87200 8.79600 1.000 36.04925 C ? A ? 1 1
   ATOM 3 C . LYS A 1 ? 3.78300 13.36200 8.58200 1.000 27.00245 C ? A ? 1 1
   ATOM 4 O . LYS A 1 ? 3.74000 14.13600 9.58300 1.000 30.62099 O ? A ? 1 1
   ATOM 5 CB . LYS A 1 ? 2.33700 11.46500 9.23100 1.000 33.75072 C ? A ? 1 1
   ATOM 6 CG . LYS A 1 ? 1.20600 12.15900 8.45500 1.000 35.63080 C ? A ? 1 1
   ATOM 7 CD . LYS A 1 ? -0.10000 11.44800 8.85100 1.000 39.84738 C ? A ? 1 1
   ATOM 8 CE . LYS A 1 ? -1.27300 11.98500 8.07600 1.000 51.64482 C ? A ? 1 1
   ATOM 9 NZ . LYS A 1 ? -1.43200 11.32000 6.76900 1.000 52.72999 N ? A ? 1 1
   ATOM 10 H1 . LYS A 1 ? 4.71800 10.56500 9.93300 1.000 40.46078 H ? A ? 1 1
   ATOM 11 H2 . LYS A 1 ? 5.56400 11.69100 9.57600 1.000 40.46078 H ? A ? 1 1
   ATOM 12 H3 . LYS A 1 ? 4.55400 11.84000 10.61000 1.000 40.46078 H ? A ? 1 1
   ATOM 13 HA . LYS A 1 ? 3.94900 11.43400 7.95400 1.000 43.25293 H ? A ? 1 1
   ATOM 14 HB2 . LYS A 1 ? 2.23800 10.50900 9.10400 1.000 40.49469 H ? A ? 1 1
   ATOM 15 HB3 . LYS A 1 ? 2.22700 11.68300 10.17000 1.000 40.49469 H ? A ? 1 1
   ATOM 16 HG2 . LYS A 1 ? 1.14300 13.09300 8.71000 1.000 42.75079 H ? A ? 1 1
   ATOM 17 HG3 . LYS A 1 ? 1.34500 12.06300 7.50000 1.000 42.75079 H ? A ? 1 1
   ATOM 18 HD2 . LYS A 1 ? -0.02000 10.50000 8.66200 1.000 47.81068 H ? A ? 1 1
   ATOM 19 HD3 . LYS A 1 ? -0.26900 11.59000 9.79600 1.000 47.81068 H ? A ? 1 1
   ATOM 20 HE2 . LYS A 1 ? -2.08400 11.83900 8.58700 1.000 61.96761 H ? A ? 1 1
   ATOM 21 HE3 . LYS A 1 ? -1.14300 12.93300 7.91900 1.000 61.96761 H ? A ? 1 1
   ATOM 22 HZ1 . LYS A 1 ? -2.13300 11.66000 6.33800 1.000 63.26982 H ? A ? 1 1
   ATOM 23 HZ2 . LYS A 1 ? -0.70200 11.44200 6.27500 1.000 63.26982 H ? A ? 1 1
   ATOM 24 HZ3 . LYS A 1 ? -1.56000 10.44700 6.88600 1.000 63.26982 H ? A ? 1 1
   ATOM 25 N . VAL A 2 ? 3.87200 13.80100 7.33300 1.000 31.17446 N ? A ? 2 1
   ATOM 26 CA . VAL A 2 ? 3.74500 15.20100 6.97800 1.000 28.80302 C ? A ? 2 1
   ATOM 27 C . VAL A 2 ? 2.31900 15.37500 6.49100 1.000 45.60311 C ? A ? 2 1
   ATOM 28 O . VAL A 2 ? 1.94700 14.82800 5.44700 1.000 32.16681 O ? A ? 2 1
   ATOM 29 CB . VAL A 2 ? 4.73900 15.65000 5.90700 1.000 32.08583 C ? A ? 2 1
   ATOM 30 CG1 . VAL A 2 ? 4.39200 17.04700 5.53000 1.000 35.57505 C ? A ? 2 1
   ATOM 31 CG2 . VAL A 2 ? 6.17700 15.57400 6.45200 1.000 31.02019 C ? A ? 2 1
   ATOM 32 H . VAL A 2 ? 4.01000 13.28900 6.65600 1.000 37.40318 H ? A ? 2 1
   ATOM 33 HA . VAL A 2 ? 3.87200 15.75100 7.76700 1.000 34.55745 H ? A ? 2 1
   ATOM 34 HB . VAL A 2 ? 4.66500 15.08200 5.12400 1.000 38.49683 H ? A ? 2 1
   ATOM 35 HG11 . VAL A 2 ? 5.17300 17.46700 5.13700 1.000 42.68389 H ? A ? 2 1
   ATOM 36 HG12 . VAL A 2 ? 3.66700 17.03400 4.88600 1.000 42.68389 H ? A ? 2 1
   ATOM 37 HG13 . VAL A 2 ? 4.12400 17.53300 6.32600 1.000 42.68389 H ? A ? 2 1
   ATOM 38 HG21 . VAL A 2 ? 6.79300 15.85800 5.75800 1.000 37.21806 H ? A ? 2 1
   ATOM 39 HG22 . VAL A 2 ? 6.25400 16.15900 7.22200 1.000 37.21806 H ? A ? 2 1
   ATOM 40 HG23 . VAL A 2 ? 6.36800 14.65900 6.71100 1.000 37.21806 H ? A ? 2 1
   ATOM 41 N . PHE A 3 ? 1.53100 16.14600 7.23800 1.000 33.39782 N ? A ? 3 1
   ATOM 42 CA . PHE A 3 ? 0.13200 16.36800 6.87600 1.000 33.97542 C ? A ? 3 1
   ATOM 43 C . PHE A 3 ? 0.00700 17.44600 5.80800 1.000 35.20861 C ? A ? 3 1
   ATOM 44 O . PHE A 3 ? 0.81900 18.37700 5.70400 1.000 31.65161 O ? A ? 3 1
   ATOM 45 CB . PHE A 3 ? -0.71100 16.83900 8.07800 1.000 31.20458 C ? A ? 3 1
   ATOM 46 CG . PHE A 3 ? -1.21700 15.76700 8.94200 1.000 27.19223 C ? A ? 3 1
   ATOM 47 CD1 . PHE A 3 ? -0.42600 15.23400 9.95700 1.000 29.25907 C ? A ? 3 1
   ATOM 48 CD2 . PHE A 3 ? -2.55200 15.29300 8.81900 1.000 25.30798 C ? A ? 3 1
   ATOM 49 CE1 . PHE A 3 ? -0.93000 14.24700 10.77000 1.000 32.17397 C ? A ? 3 1
   ATOM 50 CE2 . PHE A 3 ? -3.04000 14.30900 9.63100 1.000 30.52692 C ? A ? 3 1
   ATOM 51 CZ . PHE A 3 ? -2.21400 13.77300 10.62200 1.000 36.56953 C ? A ? 3 1
   ATOM 52 H . PHE A 3 ? 1.78000 16.55000 7.95500 1.000 40.07121 H ? A ? 3 1
   ATOM 53 HA . PHE A 3 ? -0.25000 15.54500 6.53300 1.000 40.76434 H ? A ? 3 1
   ATOM 54 HB2 . PHE A 3 ? -0.16700 17.42500 8.62700 1.000 37.43932 H ? A ? 3 1
   ATOM 55 HB3 . PHE A 3 ? -1.47700 17.32800 7.74000 1.000 37.43932 H ? A ? 3 1
   ATOM 56 HD1 . PHE A 3 ? 0.44800 15.53000 10.07000 1.000 35.10471 H ? A ? 3 1
   ATOM 57 HD2 . PHE A 3 ? -3.08800 15.65100 8.15400 1.000 30.36340 H ? A ? 3 1
   ATOM 58 HE1 . PHE A 3 ? -0.38700 13.88500 11.43300 1.000 38.60259 H ? A ? 3 1
   ATOM 59 HE2 . PHE A 3 ? -3.91100 14.00000 9.52600 1.000 36.62613 H ? A ? 3 1
   ATOM 60 HZ . PHE A 3 ? -2.53400 13.10700 11.18700 1.000 43.87726 H ? A ? 3 1
   ATOM 61 N . GLY A 4 ? -1.02000 17.32400 4.99600 1.000 35.65752 N ? A ? 4 1
   ATOM 62 CA . GLY A 4 ? -1.45400 18.45000 4.23700 1.000 32.43982 C ? A ? 4 1
   ATOM 63 C . GLY A 4 ? -2.32300 19.35800 5.08700 1.000 27.53484 C ? A ? 4 1
   ATOM 64 O . GLY A 4 ? -2.92800 18.92700 6.05500 1.000 32.61563 O ? A ? 4 1
   ATOM 65 H . GLY A 4 ? -1.47400 16.60400 4.87200 1.000 42.78285 H ? A ? 4 1
   ATOM 66 HA2 . GLY A 4 ? -0.68800 18.95400 3.92000 1.000 38.92162 H ? A ? 4 1
   ATOM 67 HA3 . GLY A 4 ? -1.97000 18.15100 3.47200 1.000 38.92162 H ? A ? 4 1
   ATOM 68 N . ARG A 5 ? -2.34600 20.63500 4.72400 1.000 30.62683 N ? A ? 5 1
   ATOM 69 CA . ARG A 5 ? -3.14300 21.61300 5.45100 1.000 30.07102 C ? A ? 5 1
   ATOM 70 C . ARG A 5 ? -4.57600 21.12800 5.66000 1.000 35.28241 C ? A ? 5 1
   ATOM 71 O . ARG A 5 ? -5.04100 21.00900 6.80000 1.000 27.14144 O ? A ? 5 1
   ATOM 72 CB . ARG A 5 ? -3.07200 22.91300 4.67300 1.000 36.89077 C ? A ? 5 1
   ATOM 73 CG . ARG A 5 ? -3.90400 24.04200 5.19200 1.000 35.55083 C ? A ? 5 1
   ATOM 74 CD . ARG A 5 ? -3.64500 25.26100 4.30100 1.000 43.63028 C ? A ? 5 1
   ATOM 75 NE . ARG A 5 ? -4.22500 25.14000 2.96700 1.000 45.75834 N ? A ? 5 1
   ATOM 76 CZ . ARG A 5 ? -5.49500 25.40900 2.65700 1.000 38.15058 C ? A ? 5 1
   ATOM 77 NH1 . ARG A 5 ? -6.37700 25.74000 3.57600 1.000 37.01675 N ? A ? 5 1
   ATOM 78 NH2 . ARG A 5 ? -5.88800 25.35100 1.38400 1.000 45.91550 N ? A ? 5 1
   ATOM 79 H . ARG A 5 ? -1.90800 20.96100 4.05900 1.000 36.74602 H ? A ? 5 1
   ATOM 80 HA . ARG A 5 ? -2.74600 21.76200 6.32300 1.000 36.07905 H ? A ? 5 1
   ATOM 81 HB2 . ARG A 5 ? -2.14900 23.21300 4.66800 1.000 44.26275 H ? A ? 5 1
   ATOM 82 HB3 . ARG A 5 ? -3.35800 22.73800 3.76300 1.000 44.26275 H ? A ? 5 1
   ATOM 83 HG2 . ARG A 5 ? -4.84500 23.81200 5.14400 1.000 42.65482 H ? A ? 5 1
   ATOM 84 HG3 . ARG A 5 ? -3.64400 24.25500 6.10200 1.000 42.65482 H ? A ? 5 1
   ATOM 85 HD2 . ARG A 5 ? -4.02900 26.04500 4.72300 1.000 52.35016 H ? A ? 5 1
   ATOM 86 HD3 . ARG A 5 ? -2.68800 25.37800 4.19900 1.000 52.35016 H ? A ? 5 1
   ATOM 87 HE . ARG A 5 ? -3.70900 24.87500 2.33200 1.000 54.90383 H ? A ? 5 1
   ATOM 88 HH11 . ARG A 5 ? -6.14300 25.78700 4.40200 1.000 44.41392 H ? A ? 5 1
   ATOM 89 HH12 . ARG A 5 ? -7.19000 25.90800 3.35000 1.000 44.41392 H ? A ? 5 1
   ATOM 90 HH21 . ARG A 5 ? -5.32600 25.13500 0.77000 1.000 55.09243 H ? A ? 5 1
   ATOM 91 HH22 . ARG A 5 ? -6.70600 25.51900 1.17800 1.000 55.09243 H ? A ? 5 1
   ATOM 92 N . CYS A 6 ? -5.31500 20.84900 4.57800 1.000 32.11632 N ? A ? 6 1
   ATOM 93 CA . CYS A 6 ? -6.73000 20.49200 4.77400 1.000 35.75222 C ? A ? 6 1
   ATOM 94 C . CYS A 6 ? -6.90100 19.15700 5.51300 1.000 30.55451 C ? A ? 6 1
   ATOM 95 O . CYS A 6 ? -7.82600 19.00900 6.30700 1.000 31.74823 O ? A ? 6 1
   ATOM 96 CB . CYS A 6 ? -7.47400 20.49400 3.42800 1.000 35.04433 C ? A ? 6 1
   ATOM 97 SG . CYS A 6 ? -7.77500 22.25100 2.81300 1.000 35.93034 S ? A ? 6 1
   ATOM 98 H . CYS A 6 ? -5.04100 20.85700 3.76300 1.000 38.53341 H ? A ? 6 1
   ATOM 99 HA . CYS A 6 ? -7.13800 21.17600 5.32700 1.000 42.89649 H ? A ? 6 1
   ATOM 100 HB2 . CYS A 6 ? -6.94100 20.02700 2.76600 1.000 42.04702 H ? A ? 6 1
   ATOM 101 HB3 . CYS A 6 ? -8.33400 20.05800 3.53600 1.000 42.04702 H ? A ? 6 1
   ATOM 102 N . GLU A 7 ? -6.02100 18.17300 5.28200 1.000 29.84296 N ? A ? 7 1
   ATOM 103 CA . GLU A 7 ? -6.13300 16.91800 6.01500 1.000 37.45370 C ? A ? 7 1
   ATOM 104 C . GLU A 7 ? -5.92300 17.13600 7.51200 1.000 26.33056 C ? A ? 7 1
   ATOM 105 O . GLU A 7 ? -6.58900 16.50300 8.36100 1.000 28.78528 O ? A ? 7 1
   ATOM 106 CB . GLU A 7 ? -5.13000 15.90900 5.46800 1.000 43.19155 C ? A ? 7 1
   ATOM 107 CG . GLU A 7 ? -4.90400 14.72900 6.44100 1.000 55.86928 C ? A ? 7 1
   ATOM 108 CD . GLU A 7 ? -3.86300 13.70600 5.92800 1.000 61.25420 C ? A ? 7 1
   ATOM 109 OE1 . GLU A 7 ? -2.83500 14.14000 5.29700 1.000 45.67652 O ? A ? 7 1
   ATOM 110 OE2 . GLU A 7 ? -4.09400 12.48600 6.17600 1.000 57.29038 O ? A ? 7 1
   ATOM 111 H . GLU A 7 ? -5.37000 18.21000 4.72100 1.000 35.80538 H ? A ? 7 1
   ATOM 112 HA . GLU A 7 ? -7.02400 16.55600 5.88700 1.000 44.93826 H ? A ? 7 1
   ATOM 113 HB2 . GLU A 7 ? -5.46400 15.55100 4.63100 1.000 51.82369 H ? A ? 7 1
   ATOM 114 HB3 . GLU A 7 ? -4.27800 16.35100 5.32700 1.000 51.82369 H ? A ? 7 1
   ATOM 115 HG2 . GLU A 7 ? -4.61600 15.04500 7.30100 1.000 67.03696 H ? A ? 7 1
   ATOM 116 HG3 . GLU A 7 ? -5.74500 14.25600 6.54100 1.000 67.03696 H ? A ? 7 1
   ATOM 117 N . LEU A 8 ? -4.97800 18.00400 7.86800 1.000 34.48451 N ? A ? 8 1
   ATOM 118 CA . LEU A 8 ? -4.76000 18.24600 9.29100 1.000 27.98185 C ? A ? 8 1
   ATOM 119 C . LEU A 8 ? -5.94700 18.98200 9.90400 1.000 26.00204 C ? A ? 8 1
   ATOM 120 O . LEU A 8 ? -6.35000 18.68600 11.03900 1.000 28.98697 O ? A ? 8 1
   ATOM 121 CB . LEU A 8 ? -3.45700 19.04700 9.53100 1.000 27.88985 C ? A ? 8 1
   ATOM 122 CG . LEU A 8 ? -3.13300 19.31600 11.02100 1.000 28.38236 C ? A ? 8 1
   ATOM 123 CD1 . LEU A 8 ? -2.99700 17.99900 11.80700 1.000 33.67073 C ? A ? 8 1
   ATOM 124 CD2 . LEU A 8 ? -1.86700 20.16400 11.08000 1.000 29.13117 C ? A ? 8 1
   ATOM 125 H . LEU A 8 ? -4.47100 18.44700 7.33300 1.000 41.37524 H ? A ? 8 1
   ATOM 126 HA . LEU A 8 ? -4.67400 17.39200 9.74200 1.000 33.57205 H ? A ? 8 1
   ATOM 127 HB2 . LEU A 8 ? -2.71400 18.55100 9.15500 1.000 33.46165 H ? A ? 8 1
   ATOM 128 HB3 . LEU A 8 ? -3.53500 19.90600 9.08700 1.000 33.46165 H ? A ? 8 1
   ATOM 129 HG . LEU A 8 ? -3.85500 19.82900 11.41700 1.000 34.05266 H ? A ? 8 1
   ATOM 130 HD11 . LEU A 8 ? -2.66600 18.19700 12.69700 1.000 40.39871 H ? A ? 8 1
   ATOM 131 HD12 . LEU A 8 ? -3.86700 17.57300 11.86500 1.000 40.39871 H ? A ? 8 1
   ATOM 132 HD13 . LEU A 8 ? -2.37300 17.41800 11.34400 1.000 40.39871 H ? A ? 8 1
   ATOM 133 HD21 . LEU A 8 ? -1.58300 20.24400 12.00400 1.000 34.95123 H ? A ? 8 1
   ATOM 134 HD22 . LEU A 8 ? -1.17400 19.73200 10.55600 1.000 34.95123 H ? A ? 8 1
   ATOM 135 HD23 . LEU A 8 ? -2.05800 21.04200 10.71400 1.000 34.95123 H ? A ? 8 1
   ATOM 136 N . ALA A 9 ? -6.46000 19.99700 9.20500 1.000 29.25615 N ? A ? 9 1
   ATOM 137 CA . ALA A 9 ? -7.65200 20.65900 9.70100 1.000 23.61206 C ? A ? 9 1
   ATOM 138 C . ALA A 9 ? -8.76700 19.63400 9.97600 1.000 27.78588 C ? A ? 9 1
   ATOM 139 O . ALA A 9 ? -9.48000 19.71000 10.99000 1.000 28.81759 O ? A ? 9 1
   ATOM 140 CB . ALA A 9 ? -8.14400 21.67700 8.68500 1.000 31.85370 C ? A ? 9 1
   ATOM 141 H . ALA A 9 ? -6.14500 20.30800 8.46700 1.000 35.10121 H ? A ? 9 1
   ATOM 142 HA . ALA A 9 ? -7.44700 21.12200 10.52800 1.000 28.32830 H ? A ? 9 1
   ATOM 143 HB1 . ALA A 9 ? -8.94000 22.11000 9.03200 1.000 38.21827 H ? A ? 9 1
   ATOM 144 HB2 . ALA A 9 ? -7.44700 22.33500 8.53500 1.000 38.21827 H ? A ? 9 1
   ATOM 145 HB3 . ALA A 9 ? -8.35100 21.21900 7.85500 1.000 38.21827 H ? A ? 9 1
   ATOM 146 N . ALA A 10 ? -8.96200 18.67600 9.06100 1.000 34.06266 N ? A ? 10 1
   ATOM 147 CA . ALA A 10 ? -10.01900 17.69100 9.24400 1.000 31.85647 C ? A ? 10 1
   ATOM 148 C . ALA A 10 ? -9.78300 16.82800 10.47400 1.000 35.12749 C ? A ? 10 1
   ATOM 149 O . ALA A 10 ? -10.70200 16.56100 11.26300 1.000 29.40628 O ? A ? 10 1
   ATOM 150 CB . ALA A 10 ? -10.10500 16.82100 7.98700 1.000 35.13168 C ? A ? 10 1
   ATOM 151 H . ALA A 10 ? -8.50200 18.58000 8.34100 1.000 40.86902 H ? A ? 10 1
   ATOM 152 HA . ALA A 10 ? -10.86700 18.15000 9.35400 1.000 38.22159 H ? A ? 10 1
   ATOM 153 HB1 . ALA A 10 ? -10.80800 16.16400 8.10600 1.000 42.15185 H ? A ? 10 1
   ATOM 154 HB2 . ALA A 10 ? -10.30600 17.38700 7.22500 1.000 42.15185 H ? A ? 10 1
   ATOM 155 HB3 . ALA A 10 ? -9.25400 16.37500 7.85300 1.000 42.15185 H ? A ? 10 1
   ATOM 156 N . ALA A 11 ? -8.56600 16.32900 10.61900 1.000 31.82882 N ? A ? 11 1
   ATOM 157 CA . ALA A 11 ? -8.24800 15.51000 11.77000 1.000 29.29325 C ? A ? 11 1
   ATOM 158 C . ALA A 11 ? -8.40800 16.28600 13.04600 1.000 28.79908 C ? A ? 11 1
   ATOM 159 O . ALA A 11 ? -8.85800 15.75900 14.06900 1.000 33.29863 O ? A ? 11 1
   ATOM 160 CB . ALA A 11 ? -6.78900 15.01600 11.66100 1.000 35.38757 C ? A ? 11 1
   ATOM 161 H . ALA A 11 ? -7.91400 16.44900 10.07100 1.000 38.18841 H ? A ? 11 1
   ATOM 162 HA . ALA A 11 ? -8.83800 14.74100 11.79700 1.000 35.14573 H ? A ? 11 1
   ATOM 163 HB1 . ALA A 11 ? -6.58300 14.46800 12.43500 1.000 42.45892 H ? A ? 11 1
   ATOM 164 HB2 . ALA A 11 ? -6.69300 14.49300 10.85000 1.000 42.45892 H ? A ? 11 1
   ATOM 165 HB3 . ALA A 11 ? -6.19700 15.78400 11.63200 1.000 42.45892 H ? A ? 11 1
   ATOM 166 N . MET A 12 ? -7.91000 17.52400 13.04800 1.000 27.30583 N ? A ? 12 1
   ATOM 167 CA . MET A 12 ? -8.01400 18.34800 14.24800 1.000 28.47678 C ? A ? 12 1
   ATOM 168 C . MET A 12 ? -9.46700 18.58000 14.59900 1.000 28.97308 C ? A ? 12 1
   ATOM 169 O . MET A 12 ? -9.81800 18.62700 15.78200 1.000 30.08729 O ? A ? 12 1
   ATOM 170 CB . MET A 12 ? -7.27100 19.61200 13.91200 1.000 26.85105 C ? A ? 12 1
   ATOM 171 CG . MET A 12 ? -5.80300 19.59700 14.43500 1.000 24.03597 C ? A ? 12 1
   ATOM 172 SD . MET A 12 ? -4.98600 21.15600 13.91500 1.000 26.23877 S ? A ? 12 1
   ATOM 173 CE . MET A 12 ? -3.37800 20.98600 14.72500 1.000 24.90630 C ? A ? 12 1
   ATOM 174 H . MET A 12 ? -7.51600 17.89500 12.38100 1.000 32.76082 H ? A ? 12 1
   ATOM 175 HA . MET A 12 ? -7.56500 17.90900 14.98700 1.000 34.16597 H ? A ? 12 1
   ATOM 176 HB2 . MET A 12 ? -7.25300 19.74200 12.95200 1.000 32.21508 H ? A ? 12 1
   ATOM 177 HB3 . MET A 12 ? -7.72500 20.35900 14.33300 1.000 32.21508 H ? A ? 12 1
   ATOM 178 HG2 . MET A 12 ? -5.79600 19.54400 15.40300 1.000 28.83700 H ? A ? 12 1
   ATOM 179 HG3 . MET A 12 ? -5.32400 18.84900 14.04600 1.000 28.83700 H ? A ? 12 1
   ATOM 180 HE1 . MET A 12 ? -2.83900 21.76600 14.52200 1.000 29.88138 H ? A ? 12 1
   ATOM 181 HE2 . MET A 12 ? -3.51300 20.91700 15.68300 1.000 29.88138 H ? A ? 12 1
   ATOM 182 HE3 . MET A 12 ? -2.94100 20.18600 14.39300 1.000 29.88138 H ? A ? 12 1
   ATOM 183 N . LYS A 13 ? -10.33200 18.74200 13.59300 1.000 26.99710 N ? A ? 13 1
   ATOM 184 CA . LYS A 13 ? -11.77900 18.83800 13.87000 1.000 31.04934 C ? A ? 13 1
   ATOM 185 C . LYS A 13 ? -12.34800 17.52700 14.43800 1.000 27.92607 C ? A ? 13 1
   ATOM 186 O . LYS A 13 ? -13.15500 17.56700 15.36900 1.000 32.81782 O ? A ? 13 1
   ATOM 187 CB . LYS A 13 ? -12.55600 19.26500 12.61600 1.000 45.63358 C ? A ? 13 1
   ATOM 188 CG . LYS A 13 ? -14.02300 19.81100 12.88100 1.000 39.99868 C ? A ? 13 1
   ATOM 189 CD . LYS A 13 ? -14.81000 20.02900 11.53200 1.000 45.21257 C ? A ? 13 1
   ATOM 190 CE . LYS A 13 ? -16.31200 20.36300 11.66600 1.000 55.27849 C ? A ? 13 1
   ATOM 191 NZ . LYS A 13 ? -16.66900 21.63500 10.90300 1.000 65.55505 N ? A ? 13 1
   ATOM 192 H . LYS A 13 ? -10.11900 18.79800 12.76200 1.000 32.39035 H ? A ? 13 1
   ATOM 193 HA . LYS A 13 ? -11.91500 19.52500 14.54100 1.000 37.25304 H ? A ? 13 1
   ATOM 194 HB2 . LYS A 13 ? -12.05900 19.96900 12.17100 1.000 54.75412 H ? A ? 13 1
   ATOM 195 HB3 . LYS A 13 ? -12.63200 18.49900 12.02600 1.000 54.75412 H ? A ? 13 1
   ATOM 196 HG2 . LYS A 13 ? -14.51200 19.16800 13.41800 1.000 47.99224 H ? A ? 13 1
   ATOM 197 HG3 . LYS A 13 ? -13.96900 20.66200 13.34300 1.000 47.99224 H ? A ? 13 1
   ATOM 198 HD2 . LYS A 13 ? -14.39300 20.76100 11.05100 1.000 54.24892 H ? A ? 13 1
   ATOM 199 HD3 . LYS A 13 ? -14.74100 19.21800 11.00500 1.000 54.24892 H ? A ? 13 1
   ATOM 200 HE2 . LYS A 13 ? -16.83600 19.63300 11.30200 1.000 66.32802 H ? A ? 13 1
   ATOM 201 HE3 . LYS A 13 ? -16.52800 20.49900 12.60200 1.000 66.32802 H ? A ? 13 1
   ATOM 202 HZ1 . LYS A 13 ? -17.53700 21.81000 10.99300 1.000 78.65989 H ? A ? 13 1
   ATOM 203 HZ2 . LYS A 13 ? -16.20100 22.32200 11.22200 1.000 78.65989 H ? A ? 13 1
   ATOM 204 HZ3 . LYS A 13 ? -16.48200 21.53400 10.03900 1.000 78.65989 H ? A ? 13 1
   ATOM 205 N . ARG A 14 ? -12.03200 16.36500 13.83100 1.000 37.06848 N ? A ? 14 1
   ATOM 206 CA . ARG A 14 ? -12.49200 15.09200 14.40800 1.000 34.33959 C ? A ? 14 1
   ATOM 207 C . ARG A 14 ? -12.10300 14.99200 15.88200 1.000 46.18910 C ? A ? 14 1
   ATOM 208 O . ARG A 14 ? -12.78900 14.36700 16.70100 1.000 39.31021 O ? A ? 14 1
   ATOM 209 CB . ARG A 14 ? -11.89000 13.88300 13.67600 1.000 44.76107 C ? A ? 14 1
   ATOM 210 CG . ARG A 14 ? -12.50400 13.51500 12.31700 1.000 64.12549 C ? A ? 14 1
   ATOM 211 CD . ARG A 14 ? -13.83100 12.71100 12.43600 1.000 75.78443 C ? A ? 14 1
   ATOM 212 NE . ARG A 14 ? -13.72300 11.32400 12.90500 1.000 76.39313 N ? A ? 14 1
   ATOM 213 CZ . ARG A 14 ? -14.67500 10.68500 13.58200 1.000 78.56488 C ? A ? 14 1
   ATOM 214 NH1 . ARG A 14 ? -15.77300 11.30800 13.98500 1.000 64.87273 N ? A ? 14 1
   ATOM 215 NH2 . ARG A 14 ? -14.52800 9.38700 13.85300 1.000 64.84786 N ? A ? 14 1
   ATOM 216 H . ARG A 14 ? -11.56900 16.29100 13.11000 1.000 44.47600 H ? A ? 14 1
   ATOM 217 HA . ARG A 14 ? -13.45800 15.04000 14.34200 1.000 41.20134 H ? A ? 14 1
   ATOM 218 HB2 . ARG A 14 ? -10.94800 14.06000 13.52600 1.000 53.70711 H ? A ? 14 1
   ATOM 219 HB3 . ARG A 14 ? -11.98100 13.10700 14.25000 1.000 53.70711 H ? A ? 14 1
   ATOM 220 HG2 . ARG A 14 ? -12.69300 14.33000 11.82700 1.000 76.94442 H ? A ? 14 1
   ATOM 221 HG3 . ARG A 14 ? -11.87000 12.97200 11.82300 1.000 76.94442 H ? A ? 14 1
   ATOM 222 HD2 . ARG A 14 ? -14.40500 13.18900 13.05300 1.000 90.93515 H ? A ? 14 1
   ATOM 223 HD3 . ARG A 14 ? -14.25000 12.68700 11.56200 1.000 90.93515 H ? A ? 14 1
   ATOM 224 HE . ARG A 14 ? -12.99700 10.89600 12.73100 1.000 91.66558 H ? A ? 14 1
   ATOM 225 HH11 . ARG A 14 ? -15.89000 12.14200 13.81500 1.000 77.84110 H ? A ? 14 1
   ATOM 226 HH12 . ARG A 14 ? -16.37400 10.87400 14.42100 1.000 77.84110 H ? A ? 14 1
   ATOM 227 HH21 . ARG A 14 ? -13.81900 8.97200 13.59900 1.000 77.81127 H ? A ? 14 1
   ATOM 228 HH22 . ARG A 14 ? -15.13500 8.96900 14.29500 1.000 77.81127 H ? A ? 14 1
   ATOM 229 N . HIS A 15 ? -10.95000 15.56600 16.20500 1.000 38.73354 N ? A ? 15 1
   ATOM 230 CA . HIS A 15 ? -10.37600 15.44000 17.56000 1.000 31.36651 C ? A ? 15 1
   ATOM 231 C . HIS A 15 ? -10.83100 16.55600 18.49900 1.000 36.75298 C ? A ? 15 1
   ATOM 232 O . HIS A 15 ? -10.21900 16.65100 19.55000 1.000 33.30704 O ? A ? 15 1
   ATOM 233 CB . HIS A 15 ? -8.86000 15.27900 17.40200 1.000 42.77232 C ? A ? 15 1
   ATOM 234 CG . HIS A 15 ? -8.43800 13.90700 16.99000 1.000 31.80250 C ? A ? 15 1
   ATOM 235 ND1 . HIS A 15 ? -8.40700 12.85800 17.86100 1.000 46.93150 N ? A ? 15 1
   ATOM 236 CD2 . HIS A 15 ? -8.05100 13.39400 15.80800 1.000 49.83104 C ? A ? 15 1
   ATOM 237 CE1 . HIS A 15 ? -7.93400 11.79000 17.27100 1.000 51.63903 C ? A ? 15 1
   ATOM 238 NE2 . HIS A 15 ? -7.70200 12.09800 16.01600 1.000 47.85559 N ? A ? 15 1
   ATOM 239 H . HIS A 15 ? -10.47300 16.03500 15.66500 1.000 46.47407 H ? A ? 15 1
   ATOM 240 HA . HIS A 15 ? -10.70200 14.61100 17.94300 1.000 37.63363 H ? A ? 15 1
   ATOM 241 HB2 . HIS A 15 ? -8.54700 15.90200 16.72700 1.000 51.32061 H ? A ? 15 1
   ATOM 242 HB3 . HIS A 15 ? -8.43600 15.47400 18.25100 1.000 51.32061 H ? A ? 15 1
   ATOM 243 HD1 . HIS A 15 ? -8.59100 12.91300 18.69900 1.000 56.31162 H ? A ? 15 1
   ATOM 244 HD2 . HIS A 15 ? -7.94900 13.86700 15.01400 1.000 59.79108 H ? A ? 15 1
   ATOM 245 HE1 . HIS A 15 ? -7.82800 10.95100 17.65800 1.000 61.96066 H ? A ? 15 1
   ATOM 246 N . GLY A 16 ? -11.82600 17.39000 18.15300 1.000 32.38527 N ? A ? 16 1
   ATOM 247 CA . GLY A 16 ? -12.39200 18.28500 19.13100 1.000 28.42433 C ? A ? 16 1
   ATOM 248 C . GLY A 16 ? -11.66700 19.57600 19.37100 1.000 28.56750 C ? A ? 16 1
   ATOM 249 O . GLY A 16 ? -11.92700 20.22600 20.37400 1.000 32.26074 O ? A ? 16 1
   ATOM 250 H . GLY A 16 ? -12.17500 17.44500 17.36900 1.000 38.85615 H ? A ? 16 1
   ATOM 251 HA2 . GLY A 16 ? -13.29700 18.50500 18.85900 1.000 34.10302 H ? A ? 16 1
   ATOM 252 HA3 . GLY A 16 ? -12.44600 17.81900 19.98000 1.000 34.10302 H ? A ? 16 1
   ATOM 253 N . LEU A 17 ? -10.78800 19.97800 18.45700 1.000 33.20855 N ? A ? 17 1
   ATOM 254 CA . LEU A 17 ? -10.01300 21.24100 18.60100 1.000 30.63449 C ? A ? 17 1
   ATOM 255 C . LEU A 17 ? -10.76000 22.44300 17.99500 1.000 34.46256 C ? A ? 17 1
   ATOM 256 O . LEU A 17 ? -10.34900 23.55900 18.31100 1.000 34.38982 O ? A ? 17 1
   ATOM 257 CB . LEU A 17 ? -8.64000 21.09300 17.94000 1.000 26.22090 C ? A ? 17 1
   ATOM 258 CG . LEU A 17 ? -7.53800 20.46400 18.78700 1.000 27.70362 C ? A ? 17 1
   ATOM 259 CD1 . LEU A 17 ? -6.20400 20.60500 18.07700 1.000 24.69337 C ? A ? 17 1
   ATOM 260 CD2 . LEU A 17 ? -7.47200 21.08500 20.17300 1.000 35.44017 C ? A ? 17 1
   ATOM 261 H . LEU A 17 ? -10.61200 19.54400 17.73600 1.000 39.84408 H ? A ? 17 1
   ATOM 262 HA . LEU A 17 ? -9.89500 21.42500 19.54400 1.000 36.75521 H ? A ? 17 1
   ATOM 263 HB2 . LEU A 17 ? -8.74300 20.54200 17.14800 1.000 31.45890 H ? A ? 17 1
   ATOM 264 HB3 . LEU A 17 ? -8.33300 21.97500 17.67900 1.000 31.45890 H ? A ? 17 1
   ATOM 265 HG . LEU A 17 ? -7.72200 19.51700 18.89200 1.000 33.23817 H ? A ? 17 1
   ATOM 266 HD11 . LEU A 17 ? -5.69800 19.78500 18.18800 1.000 29.62587 H ? A ? 17 1
   ATOM 267 HD12 . LEU A 17 ? -6.36700 20.77100 17.13600 1.000 29.62587 H ? A ? 17 1
   ATOM 268 HD13 . LEU A 17 ? -5.71900 21.35100 18.46300 1.000 29.62587 H ? A ? 17 1
   ATOM 269 HD21 . LEU A 17 ? -6.60000 20.90400 20.55800 1.000 42.52203 H ? A ? 17 1
   ATOM 270 HD22 . LEU A 17 ? -7.60800 22.04200 20.09600 1.000 42.52203 H ? A ? 17 1
   ATOM 271 HD23 . LEU A 17 ? -8.16600 20.69600 20.72800 1.000 42.52203 H ? A ? 17 1
   ATOM 272 N . ASP A 18 ? -11.78400 22.25200 17.15700 1.000 31.40320 N ? A ? 18 1
   ATOM 273 CA . ASP A 18 ? -12.53400 23.39800 16.62000 1.000 37.17186 C ? A ? 18 1
   ATOM 274 C . ASP A 18 ? -13.28100 24.07000 17.76300 1.000 33.22092 C ? A ? 18 1
   ATOM 275 O . ASP A 18 ? -14.18200 23.48400 18.39900 1.000 30.22340 O ? A ? 18 1
   ATOM 276 CB . ASP A 18 ? -13.48300 23.01600 15.49700 1.000 40.03883 C ? A ? 18 1
   ATOM 277 CG . ASP A 18 ? -14.09800 24.24700 14.77500 1.000 53.51095 C ? A ? 18 1
   ATOM 278 OD1 . ASP A 18 ? -13.53300 25.39500 14.83500 1.000 43.26289 O ? A ? 18 1
   ATOM 279 OD2 . ASP A 18 ? -15.14800 24.01100 14.10300 1.000 55.95209 O ? A ? 18 1
   ATOM 280 H . ASP A 18 ? -12.06200 21.48400 16.88700 1.000 37.67767 H ? A ? 18 1
   ATOM 281 HA . ASP A 18 ? -11.90200 24.04100 16.26200 1.000 44.60006 H ? A ? 18 1
   ATOM 282 HB2 . ASP A 18 ? -12.99800 22.49500 14.83800 1.000 48.04042 H ? A ? 18 1
   ATOM 283 HB3 . ASP A 18 ? -14.21100 22.49100 15.86500 1.000 48.04042 H ? A ? 18 1
   ATOM 284 N . ASN A 19 ? -12.85200 25.28700 18.03000 1.000 28.10675 N ? A ? 19 1
   ATOM 285 CA . ASN A 19 ? -13.33700 26.15800 19.08400 1.000 31.88835 C ? A ? 19 1
   ATOM 286 C . ASN A 19 ? -13.03800 25.63000 20.48300 1.000 36.81792 C ? A ? 19 1
   ATOM 287 O . ASN A 19 ? -13.70000 26.01400 21.45200 1.000 29.95640 O ? A ? 19 1
   ATOM 288 CB . ASN A 19 ? -14.82500 26.44100 18.95300 1.000 31.05095 C ? A ? 19 1
   ATOM 289 CG . ASN A 19 ? -15.10500 27.94400 18.94300 1.000 46.91406 C ? A ? 19 1
   ATOM 290 OD1 . ASN A 19 ? -14.44700 28.71600 18.21500 1.000 57.89333 O ? A ? 19 1
   ATOM 291 ND2 . ASN A 19 ? -16.01000 28.38100 19.81500 1.000 60.53120 N ? A ? 19 1
   ATOM 292 H . ASN A 19 ? -12.22600 25.66000 17.57300 1.000 33.72193 H ? A ? 19 1
   ATOM 293 HA . ASN A 19 ? -12.87800 27.00800 19.00100 1.000 38.25984 H ? A ? 19 1
   ATOM 294 HB2 . ASN A 19 ? -15.14900 26.06900 18.11800 1.000 37.25496 H ? A ? 19 1
   ATOM 295 HB3 . ASN A 19 ? -15.30000 26.04600 19.70100 1.000 37.25496 H ? A ? 19 1
   ATOM 296 HD21 . ASN A 19 ? -16.43300 27.82100 20.31200 1.000 72.63127 H ? A ? 19 1
   ATOM 297 HD22 . ASN A 19 ? -16.19900 29.21900 19.85500 1.000 72.63127 H ? A ? 19 1
   ATOM 298 N . TYR A 20 ? -12.01600 24.79700 20.63100 1.000 27.99595 N ? A ? 20 1
   ATOM 299 CA . TYR A 20 ? -11.65000 24.33300 21.97000 1.000 25.03462 C ? A ? 20 1
   ATOM 300 C . TYR A 20 ? -11.04700 25.50300 22.73500 1.000 31.22198 C ? A ? 20 1
   ATOM 301 O . TYR A 20 ? -10.11500 26.17600 22.24300 1.000 27.56257 O ? A ? 20 1
   ATOM 302 CB . TYR A 20 ? -10.67400 23.18400 21.91300 1.000 27.98164 C ? A ? 20 1
   ATOM 303 CG . TYR A 20 ? -10.42900 22.56100 23.27800 1.000 28.66584 C ? A ? 20 1
   ATOM 304 CD1 . TYR A 20 ? -9.42800 23.03500 24.11500 1.000 29.82139 C ? A ? 20 1
   ATOM 305 CD2 . TYR A 20 ? -11.27400 21.54300 23.75200 1.000 35.09208 C ? A ? 20 1
   ATOM 306 CE1 . TYR A 20 ? -9.23300 22.48400 25.39700 1.000 30.27305 C ? A ? 20 1
   ATOM 307 CE2 . TYR A 20 ? -11.08700 20.99500 25.02300 1.000 32.38519 C ? A ? 20 1
   ATOM 308 CZ . TYR A 20 ? -10.08700 21.49700 25.85600 1.000 28.42133 C ? A ? 20 1
   ATOM 309 OH . TYR A 20 ? -9.89200 20.94100 27.08000 1.000 35.30575 O ? A ? 20 1
   ATOM 310 H . TYR A 20 ? -11.52700 24.49000 19.99300 1.000 33.58897 H ? A ? 20 1
   ATOM 311 HA . TYR A 20 ? -12.44600 24.03700 22.43800 1.000 30.03537 H ? A ? 20 1
   ATOM 312 HB2 . TYR A 20 ? -11.02800 22.49600 21.32800 1.000 33.57180 H ? A ? 20 1
   ATOM 313 HB3 . TYR A 20 ? -9.82500 23.50600 21.57200 1.000 33.57180 H ? A ? 20 1
   ATOM 314 HD1 . TYR A 20 ? -8.87100 23.71900 23.82100 1.000 35.77949 H ? A ? 20 1
   ATOM 315 HD2 . TYR A 20 ? -11.96100 21.22600 23.21100 1.000 42.10432 H ? A ? 20 1
   ATOM 316 HE1 . TYR A 20 ? -8.55600 22.80800 25.94600 1.000 36.32149 H ? A ? 20 1
   ATOM 317 HE2 . TYR A 20 ? -11.64900 20.31900 25.32600 1.000 38.85606 H ? A ? 20 1
   ATOM 318 HH . TYR A 20 ? -10.48000 20.36000 27.22900 1.000 42.36073 H ? A ? 20 1
   ATOM 319 N . ARG A 21 ? -11.51500 25.69700 23.95600 1.000 31.13933 N ? A ? 21 1
   ATOM 320 CA . ARG A 21 ? -11.15700 26.88000 24.75400 1.000 27.39325 C ? A ? 21 1
   ATOM 321 C . ARG A 21 ? -11.34700 28.16300 23.96800 1.000 29.38747 C ? A ? 21 1
   ATOM 322 O . ARG A 21 ? -10.63600 29.13500 24.20500 1.000 26.85583 O ? A ? 21 1
   ATOM 323 CB . ARG A 21 ? -9.71200 26.84500 25.28600 1.000 31.11541 C ? A ? 21 1
   ATOM 324 CG . ARG A 21 ? -9.61700 26.08800 26.55500 1.000 37.31325 C ? A ? 21 1
   ATOM 325 CD . ARG A 21 ? -10.01900 26.86900 27.76400 1.000 35.73862 C ? A ? 21 1
   ATOM 326 NE . ARG A 21 ? -10.37200 25.85100 28.75400 1.000 66.08108 N ? A ? 21 1
   ATOM 327 CZ . ARG A 21 ? -10.39300 26.02700 30.06500 1.000 77.21928 C ? A ? 21 1
   ATOM 328 NH1 . ARG A 21 ? -10.01000 27.16900 30.61300 1.000 62.44389 N ? A ? 21 1
   ATOM 329 NH2 . ARG A 21 ? -10.78100 25.01900 30.84800 1.000 66.93430 N ? A ? 21 1
   ATOM 330 H . ARG A 21 ? -12.04900 25.15600 24.35800 1.000 37.36102 H ? A ? 21 1
   ATOM 331 HA . ARG A 21 ? -11.74800 26.92000 25.52200 1.000 32.86573 H ? A ? 21 1
   ATOM 332 HB2 . ARG A 21 ? -9.14200 26.41200 24.63200 1.000 37.33232 H ? A ? 21 1
   ATOM 333 HB3 . ARG A 21 ? -9.39700 27.74500 25.46000 1.000 37.33232 H ? A ? 21 1
   ATOM 334 HG2 . ARG A 21 ? -10.19500 25.31200 26.49400 1.000 44.76973 H ? A ? 21 1
   ATOM 335 HG3 . ARG A 21 ? -8.69800 25.80300 26.68000 1.000 44.76973 H ? A ? 21 1
   ATOM 336 HD2 . ARG A 21 ? -9.27400 27.39700 28.09100 1.000 42.88017 H ? A ? 21 1
   ATOM 337 HD3 . ARG A 21 ? -10.79400 27.42000 27.57400 1.000 42.88017 H ? A ? 21 1
   ATOM 338 HE . ARG A 21 ? -10.64200 25.09000 28.45900 1.000 79.29112 H ? A ? 21 1
   ATOM 339 HH11 . ARG A 21 ? -9.75700 27.82300 30.11600 1.000 74.92650 H ? A ? 21 1
   ATOM 340 HH12 . ARG A 21 ? -10.02600 27.26100 31.46800 1.000 74.92650 H ? A ? 21 1
   ATOM 341 HH21 . ARG A 21 ? -11.02600 24.27200 30.49800 1.000 80.31498 H ? A ? 21 1
   ATOM 342 HH22 . ARG A 21 ? -10.79300 25.11800 31.70200 1.000 80.31498 H ? A ? 21 1
   ATOM 343 N . GLY A 22 ? -12.28600 28.15200 23.01600 1.000 32.84993 N ? A ? 22 1
   ATOM 344 CA . GLY A 22 ? -12.59900 29.31600 22.21600 1.000 26.42866 C ? A ? 22 1
   ATOM 345 C . GLY A 22 ? -11.66600 29.57100 21.04100 1.000 28.96548 C ? A ? 22 1
   ATOM 346 O . GLY A 22 ? -11.77000 30.63100 20.38600 1.000 27.63420 O ? A ? 22 1
   ATOM 347 H . GLY A 22 ? -12.76100 27.46300 22.81900 1.000 39.41375 H ? A ? 22 1
   ATOM 348 HA2 . GLY A 22 ? -13.49900 29.22200 21.86600 1.000 31.70822 H ? A ? 22 1
   ATOM 349 HA3 . GLY A 22 ? -12.58100 30.10100 22.78500 1.000 31.70822 H ? A ? 22 1
   ATOM 350 N . TYR A 23 ? -10.79100 28.62500 20.71400 1.000 25.88955 N ? A ? 23 1
   ATOM 351 CA . TYR A 23 ? -9.85000 28.80500 19.62100 1.000 22.45889 C ? A ? 23 1
   ATOM 352 C . TYR A 23 ? -10.34300 28.08500 18.37300 1.000 23.39417 C ? A ? 23 1
   ATOM 353 O . TYR A 23 ? -10.36100 26.84900 18.32000 1.000 26.66494 O ? A ? 23 1
   ATOM 354 CB . TYR A 23 ? -8.46200 28.30400 20.01100 1.000 23.70378 C ? A ? 23 1
   ATOM 355 CG . TYR A 23 ? -7.77900 29.26600 20.98600 1.000 22.35764 C ? A ? 23 1
   ATOM 356 CD1 . TYR A 23 ? -7.01200 30.36100 20.53800 1.000 23.28912 C ? A ? 23 1
   ATOM 357 CD2 . TYR A 23 ? -7.94600 29.08400 22.36100 1.000 22.99605 C ? A ? 23 1
   ATOM 358 CE1 . TYR A 23 ? -6.42000 31.22700 21.45000 1.000 20.89673 C ? A ? 23 1
   ATOM 359 CE2 . TYR A 23 ? -7.35800 29.90600 23.23600 1.000 22.36178 C ? A ? 23 1
   ATOM 360 CZ . TYR A 23 ? -6.59500 30.96900 22.78900 1.000 25.31428 C ? A ? 23 1
   ATOM 361 OH . TYR A 23 ? -6.02600 31.84900 23.68100 1.000 25.91421 O ? A ? 23 1
   ATOM 362 H . TYR A 23 ? -10.72400 27.86600 21.11300 1.000 31.06128 H ? A ? 23 1
   ATOM 363 HA . TYR A 23 ? -9.77800 29.74900 19.41300 1.000 26.94449 H ? A ? 23 1
   ATOM 364 HB2 . TYR A 23 ? -8.54300 27.43900 20.44200 1.000 28.43836 H ? A ? 23 1
   ATOM 365 HB3 . TYR A 23 ? -7.91100 28.23400 19.21600 1.000 28.43836 H ? A ? 23 1
   ATOM 366 HD1 . TYR A 23 ? -6.90000 30.50400 19.62600 1.000 27.94077 H ? A ? 23 1
   ATOM 367 HD2 . TYR A 23 ? -8.44600 28.36400 22.67200 1.000 27.58909 H ? A ? 23 1
   ATOM 368 HE1 . TYR A 23 ? -5.90700 31.94800 21.16300 1.000 25.06991 H ? A ? 23 1
   ATOM 369 HE2 . TYR A 23 ? -7.47500 29.77200 24.14900 1.000 26.82796 H ? A ? 23 1
   ATOM 370 HH . TYR A 23 ? -6.24000 31.64000 24.46600 1.000 31.09088 H ? A ? 23 1
   ATOM 371 N . SER A 24 ? -10.72700 28.86600 17.37100 1.000 25.92997 N ? A ? 24 1
   ATOM 372 CA . SER A 24 ? -11.20000 28.31700 16.11000 1.000 28.41741 C ? A ? 24 1
   ATOM 373 C . SER A 24 ? -10.11400 27.46400 15.44000 1.000 31.34181 C ? A ? 24 1
   ATOM 374 O . SER A 24 ? -8.89600 27.65500 15.63800 1.000 25.25898 O ? A ? 24 1
   ATOM 375 CB . SER A 24 ? -11.62200 29.46700 15.19400 1.000 27.43547 C ? A ? 24 1
   ATOM 376 OG . SER A 24 ? -10.47500 30.12300 14.71500 1.000 28.79161 O ? A ? 24 1
   ATOM 377 H . SER A 24 ? -10.72300 29.72600 17.39800 1.000 31.10980 H ? A ? 24 1
   ATOM 378 HA . SER A 24 ? -11.97400 27.75500 16.27300 1.000 34.09472 H ? A ? 24 1
   ATOM 379 HB2 . SER A 24 ? -12.12500 29.11200 14.44400 1.000 32.91639 H ? A ? 24 1
   ATOM 380 HB3 . SER A 24 ? -12.16400 30.09500 15.69600 1.000 32.91639 H ? A ? 24 1
   ATOM 381 HG . SER A 24 ? -10.08500 29.64500 14.14400 1.000 34.54376 H ? A ? 24 1
   ATOM 382 N . LEU A 25 ? -10.59200 26.54200 14.59700 1.000 25.99277 N ? A ? 25 1
   ATOM 383 CA . LEU A 25 ? -9.74600 25.56000 13.93700 1.000 21.16970 C ? A ? 25 1
   ATOM 384 C . LEU A 25 ? -8.53600 26.16900 13.26600 1.000 20.08363 C ? A ? 25 1
   ATOM 385 O . LEU A 25 ? -7.45500 25.53900 13.22500 1.000 25.32444 O ? A ? 25 1
   ATOM 386 CB . LEU A 25 ? -10.55600 24.80600 12.87900 1.000 32.94958 C ? A ? 25 1
   ATOM 387 CG . LEU A 25 ? -9.91500 23.52400 12.43900 1.000 33.39455 C ? A ? 25 1
   ATOM 388 CD1 . LEU A 25 ? -9.85500 22.55000 13.62500 1.000 30.68187 C ? A ? 25 1
   ATOM 389 CD2 . LEU A 25 ? -10.82200 22.94000 11.33600 1.000 30.66393 C ? A ? 25 1
   ATOM 390 H . LEU A 25 ? -11.42400 26.46900 14.39100 1.000 31.18515 H ? A ? 25 1
   ATOM 391 HA . LEU A 25 ? -9.43200 24.92800 14.60100 1.000 25.39746 H ? A ? 25 1
   ATOM 392 HB2 . LEU A 25 ? -11.42900 24.59400 13.24400 1.000 39.53332 H ? A ? 25 1
   ATOM 393 HB3 . LEU A 25 ? -10.65500 25.37300 12.09800 1.000 39.53332 H ? A ? 25 1
   ATOM 394 HG . LEU A 25 ? -9.02400 23.68000 12.08900 1.000 40.06729 H ? A ? 25 1
   ATOM 395 HD11 . LEU A 25 ? -9.74900 21.64800 13.28400 1.000 36.81208 H ? A ? 25 1
   ATOM 396 HD12 . LEU A 25 ? -9.10000 22.78000 14.18800 1.000 36.81208 H ? A ? 25 1
   ATOM 397 HD13 . LEU A 25 ? -10.68000 22.61500 14.13000 1.000 36.81208 H ? A ? 25 1
   ATOM 398 HD21 . LEU A 25 ? -10.44100 22.10400 11.02500 1.000 36.79055 H ? A ? 25 1
   ATOM 399 HD22 . LEU A 25 ? -11.70600 22.78500 11.70400 1.000 36.79055 H ? A ? 25 1
   ATOM 400 HD23 . LEU A 25 ? -10.87500 23.57300 10.60300 1.000 36.79055 H ? A ? 25 1
   ATOM 401 N . GLY A 26 ? -8.70100 27.34100 12.64800 1.000 25.85112 N ? A ? 26 1
   ATOM 402 CA . GLY A 26 ? -7.57600 27.90700 11.92700 1.000 26.12587 C ? A ? 26 1
   ATOM 403 C . GLY A 26 ? -6.41300 28.29500 12.82200 1.000 24.69645 C ? A ? 26 1
   ATOM 404 O . GLY A 26 ? -5.24800 28.28400 12.37800 1.000 24.73357 O ? A ? 26 1
   ATOM 405 H . GLY A 26 ? -9.42400 27.80600 12.63300 1.000 31.01517 H ? A ? 26 1
   ATOM 406 HA2 . GLY A 26 ? -7.25600 27.26200 11.27700 1.000 31.34487 H ? A ? 26 1
   ATOM 407 HA3 . GLY A 26 ? -7.86900 28.69900 11.45000 1.000 31.34487 H ? A ? 26 1
   ATOM 408 N . ASN A 27 ? -6.69600 28.64300 14.08300 1.000 23.90869 N ? A ? 27 1
   ATOM 409 CA . ASN A 27 ? -5.61800 28.90300 15.01800 1.000 21.88649 C ? A ? 27 1
   ATOM 410 C . ASN A 27 ? -4.71900 27.67600 15.19600 1.000 20.55514 C ? A ? 27 1
   ATOM 411 O . ASN A 27 ? -3.49400 27.80800 15.28500 1.000 25.39442 O ? A ? 27 1
   ATOM 412 CB . ASN A 27 ? -6.18100 29.34500 16.35400 1.000 21.20180 C ? A ? 27 1
   ATOM 413 CG . ASN A 27 ? -6.64100 30.75900 16.31300 1.000 23.61744 C ? A ? 27 1
   ATOM 414 OD1 . ASN A 27 ? -5.82800 31.68100 16.33300 1.000 21.83813 O ? A ? 27 1
   ATOM 415 ND2 . ASN A 27 ? -7.96800 30.95700 16.25800 1.000 29.71471 N ? A ? 27 1
   ATOM 416 H . ASN A 27 ? -7.48700 28.73200 14.40800 1.000 28.68426 H ? A ? 27 1
   ATOM 417 HA . ASN A 27 ? -5.07000 29.62500 14.67200 1.000 26.25762 H ? A ? 27 1
   ATOM 418 HB2 . ASN A 27 ? -6.93800 28.78500 16.58400 1.000 25.43599 H ? A ? 27 1
   ATOM 419 HB3 . ASN A 27 ? -5.49100 29.27100 17.03100 1.000 25.43599 H ? A ? 27 1
   ATOM 420 HD21 . ASN A 27 ? -8.28300 31.75700 16.23300 1.000 35.65148 H ? A ? 27 1
   ATOM 421 HD22 . ASN A 27 ? -8.50300 30.28400 16.24600 1.000 35.65148 H ? A ? 27 1
   ATOM 422 N . TRP A 28 ? -5.33500 26.49000 15.35600 1.000 22.58363 N ? A ? 28 1
   ATOM 423 CA . TRP A 28 ? -4.61200 25.23600 15.59300 1.000 19.87342 C ? A ? 28 1
   ATOM 424 C . TRP A 28 ? -3.83600 24.82000 14.34600 1.000 20.44192 C ? A ? 28 1
   ATOM 425 O . TRP A 28 ? -2.69900 24.35400 14.43600 1.000 22.52784 O ? A ? 28 1
   ATOM 426 CB . TRP A 28 ? -5.61000 24.15500 16.03800 1.000 23.11468 C ? A ? 28 1
   ATOM 427 CG . TRP A 28 ? -6.31200 24.47100 17.32700 1.000 23.29467 C ? A ? 28 1
   ATOM 428 CD1 . TRP A 28 ? -7.57500 24.94200 17.46900 1.000 24.34967 C ? A ? 28 1
   ATOM 429 CD2 . TRP A 28 ? -5.76400 24.36400 18.63300 1.000 22.65081 C ? A ? 28 1
   ATOM 430 NE1 . TRP A 28 ? -7.84800 25.13300 18.80000 1.000 25.34546 N ? A ? 28 1
   ATOM 431 CE2 . TRP A 28 ? -6.73100 24.78700 19.52700 1.000 25.01514 C ? A ? 28 1
   ATOM 432 CE3 . TRP A 28 ? -4.52000 23.97600 19.11600 1.000 22.59786 C ? A ? 28 1
   ATOM 433 CZ2 . TRP A 28 ? -6.52100 24.79200 20.92500 1.000 24.51594 C ? A ? 28 1
   ATOM 434 CZ3 . TRP A 28 ? -4.27400 23.97700 20.49100 1.000 24.24731 C ? A ? 28 1
   ATOM 435 CH2 . TRP A 28 ? -5.29300 24.40700 21.39600 1.000 22.25821 C ? A ? 28 1
   ATOM 436 H . TRP A 28 ? -6.18900 26.39000 15.33000 1.000 27.09419 H ? A ? 28 1
   ATOM 437 HA . TRP A 28 ? -3.97500 25.37000 16.31200 1.000 23.84193 H ? A ? 28 1
   ATOM 438 HB2 . TRP A 28 ? -6.28600 24.05200 15.35000 1.000 27.73145 H ? A ? 28 1
   ATOM 439 HB3 . TRP A 28 ? -5.13200 23.31900 16.15800 1.000 27.73145 H ? A ? 28 1
   ATOM 440 HD1 . TRP A 28 ? -8.16800 25.10500 16.77100 1.000 29.21343 H ? A ? 28 1
   ATOM 441 HE1 . TRP A 28 ? -8.59300 25.41400 19.12500 1.000 30.40838 H ? A ? 28 1
   ATOM 442 HE3 . TRP A 28 ? -3.85800 23.69900 18.52500 1.000 27.11126 H ? A ? 28 1
   ATOM 443 HZ2 . TRP A 28 ? -7.18800 25.07800 21.50700 1.000 29.41295 H ? A ? 28 1
   ATOM 444 HZ3 . TRP A 28 ? -3.44500 23.70800 20.81600 1.000 29.09060 H ? A ? 28 1
   ATOM 445 HH2 . TRP A 28 ? -5.12900 24.40400 22.31100 1.000 26.70368 H ? A ? 28 1
   ATOM 446 N . VAL A 29 ? -4.40500 25.02100 13.16800 1.000 24.79604 N ? A ? 29 1
   ATOM 447 CA . VAL A 29 ? -3.67500 24.70800 11.92400 1.000 24.39375 C ? A ? 29 1
   ATOM 448 C . VAL A 29 ? -2.49800 25.64000 11.72600 1.000 26.04738 C ? A ? 29 1
   ATOM 449 O . VAL A 29 ? -1.38000 25.20300 11.41000 1.000 22.01510 O ? A ? 29 1
   ATOM 450 CB . VAL A 29 ? -4.63000 24.75100 10.71600 1.000 21.63569 C ? A ? 29 1
   ATOM 451 CG1 . VAL A 29 ? -3.83900 24.52500 9.42700 1.000 24.74337 C ? A ? 29 1
   ATOM 452 CG2 . VAL A 29 ? -5.70100 23.71800 10.85600 1.000 26.25729 C ? A ? 29 1
   ATOM 453 H . VAL A 29 ? -5.19800 25.33200 13.05000 1.000 29.74907 H ? A ? 29 1
   ATOM 454 HA . VAL A 29 ? -3.32600 23.80500 11.98900 1.000 29.26633 H ? A ? 29 1
   ATOM 455 HB . VAL A 29 ? -5.05000 25.62400 10.66800 1.000 25.95665 H ? A ? 29 1
   ATOM 456 HG11 . VAL A 29 ? -4.45700 24.29000 8.71700 1.000 29.68587 H ? A ? 29 1
   ATOM 457 HG12 . VAL A 29 ? -3.36700 25.34000 9.19500 1.000 29.68587 H ? A ? 29 1
   ATOM 458 HG13 . VAL A 29 ? -3.20800 23.80200 9.56700 1.000 29.68587 H ? A ? 29 1
   ATOM 459 HG21 . VAL A 29 ? -6.27000 23.74500 10.07100 1.000 31.50257 H ? A ? 29 1
   ATOM 460 HG22 . VAL A 29 ? -5.28800 22.84400 10.93500 1.000 31.50257 H ? A ? 29 1
   ATOM 461 HG23 . VAL A 29 ? -6.22400 23.91000 11.65000 1.000 31.50257 H ? A ? 29 1
   ATOM 462 N . CYS A 30 ? -2.71400 26.93000 11.96400 1.000 23.03308 N ? A ? 30 1
   ATOM 463 CA . CYS A 30 ? -1.63000 27.90100 11.89200 1.000 23.18065 C ? A ? 30 1
   ATOM 464 C . CYS A 30 ? -0.52700 27.57300 12.88300 1.000 34.84227 C ? A ? 30 1
   ATOM 465 O . CYS A 30 ? 0.64200 27.58900 12.52400 1.000 22.52063 O ? A ? 30 1
   ATOM 466 CB . CYS A 30 ? -2.17900 29.32500 12.12800 1.000 23.18946 C ? A ? 30 1
   ATOM 467 SG . CYS A 30 ? -0.95400 30.60900 11.90200 1.000 28.24683 S ? A ? 30 1
   ATOM 468 H . CYS A 30 ? -3.47800 27.26700 12.16900 1.000 27.63352 H ? A ? 30 1
   ATOM 469 HA . CYS A 30 ? -1.24600 27.87500 11.00200 1.000 27.81061 H ? A ? 30 1
   ATOM 470 HB2 . CYS A 30 ? -2.91300 29.48900 11.52100 1.000 27.82118 H ? A ? 30 1
   ATOM 471 HB3 . CYS A 30 ? -2.49700 29.38400 13.04300 1.000 27.82118 H ? A ? 30 1
   ATOM 472 N . ALA A 31 ? -0.87800 27.23500 14.12500 1.000 24.65254 N ? A ? 31 1
   ATOM 473 CA . ALA A 31 ? 0.15400 26.90200 15.10100 1.000 20.02933 C ? A ? 31 1
   ATOM 474 C . ALA A 31 ? 0.94000 25.68800 14.64300 1.000 20.21353 C ? A ? 31 1
   ATOM 475 O . ALA A 31 ? 2.16700 25.64400 14.76900 1.000 23.93503 O ? A ? 31 1
   ATOM 476 CB . ALA A 31 ? -0.49200 26.66700 16.46900 1.000 23.25784 C ? A ? 31 1
   ATOM 477 H . ALA A 31 ? -1.68500 27.19200 14.42000 1.000 29.57687 H ? A ? 31 1
   ATOM 478 HA . ALA A 31 ? 0.76900 27.64800 15.18100 1.000 24.02903 H ? A ? 31 1
   ATOM 479 HB1 . ALA A 31 ? 0.20100 26.44600 17.11100 1.000 27.90324 H ? A ? 31 1
   ATOM 480 HB2 . ALA A 31 ? -0.95300 27.47500 16.74300 1.000 27.90324 H ? A ? 31 1
   ATOM 481 HB3 . ALA A 31 ? -1.12300 25.93400 16.39800 1.000 27.90324 H ? A ? 31 1
   ATOM 482 N . ALA A 32 ? 0.24700 24.66900 14.09500 1.000 22.86882 N ? A ? 32 1
   ATOM 483 CA . ALA A 32 ? 0.99400 23.48700 13.64400 1.000 25.67496 C ? A ? 32 1
   ATOM 484 C . ALA A 32 ? 1.90900 23.82200 12.45800 1.000 21.09807 C ? A ? 32 1
   ATOM 485 O . ALA A 32 ? 3.04000 23.28500 12.35900 1.000 21.87321 O ? A ? 32 1
   ATOM 486 CB . ALA A 32 ? 0.03200 22.35500 13.28100 1.000 27.56001 C ? A ? 32 1
   ATOM 487 H . ALA A 32 ? -0.60500 24.64000 13.98000 1.000 27.43641 H ? A ? 32 1
   ATOM 488 HA . ALA A 32 ? 1.55500 23.17600 14.37200 1.000 30.80378 H ? A ? 32 1
   ATOM 489 HB1 . ALA A 32 ? 0.54400 21.60700 12.93700 1.000 33.06583 H ? A ? 32 1
   ATOM 490 HB2 . ALA A 32 ? -0.45600 22.08700 14.07500 1.000 33.06583 H ? A ? 32 1
   ATOM 491 HB3 . ALA A 32 ? -0.58500 22.67100 12.60300 1.000 33.06583 H ? A ? 32 1
   ATOM 492 N . LYS A 33 ? 1.43000 24.68400 11.52700 1.000 24.40485 N ? A ? 33 1
   ATOM 493 CA . LYS A 33 ? 2.26600 25.06400 10.39000 1.000 21.20790 C ? A ? 33 1
   ATOM 494 C . LYS A 33 ? 3.60600 25.56400 10.86100 1.000 28.21235 C ? A ? 33 1
   ATOM 495 O . LYS A 33 ? 4.65400 25.12900 10.38500 1.000 30.10204 O ? A ? 33 1
   ATOM 496 CB . LYS A 33 ? 1.59100 26.15100 9.53600 1.000 29.32673 C ? A ? 33 1
   ATOM 497 CG . LYS A 33 ? 2.52000 26.74200 8.49200 1.000 27.96874 C ? A ? 33 1
   ATOM 498 CD . LYS A 33 ? 2.89500 25.75300 7.44500 1.000 30.52915 C ? A ? 33 1
   ATOM 499 CE . LYS A 33 ? 3.71700 26.41000 6.31000 1.000 41.77138 C ? A ? 33 1
   ATOM 500 NZ . LYS A 33 ? 3.97300 25.37900 5.27100 1.000 45.60536 N ? A ? 33 1
   ATOM 501 H . LYS A 33 ? 0.64900 25.04500 11.54000 1.000 29.27965 H ? A ? 33 1
   ATOM 502 HA . LYS A 33 ? 2.41300 24.28600 9.82900 1.000 25.44330 H ? A ? 33 1
   ATOM 503 HB2 . LYS A 33 ? 0.83000 25.76300 9.07500 1.000 35.18590 H ? A ? 33 1
   ATOM 504 HB3 . LYS A 33 ? 1.29600 26.87000 10.11600 1.000 35.18590 H ? A ? 33 1
   ATOM 505 HG2 . LYS A 33 ? 2.07100 27.47500 8.05400 1.000 33.55631 H ? A ? 33 1
   ATOM 506 HG3 . LYS A 33 ? 3.33200 27.07200 8.90400 1.000 33.55631 H ? A ? 33 1
   ATOM 507 HD2 . LYS A 33 ? 3.43500 25.05300 7.84400 1.000 36.62881 H ? A ? 33 1
   ATOM 508 HD3 . LYS A 33 ? 2.08900 25.37600 7.05800 1.000 36.62881 H ? A ? 33 1
   ATOM 509 HE2 . LYS A 33 ? 3.21200 27.13700 5.91400 1.000 50.11949 H ? A ? 33 1
   ATOM 510 HE3 . LYS A 33 ? 4.56600 26.72500 6.65600 1.000 50.11949 H ? A ? 33 1
   ATOM 511 HZ1 . LYS A 33 ? 4.44600 25.73100 4.60400 1.000 54.72026 H ? A ? 33 1
   ATOM 512 HZ2 . LYS A 33 ? 4.42900 24.70000 5.62200 1.000 54.72026 H ? A ? 33 1
   ATOM 513 HZ3 . LYS A 33 ? 3.20100 25.07400 4.94900 1.000 54.72026 H ? A ? 33 1
   ATOM 514 N . PHE A 34 ? 3.59800 26.54600 11.74800 1.000 25.49085 N ? A ? 34 1
   ATOM 515 CA . PHE A 34 ? 4.85300 27.15500 12.14800 1.000 27.50662 C ? A ? 34 1
   ATOM 516 C . PHE A 34 ? 5.56800 26.45600 13.29700 1.000 27.03946 C ? A ? 34 1
   ATOM 517 O . PHE A 34 ? 6.78700 26.68000 13.48400 1.000 33.05101 O ? A ? 34 1
   ATOM 518 CB . PHE A 34 ? 4.53500 28.59900 12.51400 1.000 21.06024 C ? A ? 34 1
   ATOM 519 CG . PHE A 34 ? 4.00900 29.38000 11.35700 1.000 23.80790 C ? A ? 34 1
   ATOM 520 CD1 . PHE A 34 ? 4.73400 29.39700 10.15000 1.000 26.29747 C ? A ? 34 1
   ATOM 521 CD2 . PHE A 34 ? 2.78600 29.99500 11.43200 1.000 27.31520 C ? A ? 34 1
   ATOM 522 CE1 . PHE A 34 ? 4.24600 30.10700 9.06600 1.000 29.74197 C ? A ? 34 1
   ATOM 523 CE2 . PHE A 34 ? 2.30000 30.71800 10.36700 1.000 30.63084 C ? A ? 34 1
   ATOM 524 CZ . PHE A 34 ? 3.03600 30.77800 9.16700 1.000 28.23271 C ? A ? 34 1
   ATOM 525 H . PHE A 34 ? 2.89700 26.87200 12.12500 1.000 30.58285 H ? A ? 34 1
   ATOM 526 HA . PHE A 34 ? 5.45800 27.15900 11.39100 1.000 33.00177 H ? A ? 34 1
   ATOM 527 HB2 . PHE A 34 ? 3.86300 28.60800 13.21300 1.000 25.26612 H ? A ? 34 1
   ATOM 528 HB3 . PHE A 34 ? 5.34500 29.03200 12.82600 1.000 25.26612 H ? A ? 34 1
   ATOM 529 HD1 . PHE A 34 ? 5.55600 28.96600 10.09300 1.000 31.55079 H ? A ? 34 1
   ATOM 530 HD2 . PHE A 34 ? 2.31100 29.97800 12.23100 1.000 32.77207 H ? A ? 34 1
   ATOM 531 HE1 . PHE A 34 ? 4.73400 30.14300 8.27500 1.000 35.68419 H ? A ? 34 1
   ATOM 532 HE2 . PHE A 34 ? 1.48000 31.15200 10.43300 1.000 36.75084 H ? A ? 34 1
   ATOM 533 HZ . PHE A 34 ? 2.69900 31.24400 8.43600 1.000 33.87308 H ? A ? 34 1
   ATOM 534 N . GLU A 35 ? 4.88300 25.60500 14.04900 1.000 24.28499 N ? A ? 35 1
   ATOM 535 CA . GLU A 35 ? 5.63200 24.80300 15.00700 1.000 23.47011 C ? A ? 35 1
   ATOM 536 C . GLU A 35 ? 6.42800 23.67700 14.31500 1.000 29.12074 C ? A ? 35 1
   ATOM 537 O . GLU A 35 ? 7.60000 23.43300 14.63800 1.000 24.97517 O ? A ? 35 1
   ATOM 538 CB . GLU A 35 ? 4.70500 24.24600 16.09700 1.000 22.81327 C ? A ? 35 1
   ATOM 539 CG . GLU A 35 ? 4.14900 25.32000 17.00700 1.000 22.81697 C ? A ? 35 1
   ATOM 540 CD . GLU A 35 ? 5.16400 25.85500 17.99600 1.000 33.82846 C ? A ? 35 1
   ATOM 541 OE1 . GLU A 35 ? 6.34400 25.41400 17.99500 1.000 27.58871 O ? A ? 35 1
   ATOM 542 OE2 . GLU A 35 ? 4.84200 26.89700 18.64600 1.000 30.04014 O ? A ? 35 1
   ATOM 543 H . GLU A 35 ? 4.03300 25.47600 14.03000 1.000 29.13582 H ? A ? 35 1
   ATOM 544 HA . GLU A 35 ? 6.27600 25.37900 15.44900 1.000 28.15796 H ? A ? 35 1
   ATOM 545 HB2 . GLU A 35 ? 3.95700 23.79600 15.67400 1.000 27.36975 H ? A ? 35 1
   ATOM 546 HB3 . GLU A 35 ? 5.20300 23.61800 16.64400 1.000 27.36975 H ? A ? 35 1
   ATOM 547 HG2 . GLU A 35 ? 3.84400 26.06400 16.46600 1.000 27.37419 H ? A ? 35 1
   ATOM 548 HG3 . GLU A 35 ? 3.40700 24.95200 17.51100 1.000 27.37419 H ? A ? 35 1
   ATOM 549 N . SER A 36 ? 5.81300 22.96200 13.34200 1.000 24.39276 N ? A ? 36 1
   ATOM 550 CA . SER A 36 ? 6.35100 21.69600 12.86600 1.000 28.20556 C ? A ? 36 1
   ATOM 551 C . SER A 36 ? 6.33100 21.57400 11.35400 1.000 24.84076 C ? A ? 36 1
   ATOM 552 O . SER A 36 ? 6.78600 20.55200 10.81900 1.000 25.81540 O ? A ? 36 1
   ATOM 553 CB . SER A 36 ? 5.58600 20.53100 13.44500 1.000 24.73862 C ? A ? 36 1
   ATOM 554 OG . SER A 36 ? 4.27800 20.56100 12.90600 1.000 27.29204 O ? A ? 36 1
   ATOM 555 H . SER A 36 ? 5.08500 23.20100 12.95200 1.000 29.26514 H ? A ? 36 1
   ATOM 556 HA . SER A 36 ? 7.27300 21.61600 13.15400 1.000 33.84050 H ? A ? 36 1
   ATOM 557 HB2 . SER A 36 ? 6.02100 19.70000 13.19700 1.000 29.68018 H ? A ? 36 1
   ATOM 558 HB3 . SER A 36 ? 5.54200 20.61800 14.41000 1.000 29.68018 H ? A ? 36 1
   ATOM 559 HG . SER A 36 ? 3.90000 21.28300 13.11000 1.000 32.74427 H ? A ? 36 1
   ATOM 560 N . ASN A 37 ? 5.83600 22.57500 10.65100 1.000 27.28883 N ? A ? 37 1
   ATOM 561 CA . ASN A 37 ? 5.57900 22.46900 9.21800 1.000 26.15067 C ? A ? 37 1
   ATOM 562 C . ASN A 37 ? 4.73300 21.23800 8.92000 1.000 25.09133 C ? A ? 37 1
   ATOM 563 O . ASN A 37 ? 4.87300 20.59900 7.87300 1.000 31.63150 O ? A ? 37 1
   ATOM 564 CB . ASN A 37 ? 6.88400 22.48900 8.43000 1.000 34.16052 C ? A ? 37 1
   ATOM 565 CG . ASN A 37 ? 6.66300 22.85100 6.99600 1.000 45.07083 C ? A ? 37 1
   ATOM 566 OD1 . ASN A 37 ? 5.57500 23.30300 6.61100 1.000 40.30210 O ? A ? 37 1
   ATOM 567 ND2 . ASN A 37 ? 7.70000 22.67900 6.18000 1.000 55.86403 N ? A ? 37 1
   ATOM 568 H . ASN A 37 ? 5.63500 23.34300 10.98100 1.000 32.74043 H ? A ? 37 1
   ATOM 569 HA . ASN A 37 ? 5.06400 23.24300 8.94500 1.000 31.37463 H ? A ? 37 1
   ATOM 570 HB2 . ASN A 37 ? 7.48200 23.14600 8.82000 1.000 40.98645 H ? A ? 37 1
   ATOM 571 HB3 . ASN A 37 ? 7.28900 21.60800 8.46100 1.000 40.98645 H ? A ? 37 1
   ATOM 572 HD21 . ASN A 37 ? 8.44000 22.36600 6.48600 1.000 67.03066 H ? A ? 37 1
   ATOM 573 HD22 . ASN A 37 ? 7.62700 22.87300 5.34500 1.000 67.03066 H ? A ? 37 1
   ATOM 574 N . PHE A 38 ? 3.84700 20.88900 9.84700 1.000 25.74227 N ? A ? 38 1
   ATOM 575 CA . PHE A 38 ? 2.87800 19.81000 9.71600 1.000 30.09332 C ? A ? 38 1
   ATOM 576 C . PHE A 38 ? 3.51700 18.42300 9.82700 1.000 25.71762 C ? A ? 38 1
   ATOM 577 O . PHE A 38 ? 2.85200 17.43600 9.51400 1.000 26.35030 O ? A ? 38 1
   ATOM 578 CB . PHE A 38 ? 2.12000 19.91300 8.38200 1.000 26.27792 C ? A ? 38 1
   ATOM 579 CG . PHE A 38 ? 1.23700 21.17000 8.23200 1.000 23.66747 C ? A ? 38 1
   ATOM 580 CD1 . PHE A 38 ? 0.57700 21.72800 9.32000 1.000 24.95072 C ? A ? 38 1
   ATOM 581 CD2 . PHE A 38 ? 0.98900 21.70900 6.98200 1.000 27.00801 C ? A ? 38 1
   ATOM 582 CE1 . PHE A 38 ? -0.25100 22.85700 9.10000 1.000 23.91337 C ? A ? 38 1
   ATOM 583 CE2 . PHE A 38 ? 0.16300 22.81000 6.79600 1.000 26.01245 C ? A ? 38 1
   ATOM 584 CZ . PHE A 38 ? -0.46300 23.35000 7.83800 1.000 27.26050 C ? A ? 38 1
   ATOM 585 H . PHE A 38 ? 3.78600 21.29000 10.60500 1.000 30.88455 H ? A ? 38 1
   ATOM 586 HA . PHE A 38 ? 2.23100 19.88700 10.43400 1.000 36.10581 H ? A ? 38 1
   ATOM 587 HB2 . PHE A 38 ? 2.74700 19.90100 7.64500 1.000 31.52733 H ? A ? 38 1
   ATOM 588 HB3 . PHE A 38 ? 1.53200 19.14500 8.31100 1.000 31.52733 H ? A ? 38 1
   ATOM 589 HD1 . PHE A 38 ? 0.70200 21.39000 10.17700 1.000 29.93469 H ? A ? 38 1
   ATOM 590 HD2 . PHE A 38 ? 1.40500 21.33100 6.24100 1.000 32.40343 H ? A ? 38 1
   ATOM 591 HE1 . PHE A 38 ? -0.68900 23.24800 9.82100 1.000 28.68988 H ? A ? 38 1
   ATOM 592 HE2 . PHE A 38 ? 0.03000 23.15400 5.94200 1.000 31.20877 H ? A ? 38 1
   ATOM 593 HZ . PHE A 38 ? -1.00100 24.09900 7.71800 1.000 32.70643 H ? A ? 38 1
   ATOM 594 N . ASN A 39 ? 4.78200 18.33800 10.25500 1.000 27.03644 N ? A ? 39 1
   ATOM 595 CA . ASN A 39 ? 5.50800 17.07700 10.39700 1.000 22.76869 C ? A ? 39 1
   ATOM 596 C . ASN A 39 ? 5.33300 16.52200 11.81300 1.000 30.03112 C ? A ? 39 1
   ATOM 597 O . ASN A 39 ? 5.87500 17.07700 12.77300 1.000 28.12010 O ? A ? 39 1
   ATOM 598 CB . ASN A 39 ? 6.96000 17.32100 10.08400 1.000 24.45514 C ? A ? 39 1
   ATOM 599 CG . ASN A 39 ? 7.77300 16.03700 10.02500 1.000 24.55993 C ? A ? 39 1
   ATOM 600 OD1 . ASN A 39 ? 7.27500 14.97300 10.37000 1.000 22.17006 O ? A ? 39 1
   ATOM 601 ND2 . ASN A 39 ? 9.04900 16.15300 9.62200 1.000 31.25533 N ? A ? 39 1
   ATOM 602 H . ASN A 39 ? 5.25300 19.02200 10.47600 1.000 32.43755 H ? A ? 39 1
   ATOM 603 HA . ASN A 39 ? 5.16000 16.42800 9.76500 1.000 27.31626 H ? A ? 39 1
   ATOM 604 HB2 . ASN A 39 ? 7.02800 17.75900 9.22100 1.000 29.33999 H ? A ? 39 1
   ATOM 605 HB3 . ASN A 39 ? 7.34100 17.88600 10.77400 1.000 29.33999 H ? A ? 39 1
   ATOM 606 HD21 . ASN A 39 ? 9.55000 15.45600 9.57500 1.000 37.50022 H ? A ? 39 1
   ATOM 607 HD22 . ASN A 39 ? 9.36000 16.92200 9.39600 1.000 37.50022 H ? A ? 39 1
   ATOM 608 N . THR A 40 ? 4.63100 15.39700 11.93200 1.000 23.00326 N ? A ? 40 1
   ATOM 609 CA . THR A 40 ? 4.39600 14.81800 13.26300 1.000 25.00484 C ? A ? 40 1
   ATOM 610 C . THR A 40 ? 5.70500 14.42800 13.92700 1.000 25.18731 C ? A ? 40 1
   ATOM 611 O . THR A 40 ? 5.78300 14.31000 15.15400 1.000 25.43282 O ? A ? 40 1
   ATOM 612 CB . THR A 40 ? 3.47800 13.60200 13.24900 1.000 34.19317 C ? A ? 40 1
   ATOM 613 OG1 . THR A 40 ? 4.08200 12.48600 12.55400 1.000 29.59172 O ? A ? 40 1
   ATOM 614 CG2 . THR A 40 ? 2.13700 13.93400 12.58000 1.000 30.62260 C ? A ? 40 1
   ATOM 615 H . THR A 40 ? 4.28700 14.95600 11.27900 1.000 27.59774 H ? A ? 40 1
   ATOM 616 HA . THR A 40 ? 3.97600 15.49200 13.82000 1.000 29.99964 H ? A ? 40 1
   ATOM 617 HB . THR A 40 ? 3.29500 13.33800 14.16400 1.000 41.02564 H ? A ? 40 1
   ATOM 618 HG1 . THR A 40 ? 4.76600 12.22500 12.96600 1.000 35.50389 H ? A ? 40 1
   ATOM 619 HG21 . THR A 40 ? 1.55300 13.16000 12.60800 1.000 36.74094 H ? A ? 40 1
   ATOM 620 HG22 . THR A 40 ? 1.70800 14.66900 13.04500 1.000 36.74094 H ? A ? 40 1
   ATOM 621 HG23 . THR A 40 ? 2.28100 14.18700 11.65500 1.000 36.74094 H ? A ? 40 1
   ATOM 622 N . GLN A 41 ? 6.71600 14.10100 13.13600 1.000 26.29281 N ? A ? 41 1
   ATOM 623 CA . GLN A 41 ? 7.97900 13.61400 13.71400 1.000 26.95314 C ? A ? 41 1
   ATOM 624 C . GLN A 41 ? 8.96300 14.70400 14.03600 1.000 28.24528 C ? A ? 41 1
   ATOM 625 O . GLN A 41 ? 10.12600 14.40600 14.33900 1.000 31.49925 O ? A ? 41 1
   ATOM 626 CB . GLN A 41 ? 8.62000 12.58500 12.76400 1.000 23.41332 C ? A ? 41 1
   ATOM 627 CG . GLN A 41 ? 7.76300 11.36300 12.50500 1.000 29.40242 C ? A ? 41 1
   ATOM 628 CD . GLN A 41 ? 8.55700 10.28200 11.80200 1.000 27.38695 C ? A ? 41 1
   ATOM 629 OE1 . GLN A 41 ? 9.36100 9.56400 12.45600 1.000 32.34341 O ? A ? 41 1
   ATOM 630 NE2 . GLN A 41 ? 8.48900 10.27500 10.46900 1.000 27.04108 N ? A ? 41 1
   ATOM 631 H . GLN A 41 ? 6.70700 14.14700 12.27700 1.000 31.54519 H ? A ? 41 1
   ATOM 632 HA . GLN A 41 ? 7.77900 13.15100 14.54300 1.000 32.33760 H ? A ? 41 1
   ATOM 633 HB2 . GLN A 41 ? 8.79000 13.01300 11.91000 1.000 28.08981 H ? A ? 41 1
   ATOM 634 HB3 . GLN A 41 ? 9.45600 12.28200 13.15100 1.000 28.08981 H ? A ? 41 1
   ATOM 635 HG2 . GLN A 41 ? 7.44500 11.00800 13.35000 1.000 35.27673 H ? A ? 41 1
   ATOM 636 HG3 . GLN A 41 ? 7.01400 11.60900 11.93900 1.000 35.27673 H ? A ? 41 1
   ATOM 637 HE21 . GLN A 41 ? 7.94700 10.80600 10.06400 1.000 32.44312 H ? A ? 41 1
   ATOM 638 HE22 . GLN A 41 ? 8.93300 9.69100 10.02000 1.000 32.44312 H ? A ? 41 1
   ATOM 639 N . ALA A 42 ? 8.56900 15.96900 13.97600 1.000 24.70094 N ? A ? 42 1
   ATOM 640 CA . ALA A 42 ? 9.51800 17.04600 14.25800 1.000 23.60136 C ? A ? 42 1
   ATOM 641 C . ALA A 42 ? 9.95300 17.05600 15.73600 1.000 24.40839 C ? A ? 42 1
   ATOM 642 O . ALA A 42 ? 9.15300 16.86200 16.65300 1.000 23.14401 O ? A ? 42 1
   ATOM 643 CB . ALA A 42 ? 8.88200 18.39400 13.89200 1.000 29.58170 C ? A ? 42 1
   ATOM 644 H . ALA A 42 ? 7.77400 16.23100 13.77900 1.000 29.63495 H ? A ? 42 1
   ATOM 645 HA . ALA A 42 ? 10.30900 16.92500 13.71000 1.000 28.31546 H ? A ? 42 1
   ATOM 646 HB1 . ALA A 42 ? 9.49300 19.10700 14.13600 1.000 35.49187 H ? A ? 42 1
   ATOM 647 HB2 . ALA A 42 ? 8.71100 18.41500 12.93700 1.000 35.49187 H ? A ? 42 1
   ATOM 648 HB3 . ALA A 42 ? 8.05000 18.49200 14.38100 1.000 35.49187 H ? A ? 42 1
   ATOM 649 N . THR A 43 ? 11.25600 17.23600 15.95600 1.000 28.56181 N ? A ? 43 1
   ATOM 650 CA . THR A 43 ? 11.81300 17.43000 17.29400 1.000 24.26659 C ? A ? 43 1
   ATOM 651 C . THR A 43 ? 12.80600 18.58400 17.25700 1.000 25.82226 C ? A ? 43 1
   ATOM 652 O . THR A 43 ? 13.49800 18.80400 16.24600 1.000 34.14489 O ? A ? 43 1
   ATOM 653 CB . THR A 43 ? 12.48400 16.16600 17.82700 1.000 30.82730 C ? A ? 43 1
   ATOM 654 OG1 . THR A 43 ? 13.60300 15.86600 16.97600 1.000 31.90323 O ? A ? 43 1
   ATOM 655 CG2 . THR A 43 ? 11.51100 15.00700 17.86700 1.000 28.49928 C ? A ? 43 1
   ATOM 656 H . THR A 43 ? 11.84700 17.24100 15.33600 1.000 34.26800 H ? A ? 43 1
   ATOM 657 HA . THR A 43 ? 11.09500 17.66700 17.89700 1.000 29.11374 H ? A ? 43 1
   ATOM 658 HB . THR A 43 ? 12.80200 16.32800 18.72900 1.000 36.98659 H ? A ? 43 1
   ATOM 659 HG1 . THR A 43 ? 13.33900 15.74000 16.18800 1.000 38.27770 H ? A ? 43 1
   ATOM 660 HG21 . THR A 43 ? 11.94300 14.22500 18.24500 1.000 34.19297 H ? A ? 43 1
   ATOM 661 HG22 . THR A 43 ? 10.74300 15.23800 18.41300 1.000 34.19297 H ? A ? 43 1
   ATOM 662 HG23 . THR A 43 ? 11.20800 14.79700 16.97000 1.000 34.19297 H ? A ? 43 1
   ATOM 663 N A ASN A 44 ? 12.91600 19.30100 18.37400 0.520 25.43511 N ? A ? 44 1
   ATOM 664 CA A ASN A 44 ? 13.93700 20.32900 18.45200 0.520 22.64225 C ? A ? 44 1
   ATOM 665 C A ASN A 44 ? 14.39900 20.42900 19.89400 0.520 25.96021 C ? A ? 44 1
   ATOM 666 O A ASN A 44 ? 13.58300 20.45500 20.81200 0.520 23.04485 O ? A ? 44 1
   ATOM 667 CB A ASN A 44 ? 13.41700 21.65600 17.88800 0.520 26.58577 C ? A ? 44 1
   ATOM 668 CG A ASN A 44 ? 13.22000 21.59700 16.34200 0.520 26.86546 C ? A ? 44 1
   ATOM 669 OD1 A ASN A 44 ? 14.19300 21.71600 15.58300 0.520 27.07295 O ? A ? 44 1
   ATOM 670 ND2 A ASN A 44 ? 11.95900 21.43000 15.88800 0.520 33.30648 N ? A ? 44 1
   ATOM 671 H A ASN A 44 ? 12.42700 19.21300 19.07600 0.520 30.51596 H ? A ? 44 1
   ATOM 672 HA A ASN A 44 ? 14.69900 20.05800 17.91700 0.520 27.16453 H ? A ? 44 1
   ATOM 673 HB2 A ASN A 44 ? 12.56000 21.86100 18.29400 0.520 31.89675 H ? A ? 44 1
   ATOM 674 HB3 A ASN A 44 ? 14.05700 22.35800 18.08500 0.520 31.89675 H ? A ? 44 1
   ATOM 675 HD21 A ASN A 44 ? 11.80800 21.39400 15.04200 0.520 39.96160 H ? A ? 44 1
   ATOM 676 HD22 A ASN A 44 ? 11.30800 21.35400 16.44500 0.520 39.96160 H ? A ? 44 1
   ATOM 677 N B ASN A 44 ? 12.84700 19.35300 18.36000 0.480 25.44638 N ? A ? 44 1
   ATOM 678 CA B ASN A 44 ? 13.74900 20.49500 18.49700 0.480 22.52991 C ? A ? 44 1
   ATOM 679 C B ASN A 44 ? 14.28800 20.49400 19.91500 0.480 26.00701 C ? A ? 44 1
   ATOM 680 O B ASN A 44 ? 13.51200 20.52200 20.87100 0.480 23.07542 O ? A ? 44 1
   ATOM 681 CB B ASN A 44 ? 13.04300 21.81500 18.17600 0.480 26.40906 C ? A ? 44 1
   ATOM 682 CG B ASN A 44 ? 13.82700 23.05800 18.63200 0.480 34.42439 C ? A ? 44 1
   ATOM 683 OD1 B ASN A 44 ? 13.52000 23.65500 19.68900 0.480 34.38899 O ? A ? 44 1
   ATOM 684 ND2 B ASN A 44 ? 14.81600 23.46100 17.83200 0.480 34.01281 N ? A ? 44 1
   ATOM 685 H B ASN A 44 ? 12.35000 19.22500 19.05000 0.480 30.52948 H ? A ? 44 1
   ATOM 686 HA B ASN A 44 ? 14.49500 20.39100 17.88600 0.480 27.02972 H ? A ? 44 1
   ATOM 687 HB2 B ASN A 44 ? 12.91800 21.87800 17.21600 0.480 31.68470 H ? A ? 44 1
   ATOM 688 HB3 B ASN A 44 ? 12.18200 21.82600 18.62200 0.480 31.68470 H ? A ? 44 1
   ATOM 689 HD21 B ASN A 44 ? 15.28400 24.15200 18.04100 0.480 40.80920 H ? A ? 44 1
   ATOM 690 HD22 B ASN A 44 ? 14.99200 23.02400 17.11200 0.480 40.80920 H ? A ? 44 1
   ATOM 691 N A ARG A 45 ? 15.70300 20.42500 20.08400 0.520 26.83872 N ? A ? 45 1
   ATOM 692 CA A ARG A 45 ? 16.28500 20.51300 21.41100 0.520 28.84983 C ? A ? 45 1
   ATOM 693 C A ARG A 45 ? 16.45000 21.97500 21.80500 0.520 31.03572 C ? A ? 45 1
   ATOM 694 O A ARG A 45 ? 16.94700 22.79900 21.02200 0.520 33.62783 O ? A ? 45 1
   ATOM 695 CB A ARG A 45 ? 17.62600 19.78400 21.48800 0.520 32.25472 C ? A ? 45 1
   ATOM 696 CG A ARG A 45 ? 18.16000 19.64000 22.94200 0.520 33.34713 C ? A ? 45 1
   ATOM 697 CD A ARG A 45 ? 18.75000 18.28800 23.22600 0.520 38.77437 C ? A ? 45 1
   ATOM 698 NE A ARG A 45 ? 18.57100 17.86500 24.61500 0.520 34.27447 N ? A ? 45 1
   ATOM 699 CZ A ARG A 45 ? 19.19100 16.81700 25.14200 0.520 35.46983 C ? A ? 45 1
   ATOM 700 NH1 A ARG A 45 ? 20.04300 16.10500 24.43000 0.520 33.35085 N ? A ? 45 1
   ATOM 701 NH2 A ARG A 45 ? 18.96100 16.49100 26.41600 0.520 34.44550 N ? A ? 45 1
   ATOM 702 H A ARG A 45 ? 16.28400 20.37100 19.45200 0.520 32.20029 H ? A ? 45 1
   ATOM 703 HA A ARG A 45 ? 15.68300 20.09800 22.04800 0.520 34.61362 H ? A ? 45 1
   ATOM 704 HB2 A ARG A 45 ? 17.52100 18.89700 21.11000 0.520 38.69949 H ? A ? 45 1
   ATOM 705 HB3 A ARG A 45 ? 18.28300 20.28300 20.97800 0.520 38.69949 H ? A ? 45 1
   ATOM 706 HG2 A ARG A 45 ? 18.85100 20.30400 23.09000 0.520 40.01038 H ? A ? 45 1
   ATOM 707 HG3 A ARG A 45 ? 17.42800 19.78200 23.56200 0.520 40.01038 H ? A ? 45 1
   ATOM 708 HD2 A ARG A 45 ? 18.32500 17.62600 22.66000 0.520 46.52307 H ? A ? 45 1
   ATOM 709 HD3 A ARG A 45 ? 19.70200 18.31700 23.04300 0.520 46.52307 H ? A ? 45 1
   ATOM 710 HE A ARG A 45 ? 18.16000 18.40000 25.14900 0.520 41.12319 H ? A ? 45 1
   ATOM 711 HH11 A ARG A 45 ? 20.19900 16.30800 23.60900 0.520 40.01485 H ? A ? 45 1
   ATOM 712 HH12 A ARG A 45 ? 20.43900 15.43000 24.78700 0.520 40.01485 H ? A ? 45 1
   ATOM 713 HH21 A ARG A 45 ? 18.40900 16.95400 26.88500 0.520 41.32842 H ? A ? 45 1
   ATOM 714 HH22 A ARG A 45 ? 19.36100 15.81500 26.76600 0.520 41.32842 H ? A ? 45 1
   ATOM 715 N B ARG A 45 ? 15.59800 20.44900 20.05700 0.480 26.73325 N ? A ? 45 1
   ATOM 716 CA B ARG A 45 ? 16.20200 20.53200 21.37100 0.480 28.83949 C ? A ? 45 1
   ATOM 717 C B ARG A 45 ? 16.39600 21.98800 21.77900 0.480 31.01207 C ? A ? 45 1
   ATOM 718 O B ARG A 45 ? 16.85400 22.82500 20.98900 0.480 33.63801 O ? A ? 45 1
   ATOM 719 CB B ARG A 45 ? 17.54200 19.80500 21.43700 0.480 32.17035 C ? A ? 45 1
   ATOM 720 CG B ARG A 45 ? 18.09800 19.87700 22.85500 0.480 34.38555 C ? A ? 45 1
   ATOM 721 CD B ARG A 45 ? 18.71700 18.60900 23.34500 0.480 36.80705 C ? A ? 45 1
   ATOM 722 NE B ARG A 45 ? 17.77900 17.50000 23.46800 0.480 37.41758 N ? A ? 45 1
   ATOM 723 CZ B ARG A 45 ? 17.74400 16.45400 22.66000 0.480 34.71955 C ? A ? 45 1
   ATOM 724 NH1 B ARG A 45 ? 18.59400 16.33300 21.65100 0.480 43.79453 N ? A ? 45 1
   ATOM 725 NH2 B ARG A 45 ? 16.83000 15.50000 22.86900 0.480 33.88611 N ? A ? 45 1
   ATOM 726 H B ARG A 45 ? 16.16000 20.37100 19.41000 0.480 32.07373 H ? A ? 45 1
   ATOM 727 HA B ARG A 45 ? 15.60800 20.11800 22.01700 0.480 34.60122 H ? A ? 45 1
   ATOM 728 HB2 B ARG A 45 ? 17.41900 18.87300 21.19900 0.480 38.59825 H ? A ? 45 1
   ATOM 729 HB3 B ARG A 45 ? 18.17300 20.23000 20.83500 0.480 38.59825 H ? A ? 45 1
   ATOM 730 HG2 B ARG A 45 ? 18.77800 20.56800 22.88700 0.480 41.25649 H ? A ? 45 1
   ATOM 731 HG3 B ARG A 45 ? 17.37700 20.10000 23.46300 0.480 41.25649 H ? A ? 45 1
   ATOM 732 HD2 B ARG A 45 ? 19.43600 18.36100 22.74700 0.480 44.16229 H ? A ? 45 1
   ATOM 733 HD3 B ARG A 45 ? 19.08100 18.77400 24.22900 0.480 44.16229 H ? A ? 45 1
   ATOM 734 HE B ARG A 45 ? 17.20900 17.52800 24.11100 0.480 44.89493 H ? A ? 45 1
   ATOM 735 HH11 B ARG A 45 ? 18.55000 15.64300 21.14000 0.480 52.54727 H ? A ? 45 1
   ATOM 736 HH12 B ARG A 45 ? 19.18700 16.93500 21.50000 0.480 52.54727 H ? A ? 45 1
   ATOM 737 HH21 B ARG A 45 ? 16.27500 15.57200 23.52200 0.480 40.65716 H ? A ? 45 1
   ATOM 738 HH22 B ARG A 45 ? 16.79800 14.81500 22.35100 0.480 40.65716 H ? A ? 45 1
   ATOM 739 N . ASN A 46 ? 16.02000 22.28800 23.02000 1.000 27.94595 N ? A ? 46 1
   ATOM 740 CA . ASN A 46 ? 16.15800 23.61700 23.58000 1.000 30.71111 C ? A ? 46 1
   ATOM 741 C . ASN A 46 ? 17.43900 23.73500 24.38700 1.000 32.92118 C ? A ? 46 1
   ATOM 742 O . ASN A 46 ? 17.99100 22.72800 24.85100 1.000 33.82577 O ? A ? 46 1
   ATOM 743 CB . ASN A 46 ? 14.95000 23.91200 24.42900 1.000 35.08495 C ? A ? 46 1
   ATOM 744 CG . ASN A 46 ? 13.67300 23.77800 23.65100 1.000 38.95200 C ? A ? 46 1
   ATOM 745 OD1 . ASN A 46 ? 12.77200 23.06800 24.04900 1.000 41.27700 O ? A ? 46 1
   ATOM 746 ND2 . ASN A 46 ? 13.63500 24.39300 22.46300 1.000 38.37492 N ? A ? 46 1
   ATOM 747 H . ASN A 46 ? 15.65400 21.72700 23.56000 1.000 33.52896 H ? A ? 46 1
   ATOM 748 HA . ASN A 46 ? 16.19300 24.26800 22.86200 1.000 36.84717 H ? A ? 46 1
   ATOM 749 HB2 . ASN A 46 ? 14.92000 23.28600 25.16900 1.000 42.09577 H ? A ? 46 1
   ATOM 750 HB3 . ASN A 46 ? 15.00800 24.82100 24.76100 1.000 42.09577 H ? A ? 46 1
   ATOM 751 HD21 . ASN A 46 ? 12.92900 24.34000 21.97500 1.000 46.04373 H ? A ? 46 1
   ATOM 752 HD22 . ASN A 46 ? 14.30000 24.87400 22.20500 1.000 46.04373 H ? A ? 46 1
   ATOM 753 N . THR A 47 ? 17.94500 24.97700 24.48500 1.000 35.27098 N ? A ? 47 1
   ATOM 754 CA . THR A 47 ? 19.26000 25.22000 25.08700 1.000 43.60693 C ? A ? 47 1
   ATOM 755 C . THR A 47 ? 19.33100 24.73200 26.53500 1.000 41.61473 C ? A ? 47 1
   ATOM 756 O . THR A 47 ? 20.41200 24.33500 27.00800 1.000 50.99397 O ? A ? 47 1
   ATOM 757 CB . THR A 47 ? 19.56400 26.70900 24.99600 1.000 46.22762 C ? A ? 47 1
   ATOM 758 OG1 . THR A 47 ? 18.42400 27.46000 25.43700 1.000 53.49743 O ? A ? 47 1
   ATOM 759 CG2 . THR A 47 ? 19.82600 27.09300 23.53700 1.000 52.27009 C ? A ? 47 1
   ATOM 760 H . THR A 47 ? 17.54600 25.68800 24.21100 1.000 42.31901 H ? A ? 47 1
   ATOM 761 HA . THR A 47 ? 19.93400 24.74400 24.57700 1.000 52.32214 H ? A ? 47 1
   ATOM 762 HB . THR A 47 ? 20.34200 26.92900 25.53200 1.000 55.46697 H ? A ? 47 1
   ATOM 763 HG1 . THR A 47 ? 18.58600 28.28300 25.38900 1.000 64.19074 H ? A ? 47 1
   ATOM 764 HG21 . THR A 47 ? 20.03100 28.03900 23.47500 1.000 62.71794 H ? A ? 47 1
   ATOM 765 HG22 . THR A 47 ? 20.57600 26.58400 23.19000 1.000 62.71794 H ? A ? 47 1
   ATOM 766 HG23 . THR A 47 ? 19.04100 26.90500 22.99900 1.000 62.71794 H ? A ? 47 1
   ATOM 767 N . ASP A 48 ? 18.17800 24.69600 27.22100 1.000 42.63827 N ? A ? 48 1
   ATOM 768 CA . ASP A 48 ? 17.99100 24.19500 28.58300 1.000 43.04424 C ? A ? 48 1
   ATOM 769 C . ASP A 48 ? 17.92700 22.68000 28.67500 1.000 45.36700 C ? A ? 48 1
   ATOM 770 O . ASP A 48 ? 17.71100 22.15800 29.76900 1.000 39.87446 O ? A ? 48 1
   ATOM 771 CB . ASP A 48 ? 16.68600 24.76600 29.20300 1.000 41.49863 C ? A ? 48 1
   ATOM 772 CG . ASP A 48 ? 15.40600 24.09600 28.63300 1.000 51.97262 C ? A ? 48 1
   ATOM 773 OD1 . ASP A 48 ? 15.49900 23.33400 27.63600 1.000 43.37662 O ? A ? 48 1
   ATOM 774 OD2 . ASP A 48 ? 14.30000 24.34500 29.18200 1.000 50.66235 O ? A ? 48 1
   ATOM 775 H . ASP A 48 ? 17.43900 24.98100 26.88500 1.000 51.15975 H ? A ? 48 1
   ATOM 776 HA . ASP A 48 ? 18.73500 24.49400 29.13000 1.000 51.64691 H ? A ? 48 1
   ATOM 777 HB2 . ASP A 48 ? 16.70100 24.61800 30.16200 1.000 49.79219 H ? A ? 48 1
   ATOM 778 HB3 . ASP A 48 ? 16.63600 25.71600 29.01500 1.000 49.79219 H ? A ? 48 1
   ATOM 779 N . GLY A 49 ? 18.08600 21.95900 27.56700 1.000 34.79414 N ? A ? 49 1
   ATOM 780 CA . GLY A 49 ? 18.15200 20.52000 27.60900 1.000 36.37379 C ? A ? 49 1
   ATOM 781 C . GLY A 49 ? 16.82100 19.82500 27.42800 1.000 26.81348 C ? A ? 49 1
   ATOM 782 O . GLY A 49 ? 16.79000 18.58800 27.20700 1.000 31.59427 O ? A ? 49 1
   ATOM 783 H . GLY A 49 ? 18.15800 22.29000 26.77700 1.000 41.74680 H ? A ? 49 1
   ATOM 784 HA2 . GLY A 49 ? 18.74800 20.21100 26.90900 1.000 43.64238 H ? A ? 49 1
   ATOM 785 HA3 . GLY A 49 ? 18.52200 20.24400 28.46200 1.000 43.64238 H ? A ? 49 1
   ATOM 786 N . SER A 50 ? 15.70000 20.56600 27.51300 1.000 28.95585 N ? A ? 50 1
   ATOM 787 CA . SER A 50 ? 14.45100 19.95500 27.15200 1.000 33.87754 C ? A ? 50 1
   ATOM 788 C . SER A 50 ? 14.36700 19.87700 25.63100 1.000 28.90732 C ? A ? 50 1
   ATOM 789 O . SER A 50 ? 15.13800 20.52000 24.88600 1.000 28.06760 O ? A ? 50 1
   ATOM 790 CB . SER A 50 ? 13.25500 20.72800 27.68500 1.000 36.87208 C ? A ? 50 1
   ATOM 791 OG . SER A 50 ? 13.16300 22.00800 27.11300 1.000 29.88453 O ? A ? 50 1
   ATOM 792 H . SER A 50 ? 15.65400 21.38600 27.76700 1.000 34.74085 H ? A ? 50 1
   ATOM 793 HA . SER A 50 ? 14.41600 19.05400 27.50900 1.000 40.64688 H ? A ? 50 1
   ATOM 794 HB2 . SER A 50 ? 12.44600 20.23400 27.47800 1.000 44.24032 H ? A ? 50 1
   ATOM 795 HB3 . SER A 50 ? 13.34600 20.82100 28.64600 1.000 44.24032 H ? A ? 50 1
   ATOM 796 HG . SER A 50 ? 12.79900 22.53700 27.65500 1.000 35.85527 H ? A ? 50 1
   ATOM 797 N . THR A 51 ? 13.37600 19.10900 25.18300 1.000 25.69939 N ? A ? 51 1
   ATOM 798 CA . THR A 51 ? 13.12700 18.87300 23.77400 1.000 23.94679 C ? A ? 51 1
   ATOM 799 C . THR A 51 ? 11.65500 19.10700 23.46400 1.000 23.50207 C ? A ? 51 1
   ATOM 800 O . THR A 51 ? 10.77900 18.77200 24.26700 1.000 23.70567 O ? A ? 51 1
   ATOM 801 CB . THR A 51 ? 13.51300 17.46900 23.40000 1.000 25.44054 C ? A ? 51 1
   ATOM 802 OG1 . THR A 51 ? 14.91400 17.24700 23.67100 1.000 26.94213 O ? A ? 51 1
   ATOM 803 CG2 . THR A 51 ? 13.26400 17.22200 21.89300 1.000 23.02151 C ? A ? 51 1
   ATOM 804 H . THR A 51 ? 12.82000 18.70300 25.69800 1.000 30.83310 H ? A ? 51 1
   ATOM 805 HA . THR A 51 ? 13.65500 19.48900 23.24200 1.000 28.72998 H ? A ? 51 1
   ATOM 806 HB . THR A 51 ? 12.98700 16.84000 23.91400 1.000 30.52248 H ? A ? 51 1
   ATOM 807 HG1 . THR A 51 ? 15.07000 17.35900 24.48900 1.000 32.32439 H ? A ? 51 1
   ATOM 808 HG21 . THR A 51 ? 13.69900 16.40000 21.61800 1.000 27.61964 H ? A ? 51 1
   ATOM 809 HG22 . THR A 51 ? 12.31300 17.14700 21.71900 1.000 27.61964 H ? A ? 51 1
   ATOM 810 HG23 . THR A 51 ? 13.62500 17.95700 21.37300 1.000 27.61964 H ? A ? 51 1
   ATOM 811 N . ASP A 52 ? 11.39100 19.67000 22.27200 1.000 21.59484 N ? A ? 52 1
   ATOM 812 CA . ASP A 52 ? 10.03100 19.90200 21.80000 1.000 21.33117 C ? A ? 52 1
   ATOM 813 C . ASP A 52 ? 9.66700 18.78500 20.80800 1.000 24.95326 C ? A ? 52 1
   ATOM 814 O . ASP A 52 ? 10.45400 18.47400 19.91100 1.000 26.20193 O ? A ? 52 1
   ATOM 815 CB . ASP A 52 ? 9.89000 21.23500 21.06800 1.000 23.80107 C ? A ? 52 1
   ATOM 816 CG . ASP A 52 ? 10.05100 22.41100 21.99500 1.000 29.92443 C ? A ? 52 1
   ATOM 817 OD1 . ASP A 52 ? 9.80200 22.28500 23.19300 1.000 31.56278 O ? A ? 52 1
   ATOM 818 OD2 . ASP A 52 ? 10.34000 23.50800 21.44400 1.000 42.39496 O ? A ? 52 1
   ATOM 819 H . ASP A 52 ? 11.99700 19.92700 21.71800 1.000 25.90763 H ? A ? 52 1
   ATOM 820 HA . ASP A 52 ? 9.40900 19.88100 22.54400 1.000 25.59123 H ? A ? 52 1
   ATOM 821 HB2 . ASP A 52 ? 10.57100 21.29500 20.38000 1.000 28.55511 H ? A ? 52 1
   ATOM 822 HB3 . ASP A 52 ? 9.00800 21.28100 20.67100 1.000 28.55511 H ? A ? 52 1
   ATOM 823 N . TYR A 53 ? 8.47300 18.25600 20.93200 1.000 23.16566 N ? A ? 53 1
   ATOM 824 CA . TYR A 53 ? 8.04600 17.11900 20.13200 1.000 29.43132 C ? A ? 53 1
   ATOM 825 C . TYR A 53 ? 6.73600 17.29700 19.34900 1.000 27.06615 C ? A ? 53 1
   ATOM 826 O . TYR A 53 ? 5.72500 17.79100 19.85500 1.000 23.56350 O ? A ? 53 1
   ATOM 827 CB . TYR A 53 ? 7.86300 15.92100 21.05300 1.000 25.27980 C ? A ? 53 1
   ATOM 828 CG . TYR A 53 ? 9.11700 15.43900 21.76000 1.000 25.45983 C ? A ? 53 1
   ATOM 829 CD1 . TYR A 53 ? 9.55800 16.03300 22.92700 1.000 22.23655 C ? A ? 53 1
   ATOM 830 CD2 . TYR A 53 ? 9.85900 14.42200 21.23900 1.000 23.79976 C ? A ? 53 1
   ATOM 831 CE1 . TYR A 53 ? 10.69000 15.58000 23.60400 1.000 25.97951 C ? A ? 53 1
   ATOM 832 CE2 . TYR A 53 ? 10.97400 14.00200 21.88100 1.000 21.63457 C ? A ? 53 1
   ATOM 833 CZ . TYR A 53 ? 11.36000 14.54100 23.06400 1.000 21.54159 C ? A ? 53 1
   ATOM 834 OH . TYR A 53 ? 12.58600 14.07600 23.64200 1.000 26.14997 O ? A ? 53 1
   ATOM 835 H . TYR A 53 ? 7.87500 18.53800 21.48200 1.000 27.79262 H ? A ? 53 1
   ATOM 836 HA . TYR A 53 ? 8.74300 16.89900 19.49400 1.000 35.31141 H ? A ? 53 1
   ATOM 837 HB2 . TYR A 53 ? 7.21600 16.15600 21.73700 1.000 30.32958 H ? A ? 53 1
   ATOM 838 HB3 . TYR A 53 ? 7.52300 15.18000 20.52800 1.000 30.32958 H ? A ? 53 1
   ATOM 839 HD1 . TYR A 53 ? 9.05400 16.71900 23.30100 1.000 26.67768 H ? A ? 53 1
   ATOM 840 HD2 . TYR A 53 ? 9.59200 14.00800 20.45000 1.000 28.55354 H ? A ? 53 1
   ATOM 841 HE1 . TYR A 53 ? 10.97500 15.98200 24.39300 1.000 31.16924 H ? A ? 53 1
   ATOM 842 HE2 . TYR A 53 ? 11.46500 13.29900 21.52200 1.000 25.95531 H ? A ? 53 1
   ATOM 843 HH . TYR A 53 ? 12.77900 14.53800 24.31700 1.000 31.37379 H ? A ? 53 1
   ATOM 844 N . GLY A 54 ? 6.74400 16.86100 18.10300 1.000 25.49626 N ? A ? 54 1
   ATOM 845 CA . GLY A 54 ? 5.50800 16.68500 17.35700 1.000 24.55101 C ? A ? 54 1
   ATOM 846 C . GLY A 54 ? 4.97000 17.90500 16.66600 1.000 20.97716 C ? A ? 54 1
   ATOM 847 O . GLY A 54 ? 5.58600 18.97100 16.61600 1.000 22.75226 O ? A ? 54 1
   ATOM 848 H . GLY A 54 ? 7.45400 16.65800 17.66200 1.000 30.58934 H ? A ? 54 1
   ATOM 849 HA2 . GLY A 54 ? 5.65000 16.00600 16.68300 1.000 29.45504 H ? A ? 54 1
   ATOM 850 HA3 . GLY A 54 ? 4.82200 16.36300 17.96300 1.000 29.45504 H ? A ? 54 1
   ATOM 851 N . ILE A 55 ? 3.76900 17.74700 16.10500 1.000 22.56471 N ? A ? 55 1
   ATOM 852 CA . ILE A 55 ? 3.11300 18.79100 15.27600 1.000 22.69483 C ? A ? 55 1
   ATOM 853 C . ILE A 55 ? 2.94000 20.11800 16.02500 1.000 24.96396 C ? A ? 55 1
   ATOM 854 O . ILE A 55 ? 2.87300 21.14100 15.35400 1.000 26.98420 O ? A ? 55 1
   ATOM 855 CB . ILE A 55 ? 1.76400 18.23600 14.77400 1.000 29.53032 C ? A ? 55 1
   ATOM 856 CG1 . ILE A 55 ? 1.21900 19.03400 13.58900 1.000 50.95859 C ? A ? 55 1
   ATOM 857 CG2 . ILE A 55 ? 0.75600 18.13700 15.90600 1.000 33.65434 C ? A ? 55 1
   ATOM 858 CD1 . ILE A 55 ? 0.81200 18.17400 12.41900 1.000 47.78715 C ? A ? 55 1
   ATOM 859 H . ILE A 55 ? 3.29700 17.03300 16.18600 1.000 27.07149 H ? A ? 55 1
   ATOM 860 HA . ILE A 55 ? 3.66900 18.95700 14.50100 1.000 27.22762 H ? A ? 55 1
   ATOM 861 HB . ILE A 55 ? 1.92700 17.33300 14.45800 1.000 35.43022 H ? A ? 55 1
   ATOM 862 HG12 . ILE A 55 ? 0.43700 19.53100 13.87500 1.000 61.14413 H ? A ? 55 1
   ATOM 863 HG13 . ILE A 55 ? 1.90300 19.64800 13.28100 1.000 61.14413 H ? A ? 55 1
   ATOM 864 HG21 . ILE A 55 ? 0.11300 17.44200 15.69500 1.000 40.37904 H ? A ? 55 1
   ATOM 865 HG22 . ILE A 55 ? 1.22300 17.91800 16.72700 1.000 40.37904 H ? A ? 55 1
   ATOM 866 HG23 . ILE A 55 ? 0.30300 18.98700 16.00100 1.000 40.37904 H ? A ? 55 1
   ATOM 867 HD11 . ILE A 55 ? 0.07300 17.60500 12.68700 1.000 57.33841 H ? A ? 55 1
   ATOM 868 HD12 . ILE A 55 ? 0.54000 18.74800 11.68600 1.000 57.33841 H ? A ? 55 1
   ATOM 869 HD13 . ILE A 55 ? 1.56900 17.63000 12.14900 1.000 57.33841 H ? A ? 55 1
   ATOM 870 N . LEU A 56 ? 2.81600 20.09100 17.34900 1.000 24.28220 N ? A ? 56 1
   ATOM 871 CA . LEU A 56 ? 2.65400 21.31500 18.15400 1.000 23.76029 C ? A ? 56 1
   ATOM 872 C . LEU A 56 ? 3.82600 21.51300 19.11800 1.000 26.66761 C ? A ? 56 1
   ATOM 873 O . LEU A 56 ? 3.74000 22.36400 20.01000 1.000 28.69551 O ? A ? 56 1
   ATOM 874 CB . LEU A 56 ? 1.32100 21.19700 18.90900 1.000 25.86008 C ? A ? 56 1
   ATOM 875 CG . LEU A 56 ? 0.08100 21.30300 18.03000 1.000 27.07094 C ? A ? 56 1
   ATOM 876 CD1 . LEU A 56 ? -1.17100 21.28700 18.96000 1.000 30.81284 C ? A ? 56 1
   ATOM 877 CD2 . LEU A 56 ? 0.00300 22.58600 17.26400 1.000 28.41926 C ? A ? 56 1
   ATOM 878 H . LEU A 56 ? 2.82200 19.36900 17.81700 1.000 29.13247 H ? A ? 56 1
   ATOM 879 HA . LEU A 56 ? 2.61400 22.08600 17.56800 1.000 28.50618 H ? A ? 56 1
   ATOM 880 HB2 . LEU A 56 ? 1.29300 20.33600 19.35400 1.000 31.02593 H ? A ? 56 1
   ATOM 881 HB3 . LEU A 56 ? 1.27500 21.90700 19.56900 1.000 31.02593 H ? A ? 56 1
   ATOM 882 HG . LEU A 56 ? 0.03300 20.55600 17.41600 1.000 32.47895 H ? A ? 56 1
   ATOM 883 HD11 . LEU A 56 ? -1.97100 21.33000 18.41400 1.000 36.96923 H ? A ? 56 1
   ATOM 884 HD12 . LEU A 56 ? -1.16800 20.46700 19.47800 1.000 36.96923 H ? A ? 56 1
   ATOM 885 HD13 . LEU A 56 ? -1.13300 22.05400 19.55300 1.000 36.96923 H ? A ? 56 1
   ATOM 886 HD21 . LEU A 56 ? -0.88200 22.66800 16.87500 1.000 34.09694 H ? A ? 56 1
   ATOM 887 HD22 . LEU A 56 ? 0.16800 23.32500 17.87000 1.000 34.09694 H ? A ? 56 1
   ATOM 888 HD23 . LEU A 56 ? 0.67300 22.57800 16.56300 1.000 34.09694 H ? A ? 56 1
   ATOM 889 N . GLN A 57 ? 4.94900 20.81600 18.88700 1.000 23.20073 N ? A ? 57 1
   ATOM 890 CA . GLN A 57 ? 6.19900 21.03700 19.55200 1.000 18.38529 C ? A ? 57 1
   ATOM 891 C . GLN A 57 ? 6.01500 21.17600 21.05900 1.000 26.06776 C ? A ? 57 1
   ATOM 892 O . GLN A 57 ? 6.45600 22.12800 21.69700 1.000 25.02290 O ? A ? 57 1
   ATOM 893 CB . GLN A 57 ? 6.90700 22.24300 18.95000 1.000 21.85514 C ? A ? 57 1
   ATOM 894 CG . GLN A 57 ? 7.41900 21.96900 17.52700 1.000 24.97763 C ? A ? 57 1
   ATOM 895 CD . GLN A 57 ? 8.59400 21.06500 17.57000 1.000 25.27120 C ? A ? 57 1
   ATOM 896 OE1 . GLN A 57 ? 9.71300 21.50100 17.77100 1.000 25.75121 O ? A ? 57 1
   ATOM 897 NE2 . GLN A 57 ? 8.36200 19.81300 17.34400 1.000 23.31160 N ? A ? 57 1
   ATOM 898 H . GLN A 57 ? 4.99300 20.17800 18.31300 1.000 27.83470 H ? A ? 57 1
   ATOM 899 HA . GLN A 57 ? 6.76400 20.26300 19.40300 1.000 22.05618 H ? A ? 57 1
   ATOM 900 HB2 . GLN A 57 ? 6.28200 22.98400 18.90400 1.000 26.22000 H ? A ? 57 1
   ATOM 901 HB3 . GLN A 57 ? 7.66400 22.48400 19.50400 1.000 26.22000 H ? A ? 57 1
   ATOM 902 HG2 . GLN A 57 ? 6.72000 21.54200 17.00700 1.000 29.96698 H ? A ? 57 1
   ATOM 903 HG3 . GLN A 57 ? 7.68800 22.80400 17.11300 1.000 29.96698 H ? A ? 57 1
   ATOM 904 HE21 . GLN A 57 ? 7.55800 19.54400 17.19900 1.000 27.96775 H ? A ? 57 1
   ATOM 905 HE22 . GLN A 57 ? 9.01000 19.24700 17.35400 1.000 27.96775 H ? A ? 57 1
   ATOM 906 N . ILE A 58 ? 5.45500 20.16300 21.62700 1.000 21.74166 N ? A ? 58 1
   ATOM 907 CA . ILE A 58 ? 5.19900 20.11500 23.10100 1.000 23.23282 C ? A ? 58 1
   ATOM 908 C . ILE A 58 ? 6.47700 19.76700 23.84300 1.000 25.95843 C ? A ? 58 1
   ATOM 909 O . ILE A 58 ? 7.16500 18.81000 23.49300 1.000 28.13033 O ? A ? 58 1
   ATOM 910 CB . ILE A 58 ? 4.06200 19.10000 23.37000 1.000 27.87439 C ? A ? 58 1
   ATOM 911 CG1 . ILE A 58 ? 2.69800 19.72500 22.99600 1.000 25.36981 C ? A ? 58 1
   ATOM 912 CG2 . ILE A 58 ? 4.01400 18.70100 24.82500 1.000 27.64678 C ? A ? 58 1
   ATOM 913 CD1 . ILE A 58 ? 1.60500 18.73000 22.83600 1.000 31.55082 C ? A ? 58 1
   ATOM 914 H . ILE A 58 ? 5.19500 19.45900 21.20700 1.000 26.08382 H ? A ? 58 1
   ATOM 915 HA . ILE A 58 ? 4.90300 20.98800 23.40200 1.000 27.87321 H ? A ? 58 1
   ATOM 916 HB . ILE A 58 ? 4.20800 18.30900 22.82800 1.000 33.44310 H ? A ? 58 1
   ATOM 917 HG12 . ILE A 58 ? 2.43800 20.34600 23.69300 1.000 30.43760 H ? A ? 58 1
   ATOM 918 HG13 . ILE A 58 ? 2.79200 20.19800 22.15400 1.000 30.43760 H ? A ? 58 1
   ATOM 919 HG21 . ILE A 58 ? 3.17200 18.25700 25.00700 1.000 33.16997 H ? A ? 58 1
   ATOM 920 HG22 . ILE A 58 ? 4.74900 18.09600 25.01400 1.000 33.16997 H ? A ? 58 1
   ATOM 921 HG23 . ILE A 58 ? 4.09000 19.49800 25.37300 1.000 33.16997 H ? A ? 58 1
   ATOM 922 HD11 . ILE A 58 ? 1.90800 18.01900 22.25000 1.000 37.85482 H ? A ? 58 1
   ATOM 923 HD12 . ILE A 58 ? 1.37700 18.36800 23.70600 1.000 37.85482 H ? A ? 58 1
   ATOM 924 HD13 . ILE A 58 ? 0.83200 19.17100 22.45000 1.000 37.85482 H ? A ? 58 1
   ATOM 925 N . ASN A 59 ? 6.76200 20.48700 24.93900 1.000 26.91867 N ? A ? 59 1
   ATOM 926 CA . ASN A 59 ? 8.07300 20.50400 25.57300 1.000 28.18510 C ? A ? 59 1
   ATOM 927 C . ASN A 59 ? 8.13900 19.50400 26.72100 1.000 38.12460 C ? A ? 59 1
   ATOM 928 O . ASN A 59 ? 7.19600 19.38000 27.49400 1.000 32.49625 O ? A ? 59 1
   ATOM 929 CB . ASN A 59 ? 8.34700 21.92600 26.05100 1.000 29.03567 C ? A ? 59 1
   ATOM 930 CG . ASN A 59 ? 9.65700 22.06500 26.75300 1.000 45.59941 C ? A ? 59 1
   ATOM 931 OD1 . ASN A 59 ? 9.75500 21.84700 27.94900 1.000 48.33358 O ? A ? 59 1
   ATOM 932 ND2 . ASN A 59 ? 10.67000 22.48100 26.01400 1.000 49.03615 N ? A ? 59 1
   ATOM 933 H . ASN A 59 ? 6.18800 20.98600 25.33900 1.000 32.29623 H ? A ? 59 1
   ATOM 934 HA . ASN A 59 ? 8.74900 20.26500 24.92000 1.000 33.81594 H ? A ? 59 1
   ATOM 935 HB2 . ASN A 59 ? 8.35400 22.52000 25.28400 1.000 34.83663 H ? A ? 59 1
   ATOM 936 HB3 . ASN A 59 ? 7.64700 22.19100 26.66900 1.000 34.83663 H ? A ? 59 1
   ATOM 937 HD21 . ASN A 59 ? 11.44700 22.58300 26.36700 1.000 58.83720 H ? A ? 59 1
   ATOM 938 HD22 . ASN A 59 ? 10.55600 22.63200 25.17500 1.000 58.83720 H ? A ? 59 1
   ATOM 939 N . SER A 60 ? 9.28300 18.79700 26.82500 1.000 26.54969 N ? A ? 60 1
   ATOM 940 CA . SER A 60 ? 9.52500 17.77700 27.83300 1.000 27.59179 C ? A ? 60 1
   ATOM 941 C . SER A 60 ? 9.83800 18.34000 29.22100 1.000 28.34036 C ? A ? 60 1
   ATOM 942 O . SER A 60 ? 9.99200 17.56300 30.16700 1.000 34.44954 O ? A ? 60 1
   ATOM 943 CB . SER A 60 ? 10.70200 16.90000 27.41700 1.000 24.39539 C ? A ? 60 1
   ATOM 944 OG . SER A 60 ? 11.90000 17.67200 27.41600 1.000 25.96229 O ? A ? 60 1
   ATOM 945 H . SER A 60 ? 9.95100 18.90600 26.29500 1.000 31.85345 H ? A ? 60 1
   ATOM 946 HA . SER A 60 ? 8.74000 17.21300 27.90700 1.000 33.10397 H ? A ? 60 1
   ATOM 947 HB2 . SER A 60 ? 10.79400 16.16900 28.04800 1.000 29.26829 H ? A ? 60 1
   ATOM 948 HB3 . SER A 60 ? 10.54400 16.55500 26.52400 1.000 29.26829 H ? A ? 60 1
   ATOM 949 HG . SER A 60 ? 12.55100 17.19200 27.18700 1.000 31.14857 H ? A ? 60 1
   ATOM 950 N . ARG A 61 ? 9.99800 19.64700 29.36300 1.000 32.19678 N ? A ? 61 1
   ATOM 951 CA . ARG A 61 ? 10.17900 20.21300 30.70600 1.000 38.68006 C ? A ? 61 1
   ATOM 952 C . ARG A 61 ? 8.90500 20.08800 31.51200 1.000 41.01711 C ? A ? 61 1
   ATOM 953 O . ARG A 61 ? 8.95100 19.90400 32.72200 1.000 38.23485 O ? A ? 61 1
   ATOM 954 CB . ARG A 61 ? 10.59700 21.67100 30.61500 1.000 27.78124 C ? A ? 61 1
   ATOM 955 CG . ARG A 61 ? 10.49600 22.49600 31.92500 1.000 49.55284 C ? A ? 61 1
   ATOM 956 CD . ARG A 61 ? 11.46000 21.99400 33.02100 1.000 65.07931 C ? A ? 61 1
   ATOM 957 NE . ARG A 61 ? 11.30900 22.69700 34.30000 1.000 69.80824 N ? A ? 61 1
   ATOM 958 CZ . ARG A 61 ? 10.46300 22.36400 35.27200 1.000 57.66778 C ? A ? 61 1
   ATOM 959 NH1 . ARG A 61 ? 9.67900 21.30500 35.18500 1.000 55.06961 N ? A ? 61 1
   ATOM 960 NH2 . ARG A 61 ? 10.40400 23.11800 36.36500 1.000 66.56337 N ? A ? 61 1
   ATOM 961 H . ARG A 61 ? 10.00700 20.22000 28.72200 1.000 38.62997 H ? A ? 61 1
   ATOM 962 HA . ARG A 61 ? 10.87900 19.72500 31.16700 1.000 46.40990 H ? A ? 61 1
   ATOM 963 HB2 . ARG A 61 ? 11.51100 21.72200 30.29400 1.000 33.33132 H ? A ? 61 1
   ATOM 964 HB3 . ARG A 61 ? 10.00500 22.12000 30.00400 1.000 33.33132 H ? A ? 61 1
   ATOM 965 HG2 . ARG A 61 ? 10.72900 23.41700 31.72900 1.000 59.45724 H ? A ? 61 1
   ATOM 966 HG3 . ARG A 61 ? 9.59200 22.45600 32.27300 1.000 59.45724 H ? A ? 61 1
   ATOM 967 HD2 . ARG A 61 ? 11.31100 21.04800 33.16800 1.000 78.08900 H ? A ? 61 1
   ATOM 968 HD3 . ARG A 61 ? 12.36100 22.15200 32.70800 1.000 78.08900 H ? A ? 61 1
   ATOM 969 HE . ARG A 61 ? 11.81000 23.38300 34.43300 1.000 83.76371 H ? A ? 61 1
   ATOM 970 HH11 . ARG A 61 ? 9.70200 20.80700 34.48500 1.000 66.07736 H ? A ? 61 1
   ATOM 971 HH12 . ARG A 61 ? 9.14300 21.11400 35.83000 1.000 66.07736 H ? A ? 61 1
   ATOM 972 HH21 . ARG A 61 ? 10.90900 23.81000 36.43800 1.000 79.86987 H ? A ? 61 1
   ATOM 973 HH22 . ARG A 61 ? 9.86300 22.91200 37.00100 1.000 79.86987 H ? A ? 61 1
   ATOM 974 N . TRP A 62 ? 7.76700 20.14900 30.86700 1.000 29.34984 N ? A ? 62 1
   ATOM 975 CA . TRP A 62 ? 6.51400 20.19000 31.60000 1.000 30.42540 C ? A ? 62 1
   ATOM 976 C . TRP A 62 ? 5.55500 19.07200 31.28300 1.000 33.81887 C ? A ? 62 1
   ATOM 977 O . TRP A 62 ? 4.87000 18.57300 32.20100 1.000 31.94288 O ? A ? 62 1
   ATOM 978 CB . TRP A 62 ? 5.81600 21.52800 31.28600 1.000 36.26046 C ? A ? 62 1
   ATOM 979 CG . TRP A 62 ? 6.52400 22.70900 31.88900 1.000 33.98992 C ? A ? 62 1
   ATOM 980 CD1 . TRP A 62 ? 7.19400 23.73100 31.23100 1.000 41.13925 C ? A ? 62 1
   ATOM 981 CD2 . TRP A 62 ? 6.57300 23.01900 33.26800 1.000 36.82747 C ? A ? 62 1
   ATOM 982 NE1 . TRP A 62 ? 7.67900 24.62200 32.15100 1.000 40.82587 N ? A ? 62 1
   ATOM 983 CE2 . TRP A 62 ? 7.30100 24.21700 33.40800 1.000 40.55213 C ? A ? 62 1
   ATOM 984 CE3 . TRP A 62 ? 6.08300 22.38300 34.41100 1.000 54.79933 C ? A ? 62 1
   ATOM 985 CZ2 . TRP A 62 ? 7.55800 24.78000 34.64700 1.000 56.44992 C ? A ? 62 1
   ATOM 986 CZ3 . TRP A 62 ? 6.33000 22.94900 35.63700 1.000 54.99325 C ? A ? 62 1
   ATOM 987 CH2 . TRP A 62 ? 7.05300 24.14200 35.74700 1.000 58.58473 C ? A ? 62 1
   ATOM 988 H . TRP A 62 ? 7.68400 20.16800 30.01100 1.000 35.21363 H ? A ? 62 1
   ATOM 989 HA . TRP A 62 ? 6.69000 20.16600 32.55300 1.000 36.50431 H ? A ? 62 1
   ATOM 990 HB2 . TRP A 62 ? 5.79400 21.65400 30.32500 1.000 43.50638 H ? A ? 62 1
   ATOM 991 HB3 . TRP A 62 ? 4.91300 21.50500 31.64000 1.000 43.50638 H ? A ? 62 1
   ATOM 992 HD1 . TRP A 62 ? 7.31200 23.79100 30.31000 1.000 49.36092 H ? A ? 62 1
   ATOM 993 HE1 . TRP A 62 ? 8.12900 25.33200 31.96900 1.000 48.98487 H ? A ? 62 1
   ATOM 994 HE3 . TRP A 62 ? 5.59900 21.59200 34.34300 1.000 65.75302 H ? A ? 62 1
   ATOM 995 HZ2 . TRP A 62 ? 8.03800 25.57200 34.72700 1.000 67.73373 H ? A ? 62 1
   ATOM 996 HZ3 . TRP A 62 ? 6.00500 22.53800 36.40500 1.000 65.98573 H ? A ? 62 1
   ATOM 997 HH2 . TRP A 62 ? 7.20900 24.50100 36.59100 1.000 70.29551 H ? A ? 62 1
   ATOM 998 N . TRP A 63 ? 5.49100 18.64800 30.01200 1.000 28.52141 N ? A ? 63 1
   ATOM 999 CA . TRP A 63 ? 4.30500 17.98400 29.52300 1.000 28.37276 C ? A ? 63 1
   ATOM 1000 C . TRP A 63 ? 4.45600 16.51600 29.22200 1.000 28.86428 C ? A ? 63 1
   ATOM 1001 O . TRP A 63 ? 3.50100 15.78100 29.35400 1.000 26.68749 O ? A ? 63 1
   ATOM 1002 CB . TRP A 63 ? 3.79900 18.69200 28.25400 1.000 26.02023 C ? A ? 63 1
   ATOM 1003 CG . TRP A 63 ? 3.54000 20.13300 28.52000 1.000 31.04373 C ? A ? 63 1
   ATOM 1004 CD1 . TRP A 63 ? 4.25700 21.20500 28.08000 1.000 27.79798 C ? A ? 63 1
   ATOM 1005 CD2 . TRP A 63 ? 2.50100 20.65400 29.36100 1.000 27.68814 C ? A ? 63 1
   ATOM 1006 NE1 . TRP A 63 ? 3.71300 22.39100 28.60500 1.000 27.34464 N ? A ? 63 1
   ATOM 1007 CE2 . TRP A 63 ? 2.63300 22.05900 29.38400 1.000 32.14287 C ? A ? 63 1
   ATOM 1008 CE3 . TRP A 63 ? 1.46600 20.06700 30.08200 1.000 28.17910 C ? A ? 63 1
   ATOM 1009 CZ2 . TRP A 63 ? 1.75200 22.89200 30.12500 1.000 29.67929 C ? A ? 63 1
   ATOM 1010 CZ3 . TRP A 63 ? 0.59200 20.88500 30.80200 1.000 34.14579 C ? A ? 63 1
   ATOM 1011 CH2 . TRP A 63 ? 0.73300 22.27900 30.79300 1.000 28.80636 C ? A ? 63 1
   ATOM 1012 H . TRP A 63 ? 6.11800 18.73700 29.43000 1.000 34.21952 H ? A ? 63 1
   ATOM 1013 HA . TRP A 63 ? 3.61000 18.06800 30.19500 1.000 34.04114 H ? A ? 63 1
   ATOM 1014 HB2 . TRP A 63 ? 4.47200 18.62500 27.55900 1.000 31.21810 H ? A ? 63 1
   ATOM 1015 HB3 . TRP A 63 ? 2.97000 18.28000 27.96300 1.000 31.21810 H ? A ? 63 1
   ATOM 1016 HD1 . TRP A 63 ? 5.00900 21.15800 27.53500 1.000 33.35140 H ? A ? 63 1
   ATOM 1017 HE1 . TRP A 63 ? 4.00000 23.18700 28.45400 1.000 32.80740 H ? A ? 63 1
   ATOM 1018 HE3 . TRP A 63 ? 1.35800 19.14300 30.08500 1.000 33.80875 H ? A ? 63 1
   ATOM 1019 HZ2 . TRP A 63 ? 1.83900 23.81800 30.11700 1.000 35.60897 H ? A ? 63 1
   ATOM 1020 HZ3 . TRP A 63 ? -0.10200 20.49900 31.28500 1.000 40.96877 H ? A ? 63 1
   ATOM 1021 HH2 . TRP A 63 ? 0.14400 22.79800 31.29100 1.000 34.56146 H ? A ? 63 1
   ATOM 1022 N . CYS A 64 ? 5.61100 16.05700 28.77900 1.000 29.66940 N ? A ? 64 1
   ATOM 1023 CA . CYS A 64 ? 5.78200 14.63500 28.49100 1.000 27.47468 C ? A ? 64 1
   ATOM 1024 C . CYS A 64 ? 7.10200 14.18200 29.09300 1.000 26.30602 C ? A ? 64 1
   ATOM 1025 O . CYS A 64 ? 7.95200 14.99300 29.44700 1.000 28.23376 O ? A ? 64 1
   ATOM 1026 CB . CYS A 64 ? 5.72700 14.40800 26.98100 1.000 26.06311 C ? A ? 64 1
   ATOM 1027 SG . CYS A 64 ? 7.05800 15.31200 26.08400 1.000 27.69471 S ? A ? 64 1
   ATOM 1028 H . CYS A 64 ? 6.30900 16.53800 28.63600 1.000 35.59710 H ? A ? 64 1
   ATOM 1029 HA . CYS A 64 ? 5.06900 14.12400 28.90300 1.000 32.96344 H ? A ? 64 1
   ATOM 1030 HB2 . CYS A 64 ? 5.83100 13.46100 26.79900 1.000 31.26956 H ? A ? 64 1
   ATOM 1031 HB3 . CYS A 64 ? 4.87200 14.72000 26.64500 1.000 31.26956 H ? A ? 64 1
   ATOM 1032 N . ASN A 65 ? 7.27700 12.86400 29.18700 1.000 25.40966 N ? A ? 65 1
   ATOM 1033 CA . ASN A 65 ? 8.50600 12.27300 29.68700 1.000 27.48307 C ? A ? 65 1
   ATOM 1034 C . ASN A 65 ? 9.37700 11.73300 28.56800 1.000 24.59130 C ? A ? 65 1
   ATOM 1035 O . ASN A 65 ? 8.93500 10.92300 27.77800 1.000 23.98448 O ? A ? 65 1
   ATOM 1036 CB . ASN A 65 ? 8.24700 11.12800 30.65200 1.000 28.46137 C ? A ? 65 1
   ATOM 1037 CG . ASN A 65 ? 9.54800 10.50100 31.11800 1.000 31.43499 C ? A ? 65 1
   ATOM 1038 OD1 . ASN A 65 ? 10.43000 11.20600 31.63500 1.000 32.20936 O ? A ? 65 1
   ATOM 1039 ND2 . ASN A 65 ? 9.69400 9.21700 30.91800 1.000 39.09363 N ? A ? 65 1
   ATOM 1040 H . ASN A 65 ? 6.68300 12.28400 28.96100 1.000 30.48542 H ? A ? 65 1
   ATOM 1041 HA . ASN A 65 ? 9.01400 12.95100 30.16000 1.000 32.97351 H ? A ? 65 1
   ATOM 1042 HB2 . ASN A 65 ? 7.77400 11.46400 31.43000 1.000 34.14748 H ? A ? 65 1
   ATOM 1043 HB3 . ASN A 65 ? 7.72100 10.44500 30.20700 1.000 34.14748 H ? A ? 65 1
   ATOM 1044 HD21 . ASN A 65 ? 10.41800 8.82300 31.16500 1.000 46.90619 H ? A ? 65 1
   ATOM 1045 HD22 . ASN A 65 ? 9.06100 8.76400 30.55100 1.000 46.90619 H ? A ? 65 1
   ATOM 1046 N . ASP A 66 ? 10.63400 12.19200 28.50400 1.000 26.85799 N ? A ? 66 1
   ATOM 1047 CA . ASP A 66 ? 11.58100 11.61400 27.55700 1.000 28.30681 C ? A ? 66 1
   ATOM 1048 C . ASP A 66 ? 12.75300 10.97400 28.29000 1.000 26.72788 C ? A ? 66 1
   ATOM 1049 O . ASP A 66 ? 13.65000 10.42000 27.63700 1.000 31.33032 O ? A ? 66 1
   ATOM 1050 CB . ASP A 66 ? 12.06800 12.62100 26.50400 1.000 22.46256 C ? A ? 66 1
   ATOM 1051 CG . ASP A 66 ? 12.78400 13.83400 27.02900 1.000 27.90344 C ? A ? 66 1
   ATOM 1052 OD1 . ASP A 66 ? 13.18700 13.89000 28.18600 1.000 28.46730 O ? A ? 66 1
   ATOM 1053 OD2 . ASP A 66 ? 13.09300 14.71800 26.19200 1.000 24.05611 O ? A ? 66 1
   ATOM 1054 H . ASP A 66 ? 10.95300 12.82500 28.99000 1.000 32.22341 H ? A ? 66 1
   ATOM 1055 HA . ASP A 66 ? 11.13500 10.90300 27.07300 1.000 33.96200 H ? A ? 66 1
   ATOM 1056 HB2 . ASP A 66 ? 12.67900 12.16300 25.90600 1.000 26.94890 H ? A ? 66 1
   ATOM 1057 HB3 . ASP A 66 ? 11.30000 12.93300 26.00100 1.000 26.94890 H ? A ? 66 1
   ATOM 1058 N . GLY A 67 ? 12.75800 11.02100 29.62600 1.000 31.69352 N ? A ? 67 1
   ATOM 1059 CA . GLY A 67 ? 13.79400 10.36400 30.40200 1.000 37.86240 C ? A ? 67 1
   ATOM 1060 C . GLY A 67 ? 15.13700 11.05400 30.40200 1.000 36.14102 C ? A ? 67 1
   ATOM 1061 O . GLY A 67 ? 16.09100 10.51400 30.98400 1.000 37.95185 O ? A ? 67 1
   ATOM 1062 H . GLY A 67 ? 12.17100 11.42900 30.10300 1.000 38.02605 H ? A ? 67 1
   ATOM 1063 HA2 . GLY A 67 ? 13.49700 10.29200 31.32300 1.000 45.42871 H ? A ? 67 1
   ATOM 1064 HA3 . GLY A 67 ? 13.92100 9.46600 30.05800 1.000 45.42871 H ? A ? 67 1
   ATOM 1065 N A ARG A 68 ? 15.24700 12.23600 29.77700 0.560 29.61523 N ? A ? 68 1
   ATOM 1066 CA A ARG A 68 ? 16.53200 12.91100 29.68900 0.560 27.96300 C ? A ? 68 1
   ATOM 1067 C A ARG A 68 ? 16.43400 14.39100 30.00800 0.560 31.47120 C ? A ? 68 1
   ATOM 1068 O A ARG A 68 ? 17.34800 15.15400 29.65300 0.560 34.64843 O ? A ? 68 1
   ATOM 1069 CB A ARG A 68 ? 17.11000 12.69300 28.29400 0.560 32.15929 C ? A ? 68 1
   ATOM 1070 CG A ARG A 68 ? 16.32500 13.34800 27.18700 0.560 30.02786 C ? A ? 68 1
   ATOM 1071 CD A ARG A 68 ? 17.10400 13.21000 25.90300 0.560 24.66970 C ? A ? 68 1
   ATOM 1072 NE A ARG A 68 ? 16.87200 14.32700 25.00700 0.560 24.17080 N ? A ? 68 1
   ATOM 1073 CZ A ARG A 68 ? 17.26900 14.33000 23.74400 0.560 35.41451 C ? A ? 68 1
   ATOM 1074 NH1 A ARG A 68 ? 18.03300 13.36300 23.26900 0.560 32.35872 N ? A ? 68 1
   ATOM 1075 NH2 A ARG A 68 ? 16.88200 15.31200 22.94200 0.560 32.61338 N ? A ? 68 1
   ATOM 1076 H A ARG A 68 ? 14.59700 12.65700 29.40300 0.560 35.53211 H ? A ? 68 1
   ATOM 1077 HA A ARG A 68 ? 17.14400 12.51400 30.32800 0.560 33.54942 H ? A ? 68 1
   ATOM 1078 HB2 A ARG A 68 ? 18.01000 13.05500 28.27700 0.560 38.58497 H ? A ? 68 1
   ATOM 1079 HB3 A ARG A 68 ? 17.13600 11.74000 28.11300 0.560 38.58497 H ? A ? 68 1
   ATOM 1080 HG2 A ARG A 68 ? 15.46900 12.90400 27.08300 0.560 36.02726 H ? A ? 68 1
   ATOM 1081 HG3 A ARG A 68 ? 16.20400 14.29200 27.37400 0.560 36.02726 H ? A ? 68 1
   ATOM 1082 HD2 A ARG A 68 ? 18.05300 13.17600 26.10000 0.560 29.59747 H ? A ? 68 1
   ATOM 1083 HD3 A ARG A 68 ? 16.82800 12.39800 25.45000 0.560 29.59747 H ? A ? 68 1
   ATOM 1084 HE A ARG A 68 ? 16.31400 14.93200 25.25500 0.560 28.99879 H ? A ? 68 1
   ATOM 1085 HH11 A ARG A 68 ? 18.28400 12.71700 23.77800 0.560 38.82429 H ? A ? 68 1
   ATOM 1086 HH12 A ARG A 68 ? 18.28300 13.38100 22.44700 0.560 38.82429 H ? A ? 68 1
   ATOM 1087 HH21 A ARG A 68 ? 16.38700 15.94600 23.24700 0.560 39.12989 H ? A ? 68 1
   ATOM 1088 HH22 A ARG A 68 ? 17.14200 15.32600 22.12200 0.560 39.12989 H ? A ? 68 1
   ATOM 1089 N B ARG A 68 ? 15.25100 12.22900 29.77200 0.440 29.63453 N ? A ? 68 1
   ATOM 1090 CA B ARG A 68 ? 16.53600 12.90600 29.68800 0.440 28.01497 C ? A ? 68 1
   ATOM 1091 C B ARG A 68 ? 16.41000 14.39700 29.95800 0.440 31.53306 C ? A ? 68 1
   ATOM 1092 O B ARG A 68 ? 17.27500 15.17300 29.51700 0.440 34.45875 O ? A ? 68 1
   ATOM 1093 CB B ARG A 68 ? 17.17500 12.63300 28.31500 0.440 32.20953 C ? A ? 68 1
   ATOM 1094 CG B ARG A 68 ? 16.26000 12.79200 27.11200 0.440 30.16321 C ? A ? 68 1
   ATOM 1095 CD B ARG A 68 ? 16.51800 14.14200 26.47200 0.440 34.52883 C ? A ? 68 1
   ATOM 1096 NE B ARG A 68 ? 17.78400 14.14000 25.75500 0.440 34.08759 N ? A ? 68 1
   ATOM 1097 CZ B ARG A 68 ? 18.67800 15.11500 25.80000 0.440 31.29051 C ? A ? 68 1
   ATOM 1098 NH1 B ARG A 68 ? 18.46400 16.23000 26.48900 0.440 36.94368 N ? A ? 68 1
   ATOM 1099 NH2 B ARG A 68 ? 19.83500 14.96100 25.16700 0.440 34.87140 N ? A ? 68 1
   ATOM 1100 H B ARG A 68 ? 14.60300 12.64700 29.39200 0.440 35.55527 H ? A ? 68 1
   ATOM 1101 HA B ARG A 68 ? 17.12800 12.54000 30.36300 0.440 33.61180 H ? A ? 68 1
   ATOM 1102 HB2 B ARG A 68 ? 17.92100 13.24100 28.19700 0.440 38.64526 H ? A ? 68 1
   ATOM 1103 HB3 B ARG A 68 ? 17.50200 11.72000 28.30900 0.440 38.64526 H ? A ? 68 1
   ATOM 1104 HG2 B ARG A 68 ? 16.45500 12.09900 26.46100 0.440 36.18969 H ? A ? 68 1
   ATOM 1105 HG3 B ARG A 68 ? 15.33100 12.75300 27.38400 0.440 36.18969 H ? A ? 68 1
   ATOM 1106 HD2 B ARG A 68 ? 15.81200 14.32200 25.83300 0.440 41.42842 H ? A ? 68 1
   ATOM 1107 HD3 B ARG A 68 ? 16.53700 14.81700 27.16500 0.440 41.42842 H ? A ? 68 1
   ATOM 1108 HE B ARG A 68 ? 17.96500 13.45600 25.26600 0.440 40.89894 H ? A ? 68 1
   ATOM 1109 HH11 B ARG A 68 ? 17.72500 16.34900 26.91100 0.440 44.32625 H ? A ? 68 1
   ATOM 1110 HH12 B ARG A 68 ? 19.06500 16.84500 26.50200 0.440 44.32625 H ? A ? 68 1
   ATOM 1111 HH21 B ARG A 68 ? 19.98800 14.24300 24.71900 0.440 41.83950 H ? A ? 68 1
   ATOM 1112 HH22 B ARG A 68 ? 20.42400 15.58800 25.18900 0.440 41.83950 H ? A ? 68 1
   ATOM 1113 N . THR A 69 ? 15.33200 14.82200 30.62900 1.000 26.42231 N ? A ? 69 1
   ATOM 1114 CA . THR A 69 ? 15.10700 16.22600 30.95900 1.000 31.49641 C ? A ? 69 1
   ATOM 1115 C . THR A 69 ? 15.01800 16.29600 32.47600 1.000 36.16341 C ? A ? 69 1
   ATOM 1116 O . THR A 69 ? 13.93400 16.15200 33.05000 1.000 36.22267 O ? A ? 69 1
   ATOM 1117 CB . THR A 69 ? 13.82000 16.74400 30.31800 1.000 30.40677 C ? A ? 69 1
   ATOM 1118 OG1 . THR A 69 ? 13.85600 16.45300 28.92400 1.000 25.71707 O ? A ? 69 1
   ATOM 1119 CG2 . THR A 69 ? 13.68500 18.26000 30.46600 1.000 29.47375 C ? A ? 69 1
   ATOM 1120 H . THR A 69 ? 14.69600 14.30700 30.89200 1.000 31.70060 H ? A ? 69 1
   ATOM 1121 HA . THR A 69 ? 15.84200 16.77100 30.64300 1.000 37.78952 H ? A ? 69 1
   ATOM 1122 HB . THR A 69 ? 13.05000 16.31700 30.72500 1.000 36.48195 H ? A ? 69 1
   ATOM 1123 HG1 . THR A 69 ? 13.88200 15.62200 28.80400 1.000 30.85431 H ? A ? 69 1
   ATOM 1124 HG21 . THR A 69 ? 12.87100 18.56400 30.03500 1.000 35.36233 H ? A ? 69 1
   ATOM 1125 HG22 . THR A 69 ? 13.65200 18.50000 31.40500 1.000 35.36233 H ? A ? 69 1
   ATOM 1126 HG23 . THR A 69 ? 14.44400 18.70200 30.05400 1.000 35.36233 H ? A ? 69 1
   ATOM 1127 N . PRO A 70 ? 16.13600 16.47000 33.15900 1.000 33.00897 N ? A ? 70 1
   ATOM 1128 CA . PRO A 70 ? 16.14200 16.30200 34.61900 1.000 36.35274 C ? A ? 70 1
   ATOM 1129 C . PRO A 70 ? 15.31300 17.35900 35.31800 1.000 40.27033 C ? A ? 70 1
   ATOM 1130 O . PRO A 70 ? 15.34500 18.54700 34.96600 1.000 43.43357 O ? A ? 70 1
   ATOM 1131 CB . PRO A 70 ? 17.62400 16.44100 34.99100 1.000 44.66902 C ? A ? 70 1
   ATOM 1132 CG . PRO A 70 ? 18.27800 17.06500 33.79600 1.000 47.99331 C ? A ? 70 1
   ATOM 1133 CD . PRO A 70 ? 17.50100 16.59100 32.61400 1.000 36.12821 C ? A ? 70 1
   ATOM 1134 HA . PRO A 70 ? 15.82400 15.41900 34.86500 1.000 43.61712 H ? A ? 70 1
   ATOM 1135 HB2 . PRO A 70 ? 17.71300 17.01400 35.76900 1.000 53.59665 H ? A ? 70 1
   ATOM 1136 HB3 . PRO A 70 ? 18.00000 15.56400 35.16600 1.000 53.59665 H ? A ? 70 1
   ATOM 1137 HG2 . PRO A 70 ? 18.23700 18.03000 33.87200 1.000 57.58580 H ? A ? 70 1
   ATOM 1138 HG3 . PRO A 70 ? 19.19900 16.76700 33.73900 1.000 57.58580 H ? A ? 70 1
   ATOM 1139 HD2 . PRO A 70 ? 17.53400 17.25100 31.90500 1.000 43.34768 H ? A ? 70 1
   ATOM 1140 HD3 . PRO A 70 ? 17.82700 15.72700 32.31700 1.000 43.34768 H ? A ? 70 1
   ATOM 1141 N . GLY A 71 ? 14.54300 16.90200 36.30800 1.000 45.37111 N ? A ? 71 1
   ATOM 1142 CA . GLY A 71 ? 13.72000 17.80200 37.08200 1.000 54.99837 C ? A ? 71 1
   ATOM 1143 C . GLY A 71 ? 12.45100 18.20100 36.38400 1.000 49.28580 C ? A ? 71 1
   ATOM 1144 O . GLY A 71 ? 11.86000 19.23700 36.71600 1.000 46.85894 O ? A ? 71 1
   ATOM 1145 H . GLY A 71 ? 14.48600 16.07700 36.54300 1.000 54.43915 H ? A ? 71 1
   ATOM 1146 HA2 . GLY A 71 ? 13.48400 17.37700 37.92200 1.000 65.99187 H ? A ? 71 1
   ATOM 1147 HA3 . GLY A 71 ? 14.22400 18.60700 37.27900 1.000 65.99187 H ? A ? 71 1
   ATOM 1148 N . SER A 72 ? 12.01800 17.39900 35.42400 1.000 39.38257 N ? A ? 72 1
   ATOM 1149 CA . SER A 72 ? 10.86800 17.70600 34.60200 1.000 53.43582 C ? A ? 72 1
   ATOM 1150 C . SER A 72 ? 9.62000 17.02200 35.14800 1.000 42.91259 C ? A ? 72 1
   ATOM 1151 O . SER A 72 ? 9.66400 15.99900 35.84100 1.000 37.97792 O ? A ? 72 1
   ATOM 1152 CB . SER A 72 ? 11.09700 17.24000 33.15600 1.000 51.99104 C ? A ? 72 1
   ATOM 1153 OG . SER A 72 ? 11.15700 15.80900 33.10800 1.000 45.91962 O ? A ? 72 1
   ATOM 1154 H . SER A 72 ? 12.38700 16.64800 35.22600 1.000 47.25291 H ? A ? 72 1
   ATOM 1155 HA . SER A 72 ? 10.71800 18.66400 34.59700 1.000 64.11681 H ? A ? 72 1
   ATOM 1156 HB2 . SER A 72 ? 10.36100 17.54600 32.60400 1.000 62.38307 H ? A ? 72 1
   ATOM 1157 HB3 . SER A 72 ? 11.93400 17.60600 32.83100 1.000 62.38307 H ? A ? 72 1
   ATOM 1158 N . ARG A 73 ? 8.49400 17.56500 34.76800 1.000 36.10540 N ? A ? 73 1
   ATOM 1159 CA . ARG A 73 ? 7.23100 16.90200 34.99700 1.000 35.37197 C ? A ? 73 1
   ATOM 1160 C . ARG A 73 ? 6.78300 16.31800 33.66800 1.000 43.83217 C ? A ? 73 1
   ATOM 1161 O . ARG A 73 ? 7.42200 16.49800 32.60100 1.000 37.15092 O ? A ? 73 1
   ATOM 1162 CB . ARG A 73 ? 6.21000 17.88600 35.57500 1.000 39.04575 C ? A ? 73 1
   ATOM 1163 CG . ARG A 73 ? 6.72800 18.62700 36.84600 1.000 54.59109 C ? A ? 73 1
   ATOM 1164 CD . ARG A 73 ? 6.65500 17.74700 38.14300 1.000 55.67839 C ? A ? 73 1
   ATOM 1165 NE . ARG A 73 ? 5.26900 17.52600 38.52600 1.000 68.65242 N ? A ? 73 1
   ATOM 1166 CZ . ARG A 73 ? 4.50000 18.47500 39.03400 1.000 71.04115 C ? A ? 73 1
   ATOM 1167 NH1 . ARG A 73 ? 4.98500 19.68300 39.28200 1.000 50.58845 N ? A ? 73 1
   ATOM 1168 NH2 . ARG A 73 ? 3.21200 18.21000 39.27600 1.000 59.31660 N ? A ? 73 1
   ATOM 1169 H . ARG A 73 ? 8.42800 18.32500 34.37100 1.000 43.32031 H ? A ? 73 1
   ATOM 1170 HA . ARG A 73 ? 7.34600 16.17600 35.62900 1.000 42.44019 H ? A ? 73 1
   ATOM 1171 HB2 . ARG A 73 ? 6.00100 18.55400 34.90400 1.000 46.84872 H ? A ? 73 1
   ATOM 1172 HB3 . ARG A 73 ? 5.40700 17.40000 35.81900 1.000 46.84872 H ? A ? 73 1
   ATOM 1173 HG2 . ARG A 73 ? 7.65300 18.88700 36.71300 1.000 65.50314 H ? A ? 73 1
   ATOM 1174 HG3 . ARG A 73 ? 6.18400 19.41600 36.99000 1.000 65.50314 H ? A ? 73 1
   ATOM 1175 HD2 . ARG A 73 ? 7.06700 16.88600 37.97200 1.000 66.80789 H ? A ? 73 1
   ATOM 1176 HD3 . ARG A 73 ? 7.10900 18.20100 38.87000 1.000 66.80789 H ? A ? 73 1
   ATOM 1177 HE . ARG A 73 ? 4.93400 16.74200 38.41700 1.000 82.37674 H ? A ? 73 1
   ATOM 1178 HH11 . ARG A 73 ? 5.81100 19.86100 39.12300 1.000 60.69997 H ? A ? 73 1
   ATOM 1179 HH12 . ARG A 73 ? 4.47200 20.29000 39.61100 1.000 60.69997 H ? A ? 73 1
   ATOM 1180 HH21 . ARG A 73 ? 2.89700 17.42600 39.11500 1.000 71.17375 H ? A ? 73 1
   ATOM 1181 HH22 . ARG A 73 ? 2.70300 18.81800 39.60800 1.000 71.17375 H ? A ? 73 1
   ATOM 1182 N . ASN A 74 ? 5.66600 15.62700 33.75200 1.000 34.46705 N ? A ? 74 1
   ATOM 1183 CA . ASN A 74 ? 5.06800 14.84900 32.70000 1.000 28.38688 C ? A ? 74 1
   ATOM 1184 C . ASN A 74 ? 3.56400 15.06200 32.91500 1.000 31.30880 C ? A ? 74 1
   ATOM 1185 O . ASN A 74 ? 2.81600 14.15600 33.23300 1.000 30.66305 O ? A ? 74 1
   ATOM 1186 CB . ASN A 74 ? 5.45500 13.37400 32.79100 1.000 28.01284 C ? A ? 74 1
   ATOM 1187 CG . ASN A 74 ? 4.77500 12.55200 31.76700 1.000 32.38855 C ? A ? 74 1
   ATOM 1188 OD1 . ASN A 74 ? 4.15000 13.08600 30.89800 1.000 29.21361 O ? A ? 74 1
   ATOM 1189 ND2 . ASN A 74 ? 4.88200 11.20900 31.85800 1.000 31.74117 N ? A ? 74 1
   ATOM 1190 H . ASN A 74 ? 5.20200 15.59600 34.47500 1.000 41.35428 H ? A ? 74 1
   ATOM 1191 HA . ASN A 74 ? 5.32300 15.19800 31.83200 1.000 34.05809 H ? A ? 74 1
   ATOM 1192 HB2 . ASN A 74 ? 6.41200 13.28800 32.66000 1.000 33.60924 H ? A ? 74 1
   ATOM 1193 HB3 . ASN A 74 ? 5.20600 13.03400 33.66500 1.000 33.60924 H ? A ? 74 1
   ATOM 1194 HD21 . ASN A 74 ? 4.49600 10.70700 31.27600 1.000 38.08323 H ? A ? 74 1
   ATOM 1195 HD22 . ASN A 74 ? 5.33800 10.85600 32.49600 1.000 38.08323 H ? A ? 74 1
   ATOM 1196 N . LEU A 75 ? 3.15800 16.32700 32.85300 1.000 27.70208 N ? A ? 75 1
   ATOM 1197 CA . LEU A 75 ? 1.79800 16.71400 33.16500 1.000 31.92221 C ? A ? 75 1
   ATOM 1198 C . LEU A 75 ? 0.79500 16.12200 32.18800 1.000 39.11074 C ? A ? 75 1
   ATOM 1199 O . LEU A 75 ? -0.36600 16.03500 32.54500 1.000 33.62582 O ? A ? 75 1
   ATOM 1200 CB . LEU A 75 ? 1.73300 18.23200 33.21000 1.000 31.54099 C ? A ? 75 1
   ATOM 1201 CG . LEU A 75 ? 2.48100 18.86100 34.39900 1.000 36.77393 C ? A ? 75 1
   ATOM 1202 CD1 . LEU A 75 ? 2.48100 20.36100 34.27700 1.000 34.43457 C ? A ? 75 1
   ATOM 1203 CD2 . LEU A 75 ? 1.85400 18.50700 35.72200 1.000 41.55157 C ? A ? 75 1
   ATOM 1204 H . LEU A 75 ? 3.66400 16.98500 32.62900 1.000 33.23633 H ? A ? 75 1
   ATOM 1205 HA . LEU A 75 ? 1.57500 16.37900 34.04700 1.000 38.30048 H ? A ? 75 1
   ATOM 1206 HB2 . LEU A 75 ? 2.12500 18.58400 32.39600 1.000 37.84302 H ? A ? 75 1
   ATOM 1207 HB3 . LEU A 75 ? 0.80300 18.50200 33.26900 1.000 37.84302 H ? A ? 75 1
   ATOM 1208 HG . LEU A 75 ? 3.40100 18.55300 34.40200 1.000 44.12255 H ? A ? 75 1
   ATOM 1209 HD11 . LEU A 75 ? 2.81900 20.60700 33.40200 1.000 41.31531 H ? A ? 75 1
   ATOM 1210 HD12 . LEU A 75 ? 1.57400 20.68400 34.38600 1.000 41.31531 H ? A ? 75 1
   ATOM 1211 HD13 . LEU A 75 ? 3.05000 20.73400 34.96900 1.000 41.31531 H ? A ? 75 1
   ATOM 1212 HD21 . LEU A 75 ? 2.26000 19.04800 36.41800 1.000 49.85571 H ? A ? 75 1
   ATOM 1213 HD22 . LEU A 75 ? 0.90200 18.68600 35.67700 1.000 49.85571 H ? A ? 75 1
   ATOM 1214 HD23 . LEU A 75 ? 2.00600 17.56700 35.90400 1.000 49.85571 H ? A ? 75 1
   ATOM 1215 N . CYS A 76 ? 1.18900 15.68900 30.98500 1.000 32.61689 N ? A ? 76 1
   ATOM 1216 CA . CYS A 76 ? 0.22900 15.00700 30.09200 1.000 30.38960 C ? A ? 76 1
   ATOM 1217 C . CYS A 76 ? 0.22600 13.48700 30.24600 1.000 31.66052 C ? A ? 76 1
   ATOM 1218 O . CYS A 76 ? -0.57300 12.79100 29.59800 1.000 34.50544 O ? A ? 76 1
   ATOM 1219 CB . CYS A 76 ? 0.51900 15.37000 28.63000 1.000 28.95584 C ? A ? 76 1
   ATOM 1220 SG . CYS A 76 ? 0.04900 17.11100 28.32200 1.000 28.43507 S ? A ? 76 1
   ATOM 1221 H . CYS A 76 ? 1.98300 15.77200 30.66500 1.000 39.13410 H ? A ? 76 1
   ATOM 1222 HA . CYS A 76 ? -0.66500 15.32200 30.29600 1.000 36.46135 H ? A ? 76 1
   ATOM 1223 HB2 . CYS A 76 ? 1.46200 15.26100 28.44100 1.000 34.74084 H ? A ? 76 1
   ATOM 1224 HB3 . CYS A 76 ? -0.01000 14.80300 28.04700 1.000 34.74084 H ? A ? 76 1
   ATOM 1225 N . ASN A 77 ? 1.13100 12.97500 31.07200 1.000 29.01332 N ? A ? 77 1
   ATOM 1226 CA . ASN A 77 ? 1.24100 11.54700 31.39100 1.000 26.88249 C ? A ? 77 1
   ATOM 1227 C . ASN A 77 ? 1.41400 10.72000 30.13700 1.000 30.37369 C ? A ? 77 1
   ATOM 1228 O . ASN A 77 ? 0.68300 9.75200 29.89600 1.000 31.12428 O ? A ? 77 1
   ATOM 1229 CB . ASN A 77 ? 0.05500 11.08800 32.19300 1.000 27.12958 C ? A ? 77 1
   ATOM 1230 CG . ASN A 77 ? 0.18100 11.52200 33.60500 1.000 42.65928 C ? A ? 77 1
   ATOM 1231 OD1 . ASN A 77 ? -0.50200 12.44100 34.04200 1.000 49.41312 O ? A ? 77 1
   ATOM 1232 ND2 . ASN A 77 ? 1.18800 10.98000 34.29100 1.000 50.34066 N ? A ? 77 1
   ATOM 1233 H . ASN A 77 ? 1.72000 13.45000 31.47900 1.000 34.80982 H ? A ? 77 1
   ATOM 1234 HA . ASN A 77 ? 2.03300 11.41500 31.93500 1.000 32.25281 H ? A ? 77 1
   ATOM 1235 HB2 . ASN A 77 ? -0.75600 11.47200 31.82500 1.000 32.54932 H ? A ? 77 1
   ATOM 1236 HB3 . ASN A 77 ? 0.00800 10.11900 32.17700 1.000 32.54932 H ? A ? 77 1
   ATOM 1237 HD21 . ASN A 77 ? 1.66300 10.35800 33.93600 1.000 60.40262 H ? A ? 77 1
   ATOM 1238 HD22 . ASN A 77 ? 1.31900 11.20500 35.11100 1.000 60.40262 H ? A ? 77 1
   ATOM 1239 N . ILE A 78 ? 2.42200 11.09000 29.34100 1.000 28.32640 N ? A ? 78 1
   ATOM 1240 CA . ILE A 78 ? 2.74800 10.35400 28.11500 1.000 27.92194 C ? A ? 78 1
   ATOM 1241 C . ILE A 78 ? 4.24600 10.35400 27.91400 1.000 35.60087 C ? A ? 78 1
   ATOM 1242 O . ILE A 78 ? 4.97400 11.30500 28.26700 1.000 30.03525 O ? A ? 78 1
   ATOM 1243 CB . ILE A 78 ? 2.07300 10.96800 26.88500 1.000 32.51960 C ? A ? 78 1
   ATOM 1244 CG1 . ILE A 78 ? 2.26800 12.50400 26.94100 1.000 38.58297 C ? A ? 78 1
   ATOM 1245 CG2 . ILE A 78 ? 0.61100 10.54800 26.79100 1.000 39.10899 C ? A ? 78 1
   ATOM 1246 CD1 . ILE A 78 ? 2.39000 13.13500 25.58900 1.000 40.04771 C ? A ? 78 1
   ATOM 1247 H . ILE A 78 ? 2.93300 11.76500 29.48900 1.000 33.98551 H ? A ? 78 1
   ATOM 1248 HA . ILE A 78 ? 2.43300 9.44400 28.21500 1.000 33.50016 H ? A ? 78 1
   ATOM 1249 HB . ILE A 78 ? 2.53000 10.63700 26.09600 1.000 39.01735 H ? A ? 78 1
   ATOM 1250 HG12 . ILE A 78 ? 1.50200 12.90000 27.38500 1.000 46.29339 H ? A ? 78 1
   ATOM 1251 HG13 . ILE A 78 ? 3.07700 12.70800 27.43500 1.000 46.29339 H ? A ? 78 1
   ATOM 1252 HG21 . ILE A 78 ? 0.21700 10.95100 26.00200 1.000 46.92461 H ? A ? 78 1
   ATOM 1253 HG22 . ILE A 78 ? 0.56400 9.58100 26.72800 1.000 46.92461 H ? A ? 78 1
   ATOM 1254 HG23 . ILE A 78 ? 0.14400 10.85100 27.58500 1.000 46.92461 H ? A ? 78 1
   ATOM 1255 HD11 . ILE A 78 ? 2.49100 14.09400 25.69600 1.000 48.05108 H ? A ? 78 1
   ATOM 1256 HD12 . ILE A 78 ? 3.16800 12.76800 25.14100 1.000 48.05108 H ? A ? 78 1
   ATOM 1257 HD13 . ILE A 78 ? 1.59000 12.94100 25.07600 1.000 48.05108 H ? A ? 78 1
   ATOM 1258 N . PRO A 79 ? 4.74300 9.30800 27.26700 1.000 38.37092 N ? A ? 79 1
   ATOM 1259 CA . PRO A 79 ? 6.09400 9.40600 26.70100 1.000 27.67311 C ? A ? 79 1
   ATOM 1260 C . PRO A 79 ? 6.10700 10.43200 25.57500 1.000 29.12087 C ? A ? 79 1
   ATOM 1261 O . PRO A 79 ? 5.17700 10.51300 24.77800 1.000 28.12829 O ? A ? 79 1
   ATOM 1262 CB . PRO A 79 ? 6.38200 8.00700 26.18900 1.000 25.73657 C ? A ? 79 1
   ATOM 1263 CG . PRO A 79 ? 4.98300 7.39600 25.96500 1.000 37.46943 C ? A ? 79 1
   ATOM 1264 CD . PRO A 79 ? 4.11900 7.98400 27.02400 1.000 31.27129 C ? A ? 79 1
   ATOM 1265 HA . PRO A 79 ? 6.74000 9.65000 27.38200 1.000 33.20156 H ? A ? 79 1
   ATOM 1266 HB2 . PRO A 79 ? 6.87500 8.05600 25.35500 1.000 30.87771 H ? A ? 79 1
   ATOM 1267 HB3 . PRO A 79 ? 6.87700 7.50500 26.85500 1.000 30.87771 H ? A ? 79 1
   ATOM 1268 HG2 . PRO A 79 ? 4.65900 7.63900 25.08400 1.000 44.95714 H ? A ? 79 1
   ATOM 1269 HG3 . PRO A 79 ? 5.03000 6.43200 26.05800 1.000 44.95714 H ? A ? 79 1
   ATOM 1270 HD2 . PRO A 79 ? 3.21300 8.08500 26.69300 1.000 37.51938 H ? A ? 79 1
   ATOM 1271 HD3 . PRO A 79 ? 4.14900 7.44100 27.82700 1.000 37.51938 H ? A ? 79 1
   ATOM 1272 N . CYS A 80 ? 7.12700 11.26900 25.56100 1.000 29.58038 N ? A ? 80 1
   ATOM 1273 CA . CYS A 80 ? 7.25600 12.24600 24.48100 1.000 26.80506 C ? A ? 80 1
   ATOM 1274 C . CYS A 80 ? 7.18500 11.56800 23.12100 1.000 29.27717 C ? A ? 80 1
   ATOM 1275 O . CYS A 80 ? 6.60700 12.13000 22.18100 1.000 27.08271 O ? A ? 80 1
   ATOM 1276 CB . CYS A 80 ? 8.56300 13.04800 24.63400 1.000 24.10627 C ? A ? 80 1
   ATOM 1277 SG . CYS A 80 ? 8.69500 13.99800 26.15000 1.000 26.43907 S ? A ? 80 1
   ATOM 1278 H . CYS A 80 ? 7.75200 11.29800 26.15100 1.000 35.49028 H ? A ? 80 1
   ATOM 1279 HA . CYS A 80 ? 6.51700 12.87200 24.53800 1.000 32.15990 H ? A ? 80 1
   ATOM 1280 HB2 . CYS A 80 ? 9.31000 12.42900 24.61000 1.000 28.92135 H ? A ? 80 1
   ATOM 1281 HB3 . CYS A 80 ? 8.63000 13.66700 23.89200 1.000 28.92135 H ? A ? 80 1
   ATOM 1282 N . SER A 81 ? 7.65400 10.31000 22.99700 1.000 26.63744 N ? A ? 81 1
   ATOM 1283 CA . SER A 81 ? 7.54400 9.60600 21.71400 1.000 20.68064 C ? A ? 81 1
   ATOM 1284 C . SER A 81 ? 6.09900 9.49800 21.24100 1.000 24.77862 C ? A ? 81 1
   ATOM 1285 O . SER A 81 ? 5.83200 9.54400 20.02500 1.000 29.28895 O ? A ? 81 1
   ATOM 1286 CB . SER A 81 ? 8.14200 8.19500 21.83500 1.000 32.92347 C ? A ? 81 1
   ATOM 1287 OG . SER A 81 ? 7.47200 7.49000 22.88200 1.000 35.59961 O ? A ? 81 1
   ATOM 1288 H . SER A 81 ? 8.02900 9.85800 23.62500 1.000 31.95876 H ? A ? 81 1
   ATOM 1289 HA . SER A 81 ? 8.04700 10.09100 21.04100 1.000 24.81059 H ? A ? 81 1
   ATOM 1290 HB2 . SER A 81 ? 8.01800 7.72100 20.99800 1.000 39.50199 H ? A ? 81 1
   ATOM 1291 HB3 . SER A 81 ? 9.08600 8.26300 22.04700 1.000 39.50199 H ? A ? 81 1
   ATOM 1292 HG . SER A 81 ? 6.66000 7.39400 22.69100 1.000 42.71337 H ? A ? 81 1
   ATOM 1293 N . ALA A 82 ? 5.16000 9.33100 22.17900 1.000 27.00455 N ? A ? 82 1
   ATOM 1294 CA . ALA A 82 ? 3.72400 9.34200 21.83800 1.000 29.19024 C ? A ? 82 1
   ATOM 1295 C . ALA A 82 ? 3.33700 10.53700 20.98000 1.000 32.71092 C ? A ? 82 1
   ATOM 1296 O . ALA A 82 ? 2.41600 10.45800 20.14900 1.000 32.72420 O ? A ? 82 1
   ATOM 1297 CB . ALA A 82 ? 2.90200 9.32900 23.11500 1.000 46.10919 C ? A ? 82 1
   ATOM 1298 H . ALA A 82 ? 5.32300 9.21000 23.01500 1.000 32.39929 H ? A ? 82 1
   ATOM 1299 HA . ALA A 82 ? 3.51400 8.53700 21.33900 1.000 35.02211 H ? A ? 82 1
   ATOM 1300 HB1 . ALA A 82 ? 1.96100 9.29800 22.88300 1.000 55.32485 H ? A ? 82 1
   ATOM 1301 HB2 . ALA A 82 ? 3.14000 8.54600 23.63500 1.000 55.32485 H ? A ? 82 1
   ATOM 1302 HB3 . ALA A 82 ? 3.09200 10.13400 23.62100 1.000 55.32485 H ? A ? 82 1
   ATOM 1303 N . LEU A 83 ? 4.06100 11.63400 21.12000 1.000 29.15691 N ? A ? 83 1
   ATOM 1304 CA . LEU A 83 ? 3.68400 12.83300 20.37800 1.000 27.26673 C ? A ? 83 1
   ATOM 1305 C . LEU A 83 ? 4.22200 12.88800 18.97000 1.000 28.83108 C ? A ? 83 1
   ATOM 1306 O . LEU A 83 ? 3.99600 13.88700 18.30100 1.000 29.50674 O ? A ? 83 1
   ATOM 1307 CB . LEU A 83 ? 4.15700 14.06200 21.13900 1.000 29.11742 C ? A ? 83 1
   ATOM 1308 CG . LEU A 83 ? 3.56300 14.09600 22.54900 1.000 33.65858 C ? A ? 83 1
   ATOM 1309 CD1 . LEU A 83 ? 4.31100 15.20100 23.29200 1.000 32.94833 C ? A ? 83 1
   ATOM 1310 CD2 . LEU A 83 ? 2.07700 14.43000 22.40600 1.000 33.66762 C ? A ? 83 1
   ATOM 1311 H . LEU A 83 ? 4.75500 11.71600 21.62200 1.000 34.98211 H ? A ? 83 1
   ATOM 1312 HA . LEU A 83 ? 2.71700 12.87100 20.31800 1.000 32.71390 H ? A ? 83 1
   ATOM 1313 HB2 . LEU A 83 ? 5.12400 14.03800 21.21600 1.000 34.93473 H ? A ? 83 1
   ATOM 1314 HB3 . LEU A 83 ? 3.87800 14.86100 20.66600 1.000 34.93473 H ? A ? 83 1
   ATOM 1315 HG . LEU A 83 ? 3.67800 13.24800 23.00500 1.000 40.38413 H ? A ? 83 1
   ATOM 1316 HD11 . LEU A 83 ? 3.93200 15.29700 24.18000 1.000 39.53183 H ? A ? 83 1
   ATOM 1317 HD12 . LEU A 83 ? 5.24800 14.96000 23.35700 1.000 39.53183 H ? A ? 83 1
   ATOM 1318 HD13 . LEU A 83 ? 4.21600 16.03100 22.80000 1.000 39.53183 H ? A ? 83 1
   ATOM 1319 HD21 . LEU A 83 ? 1.71900 14.65600 23.27900 1.000 40.39497 H ? A ? 83 1
   ATOM 1320 HD22 . LEU A 83 ? 1.98900 15.18600 21.80700 1.000 40.39497 H ? A ? 83 1
   ATOM 1321 HD23 . LEU A 83 ? 1.60800 13.66200 22.04500 1.000 40.39497 H ? A ? 83 1
   ATOM 1322 N . LEU A 84 ? 4.94100 11.87100 18.51000 1.000 27.87134 N ? A ? 84 1
   ATOM 1323 CA . LEU A 84 ? 5.49600 11.82700 17.16300 1.000 30.80438 C ? A ? 84 1
   ATOM 1324 C . LEU A 84 ? 4.68300 10.95900 16.25100 1.000 38.65765 C ? A ? 84 1
   ATOM 1325 O . LEU A 84 ? 5.05900 10.75900 15.09600 1.000 31.01366 O ? A ? 84 1
   ATOM 1326 CB . LEU A 84 ? 6.92400 11.29100 17.22500 1.000 28.71635 C ? A ? 84 1
   ATOM 1327 CG . LEU A 84 ? 7.86300 12.12200 18.08900 1.000 28.17672 C ? A ? 84 1
   ATOM 1328 CD1 . LEU A 84 ? 9.23800 11.47500 18.05700 1.000 31.96594 C ? A ? 84 1
   ATOM 1329 CD2 . LEU A 84 ? 7.91900 13.61800 17.67600 1.000 28.12941 C ? A ? 84 1
   ATOM 1330 H . LEU A 84 ? 5.12700 11.17200 18.97500 1.000 33.43944 H ? A ? 84 1
   ATOM 1331 HA . LEU A 84 ? 5.51600 12.72100 16.79500 1.000 36.95908 H ? A ? 84 1
   ATOM 1332 HB2 . LEU A 84 ? 6.90300 10.39300 17.59000 1.000 34.45344 H ? A ? 84 1
   ATOM 1333 HB3 . LEU A 84 ? 7.28900 11.27100 16.32600 1.000 34.45344 H ? A ? 84 1
   ATOM 1334 HG . LEU A 84 ? 7.54800 12.08700 19.00600 1.000 33.80589 H ? A ? 84 1
   ATOM 1335 HD11 . LEU A 84 ? 9.75600 11.79300 18.81300 1.000 38.35295 H ? A ? 84 1
   ATOM 1336 HD12 . LEU A 84 ? 9.12900 10.51400 18.10900 1.000 38.35295 H ? A ? 84 1
   ATOM 1337 HD13 . LEU A 84 ? 9.67900 11.71200 17.22600 1.000 38.35295 H ? A ? 84 1
   ATOM 1338 HD21 . LEU A 84 ? 8.60600 14.06300 18.19700 1.000 33.74913 H ? A ? 84 1
   ATOM 1339 HD22 . LEU A 84 ? 8.13000 13.67700 16.73100 1.000 33.74913 H ? A ? 84 1
   ATOM 1340 HD23 . LEU A 84 ? 7.05700 14.02700 17.84900 1.000 33.74913 H ? A ? 84 1
   ATOM 1341 N . SER A 85 ? 3.60400 10.39900 16.76400 1.000 32.53572 N ? A ? 85 1
   ATOM 1342 CA . SER A 85 ? 2.83700 9.43100 15.99200 1.000 35.54022 C ? A ? 85 1
   ATOM 1343 C . SER A 85 ? 2.13900 10.10600 14.81000 1.000 33.96533 C ? A ? 85 1
   ATOM 1344 O . SER A 85 ? 1.80800 11.30200 14.83200 1.000 32.81313 O ? A ? 85 1
   ATOM 1345 CB . SER A 85 ? 1.81100 8.74200 16.88400 1.000 44.50400 C ? A ? 85 1
   ATOM 1346 OG . SER A 85 ? 0.83600 8.16100 16.05200 1.000 43.08664 O ? A ? 85 1
   ATOM 1347 H . SER A 85 ? 3.28900 10.55600 17.54800 1.000 39.03669 H ? A ? 85 1
   ATOM 1348 HA . SER A 85 ? 3.43800 8.75400 15.64300 1.000 42.64209 H ? A ? 85 1
   ATOM 1349 HB2 . SER A 85 ? 2.24700 8.05000 17.40600 1.000 53.39863 H ? A ? 85 1
   ATOM 1350 HB3 . SER A 85 ? 1.39400 9.39700 17.46500 1.000 53.39863 H ? A ? 85 1
   ATOM 1351 HG . SER A 85 ? 0.25500 7.77300 16.51800 1.000 51.69779 H ? A ? 85 1
   ATOM 1352 N . SER A 86 ? 1.82700 9.31200 13.77700 1.000 33.39449 N ? A ? 86 1
   ATOM 1353 CA . SER A 86 ? 0.98500 9.90100 12.73900 1.000 40.72221 C ? A ? 86 1
   ATOM 1354 C . SER A 86 ? -0.46700 10.00100 13.19200 1.000 40.25734 C ? A ? 86 1
   ATOM 1355 O . SER A 86 ? -1.24800 10.78600 12.61900 1.000 35.41434 O ? A ? 86 1
   ATOM 1356 CB . SER A 86 ? 1.10600 9.12900 11.42300 1.000 49.77026 C ? A ? 86 1
   ATOM 1357 OG . SER A 86 ? 0.85200 7.75800 11.60100 1.000 39.29840 O ? A ? 86 1
   ATOM 1358 H . SER A 86 ? 2.06900 8.49500 13.66100 1.000 40.06721 H ? A ? 86 1
   ATOM 1359 HA . SER A 86 ? 1.29600 10.80400 12.56700 1.000 48.86048 H ? A ? 86 1
   ATOM 1360 HB2 . SER A 86 ? 0.46400 9.48700 10.79000 1.000 59.71814 H ? A ? 86 1
   ATOM 1361 HB3 . SER A 86 ? 2.00600 9.23800 11.07700 1.000 59.71814 H ? A ? 86 1
   ATOM 1362 HG . SER A 86 ? 0.92400 7.35500 10.86800 1.000 47.15191 H ? A ? 86 1
   ATOM 1363 N . ASP A 87 ? -0.83900 9.27600 14.23500 1.000 36.18844 N ? A ? 87 1
   ATOM 1364 CA . ASP A 87 ? -2.13300 9.52400 14.86400 1.000 36.97984 C ? A ? 87 1
   ATOM 1365 C . ASP A 87 ? -1.98400 10.68700 15.84700 1.000 42.03575 C ? A ? 87 1
   ATOM 1366 O . ASP A 87 ? -1.13300 10.65000 16.75700 1.000 36.17810 O ? A ? 87 1
   ATOM 1367 CB . ASP A 87 ? -2.62300 8.28800 15.59100 1.000 40.47927 C ? A ? 87 1
   ATOM 1368 CG . ASP A 87 ? -4.01400 8.46000 16.12800 1.000 45.72629 C ? A ? 87 1
   ATOM 1369 OD1 . ASP A 87 ? -4.15600 8.97400 17.25800 1.000 40.15328 O ? A ? 87 1
   ATOM 1370 OD2 . ASP A 87 ? -4.97100 8.13100 15.40500 1.000 53.30491 O ? A ? 87 1
   ATOM 1371 H . ASP A 87 ? -0.37600 8.64700 14.59400 1.000 43.41996 H ? A ? 87 1
   ATOM 1372 HA . ASP A 87 ? -2.78700 9.76700 14.19000 1.000 44.36964 H ? A ? 87 1
   ATOM 1373 HB2 . ASP A 87 ? -2.62800 7.53800 14.97600 1.000 48.56896 H ? A ? 87 1
   ATOM 1374 HB3 . ASP A 87 ? -2.03200 8.10300 16.33800 1.000 48.56896 H ? A ? 87 1
   ATOM 1375 N . ILE A 88 ? -2.82200 11.72200 15.68600 1.000 36.07681 N ? A ? 88 1
   ATOM 1376 CA . ILE A 88 ? -2.57000 12.95400 16.43500 1.000 29.24940 C ? A ? 88 1
   ATOM 1377 C . ILE A 88 ? -3.22200 12.96200 17.80800 1.000 36.62670 C ? A ? 88 1
   ATOM 1378 O . ILE A 88 ? -3.16000 13.95700 18.53500 1.000 29.42695 O ? A ? 88 1
   ATOM 1379 CB . ILE A 88 ? -3.00400 14.18200 15.60100 1.000 29.74863 C ? A ? 88 1
   ATOM 1380 CG1 . ILE A 88 ? -4.51900 14.20200 15.34500 1.000 38.02119 C ? A ? 88 1
   ATOM 1381 CG2 . ILE A 88 ? -2.25500 14.27000 14.30400 1.000 29.28216 C ? A ? 88 1
   ATOM 1382 CD1 . ILE A 88 ? -4.96900 15.60100 14.78000 1.000 32.76273 C ? A ? 88 1
   ATOM 1383 H . ILE A 88 ? -3.51200 11.73500 15.17300 1.000 43.28600 H ? A ? 88 1
   ATOM 1384 HA . ILE A 88 ? -1.61400 13.03100 16.57500 1.000 35.09311 H ? A ? 88 1
   ATOM 1385 HB . ILE A 88 ? -2.78600 14.97400 16.11700 1.000 35.69218 H ? A ? 88 1
   ATOM 1386 HG12 . ILE A 88 ? -4.74400 13.52200 14.69100 1.000 45.61926 H ? A ? 88 1
   ATOM 1387 HG13 . ILE A 88 ? -4.99500 14.04400 16.17500 1.000 45.61926 H ? A ? 88 1
   ATOM 1388 HG21 . ILE A 88 ? -2.40600 15.14200 13.90700 1.000 35.13242 H ? A ? 88 1
   ATOM 1389 HG22 . ILE A 88 ? -1.30900 14.14700 14.47900 1.000 35.13242 H ? A ? 88 1
   ATOM 1390 HG23 . ILE A 88 ? -2.57300 13.57300 13.70800 1.000 35.13242 H ? A ? 88 1
   ATOM 1391 HD11 . ILE A 88 ? -5.93800 15.63300 14.75300 1.000 39.30910 H ? A ? 88 1
   ATOM 1392 HD12 . ILE A 88 ? -4.63100 16.29900 15.36200 1.000 39.30910 H ? A ? 88 1
   ATOM 1393 HD13 . ILE A 88 ? -4.61000 15.71200 13.88600 1.000 39.30910 H ? A ? 88 1
   ATOM 1394 N . THR A 89 ? -3.79200 11.83400 18.21500 1.000 31.13051 N ? A ? 89 1
   ATOM 1395 CA . THR A 89 ? -4.55000 11.79700 19.46800 1.000 31.76454 C ? A ? 89 1
   ATOM 1396 C . THR A 89 ? -3.75300 12.31500 20.65700 1.000 26.15903 C ? A ? 89 1
   ATOM 1397 O . THR A 89 ? -4.22600 13.16000 21.42100 1.000 28.41215 O ? A ? 89 1
   ATOM 1398 CB . THR A 89 ? -5.00700 10.36300 19.75900 1.000 36.28023 C ? A ? 89 1
   ATOM 1399 OG1 . THR A 89 ? -5.94100 9.99400 18.76000 1.000 35.52128 O ? A ? 89 1
   ATOM 1400 CG2 . THR A 89 ? -5.64000 10.29900 21.13000 1.000 36.31046 C ? A ? 89 1
   ATOM 1401 H . THR A 89 ? -3.75900 11.08400 17.79600 1.000 37.35044 H ? A ? 89 1
   ATOM 1402 HA . THR A 89 ? -5.34100 12.35000 19.37400 1.000 38.11128 H ? A ? 89 1
   ATOM 1403 HB . THR A 89 ? -4.24500 9.76300 19.73600 1.000 43.53011 H ? A ? 89 1
   ATOM 1404 HG1 . THR A 89 ? -5.58100 10.03200 18.00200 1.000 42.61936 H ? A ? 89 1
   ATOM 1405 HG21 . THR A 89 ? -6.22300 9.52600 21.18600 1.000 43.56638 H ? A ? 89 1
   ATOM 1406 HG22 . THR A 89 ? -4.95500 10.22400 21.81300 1.000 43.56638 H ? A ? 89 1
   ATOM 1407 HG23 . THR A 89 ? -6.16500 11.09900 21.29100 1.000 43.56638 H ? A ? 89 1
   ATOM 1408 N . ALA A 90 ? -2.55100 11.78400 20.85200 1.000 25.14955 N ? A ? 90 1
   ATOM 1409 CA . ALA A 90 ? -1.78800 12.16900 22.03800 1.000 36.14408 C ? A ? 90 1
   ATOM 1410 C . ALA A 90 ? -1.38800 13.64600 21.99000 1.000 27.84898 C ? A ? 90 1
   ATOM 1411 O . ALA A 90 ? -1.44900 14.34400 23.01600 1.000 27.20206 O ? A ? 90 1
   ATOM 1412 CB . ALA A 90 ? -0.55600 11.26200 22.21100 1.000 36.88486 C ? A ? 90 1
   ATOM 1413 H . ALA A 90 ? -2.16400 11.21800 20.33300 1.000 30.17329 H ? A ? 90 1
   ATOM 1414 HA . ALA A 90 ? -2.35100 12.04600 22.81800 1.000 43.36672 H ? A ? 90 1
   ATOM 1415 HB1 . ALA A 90 ? -0.06900 11.53900 23.00300 1.000 44.25566 H ? A ? 90 1
   ATOM 1416 HB2 . ALA A 90 ? -0.85200 10.34300 22.30800 1.000 44.25566 H ? A ? 90 1
   ATOM 1417 HB3 . ALA A 90 ? 0.01000 11.34700 21.42800 1.000 44.25566 H ? A ? 90 1
   ATOM 1418 N . SER A 91 ? -0.98500 14.14900 20.82200 1.000 27.84029 N ? A ? 91 1
   ATOM 1419 CA . SER A 91 ? -0.65400 15.56500 20.71500 1.000 22.93872 C ? A ? 91 1
   ATOM 1420 C . SER A 91 ? -1.88800 16.42700 20.94500 1.000 22.25511 C ? A ? 91 1
   ATOM 1421 O . SER A 91 ? -1.85100 17.44700 21.66000 1.000 27.37567 O ? A ? 91 1
   ATOM 1422 CB . SER A 91 ? -0.06400 15.87300 19.33700 1.000 25.08532 C ? A ? 91 1
   ATOM 1423 OG . SER A 91 ? 1.31400 15.60000 19.30300 1.000 26.51556 O ? A ? 91 1
   ATOM 1424 H . SER A 91 ? -0.89700 13.70100 20.09300 1.000 33.40218 H ? A ? 91 1
   ATOM 1425 HA . SER A 91 ? -0.00100 15.79900 21.39000 1.000 27.52029 H ? A ? 91 1
   ATOM 1426 HB2 . SER A 91 ? -0.51000 15.32400 18.67300 1.000 30.09621 H ? A ? 91 1
   ATOM 1427 HB3 . SER A 91 ? -0.20400 16.81200 19.13800 1.000 30.09621 H ? A ? 91 1
   ATOM 1428 HG . SER A 91 ? 1.62300 15.77400 18.54100 1.000 31.81250 H ? A ? 91 1
   ATOM 1429 N . VAL A 92 ? -3.03600 15.97400 20.46400 1.000 26.42298 N ? A ? 92 1
   ATOM 1430 CA . VAL A 92 ? -4.25900 16.75100 20.67700 1.000 26.61982 C ? A ? 92 1
   ATOM 1431 C . VAL A 92 ? -4.66100 16.77600 22.15000 1.000 28.97917 C ? A ? 92 1
   ATOM 1432 O . VAL A 92 ? -4.95600 17.84000 22.68900 1.000 27.99018 O ? A ? 92 1
   ATOM 1433 CB . VAL A 92 ? -5.41300 16.23600 19.79700 1.000 34.20109 C ? A ? 92 1
   ATOM 1434 CG1 . VAL A 92 ? -6.72100 16.96700 20.24900 1.000 35.49677 C ? A ? 92 1
   ATOM 1435 CG2 . VAL A 92 ? -5.11500 16.46500 18.37600 1.000 31.59832 C ? A ? 92 1
   ATOM 1436 H . VAL A 92 ? -3.13900 15.24300 20.02300 1.000 31.70140 H ? A ? 92 1
   ATOM 1437 HA . VAL A 92 ? -4.08400 17.66800 20.41200 1.000 31.93761 H ? A ? 92 1
   ATOM 1438 HB . VAL A 92 ? -5.52800 15.28300 19.93800 1.000 41.03514 H ? A ? 92 1
   ATOM 1439 HG11 . VAL A 92 ? -7.36000 16.94600 19.52000 1.000 42.58995 H ? A ? 92 1
   ATOM 1440 HG12 . VAL A 92 ? -7.09000 16.51300 21.02300 1.000 42.58995 H ? A ? 92 1
   ATOM 1441 HG13 . VAL A 92 ? -6.50900 17.88700 20.47000 1.000 42.58995 H ? A ? 92 1
   ATOM 1442 HG21 . VAL A 92 ? -5.80800 16.05100 17.83800 1.000 37.91181 H ? A ? 92 1
   ATOM 1443 HG22 . VAL A 92 ? -5.09300 17.42000 18.20900 1.000 37.91181 H ? A ? 92 1
   ATOM 1444 HG23 . VAL A 92 ? -4.25400 16.07300 18.16400 1.000 37.91181 H ? A ? 92 1
   ATOM 1445 N . ASN A 93 ? -4.73300 15.62500 22.81400 1.000 29.65042 N ? A ? 93 1
   ATOM 1446 CA . ASN A 93 ? -5.16900 15.61100 24.20300 1.000 31.76684 C ? A ? 93 1
   ATOM 1447 C . ASN A 93 ? -4.22000 16.40000 25.08900 1.000 29.04818 C ? A ? 93 1
   ATOM 1448 O . ASN A 93 ? -4.65400 17.08000 26.01600 1.000 28.74242 O ? A ? 93 1
   ATOM 1449 CB . ASN A 93 ? -5.27700 14.16500 24.72600 1.000 33.02502 C ? A ? 93 1
   ATOM 1450 CG . ASN A 93 ? -6.33900 13.37000 23.99900 1.000 40.82606 C ? A ? 93 1
   ATOM 1451 OD1 . ASN A 93 ? -7.15700 13.93100 23.25800 1.000 48.31133 O ? A ? 93 1
   ATOM 1452 ND2 . ASN A 93 ? -6.34600 12.04800 24.22600 1.000 51.71422 N ? A ? 93 1
   ATOM 1453 H . ASN A 93 ? -4.53800 14.85300 22.48900 1.000 35.57433 H ? A ? 93 1
   ATOM 1454 HA . ASN A 93 ? -6.04700 16.01900 24.26400 1.000 38.11403 H ? A ? 93 1
   ATOM 1455 HB2 . ASN A 93 ? -4.42600 13.71700 24.60000 1.000 39.62386 H ? A ? 93 1
   ATOM 1456 HB3 . ASN A 93 ? -5.50700 14.18400 25.66800 1.000 39.62386 H ? A ? 93 1
   ATOM 1457 HD21 . ASN A 93 ? -6.93000 11.54800 23.84000 1.000 62.05089 H ? A ? 93 1
   ATOM 1458 HD22 . ASN A 93 ? -5.76200 11.69900 24.75100 1.000 62.05089 H ? A ? 93 1
   ATOM 1459 N . CYS A 94 ? -2.91000 16.31500 24.83000 1.000 27.91331 N ? A ? 94 1
   ATOM 1460 CA . CYS A 94 ? -1.98000 17.16200 25.57700 1.000 21.88925 C ? A ? 94 1
   ATOM 1461 C . CYS A 94 ? -2.20800 18.65000 25.27500 1.000 29.63404 C ? A ? 94 1
   ATOM 1462 O . CYS A 94 ? -2.26300 19.47100 26.19400 1.000 31.43386 O ? A ? 94 1
   ATOM 1463 CB . CYS A 94 ? -0.52400 16.72300 25.28300 1.000 28.76420 C ? A ? 94 1
   ATOM 1464 SG . CYS A 94 ? 0.66400 17.42700 26.39100 1.000 32.37852 S ? A ? 94 1
   ATOM 1465 H . CYS A 94 ? -2.54700 15.79500 24.24900 1.000 33.48980 H ? A ? 94 1
   ATOM 1466 HA . CYS A 94 ? -2.14000 17.03000 26.52400 1.000 26.26093 H ? A ? 94 1
   ATOM 1467 HB2 . CYS A 94 ? -0.46700 15.75800 25.36000 1.000 34.51086 H ? A ? 94 1
   ATOM 1468 HB3 . CYS A 94 ? -0.29100 16.99500 24.38200 1.000 34.51086 H ? A ? 94 1
   ATOM 1469 N . ALA A 95 ? -2.35600 19.01600 24.00300 1.000 27.34434 N ? A ? 95 1
   ATOM 1470 CA . ALA A 95 ? -2.58900 20.42200 23.61600 1.000 20.26975 C ? A ? 95 1
   ATOM 1471 C . ALA A 95 ? -3.80700 21.02300 24.32300 1.000 28.03307 C ? A ? 95 1
   ATOM 1472 O . ALA A 95 ? -3.79500 22.19500 24.73800 1.000 23.79095 O ? A ? 95 1
   ATOM 1473 CB . ALA A 95 ? -2.74400 20.53100 22.09700 1.000 23.92674 C ? A ? 95 1
   ATOM 1474 H . ALA A 95 ? -2.32700 18.47200 23.33700 1.000 32.80704 H ? A ? 95 1
   ATOM 1475 HA . ALA A 95 ? -1.81400 20.94600 23.87100 1.000 24.31752 H ? A ? 95 1
   ATOM 1476 HB1 . ALA A 95 ? -2.89400 21.46000 21.86100 1.000 28.70592 H ? A ? 95 1
   ATOM 1477 HB2 . ALA A 95 ? -1.93300 20.20900 21.67400 1.000 28.70592 H ? A ? 95 1
   ATOM 1478 HB3 . ALA A 95 ? -3.50000 19.99200 21.81800 1.000 28.70592 H ? A ? 95 1
   ATOM 1479 N . LYS A 96 ? -4.84500 20.20200 24.53900 1.000 29.57348 N ? A ? 96 1
   ATOM 1480 CA . LYS A 96 ? -6.01300 20.66000 25.28600 1.000 26.06578 C ? A ? 96 1
   ATOM 1481 C . LYS A 96 ? -5.65000 21.00900 26.71500 1.000 28.46430 C ? A ? 96 1
   ATOM 1482 O . LYS A 96 ? -6.12800 22.00900 27.25600 1.000 29.95483 O ? A ? 96 1
   ATOM 1483 CB . LYS A 96 ? -7.07300 19.56500 25.29800 1.000 25.36867 C ? A ? 96 1
   ATOM 1484 CG . LYS A 96 ? -7.84200 19.44800 23.98100 1.000 24.87796 C ? A ? 96 1
   ATOM 1485 CD . LYS A 96 ? -8.75800 18.20100 23.89700 1.000 30.53938 C ? A ? 96 1
   ATOM 1486 CE . LYS A 96 ? -9.65100 18.28000 22.66500 1.000 35.94611 C ? A ? 96 1
   ATOM 1487 NZ . LYS A 96 ? -10.43900 17.03700 22.39700 1.000 42.99719 N ? A ? 96 1
   ATOM 1488 H . LYS A 96 ? -4.89300 19.38800 24.26600 1.000 35.48200 H ? A ? 96 1
   ATOM 1489 HA . LYS A 96 ? -6.38500 21.44800 24.85900 1.000 31.27276 H ? A ? 96 1
   ATOM 1490 HB2 . LYS A 96 ? -6.64200 18.71300 25.46800 1.000 30.43623 H ? A ? 96 1
   ATOM 1491 HB3 . LYS A 96 ? -7.71400 19.75600 26.00100 1.000 30.43623 H ? A ? 96 1
   ATOM 1492 HG2 . LYS A 96 ? -8.40100 20.23400 23.87400 1.000 29.84738 H ? A ? 96 1
   ATOM 1493 HG3 . LYS A 96 ? -7.20500 19.39700 23.25100 1.000 29.84738 H ? A ? 96 1
   ATOM 1494 HD2 . LYS A 96 ? -8.21200 17.40200 23.83000 1.000 36.64109 H ? A ? 96 1
   ATOM 1495 HD3 . LYS A 96 ? -9.32300 18.16100 24.68400 1.000 36.64109 H ? A ? 96 1
   ATOM 1496 HE2 . LYS A 96 ? -10.28000 19.00900 22.78300 1.000 43.12916 H ? A ? 96 1
   ATOM 1497 HE3 . LYS A 96 ? -9.09500 18.45000 21.88800 1.000 43.12916 H ? A ? 96 1
   ATOM 1498 HZ1 . LYS A 96 ? -10.97100 16.85900 23.08800 1.000 51.59045 H ? A ? 96 1
   ATOM 1499 HZ2 . LYS A 96 ? -10.93800 17.14500 21.66800 1.000 51.59045 H ? A ? 96 1
   ATOM 1500 HZ3 . LYS A 96 ? -9.88800 16.34900 22.27100 1.000 51.59045 H ? A ? 96 1
   ATOM 1501 N . LYS A 97 ? -4.83100 20.17900 27.36200 1.000 30.04659 N ? A ? 97 1
   ATOM 1502 CA . LYS A 97 ? -4.41000 20.49700 28.71400 1.000 29.96588 C ? A ? 97 1
   ATOM 1503 C . LYS A 97 ? -3.61100 21.78800 28.73000 1.000 28.51791 C ? A ? 97 1
   ATOM 1504 O . LYS A 97 ? -3.88000 22.68900 29.53800 1.000 31.75820 O ? A ? 97 1
   ATOM 1505 CB . LYS A 97 ? -3.60300 19.34800 29.31300 1.000 24.97172 C ? A ? 97 1
   ATOM 1506 CG . LYS A 97 ? -3.44500 19.40300 30.85400 1.000 53.19068 C ? A ? 97 1
   ATOM 1507 CD . LYS A 97 ? -4.76900 19.50700 31.66400 1.000 71.38330 C ? A ? 97 1
   ATOM 1508 CE . LYS A 97 ? -4.64700 20.57300 32.74000 1.000 75.64376 C ? A ? 97 1
   ATOM 1509 NZ . LYS A 97 ? -4.47400 21.94400 32.09300 1.000 64.74017 N ? A ? 97 1
   ATOM 1510 H . LYS A 97 ? -4.51500 19.44500 27.04500 1.000 36.04974 H ? A ? 97 1
   ATOM 1511 HA . LYS A 97 ? -5.20200 20.63800 29.25100 1.000 35.95288 H ? A ? 97 1
   ATOM 1512 HB2 . LYS A 97 ? -4.04400 18.51200 29.09300 1.000 29.95989 H ? A ? 97 1
   ATOM 1513 HB3 . LYS A 97 ? -2.71400 19.36000 28.92600 1.000 29.95989 H ? A ? 97 1
   ATOM 1514 HG2 . LYS A 97 ? -2.99400 18.59400 31.14200 1.000 63.82265 H ? A ? 97 1
   ATOM 1515 HG3 . LYS A 97 ? -2.89900 20.17200 31.07900 1.000 63.82265 H ? A ? 97 1
   ATOM 1516 HD2 . LYS A 97 ? -5.51000 19.73600 31.08500 1.000 85.65379 H ? A ? 97 1
   ATOM 1517 HD3 . LYS A 97 ? -4.94000 18.65800 32.10100 1.000 85.65379 H ? A ? 97 1
   ATOM 1518 HE2 . LYS A 97 ? -5.45300 20.58500 33.27900 1.000 90.76633 H ? A ? 97 1
   ATOM 1519 HE3 . LYS A 97 ? -3.87000 20.39100 33.29200 1.000 90.76633 H ? A ? 97 1
   ATOM 1520 HZ1 . LYS A 97 ? -5.13500 22.09300 31.51600 1.000 77.68203 H ? A ? 97 1
   ATOM 1521 HZ2 . LYS A 97 ? -4.48800 22.57800 32.71700 1.000 77.68203 H ? A ? 97 1
   ATOM 1522 HZ3 . LYS A 97 ? -3.69800 21.98200 31.65900 1.000 77.68203 H ? A ? 97 1
   ATOM 1523 N . ILE A 98 ? -2.63500 21.90900 27.81400 1.000 27.54658 N ? A ? 98 1
   ATOM 1524 CA . ILE A 98 ? -1.79000 23.09300 27.74300 1.000 26.99799 C ? A ? 98 1
   ATOM 1525 C . ILE A 98 ? -2.60200 24.35600 27.58400 1.000 26.87307 C ? A ? 98 1
   ATOM 1526 O . ILE A 98 ? -2.39600 25.34500 28.29700 1.000 29.25730 O ? A ? 98 1
   ATOM 1527 CB . ILE A 98 ? -0.76900 22.99000 26.59300 1.000 25.80075 C ? A ? 98 1
   ATOM 1528 CG1 . ILE A 98 ? 0.31000 21.95000 26.84800 1.000 28.75359 C ? A ? 98 1
   ATOM 1529 CG2 . ILE A 98 ? 0.02800 24.29300 26.37700 1.000 27.24826 C ? A ? 98 1
   ATOM 1530 CD1 . ILE A 98 ? 0.86600 21.28500 25.60300 1.000 32.33867 C ? A ? 98 1
   ATOM 1531 H . ILE A 98 ? -2.44900 21.31200 27.22400 1.000 33.04973 H ? A ? 98 1
   ATOM 1532 HA . ILE A 98 ? -1.29200 23.16700 28.57200 1.000 32.39142 H ? A ? 98 1
   ATOM 1533 HB . ILE A 98 ? -1.23700 22.76600 25.77300 1.000 30.95473 H ? A ? 98 1
   ATOM 1534 HG12 . ILE A 98 ? 1.04900 22.38600 27.29500 1.000 34.49814 H ? A ? 98 1
   ATOM 1535 HG13 . ILE A 98 ? -0.05400 21.25500 27.41800 1.000 34.49814 H ? A ? 98 1
   ATOM 1536 HG21 . ILE A 98 ? 0.78900 24.10600 25.80500 1.000 32.69174 H ? A ? 98 1
   ATOM 1537 HG22 . ILE A 98 ? -0.54600 24.95100 25.95500 1.000 32.69174 H ? A ? 98 1
   ATOM 1538 HG23 . ILE A 98 ? 0.33500 24.62100 27.23700 1.000 32.69174 H ? A ? 98 1
   ATOM 1539 HD11 . ILE A 98 ? 1.54800 20.64700 25.86500 1.000 38.80023 H ? A ? 98 1
   ATOM 1540 HD12 . ILE A 98 ? 0.14600 20.82800 25.14100 1.000 38.80023 H ? A ? 98 1
   ATOM 1541 HD13 . ILE A 98 ? 1.25100 21.96400 25.02700 1.000 38.80023 H ? A ? 98 1
   ATOM 1542 N . VAL A 99 ? -3.50800 24.36400 26.61800 1.000 20.15889 N ? A ? 99 1
   ATOM 1543 CA . VAL A 99 ? -4.22200 25.60500 26.31300 1.000 22.78156 C ? A ? 99 1
   ATOM 1544 C . VAL A 99 ? -5.21000 25.97000 27.39300 1.000 34.14402 C ? A ? 99 1
   ATOM 1545 O . VAL A 99 ? -5.70200 27.09600 27.38800 1.000 28.58287 O ? A ? 99 1
   ATOM 1546 CB . VAL A 99 ? -4.88400 25.49700 24.94000 1.000 24.56349 C ? A ? 99 1
   ATOM 1547 CG1 . VAL A 99 ? -6.01100 24.47000 25.03600 1.000 25.73563 C ? A ? 99 1
   ATOM 1548 CG2 . VAL A 99 ? -5.39800 26.77200 24.49700 1.000 27.81145 C ? A ? 99 1
   ATOM 1549 H . VAL A 99 ? -3.72400 23.68800 26.13300 1.000 24.18450 H ? A ? 99 1
   ATOM 1550 HA . VAL A 99 ? -3.57300 26.32400 26.26400 1.000 27.33170 H ? A ? 99 1
   ATOM 1551 HB . VAL A 99 ? -4.23500 25.18300 24.29100 1.000 29.47002 H ? A ? 99 1
   ATOM 1552 HG11 . VAL A 99 ? -6.30300 24.24200 24.14000 1.000 30.87658 H ? A ? 99 1
   ATOM 1553 HG12 . VAL A 99 ? -5.68500 23.67600 25.48600 1.000 30.87658 H ? A ? 99 1
   ATOM 1554 HG13 . VAL A 99 ? -6.75100 24.85100 25.53400 1.000 30.87658 H ? A ? 99 1
   ATOM 1555 HG21 . VAL A 99 ? -5.64600 26.70100 23.56200 1.000 33.36756 H ? A ? 99 1
   ATOM 1556 HG22 . VAL A 99 ? -6.17600 27.00500 25.02700 1.000 33.36756 H ? A ? 99 1
   ATOM 1557 HG23 . VAL A 99 ? -4.70800 27.44500 24.60400 1.000 33.36756 H ? A ? 99 1
   ATOM 1558 N . SER A 100 ? -5.50600 25.03200 28.30100 1.000 31.59738 N ? A ? 100 1
   ATOM 1559 CA . SER A 100 ? -6.42300 25.25200 29.40200 1.000 33.57991 C ? A ? 100 1
   ATOM 1560 C . SER A 100 ? -5.73100 25.73400 30.65000 1.000 33.17867 C ? A ? 100 1
   ATOM 1561 O . SER A 100 ? -6.40900 25.97400 31.64500 1.000 35.18349 O ? A ? 100 1
   ATOM 1562 CB . SER A 100 ? -7.18000 23.94800 29.70500 1.000 28.84904 C ? A ? 100 1
   ATOM 1563 OG . SER A 100 ? -7.92500 23.48000 28.58200 1.000 32.50783 O ? A ? 100 1
   ATOM 1564 H . SER A 100 ? -5.17500 24.23900 28.29200 1.000 37.91068 H ? A ? 100 1
   ATOM 1565 HA . SER A 100 ? -7.07300 25.92300 29.14200 1.000 40.28972 H ? A ? 100 1
   ATOM 1566 HB2 . SER A 100 ? -6.53700 23.26700 29.95700 1.000 34.61268 H ? A ? 100 1
   ATOM 1567 HB3 . SER A 100 ? -7.79300 24.10800 30.44000 1.000 34.61268 H ? A ? 100 1
   ATOM 1568 HG . SER A 100 ? -7.40900 23.33200 27.93600 1.000 39.00322 H ? A ? 100 1
   ATOM 1569 N . ASP A 101 ? -4.41300 25.87700 30.61200 1.000 31.41088 N ? A ? 101 1
   ATOM 1570 CA . ASP A 101 ? -3.64600 26.16700 31.84500 1.000 38.71748 C ? A ? 101 1
   ATOM 1571 C . ASP A 101 ? -3.48600 27.65400 32.15100 1.000 43.55436 C ? A ? 101 1
   ATOM 1572 O . ASP A 101 ? -2.71700 27.92300 33.08300 1.000 42.20397 O ? A ? 101 1
   ATOM 1573 CB . ASP A 101 ? -2.29600 25.46100 31.81300 1.000 39.62807 C ? A ? 101 1
   ATOM 1574 CG . ASP A 101 ? -1.86900 25.00900 33.19500 1.000 61.50574 C ? A ? 101 1
   ATOM 1575 OD1 . ASP A 101 ? -2.44500 24.03600 33.70000 1.000 73.01413 O ? A ? 101 1
   ATOM 1576 OD2 . ASP A 101 ? -1.01500 25.67100 33.76600 1.000 46.27656 O ? A ? 101 1
   ATOM 1577 H . ASP A 101 ? -3.93200 25.81500 29.90200 1.000 37.68688 H ? A ? 101 1
   ATOM 1578 HA . ASP A 101 ? -4.13700 25.78600 32.58900 1.000 46.45480 H ? A ? 101 1
   ATOM 1579 HB2 . ASP A 101 ? -2.35800 24.67800 31.24300 1.000 47.54751 H ? A ? 101 1
   ATOM 1580 HB3 . ASP A 101 ? -1.62400 26.07200 31.47200 1.000 47.54751 H ? A ? 101 1
   ATOM 1581 N . GLY A 102 ? -4.10300 28.58700 31.41100 1.000 36.56574 N ? A ? 102 1
   ATOM 1582 CA . GLY A 102 ? -4.09200 29.96000 31.88400 1.000 26.82689 C ? A ? 102 1
   ATOM 1583 C . GLY A 102 ? -3.74300 31.01400 30.86200 1.000 33.61581 C ? A ? 102 1
   ATOM 1584 O . GLY A 102 ? -4.33200 32.10200 30.84500 1.000 29.29525 O ? A ? 102 1
   ATOM 1585 H . GLY A 102 ? -4.51400 28.45200 30.66800 1.000 43.87272 H ? A ? 102 1
   ATOM 1586 HA2 . GLY A 102 ? -4.97200 30.17200 32.23300 1.000 32.18610 H ? A ? 102 1
   ATOM 1587 HA3 . GLY A 102 ? -3.45900 30.04400 32.61300 1.000 32.18610 H ? A ? 102 1
   ATOM 1588 N . ASN A 103 ? -2.76900 30.71200 30.01300 1.000 30.08220 N ? A ? 103 1
   ATOM 1589 CA . ASN A 103 ? -2.30500 31.65600 28.98500 1.000 29.45924 C ? A ? 103 1
   ATOM 1590 C . ASN A 103 ? -2.84500 31.34100 27.59400 1.000 27.91486 C ? A ? 103 1
   ATOM 1591 O . ASN A 103 ? -2.42800 31.99000 26.61600 1.000 24.11899 O ? A ? 103 1
   ATOM 1592 CB . ASN A 103 ? -0.79500 31.67800 28.96300 1.000 33.02677 C ? A ? 103 1
   ATOM 1593 CG . ASN A 103 ? -0.25300 32.18600 30.23900 1.000 41.64900 C ? A ? 103 1
   ATOM 1594 OD1 . ASN A 103 ? -0.84100 33.08800 30.83400 1.000 33.06447 O ? A ? 103 1
   ATOM 1595 ND2 . ASN A 103 ? 0.78200 31.56100 30.73900 1.000 45.14789 N ? A ? 103 1
   ATOM 1596 H . ASN A 103 ? -2.35200 29.96000 30.00600 1.000 36.09247 H ? A ? 103 1
   ATOM 1597 HA . ASN A 103 ? -2.60800 32.54700 29.22000 1.000 35.34491 H ? A ? 103 1
   ATOM 1598 HB2 . ASN A 103 ? -0.46200 30.77700 28.82700 1.000 39.62595 H ? A ? 103 1
   ATOM 1599 HB3 . ASN A 103 ? -0.49200 32.26100 28.24900 1.000 39.62595 H ? A ? 103 1
   ATOM 1600 HD21 . ASN A 103 ? 1.12000 31.82000 31.48600 1.000 54.17130 H ? A ? 103 1
   ATOM 1601 HD22 . ASN A 103 ? 1.15100 30.92100 30.29900 1.000 54.17130 H ? A ? 103 1
   ATOM 1602 N . GLY A 104 ? -3.79500 30.42500 27.50400 1.000 27.63893 N ? A ? 104 1
   ATOM 1603 CA . GLY A 104 ? -4.36200 30.08300 26.20600 1.000 23.65783 C ? A ? 104 1
   ATOM 1604 C . GLY A 104 ? -3.30100 29.68500 25.21700 1.000 25.69791 C ? A ? 104 1
   ATOM 1605 O . GLY A 104 ? -2.31500 28.98400 25.55400 1.000 26.80585 O ? A ? 104 1
   ATOM 1606 H . GLY A 104 ? -4.12800 29.99000 28.16700 1.000 33.16054 H ? A ? 104 1
   ATOM 1607 HA2 . GLY A 104 ? -4.98300 29.34500 26.30700 1.000 28.38323 H ? A ? 104 1
   ATOM 1608 HA3 . GLY A 104 ? -4.84400 30.84600 25.85200 1.000 28.38323 H ? A ? 104 1
   ATOM 1609 N . MET A 105 ? -3.50500 30.09400 23.96100 1.000 22.90739 N ? A ? 105 1
   ATOM 1610 CA . MET A 105 ? -2.51600 29.65500 22.98800 1.000 19.72415 C ? A ? 105 1
   ATOM 1611 C . MET A 105 ? -1.20800 30.41700 23.01800 1.000 23.19524 C ? A ? 105 1
   ATOM 1612 O . MET A 105 ? -0.31300 30.01600 22.27400 1.000 24.48204 O ? A ? 105 1
   ATOM 1613 CB . MET A 105 ? -3.02000 29.58400 21.51100 1.000 25.24465 C ? A ? 105 1
   ATOM 1614 CG . MET A 105 ? -4.03700 28.41700 21.31700 1.000 20.22145 C ? A ? 105 1
   ATOM 1615 SD . MET A 105 ? -4.57100 28.25400 19.56900 1.000 23.39268 S ? A ? 105 1
   ATOM 1616 CE . MET A 105 ? -3.20400 27.30100 19.04400 1.000 21.76000 C ? A ? 105 1
   ATOM 1617 H . MET A 105 ? -4.14900 30.58300 23.67000 1.000 27.48269 H ? A ? 105 1
   ATOM 1618 HA . MET A 105 ? -2.30000 28.73800 23.21900 1.000 23.66280 H ? A ? 105 1
   ATOM 1619 HB2 . MET A 105 ? -3.46400 30.41600 21.28300 1.000 30.28740 H ? A ? 105 1
   ATOM 1620 HB3 . MET A 105 ? -2.26600 29.43200 20.92000 1.000 30.28740 H ? A ? 105 1
   ATOM 1621 HG2 . MET A 105 ? -3.62000 27.58300 21.58500 1.000 24.25957 H ? A ? 105 1
   ATOM 1622 HG3 . MET A 105 ? -4.82300 28.58700 21.85900 1.000 24.25957 H ? A ? 105 1
   ATOM 1623 HE1 . MET A 105 ? -3.30800 27.09300 18.10200 1.000 26.10582 H ? A ? 105 1
   ATOM 1624 HE2 . MET A 105 ? -2.39100 27.81200 19.18300 1.000 26.10582 H ? A ? 105 1
   ATOM 1625 HE3 . MET A 105 ? -3.17300 26.48200 19.56200 1.000 26.10582 H ? A ? 105 1
   ATOM 1626 N . ASN A 106 ? -1.05600 31.40000 23.92100 1.000 21.07709 N ? A ? 106 1
   ATOM 1627 CA . ASN A 106 ? 0.22700 32.04200 24.09800 1.000 21.70081 C ? A ? 106 1
   ATOM 1628 C . ASN A 106 ? 1.28200 31.07300 24.59500 1.000 24.71580 C ? A ? 106 1
   ATOM 1629 O . ASN A 106 ? 2.47600 31.39100 24.53800 1.000 23.83618 O ? A ? 106 1
   ATOM 1630 CB . ASN A 106 ? 0.07800 33.20900 25.05800 1.000 27.02249 C ? A ? 106 1
   ATOM 1631 CG . ASN A 106 ? -0.86700 34.25100 24.54900 1.000 27.92827 C ? A ? 106 1
   ATOM 1632 OD1 . ASN A 106 ? -0.56100 34.94600 23.54800 1.000 25.83143 O ? A ? 106 1
   ATOM 1633 ND2 . ASN A 106 ? -2.04500 34.36000 25.18900 1.000 25.51570 N ? A ? 106 1
   ATOM 1634 H . ASN A 106 ? -1.68000 31.70100 24.43100 1.000 25.28633 H ? A ? 106 1
   ATOM 1635 HA . ASN A 106 ? 0.52300 32.39400 23.24400 1.000 26.03481 H ? A ? 106 1
   ATOM 1636 HB2 . ASN A 106 ? -0.26100 32.88200 25.90600 1.000 32.42081 H ? A ? 106 1
   ATOM 1637 HB3 . ASN A 106 ? 0.94400 33.62600 25.18500 1.000 32.42081 H ? A ? 106 1
   ATOM 1638 HD21 . ASN A 106 ? -2.62200 34.94300 24.93000 1.000 30.61267 H ? A ? 106 1
   ATOM 1639 HD22 . ASN A 106 ? -2.21500 33.85800 25.86600 1.000 30.61267 H ? A ? 106 1
   ATOM 1640 N . ALA A 107 ? 0.85800 29.89900 25.06200 1.000 22.28591 N ? A ? 107 1
   ATOM 1641 CA . ALA A 107 ? 1.77700 28.82800 25.42100 1.000 19.54890 C ? A ? 107 1
   ATOM 1642 C . ALA A 107 ? 2.63600 28.43400 24.26000 1.000 28.23276 C ? A ? 107 1
   ATOM 1643 O . ALA A 107 ? 3.72900 27.90400 24.46000 1.000 30.13527 O ? A ? 107 1
   ATOM 1644 CB . ALA A 107 ? 0.99800 27.60900 25.92600 1.000 21.41059 C ? A ? 107 1
   ATOM 1645 H . ALA A 107 ? 0.03100 29.69800 25.18400 1.000 26.73692 H ? A ? 107 1
   ATOM 1646 HA . ALA A 107 ? 2.35700 29.13300 26.13600 1.000 23.45251 H ? A ? 107 1
   ATOM 1647 HB1 . ALA A 107 ? 1.62600 26.90800 26.16000 1.000 25.68654 H ? A ? 107 1
   ATOM 1648 HB2 . ALA A 107 ? 0.48300 27.86500 26.70700 1.000 25.68654 H ? A ? 107 1
   ATOM 1649 HB3 . ALA A 107 ? 0.40400 27.30100 25.22300 1.000 25.68654 H ? A ? 107 1
   ATOM 1650 N . TRP A 108 ? 2.12800 28.64900 23.02600 1.000 21.10324 N ? A ? 108 1
   ATOM 1651 CA . TRP A 108 ? 2.87200 28.38600 21.80300 1.000 24.95517 C ? A ? 108 1
   ATOM 1652 C . TRP A 108 ? 3.44500 29.69200 21.29700 1.000 26.64726 C ? A ? 108 1
   ATOM 1653 O . TRP A 108 ? 2.73900 30.49900 20.69200 1.000 24.90642 O ? A ? 108 1
   ATOM 1654 CB . TRP A 108 ? 1.98200 27.72700 20.74100 1.000 25.83278 C ? A ? 108 1
   ATOM 1655 CG . TRP A 108 ? 1.71200 26.30600 21.06300 1.000 21.77939 C ? A ? 108 1
   ATOM 1656 CD1 . TRP A 108 ? 2.53100 25.21200 20.77400 1.000 23.25811 C ? A ? 108 1
   ATOM 1657 CD2 . TRP A 108 ? 0.56000 25.77900 21.74800 1.000 19.09640 C ? A ? 108 1
   ATOM 1658 NE1 . TRP A 108 ? 1.97100 24.07600 21.32400 1.000 26.76667 N ? A ? 108 1
   ATOM 1659 CE2 . TRP A 108 ? 0.75800 24.39600 21.88300 1.000 23.00269 C ? A ? 108 1
   ATOM 1660 CE3 . TRP A 108 ? -0.59700 26.35500 22.30300 1.000 24.30187 C ? A ? 108 1
   ATOM 1661 CZ2 . TRP A 108 ? -0.16900 23.56900 22.52300 1.000 25.10598 C ? A ? 108 1
   ATOM 1662 CZ3 . TRP A 108 ? -1.50500 25.54200 22.91200 1.000 25.39553 C ? A ? 108 1
   ATOM 1663 CH2 . TRP A 108 ? -1.26600 24.17600 23.07000 1.000 23.67604 C ? A ? 108 1
   ATOM 1664 H . TRP A 108 ? 1.33600 28.95300 22.88300 1.000 25.31771 H ? A ? 108 1
   ATOM 1665 HA . TRP A 108 ? 3.60800 27.78500 21.99700 1.000 29.94003 H ? A ? 108 1
   ATOM 1666 HB2 . TRP A 108 ? 1.13400 28.19600 20.69900 1.000 30.99316 H ? A ? 108 1
   ATOM 1667 HB3 . TRP A 108 ? 2.42900 27.76400 19.88100 1.000 30.99316 H ? A ? 108 1
   ATOM 1668 HD1 . TRP A 108 ? 3.35800 25.25500 20.35100 1.000 27.90356 H ? A ? 108 1
   ATOM 1669 HE1 . TRP A 108 ? 2.29000 23.28100 21.25200 1.000 32.11383 H ? A ? 108 1
   ATOM 1670 HE3 . TRP A 108 ? -0.74500 27.27100 22.24600 1.000 29.15607 H ? A ? 108 1
   ATOM 1671 HZ2 . TRP A 108 ? -0.02900 22.65300 22.60400 1.000 30.12101 H ? A ? 108 1
   ATOM 1672 HZ3 . TRP A 108 ? -2.27000 25.91600 23.28600 1.000 30.46847 H ? A ? 108 1
   ATOM 1673 HH2 . TRP A 108 ? -1.92100 23.64800 23.46700 1.000 28.40507 H ? A ? 108 1
   ATOM 1674 N . VAL A 109 ? 4.76000 29.85400 21.43100 1.000 27.66036 N ? A ? 109 1
   ATOM 1675 CA . VAL A 109 ? 5.35100 31.14300 21.06800 1.000 33.88364 C ? A ? 109 1
   ATOM 1676 C . VAL A 109 ? 5.16500 31.42500 19.57800 1.000 29.84683 C ? A ? 109 1
   ATOM 1677 O . VAL A 109 ? 4.87100 32.56900 19.19400 1.000 32.36665 O ? A ? 109 1
   ATOM 1678 CB . VAL A 109 ? 6.82800 31.18900 21.51800 1.000 39.87662 C ? A ? 109 1
   ATOM 1679 CG1 . VAL A 109 ? 7.51200 32.44600 21.01200 1.000 44.32959 C ? A ? 109 1
   ATOM 1680 CG2 . VAL A 109 ? 6.87000 31.19000 23.06300 1.000 40.69918 C ? A ? 109 1
   ATOM 1681 H . VAL A 109 ? 5.31300 29.26100 21.71700 1.000 33.18626 H ? A ? 109 1
   ATOM 1682 HA . VAL A 109 ? 4.88100 31.84000 21.55200 1.000 40.65420 H ? A ? 109 1
   ATOM 1683 HB . VAL A 109 ? 7.30400 30.41100 21.18700 1.000 47.84577 H ? A ? 109 1
   ATOM 1684 HG11 . VAL A 109 ? 8.36000 32.54900 21.47200 1.000 53.18934 H ? A ? 109 1
   ATOM 1685 HG12 . VAL A 109 ? 7.66300 32.36400 20.05700 1.000 53.18934 H ? A ? 109 1
   ATOM 1686 HG13 . VAL A 109 ? 6.94300 33.21000 21.19500 1.000 53.18934 H ? A ? 109 1
   ATOM 1687 HG21 . VAL A 109 ? 7.79400 31.23500 23.35300 1.000 48.83284 H ? A ? 109 1
   ATOM 1688 HG22 . VAL A 109 ? 6.38200 31.96200 23.39100 1.000 48.83284 H ? A ? 109 1
   ATOM 1689 HG23 . VAL A 109 ? 6.45900 30.37500 23.39100 1.000 48.83284 H ? A ? 109 1
   ATOM 1690 N . ALA A 110 ? 5.25100 30.38300 18.73000 1.000 22.21583 N ? A ? 110 1
   ATOM 1691 CA . ALA A 110 ? 5.01300 30.60600 17.29700 1.000 23.69117 C ? A ? 110 1
   ATOM 1692 C . ALA A 110 ? 3.58300 31.06400 17.01700 1.000 27.87908 C ? A ? 110 1
   ATOM 1693 O . ALA A 110 ? 3.33600 31.84800 16.07700 1.000 24.69008 O ? A ? 110 1
   ATOM 1694 CB . ALA A 110 ? 5.26800 29.37100 16.48400 1.000 26.47989 C ? A ? 110 1
   ATOM 1695 H . ALA A 110 ? 5.43700 29.57300 18.95000 1.000 26.65283 H ? A ? 110 1
   ATOM 1696 HA . ALA A 110 ? 5.61500 31.29900 16.98400 1.000 28.42323 H ? A ? 110 1
   ATOM 1697 HB1 . ALA A 110 ? 5.09900 29.56800 15.54900 1.000 31.76970 H ? A ? 110 1
   ATOM 1698 HB2 . ALA A 110 ? 6.19200 29.10000 16.60300 1.000 31.76970 H ? A ? 110 1
   ATOM 1699 HB3 . ALA A 110 ? 4.67400 28.66600 16.78700 1.000 31.76970 H ? A ? 110 1
   ATOM 1700 N . TRP A 111 ? 2.62100 30.57900 17.77700 1.000 25.61928 N ? A ? 111 1
   ATOM 1701 CA . TRP A 111 ? 1.25800 31.06400 17.56300 1.000 24.60925 C ? A ? 111 1
   ATOM 1702 C . TRP A 111 ? 1.15800 32.53900 17.95400 1.000 27.74751 C ? A ? 111 1
   ATOM 1703 O . TRP A 111 ? 0.57000 33.35100 17.23600 1.000 25.66821 O ? A ? 111 1
   ATOM 1704 CB . TRP A 111 ? 0.24800 30.24100 18.38400 1.000 23.16598 C ? A ? 111 1
   ATOM 1705 CG . TRP A 111 ? -1.13400 30.80100 18.29100 1.000 23.80305 C ? A ? 111 1
   ATOM 1706 CD1 . TRP A 111 ? -2.06600 30.51100 17.31800 1.000 22.94462 C ? A ? 111 1
   ATOM 1707 CD2 . TRP A 111 ? -1.75100 31.78500 19.16200 1.000 24.80361 C ? A ? 111 1
   ATOM 1708 NE1 . TRP A 111 ? -3.20600 31.26300 17.54900 1.000 20.91240 N ? A ? 111 1
   ATOM 1709 CE2 . TRP A 111 ? -3.03900 32.01300 18.68600 1.000 25.79810 C ? A ? 111 1
   ATOM 1710 CE3 . TRP A 111 ? -1.33400 32.43900 20.31500 1.000 27.10227 C ? A ? 111 1
   ATOM 1711 CZ2 . TRP A 111 ? -3.93000 32.91100 19.30100 1.000 26.37124 C ? A ? 111 1
   ATOM 1712 CZ3 . TRP A 111 ? -2.19600 33.31800 20.93600 1.000 23.90427 C ? A ? 111 1
   ATOM 1713 CH2 . TRP A 111 ? -3.50300 33.54900 20.42500 1.000 31.39864 C ? A ? 111 1
   ATOM 1714 H . TRP A 111 ? 2.71500 29.99300 18.40000 1.000 30.73696 H ? A ? 111 1
   ATOM 1715 HA . TRP A 111 ? 1.03000 30.98000 16.62400 1.000 29.52493 H ? A ? 111 1
   ATOM 1716 HB2 . TRP A 111 ? 0.22900 29.33200 18.04700 1.000 27.79300 H ? A ? 111 1
   ATOM 1717 HB3 . TRP A 111 ? 0.51500 30.24700 19.31700 1.000 27.79300 H ? A ? 111 1
   ATOM 1718 HD1 . TRP A 111 ? -1.93800 29.92900 16.60400 1.000 27.52737 H ? A ? 111 1
   ATOM 1719 HE1 . TRP A 111 ? -3.92400 31.23300 17.07600 1.000 25.08871 H ? A ? 111 1
   ATOM 1720 HE3 . TRP A 111 ? -0.48300 32.29000 20.66000 1.000 32.51655 H ? A ? 111 1
   ATOM 1721 HZ2 . TRP A 111 ? -4.78200 33.05600 18.95800 1.000 31.63931 H ? A ? 111 1
   ATOM 1722 HZ3 . TRP A 111 ? -1.92000 33.76300 21.70400 1.000 28.67895 H ? A ? 111 1
   ATOM 1723 HH2 . TRP A 111 ? -4.06800 34.14800 20.85800 1.000 37.67220 H ? A ? 111 1
   ATOM 1724 N . ARG A 112 ? 1.68500 32.90000 19.13200 1.000 23.92631 N ? A ? 112 1
   ATOM 1725 CA . ARG A 112 ? 1.61300 34.29700 19.53400 1.000 29.35590 C ? A ? 112 1
   ATOM 1726 C . ARG A 112 ? 2.26800 35.19200 18.47100 1.000 25.22765 C ? A ? 112 1
   ATOM 1727 O . ARG A 112 ? 1.74700 36.28600 18.11600 1.000 24.87536 O ? A ? 112 1
   ATOM 1728 CB . ARG A 112 ? 2.28000 34.52800 20.88900 1.000 27.57272 C ? A ? 112 1
   ATOM 1729 CG . ARG A 112 ? 2.16000 36.00000 21.29000 1.000 27.68444 C ? A ? 112 1
   ATOM 1730 CD . ARG A 112 ? 2.53400 36.22700 22.75600 1.000 37.56090 C ? A ? 112 1
   ATOM 1731 NE . ARG A 112 ? 3.78000 35.54500 23.07900 1.000 42.12136 N ? A ? 112 1
   ATOM 1732 CZ . ARG A 112 ? 4.99800 36.02100 22.82900 1.000 60.40766 C ? A ? 112 1
   ATOM 1733 NH1 . ARG A 112 ? 5.17900 37.17100 22.17000 1.000 38.86399 N ? A ? 112 1
   ATOM 1734 NH2 . ARG A 112 ? 6.06900 35.34100 23.27200 1.000 42.63360 N ? A ? 112 1
   ATOM 1735 H . ARG A 112 ? 2.07300 32.37400 19.69100 1.000 28.70540 H ? A ? 112 1
   ATOM 1736 HA . ARG A 112 ? 0.68100 34.55500 19.61100 1.000 35.22091 H ? A ? 112 1
   ATOM 1737 HB2 . ARG A 112 ? 1.84000 33.98800 21.56400 1.000 33.08109 H ? A ? 112 1
   ATOM 1738 HB3 . ARG A 112 ? 3.22100 34.30000 20.83000 1.000 33.08109 H ? A ? 112 1
   ATOM 1739 HG2 . ARG A 112 ? 2.76000 36.53200 20.74400 1.000 33.21515 H ? A ? 112 1
   ATOM 1740 HG3 . ARG A 112 ? 1.24400 36.29200 21.16300 1.000 33.21515 H ? A ? 112 1
   ATOM 1741 HD2 . ARG A 112 ? 2.65200 37.17600 22.91700 1.000 45.06691 H ? A ? 112 1
   ATOM 1742 HD3 . ARG A 112 ? 1.83400 35.87200 23.32600 1.000 45.06691 H ? A ? 112 1
   ATOM 1743 HE . ARG A 112 ? 3.72500 34.77600 23.46000 1.000 50.53946 H ? A ? 112 1
   ATOM 1744 HH11 . ARG A 112 ? 4.50100 37.61800 21.88800 1.000 46.63062 H ? A ? 112 1
   ATOM 1745 HH12 . ARG A 112 ? 5.97500 37.46000 22.02100 1.000 46.63062 H ? A ? 112 1
   ATOM 1746 HH21 . ARG A 112 ? 5.96300 34.60100 23.69700 1.000 51.15415 H ? A ? 112 1
   ATOM 1747 HH22 . ARG A 112 ? 6.86100 35.63600 23.11500 1.000 51.15415 H ? A ? 112 1
   ATOM 1748 N . ASN A 113 ? 3.40800 34.74900 17.94700 1.000 27.87554 N ? A ? 113 1
   ATOM 1749 CA . ASN A 113 ? 4.17300 35.63400 17.08600 1.000 25.63080 C ? A ? 113 1
   ATOM 1750 C . ASN A 113 ? 3.83100 35.53600 15.60600 1.000 24.54659 C ? A ? 113 1
   ATOM 1751 O . ASN A 113 ? 4.21800 36.43900 14.84200 1.000 26.13484 O ? A ? 113 1
   ATOM 1752 CB . ASN A 113 ? 5.65300 35.34400 17.21300 1.000 26.55273 C ? A ? 113 1
   ATOM 1753 CG . ASN A 113 ? 6.20100 35.81200 18.49000 1.000 27.72123 C ? A ? 113 1
   ATOM 1754 OD1 . ASN A 113 ? 5.79300 36.85200 19.01700 1.000 31.28291 O ? A ? 113 1
   ATOM 1755 ND2 . ASN A 113 ? 7.20500 35.11600 18.96100 1.000 27.76122 N ? A ? 113 1
   ATOM 1756 H . ASN A 113 ? 3.74800 33.96900 18.07000 1.000 33.44447 H ? A ? 113 1
   ATOM 1757 HA . ASN A 113 ? 4.02400 36.55100 17.36400 1.000 30.75079 H ? A ? 113 1
   ATOM 1758 HB2 . ASN A 113 ? 5.79500 34.38600 17.15600 1.000 31.85710 H ? A ? 113 1
   ATOM 1759 HB3 . ASN A 113 ? 6.12800 35.79500 16.49700 1.000 31.85710 H ? A ? 113 1
   ATOM 1760 HD21 . ASN A 113 ? 7.57600 35.34500 19.70200 1.000 33.30729 H ? A ? 113 1
   ATOM 1761 HD22 . ASN A 113 ? 7.46700 34.40800 18.55000 1.000 33.30729 H ? A ? 113 1
   ATOM 1762 N . ARG A 114 ? 3.12100 34.48100 15.15400 1.000 24.74145 N ? A ? 114 1
   ATOM 1763 CA . ARG A 114 ? 2.87700 34.37900 13.72800 1.000 25.65700 C ? A ? 114 1
   ATOM 1764 C . ARG A 114 ? 1.42200 34.10800 13.38700 1.000 25.04289 C ? A ? 114 1
   ATOM 1765 O . ARG A 114 ? 1.05000 34.21900 12.20800 1.000 23.08302 O ? A ? 114 1
   ATOM 1766 CB . ARG A 114 ? 3.77800 33.29000 13.11900 1.000 30.87423 C ? A ? 114 1
   ATOM 1767 CG . ARG A 114 ? 5.23300 33.46400 13.56800 1.000 32.31506 C ? A ? 114 1
   ATOM 1768 CD . ARG A 114 ? 6.10300 32.36400 13.09500 1.000 31.39233 C ? A ? 114 1
   ATOM 1769 NE . ARG A 114 ? 6.26100 32.37200 11.63900 1.000 27.81933 N ? A ? 114 1
   ATOM 1770 CZ . ARG A 114 ? 7.09700 31.57600 10.98400 1.000 25.60420 C ? A ? 114 1
   ATOM 1771 NH1 . ARG A 114 ? 7.81500 30.66400 11.62100 1.000 26.21375 N ? A ? 114 1
   ATOM 1772 NH2 . ARG A 114 ? 7.22400 31.71600 9.66700 1.000 28.78275 N ? A ? 114 1
   ATOM 1773 H . ARG A 114 ? 2.79100 33.84900 15.63600 1.000 29.68357 H ? A ? 114 1
   ATOM 1774 HA . ARG A 114 ? 3.11300 35.21600 13.30200 1.000 30.78223 H ? A ? 114 1
   ATOM 1775 HB2 . ARG A 114 ? 3.47000 32.41800 13.41100 1.000 37.04290 H ? A ? 114 1
   ATOM 1776 HB3 . ARG A 114 ? 3.74800 33.35200 12.15100 1.000 37.04290 H ? A ? 114 1
   ATOM 1777 HG2 . ARG A 114 ? 5.57900 34.29700 13.21100 1.000 38.77190 H ? A ? 114 1
   ATOM 1778 HG3 . ARG A 114 ? 5.27600 33.47200 14.53600 1.000 38.77190 H ? A ? 114 1
   ATOM 1779 HD2 . ARG A 114 ? 6.98200 32.45900 13.49500 1.000 37.66462 H ? A ? 114 1
   ATOM 1780 HD3 . ARG A 114 ? 5.71000 31.51500 13.35100 1.000 37.66462 H ? A ? 114 1
   ATOM 1781 HE . ARG A 114 ? 5.78500 32.92400 11.18200 1.000 33.37703 H ? A ? 114 1
   ATOM 1782 HH11 . ARG A 114 ? 7.74100 30.57200 12.47300 1.000 31.45033 H ? A ? 114 1
   ATOM 1783 HH12 . ARG A 114 ? 8.35300 30.15800 11.18000 1.000 31.45033 H ? A ? 114 1
   ATOM 1784 HH21 . ARG A 114 ? 6.75900 32.30800 9.25100 1.000 34.53312 H ? A ? 114 1
   ATOM 1785 HH22 . ARG A 114 ? 7.76000 31.20500 9.23000 1.000 34.53312 H ? A ? 114 1
   ATOM 1786 N . CYS A 115 ? 0.59400 33.85200 14.35800 1.000 23.92263 N ? A ? 115 1
   ATOM 1787 CA . CYS A 115 ? -0.82000 33.52200 14.10900 1.000 25.55391 C ? A ? 115 1
   ATOM 1788 C . CYS A 115 ? -1.76300 34.47900 14.80600 1.000 28.41978 C ? A ? 115 1
   ATOM 1789 O . CYS A 115 ? -2.73700 34.93600 14.22000 1.000 25.76006 O ? A ? 115 1
   ATOM 1790 CB . CYS A 115 ? -1.12100 32.09200 14.61800 1.000 24.40838 C ? A ? 115 1
   ATOM 1791 SG . CYS A 115 ? -0.15300 30.77800 13.85200 1.000 25.81767 S ? A ? 115 1
   ATOM 1792 H . CYS A 115 ? 0.80700 33.85700 15.19100 1.000 28.70099 H ? A ? 115 1
   ATOM 1793 HA . CYS A 115 ? -1.00300 33.55200 13.15700 1.000 30.65852 H ? A ? 115 1
   ATOM 1794 HB2 . CYS A 115 ? -0.92800 32.07400 15.56600 1.000 29.28388 H ? A ? 115 1
   ATOM 1795 HB3 . CYS A 115 ? -2.05900 31.89700 14.46800 1.000 29.28388 H ? A ? 115 1
   ATOM 1796 N . LYS A 116 ? -1.51800 34.74800 16.06200 1.000 26.51460 N ? A ? 116 1
   ATOM 1797 CA . LYS A 116 ? -2.37000 35.61700 16.84100 1.000 25.08772 C ? A ? 116 1
   ATOM 1798 C . LYS A 116 ? -2.64800 36.91500 16.09900 1.000 27.45256 C ? A ? 116 1
   ATOM 1799 O . LYS A 116 ? -1.73300 37.58900 15.63400 1.000 24.20827 O ? A ? 116 1
   ATOM 1800 CB . LYS A 116 ? -1.66600 35.93100 18.18400 1.000 22.98675 C ? A ? 116 1
   ATOM 1801 CG . LYS A 116 ? -2.54700 36.74400 19.13900 1.000 26.14134 C ? A ? 116 1
   ATOM 1802 CD . LYS A 116 ? -1.69500 36.98500 20.42200 1.000 22.68370 C ? A ? 116 1
   ATOM 1803 CE . LYS A 116 ? -2.49300 37.52200 21.58100 1.000 27.27228 C ? A ? 116 1
   ATOM 1804 NZ . LYS A 116 ? -1.59600 37.57600 22.76600 1.000 24.37768 N ? A ? 116 1
   ATOM 1805 H . LYS A 116 ? -0.84900 34.43400 16.50100 1.000 31.81135 H ? A ? 116 1
   ATOM 1806 HA . LYS A 116 ? -3.21300 35.17400 17.02500 1.000 30.09909 H ? A ? 116 1
   ATOM 1807 HB2 . LYS A 116 ? -1.43700 35.09700 18.62300 1.000 27.57793 H ? A ? 116 1
   ATOM 1808 HB3 . LYS A 116 ? -0.86200 36.44400 18.00700 1.000 27.57793 H ? A ? 116 1
   ATOM 1809 HG2 . LYS A 116 ? -2.77500 37.60000 18.74300 1.000 31.36344 H ? A ? 116 1
   ATOM 1810 HG3 . LYS A 116 ? -3.34200 36.24100 19.37300 1.000 31.36344 H ? A ? 116 1
   ATOM 1811 HD2 . LYS A 116 ? -1.29900 36.14400 20.69800 1.000 27.21427 H ? A ? 116 1
   ATOM 1812 HD3 . LYS A 116 ? -0.99700 37.62700 20.21900 1.000 27.21427 H ? A ? 116 1
   ATOM 1813 HE2 . LYS A 116 ? -2.80800 38.41800 21.38100 1.000 32.72056 H ? A ? 116 1
   ATOM 1814 HE3 . LYS A 116 ? -3.23400 36.92700 21.77400 1.000 32.72056 H ? A ? 116 1
   ATOM 1815 HZ1 . LYS A 116 ? -1.29400 36.76100 22.95600 1.000 29.24705 H ? A ? 116 1
   ATOM 1816 HZ2 . LYS A 116 ? -0.90400 38.11000 22.59900 1.000 29.24705 H ? A ? 116 1
   ATOM 1817 HZ3 . LYS A 116 ? -2.04100 37.89100 23.47000 1.000 29.24705 H ? A ? 116 1
   ATOM 1818 N . GLY A 117 ? -3.91600 37.23700 15.95400 1.000 25.43958 N ? A ? 117 1
   ATOM 1819 CA . GLY A 117 ? -4.25400 38.51200 15.39500 1.000 33.19426 C ? A ? 117 1
   ATOM 1820 C . GLY A 117 ? -4.28900 38.51800 13.88700 1.000 41.93015 C ? A ? 117 1
   ATOM 1821 O . GLY A 117 ? -4.65100 39.53100 13.29300 1.000 40.36683 O ? A ? 117 1
   ATOM 1822 H . GLY A 117 ? -4.58500 36.74200 16.16900 1.000 30.52132 H ? A ? 117 1
   ATOM 1823 HA2 . GLY A 117 ? -5.12800 38.78000 15.71900 1.000 39.82694 H ? A ? 117 1
   ATOM 1824 HA3 . GLY A 117 ? -3.60600 39.17200 15.68600 1.000 39.82694 H ? A ? 117 1
   ATOM 1825 N . THR A 118 ? -3.89200 37.42600 13.24900 1.000 26.52414 N ? A ? 118 1
   ATOM 1826 CA . THR A 118 ? -3.94900 37.33500 11.80900 1.000 28.93798 C ? A ? 118 1
   ATOM 1827 C . THR A 118 ? -5.26400 36.69300 11.38000 1.000 29.49805 C ? A ? 118 1
   ATOM 1828 O . THR A 118 ? -6.10900 36.28300 12.17700 1.000 26.76612 O ? A ? 118 1
   ATOM 1829 CB . THR A 118 ? -2.76000 36.54200 11.27200 1.000 29.76884 C ? A ? 118 1
   ATOM 1830 OG1 . THR A 118 ? -2.98800 35.14300 11.52600 1.000 30.95793 O ? A ? 118 1
   ATOM 1831 CG2 . THR A 118 ? -1.47300 37.03100 11.92300 1.000 26.72019 C ? A ? 118 1
   ATOM 1832 H . THR A 118 ? -3.58400 36.72100 13.63300 1.000 31.82279 H ? A ? 118 1
   ATOM 1833 HA . THR A 118 ? -3.91000 38.22600 11.42900 1.000 34.71941 H ? A ? 118 1
   ATOM 1834 HB . THR A 118 ? -2.68800 36.68400 10.31500 1.000 35.71643 H ? A ? 118 1
   ATOM 1835 HG1 . THR A 118 ? -3.06600 35.01000 12.35200 1.000 37.14335 H ? A ? 118 1
   ATOM 1836 HG21 . THR A 118 ? -0.70600 36.66100 11.45800 1.000 32.05805 H ? A ? 118 1
   ATOM 1837 HG22 . THR A 118 ? -1.42900 37.99900 11.88200 1.000 32.05805 H ? A ? 118 1
   ATOM 1838 HG23 . THR A 118 ? -1.44300 36.75300 12.85200 1.000 32.05805 H ? A ? 118 1
   ATOM 1839 N . ASP A 119 ? -5.45500 36.58900 10.06700 1.000 31.38278 N ? A ? 119 1
   ATOM 1840 CA . ASP A 119 ? -6.67300 35.96300 9.50800 1.000 26.01979 C ? A ? 119 1
   ATOM 1841 C . ASP A 119 ? -6.44900 34.45900 9.52500 1.000 27.41494 C ? A ? 119 1
   ATOM 1842 O . ASP A 119 ? -6.01200 33.92400 8.51600 1.000 33.98412 O ? A ? 119 1
   ATOM 1843 CB . ASP A 119 ? -6.96100 36.47900 8.10200 1.000 38.43342 C ? A ? 119 1
   ATOM 1844 CG . ASP A 119 ? -8.25700 35.95600 7.51700 1.000 47.54154 C ? A ? 119 1
   ATOM 1845 OD1 . ASP A 119 ? -8.75200 34.92000 7.98500 1.000 36.74376 O ? A ? 119 1
   ATOM 1846 OD2 . ASP A 119 ? -8.74900 36.59900 6.60600 1.000 33.42147 O ? A ? 119 1
   ATOM 1847 H . ASP A 119 ? -4.90100 36.87000 9.47200 1.000 37.65317 H ? A ? 119 1
   ATOM 1848 HA . ASP A 119 ? -7.43400 36.16900 10.07400 1.000 31.21757 H ? A ? 119 1
   ATOM 1849 HB2 . ASP A 119 ? -7.01700 37.44700 8.12900 1.000 46.11393 H ? A ? 119 1
   ATOM 1850 HB3 . ASP A 119 ? -6.23900 36.20800 7.51400 1.000 46.11393 H ? A ? 119 1
   ATOM 1851 N . VAL A 120 ? -6.72700 33.81000 10.64300 1.000 30.76960 N ? A ? 120 1
   ATOM 1852 CA . VAL A 120 ? -6.43100 32.38800 10.74900 1.000 34.64864 C ? A ? 120 1
   ATOM 1853 C . VAL A 120 ? -7.42000 31.55500 9.95800 1.000 28.02221 C ? A ? 120 1
   ATOM 1854 O . VAL A 120 ? -7.14300 30.38100 9.68200 1.000 29.24705 O ? A ? 120 1
   ATOM 1855 CB . VAL A 120 ? -6.38000 31.97600 12.23300 1.000 32.97487 C ? A ? 120 1
   ATOM 1856 CG1 . VAL A 120 ? -5.15900 32.63500 12.89700 1.000 34.10898 C ? A ? 120 1
   ATOM 1857 CG2 . VAL A 120 ? -7.69600 32.37600 12.96000 1.000 35.71869 C ? A ? 120 1
   ATOM 1858 H . VAL A 120 ? -7.07900 34.16400 11.34200 1.000 36.91734 H ? A ? 120 1
   ATOM 1859 HA . VAL A 120 ? -5.55100 32.22900 10.37300 1.000 41.57219 H ? A ? 120 1
   ATOM 1860 HB . VAL A 120 ? -6.27800 31.01400 12.29500 1.000 39.56367 H ? A ? 120 1
   ATOM 1861 HG11 . VAL A 120 ? -5.11900 32.36000 13.82600 1.000 40.92460 H ? A ? 120 1
   ATOM 1862 HG12 . VAL A 120 ? -4.35600 32.35100 12.43200 1.000 40.92460 H ? A ? 120 1
   ATOM 1863 HG13 . VAL A 120 ? -5.25100 33.59900 12.84100 1.000 40.92460 H ? A ? 120 1
   ATOM 1864 HG21 . VAL A 120 ? -7.73200 31.91800 13.81400 1.000 42.85626 H ? A ? 120 1
   ATOM 1865 HG22 . VAL A 120 ? -7.70400 33.33500 13.10100 1.000 42.85626 H ? A ? 120 1
   ATOM 1866 HG23 . VAL A 120 ? -8.45400 32.11300 12.41400 1.000 42.85626 H ? A ? 120 1
   ATOM 1867 N . GLN A 121 ? -8.57300 32.13000 9.60200 1.000 33.31130 N ? A ? 121 1
   ATOM 1868 CA . GLN A 121 ? -9.56500 31.41600 8.80800 1.000 28.36445 C ? A ? 121 1
   ATOM 1869 C . GLN A 121 ? -8.98400 31.00400 7.47200 1.000 33.34428 C ? A ? 121 1
   ATOM 1870 O . GLN A 121 ? -9.35600 29.97700 6.92200 1.000 30.83414 O ? A ? 121 1
   ATOM 1871 CB . GLN A 121 ? -10.79700 32.31000 8.62400 1.000 34.77896 C ? A ? 121 1
   ATOM 1872 CG . GLN A 121 ? -11.90500 31.73300 7.77000 1.000 56.86985 C ? A ? 121 1
   ATOM 1873 CD . GLN A 121 ? -13.03900 31.20600 8.65100 1.000 69.70918 C ? A ? 121 1
   ATOM 1874 OE1 . GLN A 121 ? -13.63600 31.96700 9.41800 1.000 76.71043 O ? A ? 121 1
   ATOM 1875 NE2 . GLN A 121 ? -13.35700 29.91700 8.53200 1.000 72.53173 N ? A ? 121 1
   ATOM 1876 H . GLN A 121 ? -8.80200 32.93200 9.81000 1.000 39.96738 H ? A ? 121 1
   ATOM 1877 HA . GLN A 121 ? -9.83800 30.61500 9.28100 1.000 34.03117 H ? A ? 121 1
   ATOM 1878 HB2 . GLN A 121 ? -11.17200 32.49800 9.49900 1.000 41.72858 H ? A ? 121 1
   ATOM 1879 HB3 . GLN A 121 ? -10.51400 33.14000 8.20900 1.000 41.72858 H ? A ? 121 1
   ATOM 1880 HG2 . GLN A 121 ? -12.26100 32.41500 7.18400 1.000 68.23764 H ? A ? 121 1
   ATOM 1881 HG3 . GLN A 121 ? -11.56700 30.99000 7.24700 1.000 68.23764 H ? A ? 121 1
   ATOM 1882 HE21 . GLN A 121 ? -12.92300 29.41600 7.98500 1.000 87.03191 H ? A ? 121 1
   ATOM 1883 HE22 . GLN A 121 ? -13.99100 29.58500 9.00900 1.000 87.03191 H ? A ? 121 1
   ATOM 1884 N . ALA A 122 ? -8.03800 31.76700 6.94800 1.000 24.10130 N ? A ? 122 1
   ATOM 1885 CA . ALA A 122 ? -7.37500 31.37100 5.71600 1.000 24.64010 C ? A ? 122 1
   ATOM 1886 C . ALA A 122 ? -6.73800 29.99100 5.75100 1.000 31.01598 C ? A ? 122 1
   ATOM 1887 O . ALA A 122 ? -6.63700 29.33300 4.71100 1.000 29.95465 O ? A ? 122 1
   ATOM 1888 CB . ALA A 122 ? -6.29700 32.42000 5.38700 1.000 32.11670 C ? A ? 122 1
   ATOM 1889 H . ALA A 122 ? -7.76300 32.51100 7.28100 1.000 28.91539 H ? A ? 122 1
   ATOM 1890 HA . ALA A 122 ? -8.02500 31.37800 4.99600 1.000 29.56194 H ? A ? 122 1
   ATOM 1891 HB1 . ALA A 122 ? -5.84900 32.16400 4.56600 1.000 38.53386 H ? A ? 122 1
   ATOM 1892 HB2 . ALA A 122 ? -6.72200 33.28500 5.27700 1.000 38.53386 H ? A ? 122 1
   ATOM 1893 HB3 . ALA A 122 ? -5.65800 32.45500 6.11600 1.000 38.53386 H ? A ? 122 1
   ATOM 1894 N . TRP A 123 ? -6.29000 29.53800 6.91400 1.000 28.16414 N ? A ? 123 1
   ATOM 1895 CA . TRP A 123 ? -5.65500 28.22600 7.00600 1.000 24.44946 C ? A ? 123 1
   ATOM 1896 C . TRP A 123 ? -6.61800 27.07200 6.73700 1.000 29.46738 C ? A ? 123 1
   ATOM 1897 O . TRP A 123 ? -6.15800 25.93600 6.50500 1.000 32.62143 O ? A ? 123 1
   ATOM 1898 CB . TRP A 123 ? -5.01900 28.06700 8.39100 1.000 31.28504 C ? A ? 123 1
   ATOM 1899 CG . TRP A 123 ? -3.75400 28.90100 8.45400 1.000 26.29916 C ? A ? 123 1
   ATOM 1900 CD1 . TRP A 123 ? -3.60300 30.08900 9.10400 1.000 31.35822 C ? A ? 123 1
   ATOM 1901 CD2 . TRP A 123 ? -2.49600 28.61600 7.83300 1.000 24.40952 C ? A ? 123 1
   ATOM 1902 NE1 . TRP A 123 ? -2.32800 30.57200 8.90700 1.000 31.72511 N ? A ? 123 1
   ATOM 1903 CE2 . TRP A 123 ? -1.62100 29.68300 8.14800 1.000 26.70836 C ? A ? 123 1
   ATOM 1904 CE3 . TRP A 123 ? -2.02700 27.56200 7.03600 1.000 26.71111 C ? A ? 123 1
   ATOM 1905 CZ2 . TRP A 123 ? -0.30200 29.72800 7.71200 1.000 36.47091 C ? A ? 123 1
   ATOM 1906 CZ3 . TRP A 123 ? -0.69400 27.60100 6.60000 1.000 38.13738 C ? A ? 123 1
   ATOM 1907 CH2 . TRP A 123 ? 0.14100 28.70200 6.92700 1.000 34.83498 C ? A ? 123 1
   ATOM 1908 H . TRP A 123 ? -6.33900 29.96400 7.65900 1.000 33.79080 H ? A ? 123 1
   ATOM 1909 HA . TRP A 123 ? -4.94500 28.17700 6.34700 1.000 29.33318 H ? A ? 123 1
   ATOM 1910 HB2 . TRP A 123 ? -5.63400 28.38100 9.07200 1.000 37.53587 H ? A ? 123 1
   ATOM 1911 HB3 . TRP A 123 ? -4.78700 27.13700 8.54000 1.000 37.53587 H ? A ? 123 1
   ATOM 1912 HD1 . TRP A 123 ? -4.27000 30.52300 9.58500 1.000 37.62369 H ? A ? 123 1
   ATOM 1913 HE1 . TRP A 123 ? -2.01600 31.30100 9.23900 1.000 38.06396 H ? A ? 123 1
   ATOM 1914 HE3 . TRP A 123 ? -2.58000 26.84800 6.81600 1.000 32.04716 H ? A ? 123 1
   ATOM 1915 HZ2 . TRP A 123 ? 0.25200 30.44300 7.92800 1.000 43.75892 H ? A ? 123 1
   ATOM 1916 HZ3 . TRP A 123 ? -0.36300 26.91400 6.06700 1.000 45.75869 H ? A ? 123 1
   ATOM 1917 HH2 . TRP A 123 ? 1.02200 28.70700 6.63000 1.000 41.79581 H ? A ? 123 1
   ATOM 1918 N . ILE A 124 ? -7.92100 27.30500 6.85400 1.000 32.56465 N ? A ? 124 1
   ATOM 1919 CA . ILE A 124 ? -8.92500 26.27400 6.58500 1.000 30.88024 C ? A ? 124 1
   ATOM 1920 C . ILE A 124 ? -9.77200 26.59100 5.34900 1.000 30.69377 C ? A ? 124 1
   ATOM 1921 O . ILE A 124 ? -10.68700 25.81100 5.03000 1.000 32.97287 O ? A ? 124 1
   ATOM 1922 CB . ILE A 124 ? -9.83800 26.01700 7.80000 1.000 32.82200 C ? A ? 124 1
   ATOM 1923 CG1 . ILE A 124 ? -10.77100 27.19400 8.06900 1.000 35.71586 C ? A ? 124 1
   ATOM 1924 CG2 . ILE A 124 ? -9.01500 25.65500 9.08200 1.000 27.94636 C ? A ? 124 1
   ATOM 1925 CD1 . ILE A 124 ? -11.84500 26.91600 9.15600 1.000 41.36300 C ? A ? 124 1
   ATOM 1926 H . ILE A 124 ? -8.25600 28.06100 7.09100 1.000 39.07141 H ? A ? 124 1
   ATOM 1927 HA . ILE A 124 ? -8.46300 25.44200 6.40200 1.000 37.05012 H ? A ? 124 1
   ATOM 1928 HB . ILE A 124 ? -10.39300 25.25100 7.58700 1.000 39.38022 H ? A ? 124 1
   ATOM 1929 HG12 . ILE A 124 ? -10.24000 27.95000 8.36500 1.000 42.85286 H ? A ? 124 1
   ATOM 1930 HG13 . ILE A 124 ? -11.24500 27.42600 7.25600 1.000 42.85286 H ? A ? 124 1
   ATOM 1931 HG21 . ILE A 124 ? -9.62500 25.38300 9.78500 1.000 33.52946 H ? A ? 124 1
   ATOM 1932 HG22 . ILE A 124 ? -8.40900 24.92800 8.87100 1.000 33.52946 H ? A ? 124 1
   ATOM 1933 HG23 . ILE A 124 ? -8.51100 26.43400 9.36300 1.000 33.52946 H ? A ? 124 1
   ATOM 1934 HD11 . ILE A 124 ? -12.45500 27.66700 9.19900 1.000 49.62942 H ? A ? 124 1
   ATOM 1935 HD12 . ILE A 124 ? -12.33000 26.11000 8.92000 1.000 49.62942 H ? A ? 124 1
   ATOM 1936 HD13 . ILE A 124 ? -11.40500 26.79800 10.01200 1.000 49.62942 H ? A ? 124 1
   ATOM 1937 N . ARG A 125 ? -9.46400 27.67400 4.61800 1.000 36.51443 N ? A ? 125 1
   ATOM 1938 CA . ARG A 125 ? -10.22600 28.08100 3.42400 1.000 40.61232 C ? A ? 125 1
   ATOM 1939 C . ARG A 125 ? -10.14700 27.01000 2.34200 1.000 33.50713 C ? A ? 125 1
   ATOM 1940 O . ARG A 125 ? -9.07700 26.43400 2.06800 1.000 32.20913 O ? A ? 125 1
   ATOM 1941 CB . ARG A 125 ? -9.71400 29.43500 2.88800 1.000 50.95567 C ? A ? 125 1
   ATOM 1942 CG . ARG A 125 ? -10.52800 30.07100 1.72200 1.000 56.40285 C ? A ? 125 1
   ATOM 1943 CD . ARG A 125 ? -9.67000 30.81500 0.67500 1.000 67.90972 C ? A ? 125 1
   ATOM 1944 NE . ARG A 125 ? -9.06700 32.08400 1.10200 1.000 83.09926 N ? A ? 125 1
   ATOM 1945 CZ . ARG A 125 ? -7.76700 32.29600 1.30500 1.000 69.18871 C ? A ? 125 1
   ATOM 1946 NH1 . ARG A 125 ? -6.89100 31.29900 1.33700 1.000 65.35053 N ? A ? 125 1
   ATOM 1947 NH2 . ARG A 125 ? -7.32900 33.54500 1.46600 1.000 50.43432 N ? A ? 125 1
   ATOM 1948 H . ARG A 125 ? -8.80600 28.19900 4.79600 1.000 43.81114 H ? A ? 125 1
   ATOM 1949 HA . ARG A 125 ? -11.15800 28.19000 3.66800 1.000 48.72861 H ? A ? 125 1
   ATOM 1950 HB2 . ARG A 125 ? -9.71500 30.07100 3.62000 1.000 61.14063 H ? A ? 125 1
   ATOM 1951 HB3 . ARG A 125 ? -8.80500 29.31200 2.57100 1.000 61.14063 H ? A ? 125 1
   ATOM 1952 HG2 . ARG A 125 ? -11.01300 29.36900 1.26000 1.000 67.67725 H ? A ? 125 1
   ATOM 1953 HG3 . ARG A 125 ? -11.15600 30.71000 2.09500 1.000 67.67725 H ? A ? 125 1
   ATOM 1954 HD2 . ARG A 125 ? -8.95700 30.22400 0.39000 1.000 81.48549 H ? A ? 125 1
   ATOM 1955 HD3 . ARG A 125 ? -10.23700 31.01500 -0.08600 1.000 81.48549 H ? A ? 125 1
   ATOM 1956 HE . ARG A 125 ? -9.59800 32.74700 1.23200 1.000 99.71294 H ? A ? 125 1
   ATOM 1957 HH11 . ARG A 125 ? -7.15200 30.48800 1.22600 1.000 78.41446 H ? A ? 125 1
   ATOM 1958 HH12 . ARG A 125 ? -6.05800 31.46500 1.47300 1.000 78.41446 H ? A ? 125 1
   ATOM 1959 HH21 . ARG A 125 ? -7.88500 34.20100 1.45200 1.000 60.51501 H ? A ? 125 1
   ATOM 1960 HH22 . ARG A 125 ? -6.49400 33.69300 1.60900 1.000 60.51501 H ? A ? 125 1
   ATOM 1961 N . GLY A 126 ? -11.32000 26.66800 1.79000 1.000 39.05573 N ? A ? 126 1
   ATOM 1962 CA . GLY A 126 ? -11.42000 25.68100 0.74400 1.000 43.04505 C ? A ? 126 1
   ATOM 1963 C . GLY A 126 ? -11.51200 24.23700 1.19300 1.000 43.78119 C ? A ? 126 1
   ATOM 1964 O . GLY A 126 ? -11.88100 23.38100 0.37100 1.000 46.90323 O ? A ? 126 1
   ATOM 1965 H . GLY A 126 ? -12.07600 27.00800 2.01800 1.000 46.86070 H ? A ? 126 1
   ATOM 1966 HA2 . GLY A 126 ? -12.20700 25.87400 0.21000 1.000 51.64788 H ? A ? 126 1
   ATOM 1967 HA3 . GLY A 126 ? -10.64400 25.76100 0.16700 1.000 51.64788 H ? A ? 126 1
   ATOM 1968 N . CYS A 127 ? -11.18000 23.93900 2.46000 1.000 35.49480 N ? A ? 127 1
   ATOM 1969 CA . CYS A 127 ? -11.09800 22.55800 2.93400 1.000 33.22929 C ? A ? 127 1
   ATOM 1970 C . CYS A 127 ? -12.50000 21.97200 3.10100 1.000 42.09067 C ? A ? 127 1
   ATOM 1971 O . CYS A 127 ? -13.42300 22.66400 3.54600 1.000 39.56571 O ? A ? 127 1
   ATOM 1972 CB . CYS A 127 ? -10.38800 22.51000 4.28000 1.000 27.04615 C ? A ? 127 1
   ATOM 1973 SG . CYS A 127 ? -8.76800 23.27900 4.27200 1.000 35.36279 S ? A ? 127 1
   ATOM 1974 H . CYS A 127 ? -10.99800 24.52500 3.06200 1.000 42.58759 H ? A ? 127 1
   ATOM 1975 HA . CYS A 127 ? -10.60500 22.01800 2.29700 1.000 39.86897 H ? A ? 127 1
   ATOM 1976 HB2 . CYS A 127 ? -10.93200 22.97200 4.93700 1.000 32.44921 H ? A ? 127 1
   ATOM 1977 HB3 . CYS A 127 ? -10.27500 21.58300 4.54100 1.000 32.44921 H ? A ? 127 1
   ATOM 1978 N . ARG A 128 ? -12.65600 20.68200 2.76500 1.000 38.22873 N ? A ? 128 1
   ATOM 1979 CA . ARG A 128 ? -13.90300 19.96800 3.04700 1.000 45.24569 C ? A ? 128 1
   ATOM 1980 C . ARG A 128 ? -13.94000 19.61500 4.52600 1.000 45.20067 C ? A ? 128 1
   ATOM 1981 O . ARG A 128 ? -13.11000 18.82500 5.01000 1.000 49.15042 O ? A ? 128 1
   ATOM 1982 CB . ARG A 128 ? -14.03500 18.72000 2.17700 1.000 51.40238 C ? A ? 128 1
   ATOM 1983 CG . ARG A 128 ? -15.50400 18.43500 1.81400 1.000 71.19418 C ? A ? 128 1
   ATOM 1984 CD . ARG A 128 ? -15.84200 16.95600 1.53700 1.000 72.55898 C ? A ? 128 1
   ATOM 1985 NE . ARG A 128 ? -15.20700 16.58200 0.27800 1.000 73.37489 N ? A ? 128 1
   ATOM 1986 CZ . ARG A 128 ? -15.85300 16.20900 -0.81700 1.000 76.03529 C ? A ? 128 1
   ATOM 1987 NH1 . ARG A 128 ? -17.17700 16.22200 -0.87900 1.000 72.62521 N ? A ? 128 1
   ATOM 1988 NH2 . ARG A 128 ? -15.15200 15.85500 -1.88800 1.000 80.91101 N ? A ? 128 1
   ATOM 1989 H . ARG A 128 ? -12.05600 20.20400 2.37500 1.000 45.86830 H ? A ? 128 1
   ATOM 1990 HA . ARG A 128 ? -14.65400 20.55100 2.85600 1.000 54.28866 H ? A ? 128 1
   ATOM 1991 HB2 . ARG A 128 ? -13.53900 18.85000 1.35400 1.000 61.67668 H ? A ? 128 1
   ATOM 1992 HB3 . ARG A 128 ? -13.68800 17.95400 2.66100 1.000 61.67668 H ? A ? 128 1
   ATOM 1993 HG2 . ARG A 128 ? -16.06400 18.72800 2.55000 1.000 85.42685 H ? A ? 128 1
   ATOM 1994 HG3 . ARG A 128 ? -15.72700 18.93700 1.02000 1.000 85.42685 H ? A ? 128 1
   ATOM 1995 HD2 . ARG A 128 ? -15.47500 16.40200 2.24400 1.000 87.06460 H ? A ? 128 1
   ATOM 1996 HD3 . ARG A 128 ? -16.80200 16.84400 1.48100 1.000 87.06460 H ? A ? 128 1
   ATOM 1997 HE . ARG A 128 ? -14.34800 16.60500 0.24400 1.000 88.04370 H ? A ? 128 1
   ATOM 1998 HH11 . ARG A 128 ? -17.64600 16.45200 -0.19800 1.000 87.14408 H ? A ? 128 1
   ATOM 1999 HH12 . ARG A 128 ? -17.57100 15.98200 -1.60500 1.000 87.14408 H ? A ? 128 1
   ATOM 2000 HH21 . ARG A 128 ? -14.29300 15.85100 -1.85700 1.000 97.08704 H ? A ? 128 1
   ATOM 2001 HH22 . ARG A 128 ? -15.55800 15.61800 -2.60800 1.000 97.08704 H ? A ? 128 1
   ATOM 2002 N . LEU A 129 ? -14.89300 20.20600 5.24700 1.000 48.84842 N ? A ? 129 1
   ATOM 2003 CA . LEU A 129 ? -15.04400 20.01500 6.69700 1.000 55.86875 C ? A ? 129 1
   ATOM 2004 C . LEU A 129 ? -16.51900 19.68300 7.02400 1.000 71.17988 C ? A ? 129 1
   ATOM 2005 O . LEU A 129 ? -17.42900 19.86700 6.19300 1.000 84.20248 O ? A ? 129 1
   ATOM 2006 CB . LEU A 129 ? -14.57400 21.26400 7.46000 1.000 54.52689 C ? A ? 129 1
   ATOM 2007 CG . LEU A 129 ? -13.10700 21.63300 7.16000 1.000 35.92293 C ? A ? 129 1
   ATOM 2008 CD1 . LEU A 129 ? -12.73500 23.05600 7.57200 1.000 47.36435 C ? A ? 129 1
   ATOM 2009 CD2 . LEU A 129 ? -12.17100 20.64000 7.78900 1.000 49.43089 C ? A ? 129 1
   ATOM 2010 OXT . LEU A 129 ? -16.83000 19.20200 8.12400 1.000 78.06087 O ? A ? 129 1
   ATOM 2011 H . LEU A 129 ? -15.48100 20.73700 4.91200 1.000 58.61193 H ? A ? 129 1
   ATOM 2012 HA . LEU A 129 ? -14.49800 19.26500 6.97900 1.000 67.03633 H ? A ? 129 1
   ATOM 2013 HB2 . LEU A 129 ? -15.13000 22.01700 7.20600 1.000 65.42610 H ? A ? 129 1
   ATOM 2014 HB3 . LEU A 129 ? -14.65300 21.10000 8.41300 1.000 65.42610 H ? A ? 129 1
   ATOM 2015 HG . LEU A 129 ? -12.97300 21.57800 6.20100 1.000 43.10135 H ? A ? 129 1
   ATOM 2016 HD11 . LEU A 129 ? -11.80500 23.21600 7.34800 1.000 56.83105 H ? A ? 129 1
   ATOM 2017 HD12 . LEU A 129 ? -13.30300 23.68100 7.09500 1.000 56.83105 H ? A ? 129 1
   ATOM 2018 HD13 . LEU A 129 ? -12.86600 23.15200 8.52800 1.000 56.83105 H ? A ? 129 1
   ATOM 2019 HD21 . LEU A 129 ? -11.25800 20.93400 7.64700 1.000 59.31089 H ? A ? 129 1
   ATOM 2020 HD22 . LEU A 129 ? -12.35800 20.58900 8.73900 1.000 59.31089 H ? A ? 129 1
   ATOM 2021 HD23 . LEU A 129 ? -12.30700 19.77200 7.37800 1.000 59.31089 H ? A ? 129 1
   HETATM 2022 CL . CL A 1130 ? -7.77900 32.19800 26.16300 1.000 26.41422 Cl ? B ? . 1
   HETATM 2023 CL . CL A 1131 ? -10.72700 29.51600 11.76000 1.000 41.96447 Cl ? C ? . 1
   HETATM 2024 CL . CL A 1132 ? 13.24200 13.20600 32.52500 1.000 43.65660 Cl ? D ? . 1
   HETATM 2025 CL . CL A 1134 ? 0.47900 25.43800 3.69200 1.000 64.42808 Cl ? E ? . 1
   HETATM 2026 CL . CL A 1135 ? 7.37500 7.52300 29.50600 1.000 48.82119 Cl ? F ? . 1
   HETATM 2027 CL . CL A 1137 ? 20.01900 11.46100 24.58800 1.000 56.46225 Cl ? G ? . 1
   HETATM 2028 NA . NA A 1138 ? 9.54100 15.66300 31.38500 1.000 38.56210 Na ? H ? . 1
   HETATM 2029 O . HOH A 2001 ? 7.24200 12.50900 9.00200 1.000 27.35716 O ? I ? . 1
   HETATM 2030 O . HOH A 2002 ? 4.62100 8.85600 10.69000 1.000 34.88995 O ? I ? . 1
   HETATM 2031 O . HOH A 2008 ? -4.23700 21.09100 1.62900 1.000 35.47297 O ? I ? . 1
   HETATM 2032 O . HOH A 2012 ? -4.64500 18.03800 2.68100 1.000 31.47002 O ? I ? . 1
   HETATM 2033 O . HOH A 2027 ? -13.48800 24.25200 25.11900 1.000 32.08892 O ? I ? . 1
   HETATM 2034 O . HOH A 2028 ? -10.38900 32.12700 23.67800 1.000 27.47310 O ? I ? . 1
   HETATM 2035 O . HOH A 2029 ? 16.04700 12.89100 34.14200 1.000 38.44961 O ? I ? . 1
   HETATM 2036 O . HOH A 2030 ? -6.06400 34.42400 16.59900 1.000 34.26950 O ? I ? . 1
   HETATM 2037 O . HOH A 2031 ? -9.09300 33.56900 15.84700 1.000 36.20586 O ? I ? . 1
   HETATM 2038 O . HOH A 2037 ? -2.75400 10.58400 25.34500 1.000 38.38460 O ? I ? . 1
   HETATM 2039 O . HOH A 2038 ? 8.36300 27.80800 15.37100 1.000 30.31032 O ? I ? . 1
   HETATM 2040 O . HOH A 2039 ? 8.38900 26.49700 11.16700 1.000 32.09936 O ? I ? . 1
   HETATM 2041 O . HOH A 2044 ? 9.42700 19.88000 10.43800 1.000 37.02364 O ? I ? . 1
   HETATM 2042 O . HOH A 2045 ? 4.46700 20.69300 5.26700 1.000 34.55599 O ? I ? . 1
   HETATM 2043 O . HOH A 2047 ? -0.70900 40.17000 19.27500 1.000 34.88523 O ? I ? . 1
   HETATM 2044 O . HOH A 2051 ? 12.71100 14.72300 14.61100 1.000 26.08424 O ? I ? . 1
   HETATM 2045 O . HOH A 2065 ? 15.16100 16.47800 26.19900 1.000 27.99478 O ? I ? . 1
   HETATM 2046 O . HOH A 2067 ? 2.90900 17.93600 19.34500 1.000 21.87212 O ? I ? . 1
   HETATM 2047 O . HOH A 2068 ? 10.28400 23.94400 18.59400 1.000 32.63340 O ? I ? . 1
   HETATM 2048 O . HOH A 2069 ? 6.47200 24.95900 21.38400 1.000 37.01837 O ? I ? . 1
   HETATM 2049 O . HOH A 2070 ? 5.52300 23.12000 25.02500 1.000 31.23734 O ? I ? . 1
   HETATM 2050 O . HOH A 2074 ? 5.13500 25.14000 28.24700 1.000 43.55821 O ? I ? . 1
   HETATM 2051 O . HOH A 2076 ? 11.94300 7.34700 30.83800 1.000 29.22843 O ? I ? . 1
   HETATM 2052 O . HOH A 2077 ? 11.25700 14.38400 30.29800 1.000 27.22567 O ? I ? . 1
   HETATM 2053 O . HOH A 2078 ? 18.97700 9.72200 28.93300 1.000 32.98193 O ? I ? . 1
   HETATM 2054 O . HOH A 2081 ? 14.14500 14.14500 37.14000 0.560 35.62880 O ? I ? . 1
   HETATM 2055 O . HOH A 2082 ? 9.03900 13.28100 32.76900 1.000 38.72117 O ? I ? . 1
   HETATM 2056 O . HOH A 2085 ? 4.20500 8.52800 30.59300 1.000 38.04718 O ? I ? . 1
   HETATM 2057 O . HOH A 2086 ? 6.83100 10.46200 34.02000 1.000 35.86171 O ? I ? . 1
   HETATM 2058 O . HOH A 2087 ? -2.33900 13.42500 27.71100 1.000 37.93664 O ? I ? . 1
   HETATM 2059 O . HOH A 2090 ? 5.47000 7.40500 18.36800 1.000 35.78102 O ? I ? . 1
   HETATM 2060 O . HOH A 2092 ? 0.60300 8.25500 20.32100 1.000 35.29145 O ? I ? . 1
   HETATM 2061 O . HOH A 2093 ? 2.53800 15.16100 16.69000 1.000 31.45967 O ? I ? . 1
   HETATM 2062 O . HOH A 2094 ? 5.60500 8.78100 12.95200 1.000 36.66592 O ? I ? . 1
   HETATM 2063 O . HOH A 2095 ? 0.84000 13.27700 16.17900 1.000 29.27679 O ? I ? . 1
   HETATM 2064 O . HOH A 2096 ? 3.11100 6.58600 13.68200 1.000 38.61064 O ? I ? . 1
   HETATM 2065 O . HOH A 2097 ? -2.97500 10.32300 10.70600 1.000 41.51954 O ? I ? . 1
   HETATM 2066 O . HOH A 2098 ? -1.53700 9.36500 19.53400 1.000 33.20526 O ? I ? . 1
   HETATM 2067 O . HOH A 2099 ? 0.35000 12.26200 18.71700 1.000 31.12310 O ? I ? . 1
   HETATM 2068 O . HOH A 2102 ? -1.49900 12.84700 25.31600 1.000 29.95315 O ? I ? . 1
   HETATM 2069 O . HOH A 2106 ? -9.41600 14.78700 23.79100 1.000 34.02609 O ? I ? . 1
   HETATM 2070 O . HOH A 2107 ? -7.92100 20.22600 29.84300 1.000 41.98428 O ? I ? . 1
   HETATM 2071 O . HOH A 2109 ? -5.72300 29.03400 29.36600 1.000 27.60703 O ? I ? . 1
   HETATM 2072 O . HOH A 2110 ? -1.73500 28.38900 28.42800 1.000 36.81369 O ? I ? . 1
   HETATM 2073 O . HOH A 2112 ? 6.36300 27.55600 22.57000 1.000 31.89099 O ? I ? . 1
   HETATM 2074 O . HOH A 2114 ? 1.72100 38.73900 18.49600 1.000 36.98561 O ? I ? . 1
   HETATM 2075 O . HOH A 2116 ? 8.62400 29.58100 8.30500 1.000 26.99366 O ? I ? . 1
   HETATM 2076 O . HOH A 2117 ? 2.12300 34.78400 9.60300 1.000 29.51361 O ? I ? . 1
   HETATM 2077 O . HOH A 2118 ? 4.91000 34.29600 9.82700 1.000 26.13139 O ? I ? . 1
   HETATM 2078 O . HOH A 2119 ? 1.22600 37.22700 15.48100 1.000 29.02682 O ? I ? . 1
   HETATM 2079 O . HOH A 2121 ? 0.11500 39.61000 21.78300 1.000 32.07967 O ? I ? . 1
   HETATM 2080 O . HOH A 2123 ? -3.39900 40.20100 17.97400 1.000 34.45211 O ? I ? . 1
   HETATM 2081 O . HOH A 2127 ? -2.12000 33.61600 9.38300 1.000 36.73713 O ? I ? . 1
   HETATM 2082 O . HOH A 2128 ? -6.96100 35.96500 14.89100 1.000 34.90834 O ? I ? . 1
   HETATM 2083 O . HOH A 2129 ? -3.85200 38.25300 8.27000 1.000 34.29471 O ? I ? . 1
   HETATM 2084 O . HOH A 2131 ? -9.70900 34.99200 11.29000 1.000 38.25725 O ? I ? . 1
   HETATM 2085 O . HOH A 2136 ? -20.10200 13.63500 1.94900 1.000 34.73569 O ? I ? . 1
   HETATM 2086 O . HOH A 2139 ? -10.42800 19.29400 1.30500 1.000 40.89284 O ? I ? . 1
   HETATM 2087 RE . RE A 2145 ? -15.42200 25.27900 12.46400 0.280 42.60126 Re ? J ? . 1
   HETATM 2088 C1 . RII A 2147 ? -11.95900 35.66000 4.17300 0.640 37.64654 C ? K ? . 1
   HETATM 2089 C2 . RII A 2147 ? -9.33000 36.05000 3.81500 0.640 33.00481 C ? K ? . 1
   HETATM 2090 C3 . RII A 2147 ? -10.31500 34.04000 5.29500 0.640 36.26942 C ? K ? . 1
   HETATM 2091 C4 . RII A 2147 ? -11.57100 36.39700 8.23000 0.640 44.48448 C ? K ? . 1
   HETATM 2092 C5 . RII A 2147 ? -13.32100 35.13600 8.48300 0.640 43.59143 C ? K ? . 1
   HETATM 2093 C6 . RII A 2147 ? -12.84600 34.96500 7.26800 0.640 40.05006 C ? K ? . 1
   HETATM 2094 C7 . RII A 2147 ? -10.49300 38.91800 6.32700 0.640 41.66835 C ? K ? . 1
   HETATM 2095 C8 . RII A 2147 ? -11.55900 40.08300 4.87000 0.640 37.08868 C ? K ? . 1
   HETATM 2096 C9 . RII A 2147 ? -11.54100 38.79700 4.47500 0.640 33.42109 C ? K ? . 1
   HETATM 2097 N1 . RII A 2147 ? -11.73100 35.76300 7.08900 0.640 37.24797 N ? K ? . 1
   HETATM 2098 N2 . RII A 2147 ? -12.51500 36.04800 9.09500 0.640 42.33481 N ? K ? . 1
   HETATM 2099 N3 . RII A 2147 ? -10.85800 38.05700 5.41600 0.640 34.53497 N ? K ? . 1
   HETATM 2100 N4 . RII A 2147 ? -10.90900 40.14300 6.01300 0.640 37.94500 N ? K ? . 1
   HETATM 2101 O1 . RII A 2147 ? -12.86300 35.49600 3.46900 0.640 37.02100 O ? K ? . 1
   HETATM 2102 O2 . RII A 2147 ? -8.62700 36.13900 2.92800 0.640 40.66806 O ? K ? . 1
   HETATM 2103 O3 . RII A 2147 ? -10.22500 32.92100 5.27300 0.640 33.77387 O ? K ? . 1
   HETATM 2104 RE1 . RII A 2147 ? -10.49700 35.92300 5.31600 0.640 32.44565 Re ? K ? . 1
   HETATM 2105 H21 . RII A 2147 ? -12.60100 36.34300 9.89800 0.640 50.79560 H ? K ? . 1
   HETATM 2106 H41 . RII A 2147 ? -10.89300 37.00900 8.40400 0.640 53.37520 H ? K ? . 1
   HETATM 2107 H42 . RII A 2147 ? -10.77600 40.85200 6.48100 0.640 45.52782 H ? K ? . 1
   HETATM 2108 H51 . RII A 2147 ? -14.06600 34.72000 8.84900 0.640 52.30355 H ? K ? . 1
   HETATM 2109 H61 . RII A 2147 ? -13.20500 34.39400 6.62800 0.640 48.05390 H ? K ? . 1
   HETATM 2110 H71 . RII A 2147 ? -10.00900 38.70600 7.09200 0.640 49.99584 H ? K ? . 1
   HETATM 2111 H81 . RII A 2147 ? -11.95600 40.79300 4.42200 0.640 44.50024 H ? K ? . 1
   HETATM 2112 H91 . RII A 2147 ? -11.92500 38.46200 3.69800 0.640 40.09913 H ? K ? . 1
   HETATM 2113 RE . RE A 2149 ? 11.28900 25.38000 22.39800 0.210 42.24512 Re ? L ? . 1
   HETATM 2114 C1 . RI3 A 2153 ? -7.87600 9.04700 13.12000 0.750 53.96475 C ? M ? . 1
   HETATM 2115 C2 . RI3 A 2153 ? -8.35700 11.63600 13.02200 0.750 37.13248 C ? M ? . 1
   HETATM 2116 C3 . RI3 A 2153 ? -6.05300 10.77500 13.84100 0.750 30.58340 C ? M ? . 1
   HETATM 2117 C7 . RI3 A 2153 ? -10.57900 11.08900 15.76000 0.750 55.48421 C ? M ? . 1
   HETATM 2118 C8 . RI3 A 2153 ? -11.86500 9.39700 15.46100 0.750 59.94166 C ? M ? . 1
   HETATM 2119 C9 . RI3 A 2153 ? -10.67500 9.15100 14.88400 0.750 54.29749 C ? M ? . 1
   HETATM 2120 N3 . RI3 A 2153 ? -9.85100 10.23500 15.08600 0.750 46.31650 N ? M ? . 1
   HETATM 2121 N4 . RI3 A 2153 ? -11.79200 10.59400 15.99800 0.750 67.70269 N ? M ? . 1
   HETATM 2122 O1 . RI3 A 2153 ? -7.89500 8.19100 12.33300 0.750 44.16559 O ? M ? . 1
   HETATM 2123 O2 . RI3 A 2153 ? -8.68500 12.36000 12.22300 0.750 32.50904 O ? M ? . 1
   HETATM 2124 O3 . RI3 A 2153 ? -5.01800 11.01100 13.47800 0.750 39.83471 O ? M ? . 1
   HETATM 2125 O4 . RI3 A 2153 ? -7.30600 9.07300 16.00700 0.750 37.57676 O ? M ? . 1
   HETATM 2126 RE1 . RI3 A 2153 ? -7.81800 10.42600 14.38300 0.750 39.14372 Re ? M ? . 1
   HETATM 2127 H42 . RI3 A 2153 ? -12.42000 10.99300 16.42800 0.750 81.23706 H ? M ? . 1
   HETATM 2128 H71 . RI3 A 2153 ? -10.28700 11.92500 16.04400 0.750 66.57488 H ? M ? . 1
   HETATM 2129 H81 . RI3 A 2153 ? -12.59900 8.82800 15.47700 0.750 71.92382 H ? M ? . 1
   HETATM 2130 H91 . RI3 A 2153 ? -10.44300 8.37400 14.43100 0.750 65.15082 H ? M ? . 1
   HETATM 2131 C1 . RII A 2154 ? 1.28900 23.16100 36.31800 0.680 57.86140 C ? N ? . 1
   HETATM 2132 C2 . RII A 2154 ? -1.26900 23.64300 36.44100 0.680 67.95982 C ? N ? . 1
   HETATM 2133 C3 . RII A 2154 ? -0.35500 22.43800 34.32400 0.680 45.99446 C ? N ? . 1
   HETATM 2134 C4 . RII A 2154 ? 1.78200 25.53300 32.92700 0.680 28.88700 C ? N ? . 1
   HETATM 2135 C5 . RII A 2154 ? 3.59600 24.40600 32.61200 0.680 33.00036 C ? N ? . 1
   HETATM 2136 C6 . RII A 2154 ? 2.88300 23.80500 33.54600 0.680 34.02973 C ? N ? . 1
   HETATM 2137 C7 . RII A 2154 ? 0.69100 27.16000 35.47000 0.680 48.11739 C ? N ? . 1
   HETATM 2138 C8 . RII A 2154 ? 0.88300 27.55600 37.56900 0.680 55.13154 C ? N ? . 1
   HETATM 2139 C9 . RII A 2154 ? 0.63300 26.24700 37.38400 0.680 58.58690 C ? N ? . 1
   HETATM 2140 N1 . RII A 2154 ? 1.71000 24.51500 33.76900 0.680 35.45039 N ? N ? . 1
   HETATM 2141 N2 . RII A 2154 ? 2.89600 25.50500 32.21600 0.680 32.14665 N ? N ? . 1
   HETATM 2142 N3 . RII A 2154 ? 0.51000 25.99700 36.03700 0.680 27.03949 N ? N ? . 1
   HETATM 2143 N4 . RII A 2154 ? 0.91700 28.10800 36.37700 0.680 44.78106 N ? N ? . 1
   HETATM 2144 O1 . RII A 2154 ? 2.02600 22.62100 37.03800 0.680 41.81788 O ? N ? . 1
   HETATM 2145 O2 . RII A 2154 ? -2.08400 23.38000 37.18800 0.680 47.43372 O ? N ? . 1
   HETATM 2146 O3 . RII A 2154 ? -0.67600 21.48300 33.81900 0.680 45.00043 O ? N ? . 1
   HETATM 2147 RE1 . RII A 2154 ? 0.10000 24.05900 35.17600 0.680 44.72636 Re ? N ? . 1
   HETATM 2148 H21 . RII A 2154 ? 3.13400 26.07200 31.61700 0.680 38.56981 H ? N ? . 1
   HETATM 2149 H41 . RII A 2154 ? 1.13600 26.19100 32.83700 0.680 34.65823 H ? N ? . 1
   HETATM 2150 H42 . RII A 2154 ? 1.06100 28.93800 36.20900 0.680 53.73110 H ? N ? . 1
   HETATM 2151 H51 . RII A 2154 ? 4.41300 24.13400 32.28200 0.680 39.59426 H ? N ? . 1
   HETATM 2152 H61 . RII A 2154 ? 3.13200 23.02600 33.98800 0.680 40.82951 H ? N ? . 1
   HETATM 2153 H71 . RII A 2154 ? 0.66700 27.32000 34.55700 0.680 57.73470 H ? N ? . 1
   HETATM 2154 H81 . RII A 2154 ? 1.01100 27.98600 38.38100 0.680 66.15167 H ? N ? . 1
   HETATM 2155 H91 . RII A 2154 ? 0.55400 25.61100 38.05600 0.680 70.29811 H ? N ? . 1
   HETATM 2156 C . ACT A 2155 ? -19.05100 21.08700 8.23600 1.000 53.55427 C ? O ? . 1
   HETATM 2157 O . ACT A 2155 ? -19.63400 20.43000 7.36500 1.000 62.47515 O ? O ? . 1
   HETATM 2158 CH3 . ACT A 2155 ? -18.40600 22.42000 7.85500 1.000 52.60482 C ? O ? . 1
   HETATM 2159 OXT . ACT A 2155 ? -18.94800 20.72400 9.39000 1.000 59.15667 O ? O ? . 1
   HETATM 2160 H1 . ACT A 2155 ? -19.11100 23.01700 7.27900 1.000 63.11961 H ? O ? . 1
   HETATM 2161 H2 . ACT A 2155 ? -18.12800 22.96000 8.75900 1.000 63.11961 H ? O ? . 1
   HETATM 2162 H3 . ACT A 2155 ? -17.51400 22.23700 7.25800 1.000 63.11961 H ? O ? . 1
   HETATM 2163 O . HOH B 2 ? 7.45800 19.36300 6.92200 1.000 39.52494 O ? P ? . 1
   HETATM 2164 O . HOH B 3 ? -13.72500 37.83700 1.58100 1.000 33.84672 O ? P ? . 1
   HETATM 2165 O . HOH B 4 ? 8.12900 13.58000 4.30900 1.000 39.42026 O ? P ? . 1
   HETATM 2166 O . HOH B 5 ? 17.45100 19.75500 17.71400 1.000 32.53844 O ? P ? . 1
   HETATM 2167 O . HOH B 6 ? -7.38300 38.39600 5.34700 1.000 37.12179 O ? P ? . 1
   HETATM 2168 O . HOH B 7 ? 4.41800 14.94600 36.20600 1.000 47.59705 O ? P ? . 1
   HETATM 2169 RE . RE C 1 ? 0.25900 27.74000 3.01700 0.270 84.53733 Re ? Q ? . 1
   HETATM 2170 RE . RE C 2 ? -10.65000 10.65000 9.28500 0.190 58.80378 Re ? R ? . 1
   HETATM 2171 RE . RE C 3 ? -15.97700 16.06900 8.19400 0.290 49.60121 Re ? S ? . 1
   HETATM 2172 RE . RE C 4 ? -11.20000 36.66200 11.70500 0.200 63.05846 Re ? T ? . 1
   HETATM 2173 RE . RE C 5 ? 15.27600 21.73000 33.54200 0.200 43.19195 Re ? U ? . 1

data_comp_CL
loop_
  _chem_comp_atom.comp_id
  _chem_comp_atom.atom_id
  _chem_comp_atom.type_symbol
  _chem_comp_atom.type_energy
  _chem_comp_atom.partial_charge
   CL CL CL CL 0.000

loop_
  _chem_comp_tree.comp_id
  _chem_comp_tree.atom_id
  _chem_comp_tree.atom_back
  _chem_comp_tree.atom_forward
  _chem_comp_tree.connect_type
   CL CL n/a . END

loop_
  _chem_comp.id
  _chem_comp.three_letter_code
  _chem_comp.name
  _chem_comp.group
  _chem_comp.number_atoms_all
  _chem_comp.number_atoms_nh
  _chem_comp.desc_level
   CL . 'chlorine                            ' non-polymer 1 1 .

data_comp_NA
loop_
  _chem_comp_atom.comp_id
  _chem_comp_atom.atom_id
  _chem_comp_atom.type_symbol
  _chem_comp_atom.type_energy
  _chem_comp_atom.partial_charge
   NA NA NA NA 0.000

loop_
  _chem_comp_tree.comp_id
  _chem_comp_tree.atom_id
  _chem_comp_tree.atom_back
  _chem_comp_tree.atom_forward
  _chem_comp_tree.connect_type
   NA NA n/a . END

loop_
  _chem_comp.id
  _chem_comp.three_letter_code
  _chem_comp.name
  _chem_comp.group
  _chem_comp.number_atoms_all
  _chem_comp.number_atoms_nh
  _chem_comp.desc_level
   NA . 'sodium                              ' non-polymer 1 1 .

data_comp_RE
loop_
  _chem_comp_atom.comp_id
  _chem_comp_atom.atom_id
  _chem_comp_atom.type_symbol
  _chem_comp_atom.type_energy
  _chem_comp_atom.partial_charge
   RE RE RE RE 0.000

loop_
  _chem_comp_tree.comp_id
  _chem_comp_tree.atom_id
  _chem_comp_tree.atom_back
  _chem_comp_tree.atom_forward
  _chem_comp_tree.connect_type
   RE RE n/a . END

loop_
  _chem_comp.id
  _chem_comp.three_letter_code
  _chem_comp.name
  _chem_comp.group
  _chem_comp.number_atoms_all
  _chem_comp.number_atoms_nh
  _chem_comp.desc_level
   RE . 'Re                               ' non-polymer 1 1 .

data_comp_RII
loop_
  _chem_comp_atom.comp_id
  _chem_comp_atom.atom_id
  _chem_comp_atom.type_symbol
  _chem_comp_atom.type_energy
  _chem_comp_atom.charge
  _chem_comp_atom.partial_charge
  _chem_comp_atom.x
  _chem_comp_atom.y
  _chem_comp_atom.z
   RII RE1 RE RE 0 . 0.9677 1.2900 3.1556
   RII C1 C CSP 0 . 1.4196 2.9763 2.4419
   RII O1 O OC 0 . 1.6970 4.0184 1.9897
   RII C2 C CSP 0 . -0.3108 1.0536 1.7468
   RII O2 O OC 0 . -1.0733 0.9844 0.9024
   RII C3 C CSP 0 . -0.3728 2.1178 4.2132
   RII O3 O OC 0 . -1.0568 2.7335 4.8683
   RII N1 N NR5 0 . 2.4012 1.4635 4.7925
   RII C4 C CR15 0 . 2.2567 0.9778 6.0157
   RII H41 H HCR5 0 . 1.5450 0.4437 6.2876
   RII N2 N NR15 0 . 3.2573 1.3540 6.8045
   RII H21 H HNR5 0 . 3.3523 1.1540 7.6355
   RII C5 C CR15 0 . 4.1065 2.1195 6.0536
   RII H51 H HCR5 0 . 4.8860 2.5294 6.3455
   RII C6 C CR15 0 . 3.6036 2.1648 4.8304
   RII H61 H HCR5 0 . 3.9938 2.5993 4.1063
   RII N3 N NR5 0 . 2.5671 0.2428 2.1189
   RII C7 C CR15 0 . 2.6927 -1.0453 1.9028
   RII H71 H HCR5 0 . 2.0759 -1.6882 2.1679
   RII N4 N NR15 0 . 3.8278 -1.3112 1.2522
   RII H42 H HNR5 0 . 4.1062 -2.0940 1.0316
   RII C8 C CR15 0 . 4.4465 -0.1729 1.0071
   RII H81 H HCR5 0 . 5.2510 -0.0675 0.5548
   RII C9 C CR15 0 . 3.6889 0.8099 1.5374
   RII H91 H HCR5 0 . 3.8850 1.7178 1.5151

loop_
  _chem_comp_bond.comp_id
  _chem_comp_bond.atom_id_1
  _chem_comp_bond.atom_id_2
  _chem_comp_bond.type
  _chem_comp_bond.value_dist
  _chem_comp_bond.value_dist_esd
   RII RE1 C1 single 1.886 0.020
   RII RE1 C2 single 1.917 0.020
   RII RE1 C3 single 1.898 0.020
   RII RE1 N1 single 2.183 0.020
   RII RE1 N3 single 2.175 0.020
   RII C1 O1 triple 1.169 0.020
   RII C2 O2 triple 1.140 0.020
   RII C3 O3 triple 1.130 0.020
   RII N1 C4 aromatic 1.324 0.020
   RII N1 C6 aromatic 1.392 0.020
   RII C4 H41 single 0.930 0.020
   RII C4 N2 aromatic 1.329 0.020
   RII N2 H21 single 0.860 0.020
   RII N2 C5 aromatic 1.368 0.020
   RII C5 H51 single 0.928 0.020
   RII C5 C6 aromatic 1.323 0.020
   RII C6 H61 single 0.930 0.020
   RII N3 C7 aromatic 1.312 0.020
   RII N3 C9 aromatic 1.385 0.020
   RII C7 H71 single 0.930 0.020
   RII C7 N4 aromatic 1.335 0.020
   RII N4 H42 single 0.860 0.020
   RII N4 C8 aromatic 1.319 0.020
   RII C8 H81 single 0.929 0.020
   RII C8 C9 aromatic 1.349 0.020
   RII C9 H91 single 0.929 0.020

loop_
  _chem_comp_angle.comp_id
  _chem_comp_angle.atom_id_1
  _chem_comp_angle.atom_id_2
  _chem_comp_angle.atom_id_3
  _chem_comp_angle.value_angle
  _chem_comp_angle.value_angle_esd
   RII N3 RE1 N1 85.00 3.000
   RII N3 RE1 C3 174.44 3.000
   RII N1 RE1 C3 90.65 3.000
   RII N3 RE1 C2 94.63 3.000
   RII N1 RE1 C2 177.28 3.000
   RII C3 RE1 C2 89.56 3.000
   RII N3 RE1 C1 94.24 3.000
   RII N1 RE1 C1 93.17 3.000
   RII C3 RE1 C1 89.43 3.000
   RII C2 RE1 C1 89.54 3.000
   RII O1 C1 RE1 180.00 3.000
   RII O2 C2 RE1 180.00 3.000
   RII O3 C3 RE1 180.00 3.000
   RII C6 N1 C4 104.71 3.000
   RII C6 N1 RE1 128.87 3.000
   RII C4 N1 RE1 126.30 3.000
   RII N2 C4 H41 124.41 3.000
   RII N2 C4 N1 111.25 3.000
   RII H41 C4 N1 124.34 3.000
   RII C5 N2 H21 126.30 3.000
   RII C5 N2 C4 107.47 3.000
   RII H21 N2 C4 126.23 3.000
   RII C6 C5 H51 126.51 3.000
   RII C6 C5 N2 106.90 3.000
   RII H51 C5 N2 126.59 3.000
   RII H61 C6 C5 125.18 3.000
   RII H61 C6 N1 125.19 3.000
   RII C5 C6 N1 109.64 3.000
   RII C9 N3 C7 104.79 3.000
   RII C9 N3 RE1 126.77 3.000
   RII C7 N3 RE1 128.43 3.000
   RII N4 C7 H71 124.43 3.000
   RII N4 C7 N3 110.93 3.000
   RII H71 C7 N3 124.64 3.000
   RII C8 N4 H42 125.91 3.000
   RII C8 N4 C7 108.52 3.000
   RII H42 N4 C7 125.58 3.000
   RII C9 C8 H81 126.51 3.000
   RII C9 C8 N4 106.99 3.000
   RII H81 C8 N4 126.50 3.000
   RII H91 C9 C8 125.71 3.000
   RII H91 C9 N3 125.53 3.000
   RII C8 C9 N3 108.75 3.000

loop_
  _chem_comp_tor.comp_id
  _chem_comp_tor.id
  _chem_comp_tor.atom_id_1
  _chem_comp_tor.atom_id_2
  _chem_comp_tor.atom_id_3
  _chem_comp_tor.atom_id_4
  _chem_comp_tor.value_angle
  _chem_comp_tor.value_angle_esd
  _chem_comp_tor.period
   RII CONST_01 C5 N2 C4 N1 -0.43 0.0 0
   RII CONST_02 N2 C5 C6 N1 1.91 0.0 0
   RII CONST_03 C5 C6 N1 C4 -2.14 0.0 0
   RII CONST_04 C6 C5 N2 C4 -0.94 0.0 0
   RII CONST_05 C6 N1 C4 N2 1.54 0.0 0
   RII CONST_06 C8 N4 C7 N3 -1.50 0.0 0
   RII CONST_07 N4 C8 C9 N3 -0.30 0.0 0
   RII CONST_08 C8 C9 N3 C7 -0.58 0.0 0
   RII CONST_09 C9 C8 N4 C7 1.06 0.0 0
   RII CONST_10 C9 N3 C7 N4 1.25 0.0 0
   RII CONST_11 N2 C4 N1 RE1 -174.62 0.0 0
   RII CONST_12 C5 C6 N1 RE1 173.89 0.0 0
   RII CONST_13 N4 C7 N3 RE1 -178.74 0.0 0
   RII CONST_14 C8 C9 N3 RE1 179.41 0.0 0
   RII CONST_15 H21 N2 C4 N1 179.45 0.0 0
   RII CONST_16 H51 C5 C6 N1 -178.06 0.0 0
   RII CONST_17 H61 C6 N1 C4 177.89 0.0 0
   RII CONST_18 C6 N1 C4 H41 -178.59 0.0 0
   RII CONST_19 H42 N4 C7 N3 178.49 0.0 0
   RII CONST_20 H81 C8 C9 N3 179.67 0.0 0
   RII CONST_21 H91 C9 N3 C7 179.28 0.0 0
   RII CONST_22 C9 N3 C7 H71 -178.86 0.0 0
   RII Var_01 C7 N3 RE1 N1 104.31 30.0 2
   RII Var_02 N3 RE1 N1 C4 -119.53 30.0 2
   RII Var_03 N1 RE1 C1 O1 151.80 30.0 3

loop_
  _chem_comp_plane_atom.comp_id
  _chem_comp_plane_atom.plane_id
  _chem_comp_plane_atom.atom_id
  _chem_comp_plane_atom.dist_esd
   RII plan-1 RE1 0.020
   RII plan-1 N1 0.020
   RII plan-1 C4 0.020
   RII plan-1 H41 0.020
   RII plan-1 N2 0.020
   RII plan-1 H21 0.020
   RII plan-1 C5 0.020
   RII plan-1 H51 0.020
   RII plan-1 C6 0.020
   RII plan-1 H61 0.020
   RII plan-2 RE1 0.020
   RII plan-2 N3 0.020
   RII plan-2 C7 0.020
   RII plan-2 H71 0.020
   RII plan-2 N4 0.020
   RII plan-2 H42 0.020
   RII plan-2 C8 0.020
   RII plan-2 H81 0.020
   RII plan-2 C9 0.020
   RII plan-2 H91 0.020

loop_
  _chem_comp_plane.comp_id
  _chem_comp_plane.id
   RII plan-1
   RII plan-2

loop_
  _chem_comp.id
  _chem_comp.three_letter_code
  _chem_comp.name
  _chem_comp.group
  _chem_comp.number_atoms_all
  _chem_comp.number_atoms_nh
  _chem_comp.desc_level
   RII RII 'Unknown                  ' ligand 25 17 .

data_comp_RI3
loop_
  _chem_comp_atom.comp_id
  _chem_comp_atom.atom_id
  _chem_comp_atom.type_symbol
  _chem_comp_atom.type_energy
  _chem_comp_atom.charge
  _chem_comp_atom.partial_charge
  _chem_comp_atom.x
  _chem_comp_atom.y
  _chem_comp_atom.z
   RI3 RE1 RE RE 0 . 0.9677 1.2900 3.1556
   RI3 C1 C CSP 0 . 1.4196 2.9763 2.4419
   RI3 O1 O OC 0 . 1.6970 4.0184 1.9897
   RI3 C2 C CSP 0 . -0.3108 1.0536 1.7468
   RI3 O2 O OC 0 . -1.0733 0.9844 0.9024
   RI3 C3 C CSP 0 . -0.3728 2.1178 4.2132
   RI3 O3 O OC 0 . -1.0568 2.7335 4.8683
   RI3 O4 O O 0 . 2.4012 1.4635 4.7925
   RI3 N3 N NR5 0 . 2.5671 0.2428 2.1189
   RI3 C7 C CR15 0 . 2.6927 -1.0453 1.9028
   RI3 H71 H HCR5 0 . 2.0759 -1.6882 2.1679
   RI3 N4 N NR15 0 . 3.8278 -1.3112 1.2522
   RI3 H42 H HNR5 0 . 4.1062 -2.0940 1.0316
   RI3 C8 C CR15 0 . 4.4465 -0.1729 1.0071
   RI3 H81 H HCR5 0 . 5.2510 -0.0675 0.5548
   RI3 C9 C CR15 0 . 3.6889 0.8099 1.5374
   RI3 H91 H HCR5 0 . 3.8850 1.7178 1.5151

loop_
  _chem_comp_bond.comp_id
  _chem_comp_bond.atom_id_1
  _chem_comp_bond.atom_id_2
  _chem_comp_bond.type
  _chem_comp_bond.value_dist
  _chem_comp_bond.value_dist_esd
   RI3 RE1 C1 single 1.886 0.020
   RI3 RE1 C2 single 1.917 0.020
   RI3 RE1 C3 single 1.898 0.020
   RI3 RE1 O4 single 2.183 0.020
   RI3 RE1 N3 single 2.175 0.020
   RI3 C1 O1 triple 1.169 0.020
   RI3 C2 O2 triple 1.140 0.020
   RI3 C3 O3 triple 1.130 0.020
   RI3 N3 C7 aromatic 1.312 0.020
   RI3 N3 C9 aromatic 1.385 0.020
   RI3 C7 H71 single 0.930 0.020
   RI3 C7 N4 aromatic 1.335 0.020
   RI3 N4 H42 single 0.860 0.020
   RI3 N4 C8 aromatic 1.319 0.020
   RI3 C8 H81 single 0.929 0.020
   RI3 C8 C9 aromatic 1.349 0.020
   RI3 C9 H91 single 0.929 0.020

loop_
  _chem_comp_angle.comp_id
  _chem_comp_angle.atom_id_1
  _chem_comp_angle.atom_id_2
  _chem_comp_angle.atom_id_3
  _chem_comp_angle.value_angle
  _chem_comp_angle.value_angle_esd
   RI3 N3 RE1 O4 85.00 3.000
   RI3 N3 RE1 C3 174.44 3.000
   RI3 O4 RE1 C3 90.65 3.000
   RI3 N3 RE1 C2 94.63 3.000
   RI3 O4 RE1 C2 177.28 3.000
   RI3 C3 RE1 C2 89.56 3.000
   RI3 N3 RE1 C1 94.24 3.000
   RI3 O4 RE1 C1 93.17 3.000
   RI3 C3 RE1 C1 89.43 3.000
   RI3 C2 RE1 C1 89.54 3.000
   RI3 O1 C1 RE1 180.00 3.000
   RI3 O2 C2 RE1 180.00 3.000
   RI3 O3 C3 RE1 180.00 3.000
   RI3 C9 N3 C7 104.79 3.000
   RI3 C9 N3 RE1 126.77 3.000
   RI3 C7 N3 RE1 128.43 3.000
   RI3 N4 C7 H71 124.43 3.000
   RI3 N4 C7 N3 110.93 3.000
   RI3 H71 C7 N3 124.64 3.000
   RI3 C8 N4 H42 125.91 3.000
   RI3 C8 N4 C7 108.52 3.000
   RI3 H42 N4 C7 125.58 3.000
   RI3 C9 C8 H81 126.51 3.000
   RI3 C9 C8 N4 106.99 3.000
   RI3 H81 C8 N4 126.50 3.000
   RI3 H91 C9 C8 125.71 3.000
   RI3 H91 C9 N3 125.53 3.000
   RI3 C8 C9 N3 108.75 3.000

loop_
  _chem_comp_tor.comp_id
  _chem_comp_tor.id
  _chem_comp_tor.atom_id_1
  _chem_comp_tor.atom_id_2
  _chem_comp_tor.atom_id_3
  _chem_comp_tor.atom_id_4
  _chem_comp_tor.value_angle
  _chem_comp_tor.value_angle_esd
  _chem_comp_tor.period
   RI3 CONST_01 C8 N4 C7 N3 -1.50 0.0 0
   RI3 CONST_02 N4 C8 C9 N3 -0.30 0.0 0
   RI3 CONST_03 C8 C9 N3 C7 -0.58 0.0 0
   RI3 CONST_04 C9 C8 N4 C7 1.06 0.0 0
   RI3 CONST_05 C9 N3 C7 N4 1.25 0.0 0
   RI3 CONST_06 N4 C7 N3 RE1 -178.74 0.0 0
   RI3 CONST_07 C8 C9 N3 RE1 179.41 0.0 0
   RI3 CONST_08 H42 N4 C7 N3 178.49 0.0 0
   RI3 CONST_09 H81 C8 C9 N3 179.67 0.0 0
   RI3 CONST_10 H91 C9 N3 C7 179.28 0.0 0
   RI3 CONST_11 C9 N3 C7 H71 -178.86 0.0 0
   RI3 Var_01 C7 N3 RE1 O4 104.31 30.0 2
   RI3 Var_02 N3 RE1 C2 O2 -117.54 30.0 3
   RI3 Var_03 C2 RE1 C1 O1 -28.02 30.0 3

loop_
  _chem_comp_plane_atom.comp_id
  _chem_comp_plane_atom.plane_id
  _chem_comp_plane_atom.atom_id
  _chem_comp_plane_atom.dist_esd
   RI3 plan-1 RE1 0.020
   RI3 plan-1 N3 0.020
   RI3 plan-1 C7 0.020
   RI3 plan-1 H71 0.020
   RI3 plan-1 N4 0.020
   RI3 plan-1 H42 0.020
   RI3 plan-1 C8 0.020
   RI3 plan-1 H81 0.020
   RI3 plan-1 C9 0.020
   RI3 plan-1 H91 0.020

loop_
  _chem_comp_plane.comp_id
  _chem_comp_plane.id
   RI3 plan-1

loop_
  _chem_comp.id
  _chem_comp.three_letter_code
  _chem_comp.name
  _chem_comp.group
  _chem_comp.number_atoms_all
  _chem_comp.number_atoms_nh
  _chem_comp.desc_level
   RI3 RI3 'Unknown                  ' ligand 17 13 .

data_comp_ACT
loop_
  _chem_comp_atom.comp_id
  _chem_comp_atom.atom_id
  _chem_comp_atom.type_symbol
  _chem_comp_atom.type_energy
  _chem_comp_atom.charge
  _chem_comp_atom.partial_charge
  _chem_comp_atom.x
  _chem_comp_atom.y
  _chem_comp_atom.z
   ACT C C C 0 0.321 -0.1346 -0.0064 -0.0178
   ACT O O O 0 -0.596 -0.7320 1.0717 -0.2881
   ACT OXT O OC -1 -0.596 -0.6277 -1.1346 0.2616
   ACT CH3 C CH3 0 -0.268 1.4289 0.0479 -0.0211
   ACT H1 H HCH3 0 0.045 1.8056 -0.2130 0.9772
   ACT H2 H HCH3 0 0.047 1.8237 -0.7030 -0.7184
   ACT H3 H HCH3 0 0.047 1.8006 1.0399 -0.3012

loop_
  _chem_comp_bond.comp_id
  _chem_comp_bond.atom_id_1
  _chem_comp_bond.atom_id_2
  _chem_comp_bond.type
  _chem_comp_bond.value_dist
  _chem_comp_bond.value_dist_esd
  _chem_comp_bond.value_dist_neutron
   ACT C O deloc 1.262 0.027 1.262
   ACT C OXT deloc 1.263 0.027 1.263
   ACT C CH3 single 1.564 0.036 1.564
   ACT CH3 H1 single 0.970 0.040 1.098
   ACT CH3 H2 single 0.970 0.040 1.098
   ACT CH3 H3 single 0.970 0.040 1.096

loop_
  _chem_comp_angle.comp_id
  _chem_comp_angle.atom_id_1
  _chem_comp_angle.atom_id_2
  _chem_comp_angle.atom_id_3
  _chem_comp_angle.value_angle
  _chem_comp_angle.value_angle_esd
   ACT CH3 C OXT 114.95 2.368
   ACT CH3 C O 116.30 2.368
   ACT OXT C O 128.75 2.314
   ACT H3 CH3 H2 109.56 2.999
   ACT H3 CH3 H1 109.33 3.000
   ACT H2 CH3 H1 106.95 3.000
   ACT H3 CH3 C 111.77 2.706
   ACT H2 CH3 C 109.69 2.706
   ACT H1 CH3 C 109.43 2.707

loop_
  _chem_comp_tor.comp_id
  _chem_comp_tor.id
  _chem_comp_tor.atom_id_1
  _chem_comp_tor.atom_id_2
  _chem_comp_tor.atom_id_3
  _chem_comp_tor.atom_id_4
  _chem_comp_tor.value_angle
  _chem_comp_tor.value_angle_esd
  _chem_comp_tor.period
   ACT Var_01 H1 CH3 C O 119.20 30.0 3

loop_
  _chem_comp_plane_atom.comp_id
  _chem_comp_plane_atom.plane_id
  _chem_comp_plane_atom.atom_id
  _chem_comp_plane_atom.dist_esd
   ACT plan-1 C 0.020
   ACT plan-1 O 0.020
   ACT plan-1 OXT 0.020
   ACT plan-1 CH3 0.020

loop_
  _chem_comp_plane.comp_id
  _chem_comp_plane.id
   ACT plan-1

loop_
  _chem_comp.id
  _chem_comp.three_letter_code
  _chem_comp.name
  _chem_comp.group
  _chem_comp.number_atoms_all
  _chem_comp.number_atoms_nh
  _chem_comp.desc_level
   ACT ACT 'acetate                  ' ligand 7 4 .

data_link_SS
loop_
  _chem_link_bond.link_id
  _chem_link_bond.atom_1_comp_id
  _chem_link_bond.atom_id_1
  _chem_link_bond.atom_2_comp_id
  _chem_link_bond.atom_id_2
  _chem_link_bond.type
  _chem_link_bond.value_dist
  _chem_link_bond.value_dist_esd
   SS 1 SG 2 SG single 2.031 0.020

loop_
  _chem_link_angle.link_id
  _chem_link_angle.atom_1_comp_id
  _chem_link_angle.atom_id_1
  _chem_link_angle.atom_2_comp_id
  _chem_link_angle.atom_id_2
  _chem_link_angle.atom_3_comp_id
  _chem_link_angle.atom_id_3
  _chem_link_angle.value_angle
  _chem_link_angle.value_angle_esd
   SS 1 CB 1 SG 2 SG 104.200 2.100
   SS 1 SG 2 SG 2 CB 104.200 2.100

loop_
  _chem_link_tor.link_id
  _chem_link_tor.id
  _chem_link_tor.atom_1_comp_id
  _chem_link_tor.atom_id_1
  _chem_link_tor.atom_2_comp_id
  _chem_link_tor.atom_id_2
  _chem_link_tor.atom_3_comp_id
  _chem_link_tor.atom_id_3
  _chem_link_tor.atom_4_comp_id
  _chem_link_tor.atom_id_4
  _chem_link_tor.value_angle
  _chem_link_tor.alt_value_angle
  _chem_link_tor.value_angle_esd
  _chem_link_tor.period
   SS ss 1 CB 1 SG 2 SG 2 CB 93.0 -86.0 10.0 1
   SS chi2_1 1 CA 1 CB 1 SG 2 SG 79.0 183.0,-73.0 20.0 1
   SS chi2_2 1 SG 2 SG 2 CB 2 CA -79.0 -183.0,73.0 20.0 1
