# Supplementary material for: Time-series analysis of rhenium(I) organometallic covalent binding to a model protein for drug development
Source: IUCrJ. 2024 Apr 19;11(Pt 3):359–73. doi: 10.1107/S2052252524002598 (PMC11067751; doi:10.1107/S2052252524002598)
Supplement: Supplementary file 2 [file m-11-00359-sup2.zip › Week 3 - P2P1_1/P2P1_1_refine_41_DPI.pdb]

REMARK   3
REMARK   3 REFINEMENT.
REMARK   3   PROGRAM     : PHENIX (1.20.1_4487: ???)
REMARK   3   AUTHORS     : Adams,Afonine,Bunkoczi,Burnley,Chen,Dar,Davis,
REMARK   3               : Draizen,Echols,Gildea,Gros,Grosse-Kunstleve,Headd,
REMARK   3               : Hintze,Hung,Ioerger,Liebschner,McCoy,McKee,Moriarty,
REMARK   3               : Oeffner,Poon,Read,Richardson,Richardson,Sacchettini,
REMARK   3               : Sauter,Sobolev,Storoni,Terwilliger,Williams,Zwart
REMARK   3
REMARK   3  X-RAY DATA.
REMARK   3  
REMARK   3  REFINEMENT TARGET : ML
REMARK   3  
REMARK   3  DATA USED IN REFINEMENT.
REMARK   3   RESOLUTION RANGE HIGH (ANGSTROMS) : 1.68    
REMARK   3   RESOLUTION RANGE LOW  (ANGSTROMS) : 40.49   
REMARK   3   MIN(FOBS/SIGMA_FOBS)              : 1.33  
REMARK   3   COMPLETENESS FOR RANGE        (%) : 98.27 
REMARK   3   NUMBER OF REFLECTIONS             : 26427     
REMARK   3   NUMBER OF REFLECTIONS (NON-ANOMALOUS) : 14397     
REMARK   3  
REMARK   3  FIT TO DATA USED IN REFINEMENT.
REMARK   3   R VALUE     (WORKING + TEST SET) : 0.1982
REMARK   3   R VALUE            (WORKING SET) : 0.1963
REMARK   3   FREE R VALUE                     : 0.2320
REMARK   3   FREE R VALUE TEST SET SIZE   (%) : 4.93  
REMARK   3   FREE R VALUE TEST SET COUNT      : 1303      
REMARK   3  
REMARK   3  FIT TO DATA USED IN REFINEMENT (IN BINS).
REMARK   3   BIN  RESOLUTION RANGE  COMPL.    NWORK NFREE   RWORK  RFREE  CCWORK CCFREE
REMARK   3     1   40.49 -    3.49    1.00     2864   131  0.1570 0.1883   0.932  0.927
REMARK   3     2    3.49 -    2.77    1.00     2833   167  0.1958 0.2302   0.917  0.846
REMARK   3     3    2.77 -    2.42    1.00     2816   173  0.2044 0.2124   0.895  0.889
REMARK   3     4    2.42 -    2.20    1.00     2820   144  0.2042 0.2683   0.895  0.803
REMARK   3     5    2.20 -    2.04    1.00     2848   142  0.2209 0.3147   0.883  0.757
REMARK   3     6    2.04 -    1.92    1.00     2847   135  0.2373 0.2827   0.850  0.792
REMARK   3     7    1.92 -    1.83    0.98     2792   138  0.2783 0.2736   0.794  0.738
REMARK   3     8    1.83 -    1.75    0.98     2768   134  0.2977 0.3332   0.735  0.655
REMARK   3     9    1.75 -    1.68    0.90     2536   139  0.3278 0.3282   0.544  0.519
REMARK   3  
REMARK   3  BULK SOLVENT MODELLING.
REMARK   3   METHOD USED        : FLAT BULK SOLVENT MODEL
REMARK   3   SOLVENT RADIUS     : 1.10    
REMARK   3   SHRINKAGE RADIUS   : 0.90    
REMARK   3   GRID STEP FACTOR   : 4.00    
REMARK   3  
REMARK   3  ERROR ESTIMATES.
REMARK   3   COORDINATE ERROR (MAXIMUM-LIKELIHOOD BASED)     : 0.25    
REMARK   3   PHASE ERROR (DEGREES, MAXIMUM-LIKELIHOOD BASED) : 29.96   
REMARK   3  
REMARK   3  STRUCTURE FACTORS CALCULATION ALGORITHM : FFT
REMARK   3  B VALUES.
REMARK   3   FROM WILSON PLOT           (A**2) : 28.74   
REMARK   3  
REMARK   3  GEOMETRY RESTRAINTS LIBRARY: GEOSTD + MONOMER LIBRARY + CDL V1.2
REMARK   3  DEVIATIONS FROM IDEAL VALUES - RMSD. RMSZ FOR BONDS AND ANGLES.
REMARK   3    BOND      :  0.015   0.078   1105  Z= 0.950
REMARK   3    ANGLE     :  1.399   7.601   1503  Z= 0.810
REMARK   3    CHIRALITY :  0.075   0.285    147
REMARK   3    PLANARITY :  0.015   0.094    195
REMARK   3    DIHEDRAL  : 16.430  83.689    391
REMARK   3    MIN NONBONDED DISTANCE : 2.090
REMARK   3  
REMARK   3  MOLPROBITY STATISTICS.
REMARK   3    ALL-ATOM CLASHSCORE : 2.39
REMARK   3    RAMACHANDRAN PLOT:
REMARK   3      OUTLIERS :  0.00 %
REMARK   3      ALLOWED  :  1.57 %
REMARK   3      FAVORED  : 98.43 %
REMARK   3    ROTAMER OUTLIERS :  1.85 %
REMARK   3    CBETA DEVIATIONS :  0.00 %
REMARK   3    PEPTIDE PLANE:
REMARK   3      CIS-PROLINE     : 0.00 %
REMARK   3      CIS-GENERAL     : 0.00 %
REMARK   3      TWISTED PROLINE : 0.00 %
REMARK   3      TWISTED GENERAL : 0.00 %
REMARK   3  
REMARK   3  RAMA-Z (RAMACHANDRAN PLOT Z-SCORE):
REMARK   3  INTERPRETATION: BAD |RAMA-Z| > 3; SUSPICIOUS 2 < |RAMA-Z| < 3; GOOD |RAMA-Z| < 2.
REMARK   3  SCORES FOR WHOLE/HELIX/SHEET/LOOP ARE SCALED INDEPENDENTLY;
REMARK   3  THEREFORE, THE VALUES ARE NOT RELATED IN A SIMPLE MANNER.
REMARK   3    WHOLE: -1.21 (0.64), RESIDUES: 134
REMARK   3    HELIX: -1.63 (0.62), RESIDUES: 51
REMARK   3    SHEET: -0.68 (1.00), RESIDUES: 14
REMARK   3    LOOP :  0.05 (0.71), RESIDUES: 69
REMARK   3  
REMARK   3                  min    max   mean <Bi,j>   iso aniso
REMARK   3     Overall:   18.39  84.54  33.68   5.99  1160     0
REMARK   3     Protein:   18.39  84.20  32.94   5.75  1031     0
REMARK   3     Water:     21.87  47.60  34.08    N/A    64     0
REMARK   3     Other:     26.41  84.54  44.95    N/A    65     0
REMARK   3     Chain  A:  18.39  84.20  33.54    N/A  1149     0
REMARK   3     Chain  C:  43.19  84.54  59.84    N/A     5     0
REMARK   3     Chain  B:  32.54  47.60  38.34    N/A     6     0
REMARK   3     Histogram:
REMARK   3         Values      Number of atoms
REMARK   3      18.39 - 25.00       182
REMARK   3      25.00 - 31.62       451
REMARK   3      31.62 - 38.23       274
REMARK   3      38.23 - 44.85       107
REMARK   3      44.85 - 51.46        56
REMARK   3      51.46 - 58.08        38
REMARK   3      58.08 - 64.69        15
REMARK   3      64.69 - 71.31        19
REMARK   3      71.31 - 77.92        12
REMARK   3      77.92 - 84.54         6
REMARK   3  
REMARK   3
LINK         NE2 HIS A  15                RE1  RI3 A2153 
LINK         OD2 ASP A 119                RE1  RII A2147 
SSBOND   1 CYS A    6    CYS A  127 
SSBOND   2 CYS A   30    CYS A  115 
SSBOND   3 CYS A   64    CYS A   80 
SSBOND   4 CYS A   76    CYS A   94 
CRYST1   80.990   80.990   37.140  90.00  90.00  90.00 P 43 21 2
SCALE1      0.012347  0.000000  0.000000        0.00000
SCALE2      0.000000  0.012347  0.000000        0.00000
SCALE3      0.000000  0.000000  0.026925        0.00000
ATOM      1  N   LYS A   1       4.748  11.449   9.835  1.00 33.72           N  0.072
ATOM      2  CA  LYS A   1       3.747  11.872   8.796  1.00 36.05           C  0.075
ATOM      3  C   LYS A   1       3.783  13.362   8.582  1.00 27.00           C  0.065
ATOM      4  O   LYS A   1       3.740  14.136   9.583  1.00 30.62           O  0.069
ATOM      5  CB  LYS A   1       2.337  11.465   9.231  1.00 33.75           C  0.072
ATOM      6  CG  LYS A   1       1.206  12.159   8.455  1.00 35.63           C  0.074
ATOM      7  CD  LYS A   1      -0.100  11.448   8.851  1.00 39.85           C  0.079
ATOM      8  CE  LYS A   1      -1.273  11.985   8.076  1.00 51.64           C  0.090
ATOM      9  NZ  LYS A   1      -1.432  11.320   6.769  1.00 52.73           N  0.091
ATOM     10  H1  LYS A   1       4.718  10.565   9.933  1.00 40.46           H  0.079
ATOM     11  H2  LYS A   1       5.564  11.691   9.576  1.00 40.46           H  0.079
ATOM     12  H3  LYS A   1       4.554  11.840  10.610  1.00 40.46           H  0.079
ATOM     13  HA  LYS A   1       3.949  11.434   7.954  1.00 43.25           H  0.082
ATOM     14  HB2 LYS A   1       2.238  10.509   9.104  1.00 40.49           H  0.079
ATOM     15  HB3 LYS A   1       2.227  11.683  10.170  1.00 40.49           H  0.079
ATOM     16  HG2 LYS A   1       1.143  13.093   8.710  1.00 42.75           H  0.082
ATOM     17  HG3 LYS A   1       1.345  12.063   7.500  1.00 42.75           H  0.082
ATOM     18  HD2 LYS A   1      -0.020  10.500   8.662  1.00 47.81           H  0.086
ATOM     19  HD3 LYS A   1      -0.269  11.590   9.796  1.00 47.81           H  0.086
ATOM     20  HE2 LYS A   1      -2.084  11.839   8.587  1.00 61.97           H  0.098
ATOM     21  HE3 LYS A   1      -1.143  12.933   7.919  1.00 61.97           H  0.098
ATOM     22  HZ1 LYS A   1      -2.133  11.660   6.338  1.00 63.27           H  0.099
ATOM     23  HZ2 LYS A   1      -0.702  11.442   6.275  1.00 63.27           H  0.099
ATOM     24  HZ3 LYS A   1      -1.560  10.447   6.886  1.00 63.27           H  0.099
ATOM     25  N   VAL A   2       3.872  13.801   7.333  1.00 31.17           N  0.070
ATOM     26  CA  VAL A   2       3.745  15.201   6.978  1.00 28.80           C  0.067
ATOM     27  C   VAL A   2       2.319  15.375   6.491  1.00 45.60           C  0.084
ATOM     28  O   VAL A   2       1.947  14.828   5.447  1.00 32.17           O  0.071
ATOM     29  CB  VAL A   2       4.739  15.650   5.907  1.00 32.09           C  0.071
ATOM     30  CG1 VAL A   2       4.392  17.047   5.530  1.00 35.58           C  0.074
ATOM     31  CG2 VAL A   2       6.177  15.574   6.452  1.00 31.02           C  0.069
ATOM     32  H   VAL A   2       4.010  13.289   6.656  1.00 37.40           H  0.076
ATOM     33  HA  VAL A   2       3.872  15.751   7.767  1.00 34.56           H  0.073
ATOM     34  HB  VAL A   2       4.665  15.082   5.124  1.00 38.50           H  0.077
ATOM     35 HG11 VAL A   2       5.173  17.467   5.137  1.00 42.68           H  0.082
ATOM     36 HG12 VAL A   2       3.667  17.034   4.886  1.00 42.68           H  0.082
ATOM     37 HG13 VAL A   2       4.124  17.533   6.326  1.00 42.68           H  0.082
ATOM     38 HG21 VAL A   2       6.793  15.858   5.758  1.00 37.22           H  0.076
ATOM     39 HG22 VAL A   2       6.254  16.159   7.222  1.00 37.22           H  0.076
ATOM     40 HG23 VAL A   2       6.368  14.659   6.711  1.00 37.22           H  0.076
ATOM     41  N   PHE A   3       1.531  16.146   7.238  1.00 33.40           N  0.072
ATOM     42  CA  PHE A   3       0.132  16.368   6.876  1.00 33.98           C  0.073
ATOM     43  C   PHE A   3       0.007  17.446   5.808  1.00 35.21           C  0.074
ATOM     44  O   PHE A   3       0.819  18.377   5.704  1.00 31.65           O  0.070
ATOM     45  CB  PHE A   3      -0.711  16.839   8.078  1.00 31.20           C  0.070
ATOM     46  CG  PHE A   3      -1.217  15.767   8.942  1.00 27.19           C  0.065
ATOM     47  CD1 PHE A   3      -0.426  15.234   9.957  1.00 29.26           C  0.067
ATOM     48  CD2 PHE A   3      -2.552  15.293   8.819  1.00 25.31           C  0.063
ATOM     49  CE1 PHE A   3      -0.930  14.247  10.770  1.00 32.17           C  0.071
ATOM     50  CE2 PHE A   3      -3.040  14.309   9.631  1.00 30.53           C  0.069
ATOM     51  CZ  PHE A   3      -2.214  13.773  10.622  1.00 36.57           C  0.075
ATOM     52  H   PHE A   3       1.780  16.550   7.955  1.00 40.07           H  0.079
ATOM     53  HA  PHE A   3      -0.250  15.545   6.533  1.00 40.76           H  0.080
ATOM     54  HB2 PHE A   3      -0.167  17.425   8.627  1.00 37.44           H  0.076
ATOM     55  HB3 PHE A   3      -1.477  17.328   7.740  1.00 37.44           H  0.076
ATOM     56  HD1 PHE A   3       0.448  15.530  10.070  1.00 35.10           H  0.074
ATOM     57  HD2 PHE A   3      -3.088  15.651   8.154  1.00 30.36           H  0.069
ATOM     58  HE1 PHE A   3      -0.387  13.885  11.433  1.00 38.60           H  0.078
ATOM     59  HE2 PHE A   3      -3.911  14.000   9.526  1.00 36.63           H  0.076
ATOM     60  HZ  PHE A   3      -2.534  13.107  11.187  1.00 43.88           H  0.083
ATOM     61  N   GLY A   4      -1.020  17.324   4.996  1.00 35.66           N  0.075
ATOM     62  CA  GLY A   4      -1.454  18.450   4.237  1.00 32.44           C  0.071
ATOM     63  C   GLY A   4      -2.323  19.358   5.087  1.00 27.53           C  0.065
ATOM     64  O   GLY A   4      -2.928  18.927   6.055  1.00 32.62           O  0.071
ATOM     65  H   GLY A   4      -1.474  16.604   4.872  1.00 42.78           H  0.082
ATOM     66  HA2 GLY A   4      -0.688  18.954   3.920  1.00 38.92           H  0.078
ATOM     67  HA3 GLY A   4      -1.970  18.151   3.472  1.00 38.92           H  0.078
ATOM     68  N   ARG A   5      -2.346  20.635   4.724  1.00 30.63           N  0.069
ATOM     69  CA  ARG A   5      -3.143  21.613   5.451  1.00 30.07           C  0.068
ATOM     70  C   ARG A   5      -4.576  21.128   5.660  1.00 35.28           C  0.074
ATOM     71  O   ARG A   5      -5.041  21.009   6.800  1.00 27.14           O  0.065
ATOM     72  CB  ARG A   5      -3.072  22.913   4.673  1.00 36.89           C  0.076
ATOM     73  CG  ARG A   5      -3.904  24.042   5.192  1.00 35.55           C  0.074
ATOM     74  CD  ARG A   5      -3.645  25.261   4.301  1.00 43.63           C  0.082
ATOM     75  NE  ARG A   5      -4.225  25.140   2.967  1.00 45.76           N  0.084
ATOM     76  CZ  ARG A   5      -5.495  25.409   2.657  1.00 38.15           C  0.077
ATOM     77  NH1 ARG A   5      -6.377  25.740   3.576  1.00 37.02           N  0.076
ATOM     78  NH2 ARG A   5      -5.888  25.351   1.384  1.00 45.92           N  0.085
ATOM     79  H   ARG A   5      -1.908  20.961   4.059  1.00 36.75           H  0.076
ATOM     80  HA  ARG A   5      -2.746  21.762   6.323  1.00 36.08           H  0.075
ATOM     81  HB2 ARG A   5      -2.149  23.213   4.668  1.00 44.26           H  0.083
ATOM     82  HB3 ARG A   5      -3.358  22.738   3.763  1.00 44.26           H  0.083
ATOM     83  HG2 ARG A   5      -4.845  23.812   5.144  1.00 42.65           H  0.081
ATOM     84  HG3 ARG A   5      -3.644  24.255   6.102  1.00 42.65           H  0.081
ATOM     85  HD2 ARG A   5      -4.029  26.045   4.723  1.00 52.35           H  0.090
ATOM     86  HD3 ARG A   5      -2.688  25.378   4.199  1.00 52.35           H  0.090
ATOM     87  HE  ARG A   5      -3.709  24.875   2.332  1.00 54.90           H  0.092
ATOM     88 HH11 ARG A   5      -6.143  25.787   4.402  1.00 44.41           H  0.083
ATOM     89 HH12 ARG A   5      -7.190  25.908   3.350  1.00 44.41           H  0.083
ATOM     90 HH21 ARG A   5      -5.326  25.135   0.770  1.00 55.09           H  0.093
ATOM     91 HH22 ARG A   5      -6.706  25.519   1.178  1.00 55.09           H  0.093
ATOM     92  N   CYS A   6      -5.315  20.849   4.578  1.00 32.12           N  0.071
ATOM     93  CA  CYS A   6      -6.730  20.492   4.774  1.00 35.75           C  0.075
ATOM     94  C   CYS A   6      -6.901  19.157   5.513  1.00 30.55           C  0.069
ATOM     95  O   CYS A   6      -7.826  19.009   6.307  1.00 31.75           O  0.070
ATOM     96  CB  CYS A   6      -7.474  20.494   3.428  1.00 35.04           C  0.074
ATOM     97  SG  CYS A   6      -7.775  22.251   2.813  1.00 35.93           S  0.075
ATOM     98  H   CYS A   6      -5.041  20.857   3.763  1.00 38.53           H  0.077
ATOM     99  HA  CYS A   6      -7.138  21.176   5.327  1.00 42.90           H  0.082
ATOM    100  HB2 CYS A   6      -6.941  20.027   2.766  1.00 42.05           H  0.081
ATOM    101  HB3 CYS A   6      -8.334  20.058   3.536  1.00 42.05           H  0.081
ATOM    102  N   GLU A   7      -6.021  18.173   5.282  1.00 29.84           N  0.068
ATOM    103  CA  GLU A   7      -6.133  16.918   6.015  1.00 37.45           C  0.076
ATOM    104  C   GLU A   7      -5.923  17.136   7.512  1.00 26.33           C  0.064
ATOM    105  O   GLU A   7      -6.589  16.503   8.361  1.00 28.79           O  0.067
ATOM    106  CB  GLU A   7      -5.130  15.909   5.468  1.00 43.19           C  0.082
ATOM    107  CG  GLU A   7      -4.904  14.729   6.441  1.00 55.87           C  0.093
ATOM    108  CD  GLU A   7      -3.863  13.706   5.928  1.00 61.25           C  0.098
ATOM    109  OE1 GLU A   7      -2.835  14.140   5.297  1.00 45.68           O  0.084
ATOM    110  OE2 GLU A   7      -4.094  12.486   6.176  1.00 57.29           O  0.094
ATOM    111  H   GLU A   7      -5.370  18.210   4.721  1.00 35.81           H  0.075
ATOM    112  HA  GLU A   7      -7.024  16.556   5.887  1.00 44.94           H  0.084
ATOM    113  HB2 GLU A   7      -5.464  15.551   4.631  1.00 51.82           H  0.090
ATOM    114  HB3 GLU A   7      -4.278  16.351   5.327  1.00 51.82           H  0.090
ATOM    115  HG2 GLU A   7      -4.616  15.045   7.301  1.00 67.04           H  0.102
ATOM    116  HG3 GLU A   7      -5.745  14.256   6.541  1.00 67.04           H  0.102
ATOM    117  N   LEU A   8      -4.978  18.004   7.868  1.00 34.48           N  0.073
ATOM    118  CA  LEU A   8      -4.760  18.246   9.291  1.00 27.98           C  0.066
ATOM    119  C   LEU A   8      -5.947  18.982   9.904  1.00 26.00           C  0.064
ATOM    120  O   LEU A   8      -6.350  18.686  11.039  1.00 28.99           O  0.067
ATOM    121  CB  LEU A   8      -3.457  19.047   9.531  1.00 27.89           C  0.066
ATOM    122  CG  LEU A   8      -3.133  19.316  11.021  1.00 28.38           C  0.066
ATOM    123  CD1 LEU A   8      -2.997  17.999  11.807  1.00 33.67           C  0.072
ATOM    124  CD2 LEU A   8      -1.867  20.164  11.080  1.00 29.13           C  0.067
ATOM    125  H   LEU A   8      -4.471  18.447   7.333  1.00 41.38           H  0.080
ATOM    126  HA  LEU A   8      -4.674  17.392   9.742  1.00 33.57           H  0.072
ATOM    127  HB2 LEU A   8      -2.714  18.551   9.155  1.00 33.46           H  0.072
ATOM    128  HB3 LEU A   8      -3.535  19.906   9.087  1.00 33.46           H  0.072
ATOM    129  HG  LEU A   8      -3.855  19.829  11.417  1.00 34.05           H  0.073
ATOM    130 HD11 LEU A   8      -2.666  18.197  12.697  1.00 40.40           H  0.079
ATOM    131 HD12 LEU A   8      -3.867  17.573  11.865  1.00 40.40           H  0.079
ATOM    132 HD13 LEU A   8      -2.373  17.418  11.344  1.00 40.40           H  0.079
ATOM    133 HD21 LEU A   8      -1.583  20.244  12.004  1.00 34.95           H  0.074
ATOM    134 HD22 LEU A   8      -1.174  19.732  10.556  1.00 34.95           H  0.074
ATOM    135 HD23 LEU A   8      -2.058  21.042  10.714  1.00 34.95           H  0.074
ATOM    136  N   ALA A   9      -6.460  19.997   9.205  1.00 29.26           N  0.067
ATOM    137  CA  ALA A   9      -7.652  20.659   9.701  1.00 23.61           C  0.061
ATOM    138  C   ALA A   9      -8.767  19.634   9.976  1.00 27.79           C  0.066
ATOM    139  O   ALA A   9      -9.480  19.710  10.990  1.00 28.82           O  0.067
ATOM    140  CB  ALA A   9      -8.144  21.677   8.685  1.00 31.85           C  0.070
ATOM    141  H   ALA A   9      -6.145  20.308   8.467  1.00 35.10           H  0.074
ATOM    142  HA  ALA A   9      -7.447  21.122  10.528  1.00 28.33           H  0.066
ATOM    143  HB1 ALA A   9      -8.940  22.110   9.032  1.00 38.22           H  0.077
ATOM    144  HB2 ALA A   9      -7.447  22.335   8.535  1.00 38.22           H  0.077
ATOM    145  HB3 ALA A   9      -8.351  21.219   7.855  1.00 38.22           H  0.077
ATOM    146  N   ALA A  10      -8.962  18.676   9.061  1.00 34.06           N  0.073
ATOM    147  CA  ALA A  10     -10.019  17.691   9.244  1.00 31.86           C  0.070
ATOM    148  C   ALA A  10      -9.783  16.828  10.474  1.00 35.13           C  0.074
ATOM    149  O   ALA A  10     -10.702  16.561  11.263  1.00 29.41           O  0.068
ATOM    150  CB  ALA A  10     -10.105  16.821   7.987  1.00 35.13           C  0.074
ATOM    151  H   ALA A  10      -8.502  18.580   8.341  1.00 40.87           H  0.080
ATOM    152  HA  ALA A  10     -10.867  18.150   9.354  1.00 38.22           H  0.077
ATOM    153  HB1 ALA A  10     -10.808  16.164   8.106  1.00 42.15           H  0.081
ATOM    154  HB2 ALA A  10     -10.306  17.387   7.225  1.00 42.15           H  0.081
ATOM    155  HB3 ALA A  10      -9.254  16.375   7.853  1.00 42.15           H  0.081
ATOM    156  N   ALA A  11      -8.566  16.329  10.619  1.00 31.83           N  0.070
ATOM    157  CA  ALA A  11      -8.248  15.510  11.770  1.00 29.29           C  0.068
ATOM    158  C   ALA A  11      -8.408  16.286  13.046  1.00 28.80           C  0.067
ATOM    159  O   ALA A  11      -8.858  15.759  14.069  1.00 33.30           O  0.072
ATOM    160  CB  ALA A  11      -6.789  15.016  11.661  1.00 35.39           C  0.074
ATOM    161  H   ALA A  11      -7.914  16.449  10.071  1.00 38.19           H  0.077
ATOM    162  HA  ALA A  11      -8.838  14.741  11.797  1.00 35.15           H  0.074
ATOM    163  HB1 ALA A  11      -6.583  14.468  12.435  1.00 42.46           H  0.081
ATOM    164  HB2 ALA A  11      -6.693  14.493  10.850  1.00 42.46           H  0.081
ATOM    165  HB3 ALA A  11      -6.197  15.784  11.632  1.00 42.46           H  0.081
ATOM    166  N   MET A  12      -7.910  17.524  13.048  1.00 27.31           N  0.065
ATOM    167  CA  MET A  12      -8.014  18.348  14.248  1.00 28.48           C  0.067
ATOM    168  C   MET A  12      -9.467  18.580  14.599  1.00 28.97           C  0.067
ATOM    169  O   MET A  12      -9.818  18.627  15.782  1.00 30.09           O  0.068
ATOM    170  CB  MET A  12      -7.271  19.612  13.912  1.00 26.85           C  0.065
ATOM    171  CG  MET A  12      -5.803  19.597  14.435  1.00 24.04           C  0.061
ATOM    172  SD  MET A  12      -4.986  21.156  13.915  1.00 26.24           S  0.064
ATOM    173  CE  MET A  12      -3.378  20.986  14.725  1.00 24.91           C  0.062
ATOM    174  H   MET A  12      -7.516  17.895  12.381  1.00 32.76           H  0.071
ATOM    175  HA  MET A  12      -7.565  17.909  14.987  1.00 34.17           H  0.073
ATOM    176  HB2 MET A  12      -7.253  19.742  12.952  1.00 32.22           H  0.071
ATOM    177  HB3 MET A  12      -7.725  20.359  14.333  1.00 32.22           H  0.071
ATOM    178  HG2 MET A  12      -5.796  19.544  15.403  1.00 28.84           H  0.067
ATOM    179  HG3 MET A  12      -5.324  18.849  14.046  1.00 28.84           H  0.067
ATOM    180  HE1 MET A  12      -2.839  21.766  14.522  1.00 29.88           H  0.068
ATOM    181  HE2 MET A  12      -3.513  20.917  15.683  1.00 29.88           H  0.068
ATOM    182  HE3 MET A  12      -2.941  20.186  14.393  1.00 29.88           H  0.068
ATOM    183  N   LYS A  13     -10.332  18.742  13.593  1.00 27.00           N  0.065
ATOM    184  CA  LYS A  13     -11.779  18.838  13.870  1.00 31.05           C  0.070
ATOM    185  C   LYS A  13     -12.348  17.527  14.438  1.00 27.93           C  0.066
ATOM    186  O   LYS A  13     -13.155  17.567  15.369  1.00 32.82           O  0.071
ATOM    187  CB  LYS A  13     -12.556  19.265  12.616  1.00 45.63           C  0.084
ATOM    188  CG  LYS A  13     -14.023  19.811  12.881  1.00 40.00           C  0.079
ATOM    189  CD  LYS A  13     -14.810  20.029  11.532  1.00 45.21           C  0.084
ATOM    190  CE  LYS A  13     -16.312  20.363  11.666  1.00 55.28           C  0.093
ATOM    191  NZ  LYS A  13     -16.669  21.635  10.903  1.00 65.56           N  0.101
ATOM    192  H   LYS A  13     -10.119  18.798  12.762  1.00 32.39           H  0.071
ATOM    193  HA  LYS A  13     -11.915  19.525  14.541  1.00 37.25           H  0.076
ATOM    194  HB2 LYS A  13     -12.059  19.969  12.171  1.00 54.75           H  0.092
ATOM    195  HB3 LYS A  13     -12.632  18.499  12.026  1.00 54.75           H  0.092
ATOM    196  HG2 LYS A  13     -14.512  19.168  13.418  1.00 47.99           H  0.086
ATOM    197  HG3 LYS A  13     -13.969  20.662  13.343  1.00 47.99           H  0.086
ATOM    198  HD2 LYS A  13     -14.393  20.761  11.051  1.00 54.25           H  0.092
ATOM    199  HD3 LYS A  13     -14.741  19.218  11.005  1.00 54.25           H  0.092
ATOM    200  HE2 LYS A  13     -16.836  19.633  11.302  1.00 66.33           H  0.102
ATOM    201  HE3 LYS A  13     -16.528  20.499  12.602  1.00 66.33           H  0.102
ATOM    202  HZ1 LYS A  13     -17.537  21.810  10.993  1.00 78.66           H  0.111
ATOM    203  HZ2 LYS A  13     -16.201  22.322  11.222  1.00 78.66           H  0.111
ATOM    204  HZ3 LYS A  13     -16.482  21.534  10.039  1.00 78.66           H  0.111
ATOM    205  N   ARG A  14     -12.032  16.365  13.831  1.00 37.07           N  0.076
ATOM    206  CA  ARG A  14     -12.492  15.092  14.408  1.00 34.34           C  0.073
ATOM    207  C   ARG A  14     -12.103  14.992  15.882  1.00 46.19           C  0.085
ATOM    208  O   ARG A  14     -12.789  14.367  16.701  1.00 39.31           O  0.078
ATOM    209  CB  ARG A  14     -11.890  13.883  13.676  1.00 44.76           C  0.083
ATOM    210  CG  ARG A  14     -12.504  13.515  12.317  1.00 64.13           C  0.100
ATOM    211  CD  ARG A  14     -13.831  12.711  12.436  1.00 75.78           C  0.109
ATOM    212  NE  ARG A  14     -13.723  11.324  12.905  1.00 76.39           N  0.109
ATOM    213  CZ  ARG A  14     -14.675  10.685  13.582  1.00 78.56           C  0.111
ATOM    214  NH1 ARG A  14     -15.773  11.308  13.985  1.00 64.87           N  0.101
ATOM    215  NH2 ARG A  14     -14.528   9.387  13.853  1.00 64.85           N  0.100
ATOM    216  H   ARG A  14     -11.569  16.291  13.110  1.00 44.48           H  0.083
ATOM    217  HA  ARG A  14     -13.458  15.040  14.342  1.00 41.20           H  0.080
ATOM    218  HB2 ARG A  14     -10.948  14.060  13.526  1.00 53.71           H  0.091
ATOM    219  HB3 ARG A  14     -11.981  13.107  14.250  1.00 53.71           H  0.091
ATOM    220  HG2 ARG A  14     -12.693  14.330  11.827  1.00 76.94           H  0.109
ATOM    221  HG3 ARG A  14     -11.870  12.972  11.823  1.00 76.94           H  0.109
ATOM    222  HD2 ARG A  14     -14.405  13.189  13.053  1.00 90.94           H  0.119
ATOM    223  HD3 ARG A  14     -14.250  12.687  11.562  1.00 90.94           H  0.119
ATOM    224  HE  ARG A  14     -12.997  10.896  12.731  1.00 91.67           H  0.119
ATOM    225 HH11 ARG A  14     -15.890  12.142  13.815  1.00 77.84           H  0.110
ATOM    226 HH12 ARG A  14     -16.374  10.874  14.421  1.00 77.84           H  0.110
ATOM    227 HH21 ARG A  14     -13.819   8.972  13.599  1.00 77.81           H  0.110
ATOM    228 HH22 ARG A  14     -15.135   8.969  14.295  1.00 77.81           H  0.110
ATOM    229  N   HIS A  15     -10.950  15.566  16.205  1.00 38.73           N  0.078
ATOM    230  CA  HIS A  15     -10.376  15.440  17.560  1.00 31.37           C  0.070
ATOM    231  C   HIS A  15     -10.831  16.556  18.499  1.00 36.75           C  0.076
ATOM    232  O   HIS A  15     -10.219  16.651  19.550  1.00 33.31           O  0.072
ATOM    233  CB  HIS A  15      -8.860  15.279  17.402  1.00 42.77           C  0.082
ATOM    234  CG  HIS A  15      -8.438  13.907  16.990  1.00 31.80           C  0.070
ATOM    235  ND1 HIS A  15      -8.407  12.858  17.861  1.00 46.93           N  0.085
ATOM    236  CD2 HIS A  15      -8.051  13.394  15.808  1.00 49.83           C  0.088
ATOM    237  CE1 HIS A  15      -7.934  11.790  17.271  1.00 51.64           C  0.090
ATOM    238  NE2 HIS A  15      -7.702  12.098  16.016  1.00 47.86           N  0.086
ATOM    239  H   HIS A  15     -10.473  16.035  15.665  1.00 46.47           H  0.085
ATOM    240  HA  HIS A  15     -10.702  14.611  17.943  1.00 37.63           H  0.077
ATOM    241  HB2 HIS A  15      -8.547  15.902  16.727  1.00 51.32           H  0.089
ATOM    242  HB3 HIS A  15      -8.436  15.474  18.251  1.00 51.32           H  0.089
ATOM    243  HD1 HIS A  15      -8.591  12.913  18.699  1.00 56.31           H  0.094
ATOM    244  HD2 HIS A  15      -7.949  13.867  15.014  1.00 59.79           H  0.096
ATOM    245  HE1 HIS A  15      -7.828  10.951  17.658  1.00 61.96           H  0.098
ATOM    246  N   GLY A  16     -11.826  17.390  18.153  1.00 32.39           N  0.071
ATOM    247  CA  GLY A  16     -12.392  18.285  19.131  1.00 28.42           C  0.067
ATOM    248  C   GLY A  16     -11.667  19.576  19.371  1.00 28.57           C  0.067
ATOM    249  O   GLY A  16     -11.927  20.226  20.374  1.00 32.26           O  0.071
ATOM    250  H   GLY A  16     -12.175  17.445  17.369  1.00 38.86           H  0.078
ATOM    251  HA2 GLY A  16     -13.297  18.505  18.859  1.00 34.10           H  0.073
ATOM    252  HA3 GLY A  16     -12.446  17.819  19.980  1.00 34.10           H  0.073
ATOM    253  N   LEU A  17     -10.788  19.978  18.457  1.00 33.21           N  0.072
ATOM    254  CA  LEU A  17     -10.013  21.241  18.601  1.00 30.63           C  0.069
ATOM    255  C   LEU A  17     -10.760  22.443  17.995  1.00 34.46           C  0.073
ATOM    256  O   LEU A  17     -10.349  23.559  18.311  1.00 34.39           O  0.073
ATOM    257  CB  LEU A  17      -8.640  21.093  17.940  1.00 26.22           C  0.064
ATOM    258  CG  LEU A  17      -7.538  20.464  18.787  1.00 27.70           C  0.066
ATOM    259  CD1 LEU A  17      -6.204  20.605  18.077  1.00 24.69           C  0.062
ATOM    260  CD2 LEU A  17      -7.472  21.085  20.173  1.00 35.44           C  0.074
ATOM    261  H   LEU A  17     -10.612  19.544  17.736  1.00 39.84           H  0.079
ATOM    262  HA  LEU A  17      -9.895  21.425  19.544  1.00 36.76           H  0.076
ATOM    263  HB2 LEU A  17      -8.743  20.542  17.148  1.00 31.46           H  0.070
ATOM    264  HB3 LEU A  17      -8.333  21.975  17.679  1.00 31.46           H  0.070
ATOM    265  HG  LEU A  17      -7.722  19.517  18.892  1.00 33.24           H  0.072
ATOM    266 HD11 LEU A  17      -5.698  19.785  18.188  1.00 29.63           H  0.068
ATOM    267 HD12 LEU A  17      -6.367  20.771  17.136  1.00 29.63           H  0.068
ATOM    268 HD13 LEU A  17      -5.719  21.351  18.463  1.00 29.63           H  0.068
ATOM    269 HD21 LEU A  17      -6.600  20.904  20.558  1.00 42.52           H  0.081
ATOM    270 HD22 LEU A  17      -7.608  22.042  20.096  1.00 42.52           H  0.081
ATOM    271 HD23 LEU A  17      -8.166  20.696  20.728  1.00 42.52           H  0.081
ATOM    272  N   ASP A  18     -11.784  22.252  17.157  1.00 31.40           N  0.070
ATOM    273  CA  ASP A  18     -12.534  23.398  16.620  1.00 37.17           C  0.076
ATOM    274  C   ASP A  18     -13.281  24.070  17.763  1.00 33.22           C  0.072
ATOM    275  O   ASP A  18     -14.182  23.484  18.399  1.00 30.22           O  0.069
ATOM    276  CB  ASP A  18     -13.483  23.016  15.497  1.00 40.04           C  0.079
ATOM    277  CG  ASP A  18     -14.098  24.247  14.775  1.00 53.51           C  0.091
ATOM    278  OD1 ASP A  18     -13.533  25.395  14.835  1.00 43.26           O  0.082
ATOM    279  OD2 ASP A  18     -15.148  24.011  14.103  1.00 55.95           O  0.093
ATOM    280  H   ASP A  18     -12.062  21.484  16.887  1.00 37.68           H  0.077
ATOM    281  HA  ASP A  18     -11.902  24.041  16.262  1.00 44.60           H  0.083
ATOM    282  HB2 ASP A  18     -12.998  22.495  14.838  1.00 48.04           H  0.086
ATOM    283  HB3 ASP A  18     -14.211  22.491  15.865  1.00 48.04           H  0.086
ATOM    284  N   ASN A  19     -12.852  25.287  18.030  1.00 28.11           N  0.066
ATOM    285  CA  ASN A  19     -13.337  26.158  19.084  1.00 31.89           C  0.070
ATOM    286  C   ASN A  19     -13.038  25.630  20.483  1.00 36.82           C  0.076
ATOM    287  O   ASN A  19     -13.700  26.014  21.452  1.00 29.96           O  0.068
ATOM    288  CB  ASN A  19     -14.825  26.441  18.953  1.00 31.05           C  0.070
ATOM    289  CG  ASN A  19     -15.105  27.944  18.943  1.00 46.91           C  0.085
ATOM    290  OD1 ASN A  19     -14.447  28.716  18.215  1.00 57.89           O  0.095
ATOM    291  ND2 ASN A  19     -16.010  28.381  19.815  1.00 60.53           N  0.097
ATOM    292  H   ASN A  19     -12.226  25.660  17.573  1.00 33.72           H  0.072
ATOM    293  HA  ASN A  19     -12.878  27.008  19.001  1.00 38.26           H  0.077
ATOM    294  HB2 ASN A  19     -15.149  26.069  18.118  1.00 37.25           H  0.076
ATOM    295  HB3 ASN A  19     -15.300  26.046  19.701  1.00 37.25           H  0.076
ATOM    296 HD21 ASN A  19     -16.433  27.821  20.312  1.00 72.63           H  0.106
ATOM    297 HD22 ASN A  19     -16.199  29.219  19.855  1.00 72.63           H  0.106
ATOM    298  N   TYR A  20     -12.016  24.797  20.631  1.00 28.00           N  0.066
ATOM    299  CA  TYR A  20     -11.650  24.333  21.970  1.00 25.03           C  0.062
ATOM    300  C   TYR A  20     -11.047  25.503  22.735  1.00 31.22           C  0.070
ATOM    301  O   TYR A  20     -10.115  26.176  22.243  1.00 27.56           O  0.066
ATOM    302  CB  TYR A  20     -10.674  23.184  21.913  1.00 27.98           C  0.066
ATOM    303  CG  TYR A  20     -10.429  22.561  23.278  1.00 28.67           C  0.067
ATOM    304  CD1 TYR A  20      -9.428  23.035  24.115  1.00 29.82           C  0.068
ATOM    305  CD2 TYR A  20     -11.274  21.543  23.752  1.00 35.09           C  0.074
ATOM    306  CE1 TYR A  20      -9.233  22.484  25.397  1.00 30.27           C  0.069
ATOM    307  CE2 TYR A  20     -11.087  20.995  25.023  1.00 32.39           C  0.071
ATOM    308  CZ  TYR A  20     -10.087  21.497  25.856  1.00 28.42           C  0.067
ATOM    309  OH  TYR A  20      -9.892  20.941  27.080  1.00 35.31           O  0.074
ATOM    310  H   TYR A  20     -11.527  24.490  19.993  1.00 33.59           H  0.072
ATOM    311  HA  TYR A  20     -12.446  24.037  22.438  1.00 30.04           H  0.068
ATOM    312  HB2 TYR A  20     -11.028  22.496  21.328  1.00 33.57           H  0.072
ATOM    313  HB3 TYR A  20      -9.825  23.506  21.572  1.00 33.57           H  0.072
ATOM    314  HD1 TYR A  20      -8.871  23.719  23.821  1.00 35.78           H  0.075
ATOM    315  HD2 TYR A  20     -11.961  21.226  23.211  1.00 42.10           H  0.081
ATOM    316  HE1 TYR A  20      -8.556  22.808  25.946  1.00 36.32           H  0.075
ATOM    317  HE2 TYR A  20     -11.649  20.319  25.326  1.00 38.86           H  0.078
ATOM    318  HH  TYR A  20     -10.480  20.360  27.229  1.00 42.36           H  0.081
ATOM    319  N   ARG A  21     -11.515  25.697  23.956  1.00 31.14           N  0.070
ATOM    320  CA  ARG A  21     -11.157  26.880  24.754  1.00 27.39           C  0.065
ATOM    321  C   ARG A  21     -11.347  28.163  23.968  1.00 29.39           C  0.068
ATOM    322  O   ARG A  21     -10.636  29.135  24.205  1.00 26.86           O  0.065
ATOM    323  CB  ARG A  21      -9.712  26.845  25.286  1.00 31.12           C  0.070
ATOM    324  CG  ARG A  21      -9.617  26.088  26.555  1.00 37.31           C  0.076
ATOM    325  CD  ARG A  21     -10.019  26.869  27.764  1.00 35.74           C  0.075
ATOM    326  NE  ARG A  21     -10.372  25.851  28.754  1.00 66.08           N  0.101
ATOM    327  CZ  ARG A  21     -10.393  26.027  30.065  1.00 77.22           C  0.110
ATOM    328  NH1 ARG A  21     -10.010  27.169  30.613  1.00 62.44           N  0.099
ATOM    329  NH2 ARG A  21     -10.781  25.019  30.848  1.00 66.93           N  0.102
ATOM    330  H   ARG A  21     -12.049  25.156  24.358  1.00 37.36           H  0.076
ATOM    331  HA  ARG A  21     -11.748  26.920  25.522  1.00 32.87           H  0.072
ATOM    332  HB2 ARG A  21      -9.142  26.412  24.632  1.00 37.33           H  0.076
ATOM    333  HB3 ARG A  21      -9.397  27.745  25.460  1.00 37.33           H  0.076
ATOM    334  HG2 ARG A  21     -10.195  25.312  26.494  1.00 44.77           H  0.083
ATOM    335  HG3 ARG A  21      -8.698  25.803  26.680  1.00 44.77           H  0.083
ATOM    336  HD2 ARG A  21      -9.274  27.397  28.091  1.00 42.88           H  0.082
ATOM    337  HD3 ARG A  21     -10.794  27.420  27.574  1.00 42.88           H  0.082
ATOM    338  HE  ARG A  21     -10.642  25.090  28.459  1.00 79.29           H  0.111
ATOM    339 HH11 ARG A  21      -9.757  27.823  30.116  1.00 74.93           H  0.108
ATOM    340 HH12 ARG A  21     -10.026  27.261  31.468  1.00 74.93           H  0.108
ATOM    341 HH21 ARG A  21     -11.026  24.272  30.498  1.00 80.31           H  0.112
ATOM    342 HH22 ARG A  21     -10.793  25.118  31.702  1.00 80.31           H  0.112
ATOM    343  N   GLY A  22     -12.286  28.152  23.016  1.00 32.85           N  0.072
ATOM    344  CA  GLY A  22     -12.599  29.316  22.216  1.00 26.43           C  0.064
ATOM    345  C   GLY A  22     -11.666  29.571  21.041  1.00 28.97           C  0.067
ATOM    346  O   GLY A  22     -11.770  30.631  20.386  1.00 27.63           O  0.066
ATOM    347  H   GLY A  22     -12.761  27.463  22.819  1.00 39.41           H  0.078
ATOM    348  HA2 GLY A  22     -13.499  29.222  21.866  1.00 31.71           H  0.070
ATOM    349  HA3 GLY A  22     -12.581  30.101  22.785  1.00 31.71           H  0.070
ATOM    350  N   TYR A  23     -10.791  28.625  20.714  1.00 25.89           N  0.063
ATOM    351  CA  TYR A  23      -9.850  28.805  19.621  1.00 22.46           C  0.059
ATOM    352  C   TYR A  23     -10.343  28.085  18.373  1.00 23.39           C  0.060
ATOM    353  O   TYR A  23     -10.361  26.849  18.320  1.00 26.66           O  0.064
ATOM    354  CB  TYR A  23      -8.462  28.304  20.011  1.00 23.70           C  0.061
ATOM    355  CG  TYR A  23      -7.779  29.266  20.986  1.00 22.36           C  0.059
ATOM    356  CD1 TYR A  23      -7.012  30.361  20.538  1.00 23.29           C  0.060
ATOM    357  CD2 TYR A  23      -7.946  29.084  22.361  1.00 23.00           C  0.060
ATOM    358  CE1 TYR A  23      -6.420  31.227  21.450  1.00 20.90           C  0.057
ATOM    359  CE2 TYR A  23      -7.358  29.906  23.236  1.00 22.36           C  0.059
ATOM    360  CZ  TYR A  23      -6.595  30.969  22.789  1.00 25.31           C  0.063
ATOM    361  OH  TYR A  23      -6.026  31.849  23.681  1.00 25.91           O  0.064
ATOM    362  H   TYR A  23     -10.724  27.866  21.113  1.00 31.06           H  0.070
ATOM    363  HA  TYR A  23      -9.778  29.749  19.413  1.00 26.94           H  0.065
ATOM    364  HB2 TYR A  23      -8.543  27.439  20.442  1.00 28.44           H  0.067
ATOM    365  HB3 TYR A  23      -7.911  28.234  19.216  1.00 28.44           H  0.067
ATOM    366  HD1 TYR A  23      -6.900  30.504  19.626  1.00 27.94           H  0.066
ATOM    367  HD2 TYR A  23      -8.446  28.364  22.672  1.00 27.59           H  0.066
ATOM    368  HE1 TYR A  23      -5.907  31.948  21.163  1.00 25.07           H  0.062
ATOM    369  HE2 TYR A  23      -7.475  29.772  24.149  1.00 26.83           H  0.065
ATOM    370  HH  TYR A  23      -6.240  31.640  24.466  1.00 31.09           H  0.070
ATOM    371  N   SER A  24     -10.727  28.866  17.371  1.00 25.93           N  0.064
ATOM    372  CA  SER A  24     -11.200  28.317  16.110  1.00 28.42           C  0.067
ATOM    373  C   SER A  24     -10.114  27.464  15.440  1.00 31.34           C  0.070
ATOM    374  O   SER A  24      -8.896  27.655  15.638  1.00 25.26           O  0.063
ATOM    375  CB  SER A  24     -11.622  29.467  15.194  1.00 27.44           C  0.065
ATOM    376  OG  SER A  24     -10.475  30.123  14.715  1.00 28.79           O  0.067
ATOM    377  H   SER A  24     -10.723  29.726  17.398  1.00 31.11           H  0.070
ATOM    378  HA  SER A  24     -11.974  27.755  16.273  1.00 34.09           H  0.073
ATOM    379  HB2 SER A  24     -12.125  29.112  14.444  1.00 32.92           H  0.072
ATOM    380  HB3 SER A  24     -12.164  30.095  15.696  1.00 32.92           H  0.072
ATOM    381  HG  SER A  24     -10.085  29.645  14.144  1.00 34.54           H  0.073
ATOM    382  N   LEU A  25     -10.592  26.542  14.597  1.00 25.99           N  0.064
ATOM    383  CA  LEU A  25      -9.746  25.560  13.937  1.00 21.17           C  0.057
ATOM    384  C   LEU A  25      -8.536  26.169  13.266  1.00 20.08           C  0.056
ATOM    385  O   LEU A  25      -7.455  25.539  13.225  1.00 25.32           O  0.063
ATOM    386  CB  LEU A  25     -10.556  24.806  12.879  1.00 32.95           C  0.072
ATOM    387  CG  LEU A  25      -9.915  23.524  12.439  1.00 33.39           C  0.072
ATOM    388  CD1 LEU A  25      -9.855  22.550  13.625  1.00 30.68           C  0.069
ATOM    389  CD2 LEU A  25     -10.822  22.940  11.336  1.00 30.66           C  0.069
ATOM    390  H   LEU A  25     -11.424  26.469  14.391  1.00 31.19           H  0.070
ATOM    391  HA  LEU A  25      -9.432  24.928  14.601  1.00 25.40           H  0.063
ATOM    392  HB2 LEU A  25     -11.429  24.594  13.244  1.00 39.53           H  0.078
ATOM    393  HB3 LEU A  25     -10.655  25.373  12.098  1.00 39.53           H  0.078
ATOM    394  HG  LEU A  25      -9.024  23.680  12.089  1.00 40.07           H  0.079
ATOM    395 HD11 LEU A  25      -9.749  21.648  13.284  1.00 36.81           H  0.076
ATOM    396 HD12 LEU A  25      -9.100  22.780  14.188  1.00 36.81           H  0.076
ATOM    397 HD13 LEU A  25     -10.680  22.615  14.130  1.00 36.81           H  0.076
ATOM    398 HD21 LEU A  25     -10.441  22.104  11.025  1.00 36.79           H  0.076
ATOM    399 HD22 LEU A  25     -11.706  22.785  11.704  1.00 36.79           H  0.076
ATOM    400 HD23 LEU A  25     -10.875  23.573  10.603  1.00 36.79           H  0.076
ATOM    401  N   GLY A  26      -8.701  27.341  12.648  1.00 25.85           N  0.063
ATOM    402  CA  GLY A  26      -7.576  27.907  11.927  1.00 26.13           C  0.064
ATOM    403  C   GLY A  26      -6.413  28.295  12.822  1.00 24.70           C  0.062
ATOM    404  O   GLY A  26      -5.248  28.284  12.378  1.00 24.73           O  0.062
ATOM    405  H   GLY A  26      -9.424  27.806  12.633  1.00 31.02           H  0.069
ATOM    406  HA2 GLY A  26      -7.256  27.262  11.277  1.00 31.34           H  0.070
ATOM    407  HA3 GLY A  26      -7.869  28.699  11.450  1.00 31.34           H  0.070
ATOM    408  N   ASN A  27      -6.696  28.643  14.083  1.00 23.91           N  0.061
ATOM    409  CA  ASN A  27      -5.618  28.903  15.018  1.00 21.89           C  0.058
ATOM    410  C   ASN A  27      -4.719  27.676  15.196  1.00 20.56           C  0.057
ATOM    411  O   ASN A  27      -3.494  27.808  15.285  1.00 25.39           O  0.063
ATOM    412  CB  ASN A  27      -6.181  29.345  16.354  1.00 21.20           C  0.057
ATOM    413  CG  ASN A  27      -6.641  30.759  16.313  1.00 23.62           C  0.061
ATOM    414  OD1 ASN A  27      -5.828  31.681  16.333  1.00 21.84           O  0.058
ATOM    415  ND2 ASN A  27      -7.968  30.957  16.258  1.00 29.71           N  0.068
ATOM    416  H   ASN A  27      -7.487  28.732  14.408  1.00 28.68           H  0.067
ATOM    417  HA  ASN A  27      -5.070  29.625  14.672  1.00 26.26           H  0.064
ATOM    418  HB2 ASN A  27      -6.938  28.785  16.584  1.00 25.44           H  0.063
ATOM    419  HB3 ASN A  27      -5.491  29.271  17.031  1.00 25.44           H  0.063
ATOM    420 HD21 ASN A  27      -8.283  31.757  16.233  1.00 35.65           H  0.075
ATOM    421 HD22 ASN A  27      -8.503  30.284  16.246  1.00 35.65           H  0.075
ATOM    422  N   TRP A  28      -5.335  26.490  15.356  1.00 22.58           N  0.059
ATOM    423  CA  TRP A  28      -4.612  25.236  15.593  1.00 19.87           C  0.056
ATOM    424  C   TRP A  28      -3.836  24.820  14.346  1.00 20.44           C  0.056
ATOM    425  O   TRP A  28      -2.699  24.354  14.436  1.00 22.53           O  0.059
ATOM    426  CB  TRP A  28      -5.610  24.155  16.038  1.00 23.11           C  0.060
ATOM    427  CG  TRP A  28      -6.312  24.471  17.327  1.00 23.29           C  0.060
ATOM    428  CD1 TRP A  28      -7.575  24.942  17.469  1.00 24.35           C  0.062
ATOM    429  CD2 TRP A  28      -5.764  24.364  18.633  1.00 22.65           C  0.059
ATOM    430  NE1 TRP A  28      -7.848  25.133  18.800  1.00 25.35           N  0.063
ATOM    431  CE2 TRP A  28      -6.731  24.787  19.527  1.00 25.02           C  0.062
ATOM    432  CE3 TRP A  28      -4.520  23.976  19.116  1.00 22.60           C  0.059
ATOM    433  CZ2 TRP A  28      -6.521  24.792  20.925  1.00 24.52           C  0.062
ATOM    434  CZ3 TRP A  28      -4.274  23.977  20.491  1.00 24.25           C  0.061
ATOM    435  CH2 TRP A  28      -5.293  24.407  21.396  1.00 22.26           C  0.059
ATOM    436  H   TRP A  28      -6.189  26.390  15.330  1.00 27.09           H  0.065
ATOM    437  HA  TRP A  28      -3.975  25.370  16.312  1.00 23.84           H  0.061
ATOM    438  HB2 TRP A  28      -6.286  24.052  15.350  1.00 27.73           H  0.066
ATOM    439  HB3 TRP A  28      -5.132  23.319  16.158  1.00 27.73           H  0.066
ATOM    440  HD1 TRP A  28      -8.168  25.105  16.771  1.00 29.21           H  0.067
ATOM    441  HE1 TRP A  28      -8.593  25.414  19.125  1.00 30.41           H  0.069
ATOM    442  HE3 TRP A  28      -3.858  23.699  18.525  1.00 27.11           H  0.065
ATOM    443  HZ2 TRP A  28      -7.188  25.078  21.507  1.00 29.41           H  0.068
ATOM    444  HZ3 TRP A  28      -3.445  23.708  20.816  1.00 29.09           H  0.067
ATOM    445  HH2 TRP A  28      -5.129  24.404  22.311  1.00 26.70           H  0.064
ATOM    446  N   VAL A  29      -4.405  25.021  13.168  1.00 24.80           N  0.062
ATOM    447  CA  VAL A  29      -3.675  24.708  11.924  1.00 24.39           C  0.062
ATOM    448  C   VAL A  29      -2.498  25.640  11.726  1.00 26.05           C  0.064
ATOM    449  O   VAL A  29      -1.380  25.203  11.410  1.00 22.02           O  0.059
ATOM    450  CB  VAL A  29      -4.630  24.751  10.716  1.00 21.64           C  0.058
ATOM    451  CG1 VAL A  29      -3.839  24.525   9.427  1.00 24.74           C  0.062
ATOM    452  CG2 VAL A  29      -5.701  23.718  10.856  1.00 26.26           C  0.064
ATOM    453  H   VAL A  29      -5.198  25.332  13.050  1.00 29.75           H  0.068
ATOM    454  HA  VAL A  29      -3.326  23.805  11.989  1.00 29.27           H  0.068
ATOM    455  HB  VAL A  29      -5.050  25.624  10.668  1.00 25.96           H  0.064
ATOM    456 HG11 VAL A  29      -4.457  24.290   8.717  1.00 29.69           H  0.068
ATOM    457 HG12 VAL A  29      -3.367  25.340   9.195  1.00 29.69           H  0.068
ATOM    458 HG13 VAL A  29      -3.208  23.802   9.567  1.00 29.69           H  0.068
ATOM    459 HG21 VAL A  29      -6.270  23.745  10.071  1.00 31.50           H  0.070
ATOM    460 HG22 VAL A  29      -5.288  22.844  10.935  1.00 31.50           H  0.070
ATOM    461 HG23 VAL A  29      -6.224  23.910  11.650  1.00 31.50           H  0.070
ATOM    462  N   CYS A  30      -2.714  26.930  11.964  1.00 23.03           N  0.060
ATOM    463  CA  CYS A  30      -1.630  27.901  11.892  1.00 23.18           C  0.060
ATOM    464  C   CYS A  30      -0.527  27.573  12.883  1.00 34.84           C  0.074
ATOM    465  O   CYS A  30       0.642  27.589  12.524  1.00 22.52           O  0.059
ATOM    466  CB  CYS A  30      -2.179  29.325  12.128  1.00 23.19           C  0.060
ATOM    467  SG  CYS A  30      -0.954  30.609  11.902  1.00 28.25           S  0.066
ATOM    468  H   CYS A  30      -3.478  27.267  12.169  1.00 27.63           H  0.066
ATOM    469  HA  CYS A  30      -1.246  27.875  11.002  1.00 27.81           H  0.066
ATOM    470  HB2 CYS A  30      -2.913  29.489  11.521  1.00 27.82           H  0.066
ATOM    471  HB3 CYS A  30      -2.497  29.384  13.043  1.00 27.82           H  0.066
ATOM    472  N   ALA A  31      -0.878  27.235  14.125  1.00 24.65           N  0.062
ATOM    473  CA  ALA A  31       0.154  26.902  15.101  1.00 20.03           C  0.056
ATOM    474  C   ALA A  31       0.940  25.688  14.643  1.00 20.21           C  0.056
ATOM    475  O   ALA A  31       2.167  25.644  14.769  1.00 23.94           O  0.061
ATOM    476  CB  ALA A  31      -0.492  26.667  16.469  1.00 23.26           C  0.060
ATOM    477  H   ALA A  31      -1.685  27.192  14.420  1.00 29.58           H  0.068
ATOM    478  HA  ALA A  31       0.769  27.648  15.181  1.00 24.03           H  0.061
ATOM    479  HB1 ALA A  31       0.201  26.446  17.111  1.00 27.90           H  0.066
ATOM    480  HB2 ALA A  31      -0.953  27.475  16.743  1.00 27.90           H  0.066
ATOM    481  HB3 ALA A  31      -1.123  25.934  16.398  1.00 27.90           H  0.066
ATOM    482  N   ALA A  32       0.247  24.669  14.095  1.00 22.87           N  0.060
ATOM    483  CA  ALA A  32       0.994  23.487  13.644  1.00 25.67           C  0.063
ATOM    484  C   ALA A  32       1.909  23.822  12.458  1.00 21.10           C  0.057
ATOM    485  O   ALA A  32       3.040  23.285  12.359  1.00 21.87           O  0.058
ATOM    486  CB  ALA A  32       0.032  22.355  13.281  1.00 27.56           C  0.066
ATOM    487  H   ALA A  32      -0.605  24.640  13.980  1.00 27.44           H  0.065
ATOM    488  HA  ALA A  32       1.555  23.176  14.372  1.00 30.80           H  0.069
ATOM    489  HB1 ALA A  32       0.544  21.607  12.937  1.00 33.07           H  0.072
ATOM    490  HB2 ALA A  32      -0.456  22.087  14.075  1.00 33.07           H  0.072
ATOM    491  HB3 ALA A  32      -0.585  22.671  12.603  1.00 33.07           H  0.072
ATOM    492  N   LYS A  33       1.430  24.684  11.527  1.00 24.40           N  0.062
ATOM    493  CA  LYS A  33       2.266  25.064  10.390  1.00 21.21           C  0.057
ATOM    494  C   LYS A  33       3.606  25.564  10.861  1.00 28.21           C  0.066
ATOM    495  O   LYS A  33       4.654  25.129  10.385  1.00 30.10           O  0.068
ATOM    496  CB  LYS A  33       1.591  26.151   9.536  1.00 29.33           C  0.068
ATOM    497  CG  LYS A  33       2.520  26.742   8.492  1.00 27.97           C  0.066
ATOM    498  CD  LYS A  33       2.895  25.753   7.445  1.00 30.53           C  0.069
ATOM    499  CE  LYS A  33       3.717  26.410   6.310  1.00 41.77           C  0.081
ATOM    500  NZ  LYS A  33       3.973  25.379   5.271  1.00 45.61           N  0.084
ATOM    501  H   LYS A  33       0.649  25.045  11.540  1.00 29.28           H  0.068
ATOM    502  HA  LYS A  33       2.413  24.286   9.829  1.00 25.44           H  0.063
ATOM    503  HB2 LYS A  33       0.830  25.763   9.075  1.00 35.19           H  0.074
ATOM    504  HB3 LYS A  33       1.296  26.870  10.116  1.00 35.19           H  0.074
ATOM    505  HG2 LYS A  33       2.071  27.475   8.054  1.00 33.56           H  0.072
ATOM    506  HG3 LYS A  33       3.332  27.072   8.904  1.00 33.56           H  0.072
ATOM    507  HD2 LYS A  33       3.435  25.053   7.844  1.00 36.63           H  0.076
ATOM    508  HD3 LYS A  33       2.089  25.376   7.058  1.00 36.63           H  0.076
ATOM    509  HE2 LYS A  33       3.212  27.137   5.914  1.00 50.12           H  0.088
ATOM    510  HE3 LYS A  33       4.566  26.725   6.656  1.00 50.12           H  0.088
ATOM    511  HZ1 LYS A  33       4.446  25.731   4.604  1.00 54.72           H  0.092
ATOM    512  HZ2 LYS A  33       4.429  24.700   5.622  1.00 54.72           H  0.092
ATOM    513  HZ3 LYS A  33       3.201  25.074   4.949  1.00 54.72           H  0.092
ATOM    514  N   PHE A  34       3.598  26.546  11.748  1.00 25.49           N  0.063
ATOM    515  CA  PHE A  34       4.853  27.155  12.148  1.00 27.51           C  0.065
ATOM    516  C   PHE A  34       5.568  26.456  13.297  1.00 27.04           C  0.065
ATOM    517  O   PHE A  34       6.787  26.680  13.484  1.00 33.05           O  0.072
ATOM    518  CB  PHE A  34       4.535  28.599  12.514  1.00 21.06           C  0.057
ATOM    519  CG  PHE A  34       4.009  29.380  11.357  1.00 23.81           C  0.061
ATOM    520  CD1 PHE A  34       4.734  29.397  10.150  1.00 26.30           C  0.064
ATOM    521  CD2 PHE A  34       2.786  29.995  11.432  1.00 27.32           C  0.065
ATOM    522  CE1 PHE A  34       4.246  30.107   9.066  1.00 29.74           C  0.068
ATOM    523  CE2 PHE A  34       2.300  30.718  10.367  1.00 30.63           C  0.069
ATOM    524  CZ  PHE A  34       3.036  30.778   9.167  1.00 28.23           C  0.066
ATOM    525  H   PHE A  34       2.897  26.872  12.125  1.00 30.58           H  0.069
ATOM    526  HA  PHE A  34       5.458  27.159  11.391  1.00 33.00           H  0.072
ATOM    527  HB2 PHE A  34       3.863  28.608  13.213  1.00 25.27           H  0.063
ATOM    528  HB3 PHE A  34       5.345  29.032  12.826  1.00 25.27           H  0.063
ATOM    529  HD1 PHE A  34       5.556  28.966  10.093  1.00 31.55           H  0.070
ATOM    530  HD2 PHE A  34       2.311  29.978  12.231  1.00 32.77           H  0.071
ATOM    531  HE1 PHE A  34       4.734  30.143   8.275  1.00 35.68           H  0.075
ATOM    532  HE2 PHE A  34       1.480  31.152  10.433  1.00 36.75           H  0.076
ATOM    533  HZ  PHE A  34       2.699  31.244   8.436  1.00 33.87           H  0.073
ATOM    534  N   GLU A  35       4.883  25.605  14.049  1.00 24.28           N  0.061
ATOM    535  CA  GLU A  35       5.632  24.803  15.007  1.00 23.47           C  0.060
ATOM    536  C   GLU A  35       6.428  23.677  14.315  1.00 29.12           C  0.067
ATOM    537  O   GLU A  35       7.600  23.433  14.638  1.00 24.98           O  0.062
ATOM    538  CB  GLU A  35       4.705  24.246  16.097  1.00 22.81           C  0.060
ATOM    539  CG  GLU A  35       4.149  25.320  17.007  1.00 22.82           C  0.060
ATOM    540  CD  GLU A  35       5.164  25.855  17.996  1.00 33.83           C  0.073
ATOM    541  OE1 GLU A  35       6.344  25.414  17.995  1.00 27.59           O  0.066
ATOM    542  OE2 GLU A  35       4.842  26.897  18.646  1.00 30.04           O  0.068
ATOM    543  H   GLU A  35       4.033  25.476  14.030  1.00 29.14           H  0.067
ATOM    544  HA  GLU A  35       6.276  25.379  15.449  1.00 28.16           H  0.066
ATOM    545  HB2 GLU A  35       3.957  23.796  15.674  1.00 27.37           H  0.065
ATOM    546  HB3 GLU A  35       5.203  23.618  16.644  1.00 27.37           H  0.065
ATOM    547  HG2 GLU A  35       3.844  26.064  16.466  1.00 27.37           H  0.065
ATOM    548  HG3 GLU A  35       3.407  24.952  17.511  1.00 27.37           H  0.065
ATOM    549  N   SER A  36       5.813  22.962  13.342  1.00 24.39           N  0.062
ATOM    550  CA  SER A  36       6.351  21.696  12.866  1.00 28.21           C  0.066
ATOM    551  C   SER A  36       6.331  21.574  11.354  1.00 24.84           C  0.062
ATOM    552  O   SER A  36       6.786  20.552  10.819  1.00 25.82           O  0.063
ATOM    553  CB  SER A  36       5.586  20.531  13.445  1.00 24.74           C  0.062
ATOM    554  OG  SER A  36       4.278  20.561  12.906  1.00 27.29           O  0.065
ATOM    555  H   SER A  36       5.085  23.201  12.952  1.00 29.27           H  0.068
ATOM    556  HA  SER A  36       7.273  21.616  13.154  1.00 33.84           H  0.073
ATOM    557  HB2 SER A  36       6.021  19.700  13.197  1.00 29.68           H  0.068
ATOM    558  HB3 SER A  36       5.542  20.618  14.410  1.00 29.68           H  0.068
ATOM    559  HG  SER A  36       3.900  21.283  13.110  1.00 32.74           H  0.071
ATOM    560  N   ASN A  37       5.836  22.575  10.651  1.00 27.29           N  0.065
ATOM    561  CA  ASN A  37       5.579  22.469   9.218  1.00 26.15           C  0.064
ATOM    562  C   ASN A  37       4.733  21.238   8.920  1.00 25.09           C  0.063
ATOM    563  O   ASN A  37       4.873  20.599   7.873  1.00 31.63           O  0.070
ATOM    564  CB  ASN A  37       6.884  22.489   8.430  1.00 34.16           C  0.073
ATOM    565  CG  ASN A  37       6.663  22.851   6.996  1.00 45.07           C  0.084
ATOM    566  OD1 ASN A  37       5.575  23.303   6.611  1.00 40.30           O  0.079
ATOM    567  ND2 ASN A  37       7.700  22.679   6.180  1.00 55.86           N  0.093
ATOM    568  H   ASN A  37       5.635  23.343  10.981  1.00 32.74           H  0.071
ATOM    569  HA  ASN A  37       5.064  23.243   8.945  1.00 31.37           H  0.070
ATOM    570  HB2 ASN A  37       7.482  23.146   8.820  1.00 40.99           H  0.080
ATOM    571  HB3 ASN A  37       7.289  21.608   8.461  1.00 40.99           H  0.080
ATOM    572 HD21 ASN A  37       8.440  22.366   6.486  1.00 67.03           H  0.102
ATOM    573 HD22 ASN A  37       7.627  22.873   5.345  1.00 67.03           H  0.102
ATOM    574  N   PHE A  38       3.847  20.889   9.847  1.00 25.74           N  0.063
ATOM    575  CA  PHE A  38       2.878  19.810   9.716  1.00 30.09           C  0.068
ATOM    576  C   PHE A  38       3.517  18.423   9.827  1.00 25.72           C  0.063
ATOM    577  O   PHE A  38       2.852  17.436   9.514  1.00 26.35           O  0.064
ATOM    578  CB  PHE A  38       2.120  19.913   8.382  1.00 26.28           C  0.064
ATOM    579  CG  PHE A  38       1.237  21.170   8.232  1.00 23.67           C  0.061
ATOM    580  CD1 PHE A  38       0.577  21.728   9.320  1.00 24.95           C  0.062
ATOM    581  CD2 PHE A  38       0.989  21.709   6.982  1.00 27.01           C  0.065
ATOM    582  CE1 PHE A  38      -0.251  22.857   9.100  1.00 23.91           C  0.061
ATOM    583  CE2 PHE A  38       0.163  22.810   6.796  1.00 26.01           C  0.064
ATOM    584  CZ  PHE A  38      -0.463  23.350   7.838  1.00 27.26           C  0.065
ATOM    585  H   PHE A  38       3.786  21.290  10.605  1.00 30.88           H  0.069
ATOM    586  HA  PHE A  38       2.231  19.887  10.434  1.00 36.11           H  0.075
ATOM    587  HB2 PHE A  38       2.747  19.901   7.645  1.00 31.53           H  0.070
ATOM    588  HB3 PHE A  38       1.532  19.145   8.311  1.00 31.53           H  0.070
ATOM    589  HD1 PHE A  38       0.702  21.390  10.177  1.00 29.93           H  0.068
ATOM    590  HD2 PHE A  38       1.405  21.331   6.241  1.00 32.40           H  0.071
ATOM    591  HE1 PHE A  38      -0.689  23.248   9.821  1.00 28.69           H  0.067
ATOM    592  HE2 PHE A  38       0.030  23.154   5.942  1.00 31.21           H  0.070
ATOM    593  HZ  PHE A  38      -1.001  24.099   7.718  1.00 32.71           H  0.071
ATOM    594  N   ASN A  39       4.782  18.338  10.255  1.00 27.04           N  0.065
ATOM    595  CA  ASN A  39       5.508  17.077  10.397  1.00 22.77           C  0.060
ATOM    596  C   ASN A  39       5.333  16.522  11.813  1.00 30.03           C  0.068
ATOM    597  O   ASN A  39       5.875  17.077  12.773  1.00 28.12           O  0.066
ATOM    598  CB  ASN A  39       6.960  17.321  10.084  1.00 24.46           C  0.062
ATOM    599  CG  ASN A  39       7.773  16.037  10.025  1.00 24.56           C  0.062
ATOM    600  OD1 ASN A  39       7.275  14.973  10.370  1.00 22.17           O  0.059
ATOM    601  ND2 ASN A  39       9.049  16.153   9.622  1.00 31.26           N  0.070
ATOM    602  H   ASN A  39       5.253  19.022  10.476  1.00 32.44           H  0.071
ATOM    603  HA  ASN A  39       5.160  16.428   9.765  1.00 27.32           H  0.065
ATOM    604  HB2 ASN A  39       7.028  17.759   9.221  1.00 29.34           H  0.068
ATOM    605  HB3 ASN A  39       7.341  17.886  10.774  1.00 29.34           H  0.068
ATOM    606 HD21 ASN A  39       9.550  15.456   9.575  1.00 37.50           H  0.076
ATOM    607 HD22 ASN A  39       9.360  16.922   9.396  1.00 37.50           H  0.076
ATOM    608  N   THR A  40       4.631  15.397  11.932  1.00 23.00           N  0.060
ATOM    609  CA  THR A  40       4.396  14.818  13.263  1.00 25.00           C  0.062
ATOM    610  C   THR A  40       5.705  14.428  13.927  1.00 25.19           C  0.063
ATOM    611  O   THR A  40       5.783  14.310  15.154  1.00 25.43           O  0.063
ATOM    612  CB  THR A  40       3.478  13.602  13.249  1.00 34.19           C  0.073
ATOM    613  OG1 THR A  40       4.082  12.486  12.554  1.00 29.59           O  0.068
ATOM    614  CG2 THR A  40       2.137  13.934  12.580  1.00 30.62           C  0.069
ATOM    615  H   THR A  40       4.287  14.956  11.279  1.00 27.60           H  0.066
ATOM    616  HA  THR A  40       3.976  15.492  13.820  1.00 30.00           H  0.068
ATOM    617  HB  THR A  40       3.295  13.338  14.164  1.00 41.03           H  0.080
ATOM    618  HG1 THR A  40       4.766  12.225  12.966  1.00 35.50           H  0.074
ATOM    619 HG21 THR A  40       1.553  13.160  12.608  1.00 36.74           H  0.076
ATOM    620 HG22 THR A  40       1.708  14.669  13.045  1.00 36.74           H  0.076
ATOM    621 HG23 THR A  40       2.281  14.187  11.655  1.00 36.74           H  0.076
ATOM    622  N   GLN A  41       6.716  14.101  13.136  1.00 26.29           N  0.064
ATOM    623  CA  GLN A  41       7.979  13.614  13.714  1.00 26.95           C  0.065
ATOM    624  C   GLN A  41       8.963  14.704  14.036  1.00 28.25           C  0.066
ATOM    625  O   GLN A  41      10.126  14.406  14.339  1.00 31.50           O  0.070
ATOM    626  CB  GLN A  41       8.620  12.585  12.764  1.00 23.41           C  0.060
ATOM    627  CG  GLN A  41       7.763  11.363  12.505  1.00 29.40           C  0.068
ATOM    628  CD  GLN A  41       8.557  10.282  11.802  1.00 27.39           C  0.065
ATOM    629  OE1 GLN A  41       9.361   9.564  12.456  1.00 32.34           O  0.071
ATOM    630  NE2 GLN A  41       8.489  10.275  10.469  1.00 27.04           N  0.065
ATOM    631  H   GLN A  41       6.707  14.147  12.277  1.00 31.55           H  0.070
ATOM    632  HA  GLN A  41       7.779  13.151  14.543  1.00 32.34           H  0.071
ATOM    633  HB2 GLN A  41       8.790  13.013  11.910  1.00 28.09           H  0.066
ATOM    634  HB3 GLN A  41       9.456  12.282  13.151  1.00 28.09           H  0.066
ATOM    635  HG2 GLN A  41       7.445  11.008  13.350  1.00 35.28           H  0.074
ATOM    636  HG3 GLN A  41       7.014  11.609  11.939  1.00 35.28           H  0.074
ATOM    637 HE21 GLN A  41       7.947  10.806  10.064  1.00 32.44           H  0.071
ATOM    638 HE22 GLN A  41       8.933   9.691  10.020  1.00 32.44           H  0.071
ATOM    639  N   ALA A  42       8.569  15.969  13.976  1.00 24.70           N  0.062
ATOM    640  CA  ALA A  42       9.518  17.046  14.258  1.00 23.60           C  0.061
ATOM    641  C   ALA A  42       9.953  17.056  15.736  1.00 24.41           C  0.062
ATOM    642  O   ALA A  42       9.153  16.862  16.653  1.00 23.14           O  0.060
ATOM    643  CB  ALA A  42       8.882  18.394  13.892  1.00 29.58           C  0.068
ATOM    644  H   ALA A  42       7.774  16.231  13.779  1.00 29.63           H  0.068
ATOM    645  HA  ALA A  42      10.309  16.925  13.710  1.00 28.32           H  0.066
ATOM    646  HB1 ALA A  42       9.493  19.107  14.136  1.00 35.49           H  0.074
ATOM    647  HB2 ALA A  42       8.711  18.415  12.937  1.00 35.49           H  0.074
ATOM    648  HB3 ALA A  42       8.050  18.492  14.381  1.00 35.49           H  0.074
ATOM    649  N   THR A  43      11.256  17.236  15.956  1.00 28.56           N  0.067
ATOM    650  CA  THR A  43      11.813  17.430  17.294  1.00 24.27           C  0.061
ATOM    651  C   THR A  43      12.806  18.584  17.257  1.00 25.82           C  0.063
ATOM    652  O   THR A  43      13.498  18.804  16.246  1.00 34.14           O  0.073
ATOM    653  CB  THR A  43      12.484  16.166  17.827  1.00 30.83           C  0.069
ATOM    654  OG1 THR A  43      13.603  15.866  16.976  1.00 31.90           O  0.070
ATOM    655  CG2 THR A  43      11.511  15.007  17.867  1.00 28.50           C  0.067
ATOM    656  H   THR A  43      11.847  17.241  15.336  1.00 34.27           H  0.073
ATOM    657  HA  THR A  43      11.095  17.667  17.897  1.00 29.11           H  0.067
ATOM    658  HB  THR A  43      12.802  16.328  18.729  1.00 36.99           H  0.076
ATOM    659  HG1 THR A  43      13.339  15.740  16.188  1.00 38.28           H  0.077
ATOM    660 HG21 THR A  43      11.943  14.225  18.245  1.00 34.19           H  0.073
ATOM    661 HG22 THR A  43      10.743  15.238  18.413  1.00 34.19           H  0.073
ATOM    662 HG23 THR A  43      11.208  14.797  16.970  1.00 34.19           H  0.073
ATOM    663  N  AASN A  44      12.916  19.301  18.374  0.52 25.44           N  0.063
ATOM    664  CA AASN A  44      13.937  20.329  18.452  0.52 22.64           C  0.059
ATOM    665  C  AASN A  44      14.399  20.429  19.894  0.52 25.96           C  0.064
ATOM    666  O  AASN A  44      13.583  20.455  20.812  0.52 23.04           O  0.060
ATOM    667  CB AASN A  44      13.417  21.656  17.888  0.52 26.59           C  0.064
ATOM    668  CG AASN A  44      13.220  21.597  16.342  0.52 26.87           C  0.065
ATOM    669  OD1AASN A  44      14.193  21.716  15.583  0.52 27.07           O  0.065
ATOM    670  ND2AASN A  44      11.959  21.430  15.888  0.52 33.31           N  0.072
ATOM    671  H  AASN A  44      12.427  19.213  19.076  0.52 30.52           H  0.069
ATOM    672  HA AASN A  44      14.699  20.058  17.917  0.52 27.16           H  0.065
ATOM    673  HB2AASN A  44      12.560  21.861  18.294  0.52 31.90           H  0.070
ATOM    674  HB3AASN A  44      14.057  22.358  18.085  0.52 31.90           H  0.070
ATOM    675 HD21AASN A  44      11.808  21.394  15.042  0.52 39.96           H  0.079
ATOM    676 HD22AASN A  44      11.308  21.354  16.445  0.52 39.96           H  0.079
ATOM    677  N  BASN A  44      12.847  19.353  18.360  0.48 25.45           N  0.063
ATOM    678  CA BASN A  44      13.749  20.495  18.497  0.48 22.53           C  0.059
ATOM    679  C  BASN A  44      14.288  20.494  19.915  0.48 26.01           C  0.064
ATOM    680  O  BASN A  44      13.512  20.522  20.871  0.48 23.08           O  0.060
ATOM    681  CB BASN A  44      13.043  21.815  18.176  0.48 26.41           C  0.064
ATOM    682  CG BASN A  44      13.827  23.058  18.632  0.48 34.42           C  0.073
ATOM    683  OD1BASN A  44      13.520  23.655  19.689  0.48 34.39           O  0.073
ATOM    684  ND2BASN A  44      14.816  23.461  17.832  0.48 34.01           N  0.073
ATOM    685  H  BASN A  44      12.350  19.225  19.050  0.48 30.53           H  0.069
ATOM    686  HA BASN A  44      14.495  20.391  17.886  0.48 27.03           H  0.065
ATOM    687  HB2BASN A  44      12.918  21.878  17.216  0.48 31.68           H  0.070
ATOM    688  HB3BASN A  44      12.182  21.826  18.622  0.48 31.68           H  0.070
ATOM    689 HD21BASN A  44      15.284  24.152  18.041  0.48 40.81           H  0.080
ATOM    690 HD22BASN A  44      14.992  23.024  17.112  0.48 40.81           H  0.080
ATOM    691  N  AARG A  45      15.703  20.425  20.084  0.52 26.84           N  0.065
ATOM    692  CA AARG A  45      16.285  20.513  21.411  0.52 28.85           C  0.067
ATOM    693  C  AARG A  45      16.450  21.975  21.805  0.52 31.04           C  0.070
ATOM    694  O  AARG A  45      16.947  22.799  21.022  0.52 33.63           O  0.072
ATOM    695  CB AARG A  45      17.626  19.784  21.488  0.52 32.25           C  0.071
ATOM    696  CG AARG A  45      18.160  19.640  22.942  0.52 33.35           C  0.072
ATOM    697  CD AARG A  45      18.750  18.288  23.226  0.52 38.77           C  0.078
ATOM    698  NE AARG A  45      18.571  17.865  24.615  0.52 34.27           N  0.073
ATOM    699  CZ AARG A  45      19.191  16.817  25.142  0.52 35.47           C  0.074
ATOM    700  NH1AARG A  45      20.043  16.105  24.430  0.52 33.35           N  0.072
ATOM    701  NH2AARG A  45      18.961  16.491  26.416  0.52 34.45           N  0.073
ATOM    702  H  AARG A  45      16.284  20.371  19.452  0.52 32.20           H  0.071
ATOM    703  HA AARG A  45      15.683  20.098  22.048  0.52 34.61           H  0.073
ATOM    704  HB2AARG A  45      17.521  18.897  21.110  0.52 38.70           H  0.078
ATOM    705  HB3AARG A  45      18.283  20.283  20.978  0.52 38.70           H  0.078
ATOM    706  HG2AARG A  45      18.851  20.304  23.090  0.52 40.01           H  0.079
ATOM    707  HG3AARG A  45      17.428  19.782  23.562  0.52 40.01           H  0.079
ATOM    708  HD2AARG A  45      18.325  17.626  22.660  0.52 46.52           H  0.085
ATOM    709  HD3AARG A  45      19.702  18.317  23.043  0.52 46.52           H  0.085
ATOM    710  HE AARG A  45      18.160  18.400  25.149  0.52 41.12           H  0.080
ATOM    711 HH11AARG A  45      20.199  16.308  23.609  0.52 40.01           H  0.079
ATOM    712 HH12AARG A  45      20.439  15.430  24.787  0.52 40.01           H  0.079
ATOM    713 HH21AARG A  45      18.409  16.954  26.885  0.52 41.33           H  0.080
ATOM    714 HH22AARG A  45      19.361  15.815  26.766  0.52 41.33           H  0.080
ATOM    715  N  BARG A  45      15.598  20.449  20.057  0.48 26.73           N  0.065
ATOM    716  CA BARG A  45      16.202  20.532  21.371  0.48 28.84           C  0.067
ATOM    717  C  BARG A  45      16.396  21.988  21.779  0.48 31.01           C  0.069
ATOM    718  O  BARG A  45      16.854  22.825  20.989  0.48 33.64           O  0.072
ATOM    719  CB BARG A  45      17.542  19.805  21.437  0.48 32.17           C  0.071
ATOM    720  CG BARG A  45      18.098  19.877  22.855  0.48 34.39           C  0.073
ATOM    721  CD BARG A  45      18.717  18.609  23.345  0.48 36.81           C  0.076
ATOM    722  NE BARG A  45      17.779  17.500  23.468  0.48 37.42           N  0.076
ATOM    723  CZ BARG A  45      17.744  16.454  22.660  0.48 34.72           C  0.074
ATOM    724  NH1BARG A  45      18.594  16.333  21.651  0.48 43.79           N  0.083
ATOM    725  NH2BARG A  45      16.830  15.500  22.869  0.48 33.89           N  0.073
ATOM    726  H  BARG A  45      16.160  20.371  19.410  0.48 32.07           H  0.071
ATOM    727  HA BARG A  45      15.608  20.118  22.017  0.48 34.60           H  0.073
ATOM    728  HB2BARG A  45      17.419  18.873  21.199  0.48 38.60           H  0.078
ATOM    729  HB3BARG A  45      18.173  20.230  20.835  0.48 38.60           H  0.078
ATOM    730  HG2BARG A  45      18.778  20.568  22.887  0.48 41.26           H  0.080
ATOM    731  HG3BARG A  45      17.377  20.100  23.463  0.48 41.26           H  0.080
ATOM    732  HD2BARG A  45      19.436  18.361  22.747  0.48 44.16           H  0.083
ATOM    733  HD3BARG A  45      19.081  18.774  24.229  0.48 44.16           H  0.083
ATOM    734  HE BARG A  45      17.209  17.528  24.111  0.48 44.89           H  0.084
ATOM    735 HH11BARG A  45      18.550  15.643  21.140  0.48 52.55           H  0.090
ATOM    736 HH12BARG A  45      19.187  16.935  21.500  0.48 52.55           H  0.090
ATOM    737 HH21BARG A  45      16.275  15.572  23.522  0.48 40.66           H  0.080
ATOM    738 HH22BARG A  45      16.798  14.815  22.351  0.48 40.66           H  0.080
ATOM    739  N   ASN A  46      16.020  22.288  23.020  1.00 27.95           N  0.066
ATOM    740  CA  ASN A  46      16.158  23.617  23.580  1.00 30.71           C  0.069
ATOM    741  C   ASN A  46      17.439  23.735  24.387  1.00 32.92           C  0.072
ATOM    742  O   ASN A  46      17.991  22.728  24.851  1.00 33.83           O  0.073
ATOM    743  CB  ASN A  46      14.950  23.912  24.429  1.00 35.08           C  0.074
ATOM    744  CG  ASN A  46      13.673  23.778  23.651  1.00 38.95           C  0.078
ATOM    745  OD1 ASN A  46      12.772  23.068  24.049  1.00 41.28           O  0.080
ATOM    746  ND2 ASN A  46      13.635  24.393  22.463  1.00 38.37           N  0.077
ATOM    747  H   ASN A  46      15.654  21.727  23.560  1.00 33.53           H  0.072
ATOM    748  HA  ASN A  46      16.193  24.268  22.862  1.00 36.85           H  0.076
ATOM    749  HB2 ASN A  46      14.920  23.286  25.169  1.00 42.10           H  0.081
ATOM    750  HB3 ASN A  46      15.008  24.821  24.761  1.00 42.10           H  0.081
ATOM    751 HD21 ASN A  46      12.929  24.340  21.975  1.00 46.04           H  0.085
ATOM    752 HD22 ASN A  46      14.300  24.874  22.205  1.00 46.04           H  0.085
ATOM    753  N   THR A  47      17.945  24.977  24.485  1.00 35.27           N  0.074
ATOM    754  CA  THR A  47      19.260  25.220  25.087  1.00 43.61           C  0.082
ATOM    755  C   THR A  47      19.331  24.732  26.535  1.00 41.61           C  0.080
ATOM    756  O   THR A  47      20.412  24.335  27.008  1.00 50.99           O  0.089
ATOM    757  CB  THR A  47      19.564  26.709  24.996  1.00 46.23           C  0.085
ATOM    758  OG1 THR A  47      18.424  27.460  25.437  1.00 53.50           O  0.091
ATOM    759  CG2 THR A  47      19.826  27.093  23.537  1.00 52.27           C  0.090
ATOM    760  H   THR A  47      17.546  25.688  24.211  1.00 42.32           H  0.081
ATOM    761  HA  THR A  47      19.934  24.744  24.577  1.00 52.32           H  0.090
ATOM    762  HB  THR A  47      20.342  26.929  25.532  1.00 55.47           H  0.093
ATOM    763  HG1 THR A  47      18.586  28.283  25.389  1.00 64.19           H  0.100
ATOM    764 HG21 THR A  47      20.031  28.039  23.475  1.00 62.72           H  0.099
ATOM    765 HG22 THR A  47      20.576  26.584  23.190  1.00 62.72           H  0.099
ATOM    766 HG23 THR A  47      19.041  26.905  22.999  1.00 62.72           H  0.099
ATOM    767  N   ASP A  48      18.178  24.696  27.221  1.00 42.64           N  0.081
ATOM    768  CA  ASP A  48      17.991  24.195  28.583  1.00 43.04           C  0.082
ATOM    769  C   ASP A  48      17.927  22.680  28.675  1.00 45.37           C  0.084
ATOM    770  O   ASP A  48      17.711  22.158  29.769  1.00 39.87           O  0.079
ATOM    771  CB  ASP A  48      16.686  24.766  29.203  1.00 41.50           C  0.080
ATOM    772  CG  ASP A  48      15.406  24.096  28.633  1.00 51.97           C  0.090
ATOM    773  OD1 ASP A  48      15.499  23.334  27.636  1.00 43.38           O  0.082
ATOM    774  OD2 ASP A  48      14.300  24.345  29.182  1.00 50.66           O  0.089
ATOM    775  H   ASP A  48      17.439  24.981  26.885  1.00 51.16           H  0.089
ATOM    776  HA  ASP A  48      18.735  24.494  29.130  1.00 51.65           H  0.090
ATOM    777  HB2 ASP A  48      16.701  24.618  30.162  1.00 49.79           H  0.088
ATOM    778  HB3 ASP A  48      16.636  25.716  29.015  1.00 49.79           H  0.088
ATOM    779  N   GLY A  49      18.086  21.959  27.567  1.00 34.79           N  0.074
ATOM    780  CA  GLY A  49      18.152  20.520  27.609  1.00 36.37           C  0.075
ATOM    781  C   GLY A  49      16.821  19.825  27.428  1.00 26.81           C  0.065
ATOM    782  O   GLY A  49      16.790  18.588  27.207  1.00 31.59           O  0.070
ATOM    783  H   GLY A  49      18.158  22.290  26.777  1.00 41.75           H  0.081
ATOM    784  HA2 GLY A  49      18.748  20.211  26.909  1.00 43.64           H  0.082
ATOM    785  HA3 GLY A  49      18.522  20.244  28.462  1.00 43.64           H  0.082
ATOM    786  N   SER A  50      15.700  20.566  27.513  1.00 28.96           N  0.067
ATOM    787  CA  SER A  50      14.451  19.955  27.152  1.00 33.88           C  0.073
ATOM    788  C   SER A  50      14.367  19.877  25.631  1.00 28.91           C  0.067
ATOM    789  O   SER A  50      15.138  20.520  24.886  1.00 28.07           O  0.066
ATOM    790  CB  SER A  50      13.255  20.728  27.685  1.00 36.87           C  0.076
ATOM    791  OG  SER A  50      13.163  22.008  27.113  1.00 29.88           O  0.068
ATOM    792  H   SER A  50      15.654  21.386  27.767  1.00 34.74           H  0.074
ATOM    793  HA  SER A  50      14.416  19.054  27.509  1.00 40.65           H  0.080
ATOM    794  HB2 SER A  50      12.446  20.234  27.478  1.00 44.24           H  0.083
ATOM    795  HB3 SER A  50      13.346  20.821  28.646  1.00 44.24           H  0.083
ATOM    796  HG  SER A  50      12.799  22.537  27.655  1.00 35.86           H  0.075
ATOM    797  N   THR A  51      13.376  19.109  25.183  1.00 25.70           N  0.063
ATOM    798  CA  THR A  51      13.127  18.873  23.774  1.00 23.95           C  0.061
ATOM    799  C   THR A  51      11.655  19.107  23.464  1.00 23.50           C  0.060
ATOM    800  O   THR A  51      10.779  18.772  24.267  1.00 23.71           O  0.061
ATOM    801  CB  THR A  51      13.513  17.469  23.400  1.00 25.44           C  0.063
ATOM    802  OG1 THR A  51      14.914  17.247  23.671  1.00 26.94           O  0.065
ATOM    803  CG2 THR A  51      13.264  17.222  21.893  1.00 23.02           C  0.060
ATOM    804  H   THR A  51      12.820  18.703  25.698  1.00 30.83           H  0.069
ATOM    805  HA  THR A  51      13.655  19.489  23.242  1.00 28.73           H  0.067
ATOM    806  HB  THR A  51      12.987  16.840  23.914  1.00 30.52           H  0.069
ATOM    807  HG1 THR A  51      15.070  17.359  24.489  1.00 32.32           H  0.071
ATOM    808 HG21 THR A  51      13.699  16.400  21.618  1.00 27.62           H  0.066
ATOM    809 HG22 THR A  51      12.313  17.147  21.719  1.00 27.62           H  0.066
ATOM    810 HG23 THR A  51      13.625  17.957  21.373  1.00 27.62           H  0.066
ATOM    811  N   ASP A  52      11.391  19.670  22.272  1.00 21.59           N  0.058
ATOM    812  CA  ASP A  52      10.031  19.902  21.800  1.00 21.33           C  0.058
ATOM    813  C   ASP A  52       9.667  18.785  20.808  1.00 24.95           C  0.062
ATOM    814  O   ASP A  52      10.454  18.474  19.911  1.00 26.20           O  0.064
ATOM    815  CB  ASP A  52       9.890  21.235  21.068  1.00 23.80           C  0.061
ATOM    816  CG  ASP A  52      10.051  22.411  21.995  1.00 29.92           C  0.068
ATOM    817  OD1 ASP A  52       9.802  22.285  23.193  1.00 31.56           O  0.070
ATOM    818  OD2 ASP A  52      10.340  23.508  21.444  1.00 42.39           O  0.081
ATOM    819  H   ASP A  52      11.997  19.927  21.718  1.00 25.91           H  0.064
ATOM    820  HA  ASP A  52       9.409  19.881  22.544  1.00 25.59           H  0.063
ATOM    821  HB2 ASP A  52      10.571  21.295  20.380  1.00 28.56           H  0.067
ATOM    822  HB3 ASP A  52       9.008  21.281  20.671  1.00 28.56           H  0.067
ATOM    823  N   TYR A  53       8.473  18.256  20.932  1.00 23.17           N  0.060
ATOM    824  CA  TYR A  53       8.046  17.119  20.132  1.00 29.43           C  0.068
ATOM    825  C   TYR A  53       6.736  17.297  19.349  1.00 27.07           C  0.065
ATOM    826  O   TYR A  53       5.725  17.791  19.855  1.00 23.56           O  0.061
ATOM    827  CB  TYR A  53       7.863  15.921  21.053  1.00 25.28           C  0.063
ATOM    828  CG  TYR A  53       9.117  15.439  21.760  1.00 25.46           C  0.063
ATOM    829  CD1 TYR A  53       9.558  16.033  22.927  1.00 22.24           C  0.059
ATOM    830  CD2 TYR A  53       9.859  14.422  21.239  1.00 23.80           C  0.061
ATOM    831  CE1 TYR A  53      10.690  15.580  23.604  1.00 25.98           C  0.064
ATOM    832  CE2 TYR A  53      10.974  14.002  21.881  1.00 21.63           C  0.058
ATOM    833  CZ  TYR A  53      11.360  14.541  23.064  1.00 21.54           C  0.058
ATOM    834  OH  TYR A  53      12.586  14.076  23.642  1.00 26.15           O  0.064
ATOM    835  H   TYR A  53       7.875  18.538  21.482  1.00 27.79           H  0.066
ATOM    836  HA  TYR A  53       8.743  16.899  19.494  1.00 35.31           H  0.074
ATOM    837  HB2 TYR A  53       7.216  16.156  21.737  1.00 30.33           H  0.069
ATOM    838  HB3 TYR A  53       7.523  15.180  20.528  1.00 30.33           H  0.069
ATOM    839  HD1 TYR A  53       9.054  16.719  23.301  1.00 26.68           H  0.064
ATOM    840  HD2 TYR A  53       9.592  14.008  20.450  1.00 28.55           H  0.067
ATOM    841  HE1 TYR A  53      10.975  15.982  24.393  1.00 31.17           H  0.070
ATOM    842  HE2 TYR A  53      11.465  13.299  21.522  1.00 25.96           H  0.064
ATOM    843  HH  TYR A  53      12.779  14.538  24.317  1.00 31.37           H  0.070
ATOM    844  N   GLY A  54       6.744  16.861  18.103  1.00 25.50           N  0.063
ATOM    845  CA  GLY A  54       5.508  16.685  17.357  1.00 24.55           C  0.062
ATOM    846  C   GLY A  54       4.970  17.905  16.666  1.00 20.98           C  0.057
ATOM    847  O   GLY A  54       5.586  18.971  16.616  1.00 22.75           O  0.060
ATOM    848  H   GLY A  54       7.454  16.658  17.662  1.00 30.59           H  0.069
ATOM    849  HA2 GLY A  54       5.650  16.006  16.683  1.00 29.46           H  0.068
ATOM    850  HA3 GLY A  54       4.822  16.363  17.963  1.00 29.46           H  0.068
ATOM    851  N   ILE A  55       3.769  17.747  16.105  1.00 22.56           N  0.059
ATOM    852  CA  ILE A  55       3.113  18.791  15.276  1.00 22.69           C  0.059
ATOM    853  C   ILE A  55       2.940  20.118  16.025  1.00 24.96           C  0.062
ATOM    854  O   ILE A  55       2.873  21.141  15.354  1.00 26.98           O  0.065
ATOM    855  CB  ILE A  55       1.764  18.236  14.774  1.00 29.53           C  0.068
ATOM    856  CG1 ILE A  55       1.219  19.034  13.589  1.00 50.96           C  0.089
ATOM    857  CG2 ILE A  55       0.756  18.137  15.906  1.00 33.65           C  0.072
ATOM    858  CD1 ILE A  55       0.812  18.174  12.419  1.00 47.79           C  0.086
ATOM    859  H   ILE A  55       3.297  17.033  16.186  1.00 27.07           H  0.065
ATOM    860  HA  ILE A  55       3.669  18.957  14.501  1.00 27.23           H  0.065
ATOM    861  HB  ILE A  55       1.927  17.333  14.458  1.00 35.43           H  0.074
ATOM    862 HG12 ILE A  55       0.437  19.531  13.875  1.00 61.14           H  0.098
ATOM    863 HG13 ILE A  55       1.903  19.648  13.281  1.00 61.14           H  0.098
ATOM    864 HG21 ILE A  55       0.113  17.442  15.695  1.00 40.38           H  0.079
ATOM    865 HG22 ILE A  55       1.223  17.918  16.727  1.00 40.38           H  0.079
ATOM    866 HG23 ILE A  55       0.303  18.987  16.001  1.00 40.38           H  0.079
ATOM    867 HD11 ILE A  55       0.073  17.605  12.687  1.00 57.34           H  0.094
ATOM    868 HD12 ILE A  55       0.540  18.748  11.686  1.00 57.34           H  0.094
ATOM    869 HD13 ILE A  55       1.569  17.630  12.149  1.00 57.34           H  0.094
ATOM    870  N   LEU A  56       2.816  20.091  17.349  1.00 24.28           N  0.061
ATOM    871  CA  LEU A  56       2.654  21.315  18.154  1.00 23.76           C  0.061
ATOM    872  C   LEU A  56       3.826  21.513  19.118  1.00 26.67           C  0.064
ATOM    873  O   LEU A  56       3.740  22.364  20.010  1.00 28.70           O  0.067
ATOM    874  CB  LEU A  56       1.321  21.197  18.909  1.00 25.86           C  0.063
ATOM    875  CG  LEU A  56       0.081  21.303  18.030  1.00 27.07           C  0.065
ATOM    876  CD1 LEU A  56      -1.171  21.287  18.960  1.00 30.81           C  0.069
ATOM    877  CD2 LEU A  56       0.003  22.586  17.264  1.00 28.42           C  0.067
ATOM    878  H   LEU A  56       2.822  19.369  17.817  1.00 29.13           H  0.067
ATOM    879  HA  LEU A  56       2.614  22.086  17.568  1.00 28.51           H  0.067
ATOM    880  HB2 LEU A  56       1.293  20.336  19.354  1.00 31.03           H  0.070
ATOM    881  HB3 LEU A  56       1.275  21.907  19.569  1.00 31.03           H  0.070
ATOM    882  HG  LEU A  56       0.033  20.556  17.416  1.00 32.48           H  0.071
ATOM    883 HD11 LEU A  56      -1.971  21.330  18.414  1.00 36.97           H  0.076
ATOM    884 HD12 LEU A  56      -1.168  20.467  19.478  1.00 36.97           H  0.076
ATOM    885 HD13 LEU A  56      -1.133  22.054  19.553  1.00 36.97           H  0.076
ATOM    886 HD21 LEU A  56      -0.882  22.668  16.875  1.00 34.10           H  0.073
ATOM    887 HD22 LEU A  56       0.168  23.325  17.870  1.00 34.10           H  0.073
ATOM    888 HD23 LEU A  56       0.673  22.578  16.563  1.00 34.10           H  0.073
ATOM    889  N   GLN A  57       4.949  20.816  18.887  1.00 23.20           N  0.060
ATOM    890  CA  GLN A  57       6.199  21.037  19.552  1.00 18.39           C  0.054
ATOM    891  C   GLN A  57       6.015  21.176  21.059  1.00 26.07           C  0.064
ATOM    892  O   GLN A  57       6.456  22.128  21.697  1.00 25.02           O  0.062
ATOM    893  CB  GLN A  57       6.907  22.243  18.950  1.00 21.86           C  0.058
ATOM    894  CG  GLN A  57       7.419  21.969  17.527  1.00 24.98           C  0.062
ATOM    895  CD  GLN A  57       8.594  21.065  17.570  1.00 25.27           C  0.063
ATOM    896  OE1 GLN A  57       9.713  21.501  17.771  1.00 25.75           O  0.063
ATOM    897  NE2 GLN A  57       8.362  19.813  17.344  1.00 23.31           N  0.060
ATOM    898  H   GLN A  57       4.993  20.178  18.313  1.00 27.83           H  0.066
ATOM    899  HA  GLN A  57       6.764  20.263  19.403  1.00 22.06           H  0.059
ATOM    900  HB2 GLN A  57       6.282  22.984  18.904  1.00 26.22           H  0.064
ATOM    901  HB3 GLN A  57       7.664  22.484  19.504  1.00 26.22           H  0.064
ATOM    902  HG2 GLN A  57       6.720  21.542  17.007  1.00 29.97           H  0.068
ATOM    903  HG3 GLN A  57       7.688  22.804  17.113  1.00 29.97           H  0.068
ATOM    904 HE21 GLN A  57       7.558  19.544  17.199  1.00 27.97           H  0.066
ATOM    905 HE22 GLN A  57       9.010  19.247  17.354  1.00 27.97           H  0.066
ATOM    906  N   ILE A  58       5.455  20.163  21.627  1.00 21.74           N  0.058
ATOM    907  CA  ILE A  58       5.199  20.115  23.101  1.00 23.23           C  0.060
ATOM    908  C   ILE A  58       6.477  19.767  23.843  1.00 25.96           C  0.064
ATOM    909  O   ILE A  58       7.165  18.810  23.493  1.00 28.13           O  0.066
ATOM    910  CB  ILE A  58       4.062  19.100  23.370  1.00 27.87           C  0.066
ATOM    911  CG1 ILE A  58       2.698  19.725  22.996  1.00 25.37           C  0.063
ATOM    912  CG2 ILE A  58       4.014  18.701  24.825  1.00 27.65           C  0.066
ATOM    913  CD1 ILE A  58       1.605  18.730  22.836  1.00 31.55           C  0.070
ATOM    914  H   ILE A  58       5.195  19.459  21.207  1.00 26.08           H  0.064
ATOM    915  HA  ILE A  58       4.903  20.988  23.402  1.00 27.87           H  0.066
ATOM    916  HB  ILE A  58       4.208  18.309  22.828  1.00 33.44           H  0.072
ATOM    917 HG12 ILE A  58       2.438  20.346  23.693  1.00 30.44           H  0.069
ATOM    918 HG13 ILE A  58       2.792  20.198  22.154  1.00 30.44           H  0.069
ATOM    919 HG21 ILE A  58       3.172  18.257  25.007  1.00 33.17           H  0.072
ATOM    920 HG22 ILE A  58       4.749  18.096  25.014  1.00 33.17           H  0.072
ATOM    921 HG23 ILE A  58       4.090  19.498  25.373  1.00 33.17           H  0.072
ATOM    922 HD11 ILE A  58       1.908  18.019  22.250  1.00 37.85           H  0.077
ATOM    923 HD12 ILE A  58       1.377  18.368  23.706  1.00 37.85           H  0.077
ATOM    924 HD13 ILE A  58       0.832  19.171  22.450  1.00 37.85           H  0.077
ATOM    925  N   ASN A  59       6.762  20.487  24.939  1.00 26.92           N  0.065
ATOM    926  CA  ASN A  59       8.073  20.504  25.573  1.00 28.19           C  0.066
ATOM    927  C   ASN A  59       8.139  19.504  26.721  1.00 38.12           C  0.077
ATOM    928  O   ASN A  59       7.196  19.380  27.494  1.00 32.50           O  0.071
ATOM    929  CB  ASN A  59       8.347  21.926  26.051  1.00 29.04           C  0.067
ATOM    930  CG  ASN A  59       9.657  22.065  26.753  1.00 45.60           C  0.084
ATOM    931  OD1 ASN A  59       9.755  21.847  27.949  1.00 48.33           O  0.087
ATOM    932  ND2 ASN A  59      10.670  22.481  26.014  1.00 49.04           N  0.087
ATOM    933  H   ASN A  59       6.188  20.986  25.339  1.00 32.30           H  0.071
ATOM    934  HA  ASN A  59       8.749  20.265  24.920  1.00 33.82           H  0.073
ATOM    935  HB2 ASN A  59       8.354  22.520  25.284  1.00 34.84           H  0.074
ATOM    936  HB3 ASN A  59       7.647  22.191  26.669  1.00 34.84           H  0.074
ATOM    937 HD21 ASN A  59      11.447  22.583  26.367  1.00 58.84           H  0.096
ATOM    938 HD22 ASN A  59      10.556  22.632  25.175  1.00 58.84           H  0.096
ATOM    939  N   SER A  60       9.283  18.797  26.825  1.00 26.55           N  0.064
ATOM    940  CA  SER A  60       9.525  17.777  27.833  1.00 27.59           C  0.066
ATOM    941  C   SER A  60       9.838  18.340  29.221  1.00 28.34           C  0.066
ATOM    942  O   SER A  60       9.992  17.563  30.167  1.00 34.45           O  0.073
ATOM    943  CB  SER A  60      10.702  16.900  27.417  1.00 24.40           C  0.062
ATOM    944  OG  SER A  60      11.900  17.672  27.416  1.00 25.96           O  0.064
ATOM    945  H   SER A  60       9.951  18.906  26.295  1.00 31.85           H  0.070
ATOM    946  HA  SER A  60       8.740  17.213  27.907  1.00 33.10           H  0.072
ATOM    947  HB2 SER A  60      10.794  16.169  28.048  1.00 29.27           H  0.068
ATOM    948  HB3 SER A  60      10.544  16.555  26.524  1.00 29.27           H  0.068
ATOM    949  HG  SER A  60      12.551  17.192  27.187  1.00 31.15           H  0.070
ATOM    950  N   ARG A  61       9.998  19.647  29.363  1.00 32.20           N  0.071
ATOM    951  CA  ARG A  61      10.179  20.213  30.706  1.00 38.68           C  0.078
ATOM    952  C   ARG A  61       8.905  20.088  31.512  1.00 41.02           C  0.080
ATOM    953  O   ARG A  61       8.951  19.904  32.722  1.00 38.23           O  0.077
ATOM    954  CB  ARG A  61      10.597  21.671  30.615  1.00 27.78           C  0.066
ATOM    955  CG  ARG A  61      10.496  22.496  31.925  1.00 49.55           C  0.088
ATOM    956  CD  ARG A  61      11.460  21.994  33.021  1.00 65.08           C  0.101
ATOM    957  NE  ARG A  61      11.309  22.697  34.300  1.00 69.81           N  0.104
ATOM    958  CZ  ARG A  61      10.463  22.364  35.272  1.00 57.67           C  0.095
ATOM    959  NH1 ARG A  61       9.679  21.305  35.185  1.00 55.07           N  0.093
ATOM    960  NH2 ARG A  61      10.404  23.118  36.365  1.00 66.56           N  0.102
ATOM    961  H   ARG A  61      10.007  20.220  28.722  1.00 38.63           H  0.078
ATOM    962  HA  ARG A  61      10.879  19.725  31.167  1.00 46.41           H  0.085
ATOM    963  HB2 ARG A  61      11.511  21.722  30.294  1.00 33.33           H  0.072
ATOM    964  HB3 ARG A  61      10.005  22.120  30.004  1.00 33.33           H  0.072
ATOM    965  HG2 ARG A  61      10.729  23.417  31.729  1.00 59.46           H  0.096
ATOM    966  HG3 ARG A  61       9.592  22.456  32.273  1.00 59.46           H  0.096
ATOM    967  HD2 ARG A  61      11.311  21.048  33.168  1.00 78.09           H  0.110
ATOM    968  HD3 ARG A  61      12.361  22.152  32.708  1.00 78.09           H  0.110
ATOM    969  HE  ARG A  61      11.810  23.383  34.433  1.00 83.76           H  0.114
ATOM    970 HH11 ARG A  61       9.702  20.807  34.485  1.00 66.08           H  0.101
ATOM    971 HH12 ARG A  61       9.143  21.114  35.830  1.00 66.08           H  0.101
ATOM    972 HH21 ARG A  61      10.909  23.810  36.438  1.00 79.87           H  0.112
ATOM    973 HH22 ARG A  61       9.863  22.912  37.001  1.00 79.87           H  0.112
ATOM    974  N   TRP A  62       7.767  20.149  30.867  1.00 29.35           N  0.068
ATOM    975  CA  TRP A  62       6.514  20.190  31.600  1.00 30.43           C  0.069
ATOM    976  C   TRP A  62       5.555  19.072  31.283  1.00 33.82           C  0.073
ATOM    977  O   TRP A  62       4.870  18.573  32.201  1.00 31.94           O  0.071
ATOM    978  CB  TRP A  62       5.816  21.528  31.286  1.00 36.26           C  0.075
ATOM    979  CG  TRP A  62       6.524  22.709  31.889  1.00 33.99           C  0.073
ATOM    980  CD1 TRP A  62       7.194  23.731  31.231  1.00 41.14           C  0.080
ATOM    981  CD2 TRP A  62       6.573  23.019  33.268  1.00 36.83           C  0.076
ATOM    982  NE1 TRP A  62       7.679  24.622  32.151  1.00 40.83           N  0.080
ATOM    983  CE2 TRP A  62       7.301  24.217  33.408  1.00 40.55           C  0.079
ATOM    984  CE3 TRP A  62       6.083  22.383  34.411  1.00 54.80           C  0.092
ATOM    985  CZ2 TRP A  62       7.558  24.780  34.647  1.00 56.45           C  0.094
ATOM    986  CZ3 TRP A  62       6.330  22.949  35.637  1.00 54.99           C  0.093
ATOM    987  CH2 TRP A  62       7.053  24.142  35.747  1.00 58.58           C  0.096
ATOM    988  H   TRP A  62       7.684  20.168  30.011  1.00 35.21           H  0.074
ATOM    989  HA  TRP A  62       6.690  20.166  32.553  1.00 36.50           H  0.075
ATOM    990  HB2 TRP A  62       5.794  21.654  30.325  1.00 43.51           H  0.082
ATOM    991  HB3 TRP A  62       4.913  21.505  31.640  1.00 43.51           H  0.082
ATOM    992  HD1 TRP A  62       7.312  23.791  30.310  1.00 49.36           H  0.088
ATOM    993  HE1 TRP A  62       8.129  25.332  31.969  1.00 48.98           H  0.087
ATOM    994  HE3 TRP A  62       5.599  21.592  34.343  1.00 65.75           H  0.101
ATOM    995  HZ2 TRP A  62       8.038  25.572  34.727  1.00 67.73           H  0.103
ATOM    996  HZ3 TRP A  62       6.005  22.538  36.405  1.00 65.99           H  0.101
ATOM    997  HH2 TRP A  62       7.209  24.501  36.591  1.00 70.30           H  0.105
ATOM    998  N   TRP A  63       5.491  18.648  30.012  1.00 28.52           N  0.067
ATOM    999  CA  TRP A  63       4.305  17.984  29.523  1.00 28.37           C  0.066
ATOM   1000  C   TRP A  63       4.456  16.516  29.222  1.00 28.86           C  0.067
ATOM   1001  O   TRP A  63       3.501  15.781  29.354  1.00 26.69           O  0.064
ATOM   1002  CB  TRP A  63       3.799  18.692  28.254  1.00 26.02           C  0.064
ATOM   1003  CG  TRP A  63       3.540  20.133  28.520  1.00 31.04           C  0.070
ATOM   1004  CD1 TRP A  63       4.257  21.205  28.080  1.00 27.80           C  0.066
ATOM   1005  CD2 TRP A  63       2.501  20.654  29.361  1.00 27.69           C  0.066
ATOM   1006  NE1 TRP A  63       3.713  22.391  28.605  1.00 27.34           N  0.065
ATOM   1007  CE2 TRP A  63       2.633  22.059  29.384  1.00 32.14           C  0.071
ATOM   1008  CE3 TRP A  63       1.466  20.067  30.082  1.00 28.18           C  0.066
ATOM   1009  CZ2 TRP A  63       1.752  22.892  30.125  1.00 29.68           C  0.068
ATOM   1010  CZ3 TRP A  63       0.592  20.885  30.802  1.00 34.15           C  0.073
ATOM   1011  CH2 TRP A  63       0.733  22.279  30.793  1.00 28.81           C  0.067
ATOM   1012  H   TRP A  63       6.118  18.737  29.430  1.00 34.22           H  0.073
ATOM   1013  HA  TRP A  63       3.610  18.068  30.195  1.00 34.04           H  0.073
ATOM   1014  HB2 TRP A  63       4.472  18.625  27.559  1.00 31.22           H  0.070
ATOM   1015  HB3 TRP A  63       2.970  18.280  27.963  1.00 31.22           H  0.070
ATOM   1016  HD1 TRP A  63       5.009  21.158  27.535  1.00 33.35           H  0.072
ATOM   1017  HE1 TRP A  63       4.000  23.187  28.454  1.00 32.81           H  0.071
ATOM   1018  HE3 TRP A  63       1.358  19.143  30.085  1.00 33.81           H  0.073
ATOM   1019  HZ2 TRP A  63       1.839  23.818  30.117  1.00 35.61           H  0.074
ATOM   1020  HZ3 TRP A  63      -0.102  20.499  31.285  1.00 40.97           H  0.080
ATOM   1021  HH2 TRP A  63       0.144  22.798  31.291  1.00 34.56           H  0.073
ATOM   1022  N   CYS A  64       5.611  16.057  28.779  1.00 29.67           N  0.068
ATOM   1023  CA  CYS A  64       5.782  14.635  28.491  1.00 27.47           C  0.065
ATOM   1024  C   CYS A  64       7.102  14.182  29.093  1.00 26.31           C  0.064
ATOM   1025  O   CYS A  64       7.952  14.993  29.447  1.00 28.23           O  0.066
ATOM   1026  CB  CYS A  64       5.727  14.408  26.981  1.00 26.06           C  0.064
ATOM   1027  SG  CYS A  64       7.058  15.312  26.084  1.00 27.69           S  0.066
ATOM   1028  H   CYS A  64       6.309  16.538  28.636  1.00 35.60           H  0.074
ATOM   1029  HA  CYS A  64       5.069  14.124  28.903  1.00 32.96           H  0.072
ATOM   1030  HB2 CYS A  64       5.831  13.461  26.799  1.00 31.27           H  0.070
ATOM   1031  HB3 CYS A  64       4.872  14.720  26.645  1.00 31.27           H  0.070
ATOM   1032  N   ASN A  65       7.277  12.864  29.187  1.00 25.41           N  0.063
ATOM   1033  CA  ASN A  65       8.506  12.273  29.687  1.00 27.48           C  0.065
ATOM   1034  C   ASN A  65       9.377  11.733  28.568  1.00 24.59           C  0.062
ATOM   1035  O   ASN A  65       8.935  10.923  27.778  1.00 23.98           O  0.061
ATOM   1036  CB  ASN A  65       8.247  11.128  30.652  1.00 28.46           C  0.067
ATOM   1037  CG  ASN A  65       9.548  10.501  31.118  1.00 31.43           C  0.070
ATOM   1038  OD1 ASN A  65      10.430  11.206  31.635  1.00 32.21           O  0.071
ATOM   1039  ND2 ASN A  65       9.694   9.217  30.918  1.00 39.09           N  0.078
ATOM   1040  H   ASN A  65       6.683  12.284  28.961  1.00 30.49           H  0.069
ATOM   1041  HA  ASN A  65       9.014  12.951  30.160  1.00 32.97           H  0.072
ATOM   1042  HB2 ASN A  65       7.774  11.464  31.430  1.00 34.15           H  0.073
ATOM   1043  HB3 ASN A  65       7.721  10.445  30.207  1.00 34.15           H  0.073
ATOM   1044 HD21 ASN A  65      10.418   8.823  31.165  1.00 46.91           H  0.085
ATOM   1045 HD22 ASN A  65       9.061   8.764  30.551  1.00 46.91           H  0.085
ATOM   1046  N   ASP A  66      10.634  12.192  28.504  1.00 26.86           N  0.065
ATOM   1047  CA  ASP A  66      11.581  11.614  27.557  1.00 28.31           C  0.066
ATOM   1048  C   ASP A  66      12.753  10.974  28.290  1.00 26.73           C  0.065
ATOM   1049  O   ASP A  66      13.650  10.420  27.637  1.00 31.33           O  0.070
ATOM   1050  CB  ASP A  66      12.068  12.621  26.504  1.00 22.46           C  0.059
ATOM   1051  CG  ASP A  66      12.784  13.834  27.029  1.00 27.90           C  0.066
ATOM   1052  OD1 ASP A  66      13.187  13.890  28.186  1.00 28.47           O  0.067
ATOM   1053  OD2 ASP A  66      13.093  14.718  26.192  1.00 24.06           O  0.061
ATOM   1054  H   ASP A  66      10.953  12.825  28.990  1.00 32.22           H  0.071
ATOM   1055  HA  ASP A  66      11.135  10.903  27.073  1.00 33.96           H  0.073
ATOM   1056  HB2 ASP A  66      12.679  12.163  25.906  1.00 26.95           H  0.065
ATOM   1057  HB3 ASP A  66      11.300  12.933  26.001  1.00 26.95           H  0.065
ATOM   1058  N   GLY A  67      12.758  11.021  29.626  1.00 31.69           N  0.070
ATOM   1059  CA  GLY A  67      13.794  10.364  30.402  1.00 37.86           C  0.077
ATOM   1060  C   GLY A  67      15.137  11.054  30.402  1.00 36.14           C  0.075
ATOM   1061  O   GLY A  67      16.091  10.514  30.984  1.00 37.95           O  0.077
ATOM   1062  H   GLY A  67      12.171  11.429  30.103  1.00 38.03           H  0.077
ATOM   1063  HA2 GLY A  67      13.497  10.292  31.323  1.00 45.43           H  0.084
ATOM   1064  HA3 GLY A  67      13.921   9.466  30.058  1.00 45.43           H  0.084
ATOM   1065  N  AARG A  68      15.247  12.236  29.777  0.56 29.62           N  0.068
ATOM   1066  CA AARG A  68      16.532  12.911  29.689  0.56 27.96           C  0.066
ATOM   1067  C  AARG A  68      16.434  14.391  30.008  0.56 31.47           C  0.070
ATOM   1068  O  AARG A  68      17.348  15.154  29.653  0.56 34.65           O  0.073
ATOM   1069  CB AARG A  68      17.110  12.693  28.294  0.56 32.16           C  0.071
ATOM   1070  CG AARG A  68      16.325  13.348  27.187  0.56 30.03           C  0.068
ATOM   1071  CD AARG A  68      17.104  13.210  25.903  0.56 24.67           C  0.062
ATOM   1072  NE AARG A  68      16.872  14.327  25.007  0.56 24.17           N  0.061
ATOM   1073  CZ AARG A  68      17.269  14.330  23.744  0.56 35.41           C  0.074
ATOM   1074  NH1AARG A  68      18.033  13.363  23.269  0.56 32.36           N  0.071
ATOM   1075  NH2AARG A  68      16.882  15.312  22.942  0.56 32.61           N  0.071
ATOM   1076  H  AARG A  68      14.597  12.657  29.403  0.56 35.53           H  0.074
ATOM   1077  HA AARG A  68      17.144  12.514  30.328  0.56 33.55           H  0.072
ATOM   1078  HB2AARG A  68      18.010  13.055  28.277  0.56 38.58           H  0.078
ATOM   1079  HB3AARG A  68      17.136  11.740  28.113  0.56 38.58           H  0.078
ATOM   1080  HG2AARG A  68      15.469  12.904  27.083  0.56 36.03           H  0.075
ATOM   1081  HG3AARG A  68      16.204  14.292  27.374  0.56 36.03           H  0.075
ATOM   1082  HD2AARG A  68      18.053  13.176  26.100  0.56 29.60           H  0.068
ATOM   1083  HD3AARG A  68      16.828  12.398  25.450  0.56 29.60           H  0.068
ATOM   1084  HE AARG A  68      16.314  14.932  25.255  0.56 29.00           H  0.067
ATOM   1085 HH11AARG A  68      18.284  12.717  23.778  0.56 38.82           H  0.078
ATOM   1086 HH12AARG A  68      18.283  13.381  22.447  0.56 38.82           H  0.078
ATOM   1087 HH21AARG A  68      16.387  15.946  23.247  0.56 39.13           H  0.078
ATOM   1088 HH22AARG A  68      17.142  15.326  22.122  0.56 39.13           H  0.078
ATOM   1089  N  BARG A  68      15.251  12.229  29.772  0.44 29.63           N  0.068
ATOM   1090  CA BARG A  68      16.536  12.906  29.688  0.44 28.01           C  0.066
ATOM   1091  C  BARG A  68      16.410  14.397  29.958  0.44 31.53           C  0.070
ATOM   1092  O  BARG A  68      17.275  15.173  29.517  0.44 34.46           O  0.073
ATOM   1093  CB BARG A  68      17.175  12.633  28.315  0.44 32.21           C  0.071
ATOM   1094  CG BARG A  68      16.260  12.792  27.112  0.44 30.16           C  0.069
ATOM   1095  CD BARG A  68      16.518  14.142  26.472  0.44 34.53           C  0.073
ATOM   1096  NE BARG A  68      17.784  14.140  25.755  0.44 34.09           N  0.073
ATOM   1097  CZ BARG A  68      18.678  15.115  25.800  0.44 31.29           C  0.070
ATOM   1098  NH1BARG A  68      18.464  16.230  26.489  0.44 36.94           N  0.076
ATOM   1099  NH2BARG A  68      19.835  14.961  25.167  0.44 34.87           N  0.074
ATOM   1100  H  BARG A  68      14.603  12.647  29.392  0.44 35.56           H  0.074
ATOM   1101  HA BARG A  68      17.128  12.540  30.363  0.44 33.61           H  0.072
ATOM   1102  HB2BARG A  68      17.921  13.241  28.197  0.44 38.65           H  0.078
ATOM   1103  HB3BARG A  68      17.502  11.720  28.309  0.44 38.65           H  0.078
ATOM   1104  HG2BARG A  68      16.455  12.099  26.461  0.44 36.19           H  0.075
ATOM   1105  HG3BARG A  68      15.331  12.753  27.384  0.44 36.19           H  0.075
ATOM   1106  HD2BARG A  68      15.812  14.322  25.833  0.44 41.43           H  0.080
ATOM   1107  HD3BARG A  68      16.537  14.817  27.165  0.44 41.43           H  0.080
ATOM   1108  HE BARG A  68      17.965  13.456  25.266  0.44 40.90           H  0.080
ATOM   1109 HH11BARG A  68      17.725  16.349  26.911  0.44 44.33           H  0.083
ATOM   1110 HH12BARG A  68      19.065  16.845  26.502  0.44 44.33           H  0.083
ATOM   1111 HH21BARG A  68      19.988  14.243  24.719  0.44 41.84           H  0.081
ATOM   1112 HH22BARG A  68      20.424  15.588  25.189  0.44 41.84           H  0.081
ATOM   1113  N   THR A  69      15.332  14.822  30.629  1.00 26.42           N  0.064
ATOM   1114  CA  THR A  69      15.107  16.226  30.959  1.00 31.50           C  0.070
ATOM   1115  C   THR A  69      15.018  16.296  32.476  1.00 36.16           C  0.075
ATOM   1116  O   THR A  69      13.934  16.152  33.050  1.00 36.22           O  0.075
ATOM   1117  CB  THR A  69      13.820  16.744  30.318  1.00 30.41           C  0.069
ATOM   1118  OG1 THR A  69      13.856  16.453  28.924  1.00 25.72           O  0.063
ATOM   1119  CG2 THR A  69      13.685  18.260  30.466  1.00 29.47           C  0.068
ATOM   1120  H   THR A  69      14.696  14.307  30.892  1.00 31.70           H  0.070
ATOM   1121  HA  THR A  69      15.842  16.771  30.643  1.00 37.79           H  0.077
ATOM   1122  HB  THR A  69      13.050  16.317  30.725  1.00 36.48           H  0.075
ATOM   1123  HG1 THR A  69      13.882  15.622  28.804  1.00 30.85           H  0.069
ATOM   1124 HG21 THR A  69      12.871  18.564  30.035  1.00 35.36           H  0.074
ATOM   1125 HG22 THR A  69      13.652  18.500  31.405  1.00 35.36           H  0.074
ATOM   1126 HG23 THR A  69      14.444  18.702  30.054  1.00 35.36           H  0.074
ATOM   1127  N   PRO A  70      16.136  16.470  33.159  1.00 33.01           N  0.072
ATOM   1128  CA  PRO A  70      16.142  16.302  34.619  1.00 36.35           C  0.075
ATOM   1129  C   PRO A  70      15.313  17.359  35.318  1.00 40.27           C  0.079
ATOM   1130  O   PRO A  70      15.345  18.547  34.966  1.00 43.43           O  0.082
ATOM   1131  CB  PRO A  70      17.624  16.441  34.991  1.00 44.67           C  0.083
ATOM   1132  CG  PRO A  70      18.278  17.065  33.796  1.00 47.99           C  0.086
ATOM   1133  CD  PRO A  70      17.501  16.591  32.614  1.00 36.13           C  0.075
ATOM   1134  HA  PRO A  70      15.824  15.419  34.865  1.00 43.62           H  0.082
ATOM   1135  HB2 PRO A  70      17.713  17.014  35.769  1.00 53.60           H  0.091
ATOM   1136  HB3 PRO A  70      18.000  15.564  35.166  1.00 53.60           H  0.091
ATOM   1137  HG2 PRO A  70      18.237  18.030  33.872  1.00 57.59           H  0.095
ATOM   1138  HG3 PRO A  70      19.199  16.767  33.739  1.00 57.59           H  0.095
ATOM   1139  HD2 PRO A  70      17.534  17.251  31.905  1.00 43.35           H  0.082
ATOM   1140  HD3 PRO A  70      17.827  15.727  32.317  1.00 43.35           H  0.082
ATOM   1141  N   GLY A  71      14.543  16.902  36.308  1.00 45.37           N  0.084
ATOM   1142  CA  GLY A  71      13.720  17.802  37.082  1.00 55.00           C  0.093
ATOM   1143  C   GLY A  71      12.451  18.201  36.384  1.00 49.29           C  0.088
ATOM   1144  O   GLY A  71      11.860  19.237  36.716  1.00 46.86           O  0.085
ATOM   1145  H   GLY A  71      14.486  16.077  36.543  1.00 54.44           H  0.092
ATOM   1146  HA2 GLY A  71      13.484  17.377  37.922  1.00 65.99           H  0.101
ATOM   1147  HA3 GLY A  71      14.224  18.607  37.279  1.00 65.99           H  0.101
ATOM   1148  N   SER A  72      12.018  17.399  35.424  1.00 39.38           N  0.078
ATOM   1149  CA  SER A  72      10.868  17.706  34.602  1.00 53.44           C  0.091
ATOM   1150  C   SER A  72       9.620  17.022  35.148  1.00 42.91           C  0.082
ATOM   1151  O   SER A  72       9.664  15.999  35.841  1.00 37.98           O  0.077
ATOM   1152  CB  SER A  72      11.097  17.240  33.156  1.00 51.99           C  0.090
ATOM   1153  OG  SER A  72      11.157  15.809  33.108  1.00 45.92           O  0.085
ATOM   1154  H   SER A  72      12.387  16.648  35.226  1.00 47.25           H  0.086
ATOM   1155  HA  SER A  72      10.718  18.664  34.597  1.00 64.12           H  0.100
ATOM   1156  HB2 SER A  72      10.361  17.546  32.604  1.00 62.38           H  0.099
ATOM   1157  HB3 SER A  72      11.934  17.606  32.831  1.00 62.38           H  0.099
ATOM   1158  N   ARG A  73       8.494  17.565  34.768  1.00 36.11           N  0.075
ATOM   1159  CA  ARG A  73       7.231  16.902  34.997  1.00 35.37           C  0.074
ATOM   1160  C   ARG A  73       6.783  16.318  33.668  1.00 43.83           C  0.083
ATOM   1161  O   ARG A  73       7.422  16.498  32.601  1.00 37.15           O  0.076
ATOM   1162  CB  ARG A  73       6.210  17.886  35.575  1.00 39.05           C  0.078
ATOM   1163  CG  ARG A  73       6.728  18.627  36.846  1.00 54.59           C  0.092
ATOM   1164  CD  ARG A  73       6.655  17.747  38.143  1.00 55.68           C  0.093
ATOM   1165  NE  ARG A  73       5.269  17.526  38.526  1.00 68.65           N  0.103
ATOM   1166  CZ  ARG A  73       4.500  18.475  39.034  1.00 71.04           C  0.105
ATOM   1167  NH1 ARG A  73       4.985  19.683  39.282  1.00 50.59           N  0.089
ATOM   1168  NH2 ARG A  73       3.212  18.210  39.276  1.00 59.32           N  0.096
ATOM   1169  H   ARG A  73       8.428  18.325  34.371  1.00 43.32           H  0.082
ATOM   1170  HA  ARG A  73       7.346  16.176  35.629  1.00 42.44           H  0.081
ATOM   1171  HB2 ARG A  73       6.001  18.554  34.904  1.00 46.85           H  0.085
ATOM   1172  HB3 ARG A  73       5.407  17.400  35.819  1.00 46.85           H  0.085
ATOM   1173  HG2 ARG A  73       7.653  18.887  36.713  1.00 65.50           H  0.101
ATOM   1174  HG3 ARG A  73       6.184  19.416  36.990  1.00 65.50           H  0.101
ATOM   1175  HD2 ARG A  73       7.067  16.886  37.972  1.00 66.81           H  0.102
ATOM   1176  HD3 ARG A  73       7.109  18.201  38.870  1.00 66.81           H  0.102
ATOM   1177  HE  ARG A  73       4.934  16.742  38.417  1.00 82.38           H  0.113
ATOM   1178 HH11 ARG A  73       5.811  19.861  39.123  1.00 60.70           H  0.097
ATOM   1179 HH12 ARG A  73       4.472  20.290  39.611  1.00 60.70           H  0.097
ATOM   1180 HH21 ARG A  73       2.897  17.426  39.115  1.00 71.17           H  0.105
ATOM   1181 HH22 ARG A  73       2.703  18.818  39.608  1.00 71.17           H  0.105
ATOM   1182  N   ASN A  74       5.666  15.627  33.752  1.00 34.47           N  0.073
ATOM   1183  CA  ASN A  74       5.068  14.849  32.700  1.00 28.39           C  0.066
ATOM   1184  C   ASN A  74       3.564  15.062  32.915  1.00 31.31           C  0.070
ATOM   1185  O   ASN A  74       2.816  14.156  33.233  1.00 30.66           O  0.069
ATOM   1186  CB  ASN A  74       5.455  13.374  32.791  1.00 28.01           C  0.066
ATOM   1187  CG  ASN A  74       4.775  12.552  31.767  1.00 32.39           C  0.071
ATOM   1188  OD1 ASN A  74       4.150  13.086  30.898  1.00 29.21           O  0.067
ATOM   1189  ND2 ASN A  74       4.882  11.209  31.858  1.00 31.74           N  0.070
ATOM   1190  H   ASN A  74       5.202  15.596  34.475  1.00 41.35           H  0.080
ATOM   1191  HA  ASN A  74       5.323  15.198  31.832  1.00 34.06           H  0.073
ATOM   1192  HB2 ASN A  74       6.412  13.288  32.660  1.00 33.61           H  0.072
ATOM   1193  HB3 ASN A  74       5.206  13.034  33.665  1.00 33.61           H  0.072
ATOM   1194 HD21 ASN A  74       4.496  10.707  31.276  1.00 38.08           H  0.077
ATOM   1195 HD22 ASN A  74       5.338  10.856  32.496  1.00 38.08           H  0.077
ATOM   1196  N   LEU A  75       3.158  16.327  32.853  1.00 27.70           N  0.066
ATOM   1197  CA  LEU A  75       1.798  16.714  33.165  1.00 31.92           C  0.071
ATOM   1198  C   LEU A  75       0.795  16.122  32.188  1.00 39.11           C  0.078
ATOM   1199  O   LEU A  75      -0.366  16.035  32.545  1.00 33.63           O  0.072
ATOM   1200  CB  LEU A  75       1.733  18.232  33.210  1.00 31.54           C  0.070
ATOM   1201  CG  LEU A  75       2.481  18.861  34.399  1.00 36.77           C  0.076
ATOM   1202  CD1 LEU A  75       2.481  20.361  34.277  1.00 34.43           C  0.073
ATOM   1203  CD2 LEU A  75       1.854  18.507  35.722  1.00 41.55           C  0.080
ATOM   1204  H   LEU A  75       3.664  16.985  32.629  1.00 33.24           H  0.072
ATOM   1205  HA  LEU A  75       1.575  16.379  34.047  1.00 38.30           H  0.077
ATOM   1206  HB2 LEU A  75       2.125  18.584  32.396  1.00 37.84           H  0.077
ATOM   1207  HB3 LEU A  75       0.803  18.502  33.269  1.00 37.84           H  0.077
ATOM   1208  HG  LEU A  75       3.401  18.553  34.402  1.00 44.12           H  0.083
ATOM   1209 HD11 LEU A  75       2.819  20.607  33.402  1.00 41.32           H  0.080
ATOM   1210 HD12 LEU A  75       1.574  20.684  34.386  1.00 41.32           H  0.080
ATOM   1211 HD13 LEU A  75       3.050  20.734  34.969  1.00 41.32           H  0.080
ATOM   1212 HD21 LEU A  75       2.260  19.048  36.418  1.00 49.86           H  0.088
ATOM   1213 HD22 LEU A  75       0.902  18.686  35.677  1.00 49.86           H  0.088
ATOM   1214 HD23 LEU A  75       2.006  17.567  35.904  1.00 49.86           H  0.088
ATOM   1215  N   CYS A  76       1.189  15.689  30.985  1.00 32.62           N  0.071
ATOM   1216  CA  CYS A  76       0.229  15.007  30.092  1.00 30.39           C  0.069
ATOM   1217  C   CYS A  76       0.226  13.487  30.246  1.00 31.66           C  0.070
ATOM   1218  O   CYS A  76      -0.573  12.791  29.598  1.00 34.51           O  0.073
ATOM   1219  CB  CYS A  76       0.519  15.370  28.630  1.00 28.96           C  0.067
ATOM   1220  SG  CYS A  76       0.049  17.111  28.322  1.00 28.44           S  0.067
ATOM   1221  H   CYS A  76       1.983  15.772  30.665  1.00 39.13           H  0.078
ATOM   1222  HA  CYS A  76      -0.665  15.322  30.296  1.00 36.46           H  0.075
ATOM   1223  HB2 CYS A  76       1.462  15.261  28.441  1.00 34.74           H  0.074
ATOM   1224  HB3 CYS A  76      -0.010  14.803  28.047  1.00 34.74           H  0.074
ATOM   1225  N   ASN A  77       1.131  12.975  31.072  1.00 29.01           N  0.067
ATOM   1226  CA  ASN A  77       1.241  11.547  31.391  1.00 26.88           C  0.065
ATOM   1227  C   ASN A  77       1.414  10.720  30.137  1.00 30.37           C  0.069
ATOM   1228  O   ASN A  77       0.683   9.752  29.896  1.00 31.12           O  0.070
ATOM   1229  CB  ASN A  77       0.055  11.088  32.193  1.00 27.13           C  0.065
ATOM   1230  CG  ASN A  77       0.181  11.522  33.605  1.00 42.66           C  0.082
ATOM   1231  OD1 ASN A  77      -0.502  12.441  34.042  1.00 49.41           O  0.088
ATOM   1232  ND2 ASN A  77       1.188  10.980  34.291  1.00 50.34           N  0.089
ATOM   1233  H   ASN A  77       1.720  13.450  31.479  1.00 34.81           H  0.074
ATOM   1234  HA  ASN A  77       2.033  11.415  31.935  1.00 32.25           H  0.071
ATOM   1235  HB2 ASN A  77      -0.756  11.472  31.825  1.00 32.55           H  0.071
ATOM   1236  HB3 ASN A  77       0.008  10.119  32.177  1.00 32.55           H  0.071
ATOM   1237 HD21 ASN A  77       1.663  10.358  33.936  1.00 60.40           H  0.097
ATOM   1238 HD22 ASN A  77       1.319  11.205  35.111  1.00 60.40           H  0.097
ATOM   1239  N   ILE A  78       2.422  11.090  29.341  1.00 28.33           N  0.066
ATOM   1240  CA  ILE A  78       2.748  10.354  28.115  1.00 27.92           C  0.066
ATOM   1241  C   ILE A  78       4.246  10.354  27.914  1.00 35.60           C  0.074
ATOM   1242  O   ILE A  78       4.974  11.305  28.267  1.00 30.04           O  0.068
ATOM   1243  CB  ILE A  78       2.073  10.968  26.885  1.00 32.52           C  0.071
ATOM   1244  CG1 ILE A  78       2.268  12.504  26.941  1.00 38.58           C  0.078
ATOM   1245  CG2 ILE A  78       0.611  10.548  26.791  1.00 39.11           C  0.078
ATOM   1246  CD1 ILE A  78       2.390  13.135  25.589  1.00 40.05           C  0.079
ATOM   1247  H   ILE A  78       2.933  11.765  29.489  1.00 33.99           H  0.073
ATOM   1248  HA  ILE A  78       2.433   9.444  28.215  1.00 33.50           H  0.072
ATOM   1249  HB  ILE A  78       2.530  10.637  26.096  1.00 39.02           H  0.078
ATOM   1250 HG12 ILE A  78       1.502  12.900  27.385  1.00 46.29           H  0.085
ATOM   1251 HG13 ILE A  78       3.077  12.708  27.435  1.00 46.29           H  0.085
ATOM   1252 HG21 ILE A  78       0.217  10.951  26.002  1.00 46.92           H  0.085
ATOM   1253 HG22 ILE A  78       0.564   9.581  26.728  1.00 46.92           H  0.085
ATOM   1254 HG23 ILE A  78       0.144  10.851  27.585  1.00 46.92           H  0.085
ATOM   1255 HD11 ILE A  78       2.491  14.094  25.696  1.00 48.05           H  0.086
ATOM   1256 HD12 ILE A  78       3.168  12.768  25.141  1.00 48.05           H  0.086
ATOM   1257 HD13 ILE A  78       1.590  12.941  25.076  1.00 48.05           H  0.086
ATOM   1258  N   PRO A  79       4.743   9.308  27.267  1.00 38.37           N  0.077
ATOM   1259  CA  PRO A  79       6.094   9.406  26.701  1.00 27.67           C  0.066
ATOM   1260  C   PRO A  79       6.107  10.432  25.575  1.00 29.12           C  0.067
ATOM   1261  O   PRO A  79       5.177  10.513  24.778  1.00 28.13           O  0.066
ATOM   1262  CB  PRO A  79       6.382   8.007  26.189  1.00 25.74           C  0.063
ATOM   1263  CG  PRO A  79       4.983   7.396  25.965  1.00 37.47           C  0.076
ATOM   1264  CD  PRO A  79       4.119   7.984  27.024  1.00 31.27           C  0.070
ATOM   1265  HA  PRO A  79       6.740   9.650  27.382  1.00 33.20           H  0.072
ATOM   1266  HB2 PRO A  79       6.875   8.056  25.355  1.00 30.88           H  0.069
ATOM   1267  HB3 PRO A  79       6.877   7.505  26.855  1.00 30.88           H  0.069
ATOM   1268  HG2 PRO A  79       4.659   7.639  25.084  1.00 44.96           H  0.084
ATOM   1269  HG3 PRO A  79       5.030   6.432  26.058  1.00 44.96           H  0.084
ATOM   1270  HD2 PRO A  79       3.213   8.085  26.693  1.00 37.52           H  0.076
ATOM   1271  HD3 PRO A  79       4.149   7.441  27.827  1.00 37.52           H  0.076
ATOM   1272  N   CYS A  80       7.127  11.269  25.561  1.00 29.58           N  0.068
ATOM   1273  CA  CYS A  80       7.256  12.246  24.481  1.00 26.81           C  0.065
ATOM   1274  C   CYS A  80       7.185  11.568  23.121  1.00 29.28           C  0.068
ATOM   1275  O   CYS A  80       6.607  12.130  22.181  1.00 27.08           O  0.065
ATOM   1276  CB  CYS A  80       8.563  13.048  24.634  1.00 24.11           C  0.061
ATOM   1277  SG  CYS A  80       8.695  13.998  26.150  1.00 26.44           S  0.064
ATOM   1278  H   CYS A  80       7.752  11.298  26.151  1.00 35.49           H  0.074
ATOM   1279  HA  CYS A  80       6.517  12.872  24.538  1.00 32.16           H  0.071
ATOM   1280  HB2 CYS A  80       9.310  12.429  24.610  1.00 28.92           H  0.067
ATOM   1281  HB3 CYS A  80       8.630  13.667  23.892  1.00 28.92           H  0.067
ATOM   1282  N   SER A  81       7.654  10.310  22.997  1.00 26.64           N  0.064
ATOM   1283  CA  SER A  81       7.544   9.606  21.714  1.00 20.68           C  0.057
ATOM   1284  C   SER A  81       6.099   9.498  21.241  1.00 24.78           C  0.062
ATOM   1285  O   SER A  81       5.832   9.544  20.025  1.00 29.29           O  0.068
ATOM   1286  CB  SER A  81       8.142   8.195  21.835  1.00 32.92           C  0.072
ATOM   1287  OG  SER A  81       7.472   7.490  22.882  1.00 35.60           O  0.074
ATOM   1288  H   SER A  81       8.029   9.858  23.625  1.00 31.96           H  0.071
ATOM   1289  HA  SER A  81       8.047  10.091  21.041  1.00 24.81           H  0.062
ATOM   1290  HB2 SER A  81       8.018   7.721  20.998  1.00 39.50           H  0.078
ATOM   1291  HB3 SER A  81       9.086   8.263  22.047  1.00 39.50           H  0.078
ATOM   1292  HG  SER A  81       6.660   7.394  22.691  1.00 42.71           H  0.082
ATOM   1293  N   ALA A  82       5.160   9.331  22.179  1.00 27.00           N  0.065
ATOM   1294  CA  ALA A  82       3.724   9.342  21.838  1.00 29.19           C  0.067
ATOM   1295  C   ALA A  82       3.337  10.537  20.980  1.00 32.71           C  0.071
ATOM   1296  O   ALA A  82       2.416  10.458  20.149  1.00 32.72           O  0.071
ATOM   1297  CB  ALA A  82       2.902   9.329  23.115  1.00 46.11           C  0.085
ATOM   1298  H   ALA A  82       5.323   9.210  23.015  1.00 32.40           H  0.071
ATOM   1299  HA  ALA A  82       3.514   8.537  21.339  1.00 35.02           H  0.074
ATOM   1300  HB1 ALA A  82       1.961   9.298  22.883  1.00 55.32           H  0.093
ATOM   1301  HB2 ALA A  82       3.140   8.546  23.635  1.00 55.32           H  0.093
ATOM   1302  HB3 ALA A  82       3.092  10.134  23.621  1.00 55.32           H  0.093
ATOM   1303  N   LEU A  83       4.061  11.634  21.120  1.00 29.16           N  0.067
ATOM   1304  CA  LEU A  83       3.684  12.833  20.378  1.00 27.27           C  0.065
ATOM   1305  C   LEU A  83       4.222  12.888  18.970  1.00 28.83           C  0.067
ATOM   1306  O   LEU A  83       3.996  13.887  18.301  1.00 29.51           O  0.068
ATOM   1307  CB  LEU A  83       4.157  14.062  21.139  1.00 29.12           C  0.067
ATOM   1308  CG  LEU A  83       3.563  14.096  22.549  1.00 33.66           C  0.072
ATOM   1309  CD1 LEU A  83       4.311  15.201  23.292  1.00 32.95           C  0.072
ATOM   1310  CD2 LEU A  83       2.077  14.430  22.406  1.00 33.67           C  0.072
ATOM   1311  H   LEU A  83       4.755  11.716  21.622  1.00 34.98           H  0.074
ATOM   1312  HA  LEU A  83       2.717  12.871  20.318  1.00 32.71           H  0.071
ATOM   1313  HB2 LEU A  83       5.124  14.038  21.216  1.00 34.93           H  0.074
ATOM   1314  HB3 LEU A  83       3.878  14.861  20.666  1.00 34.93           H  0.074
ATOM   1315  HG  LEU A  83       3.678  13.248  23.005  1.00 40.38           H  0.079
ATOM   1316 HD11 LEU A  83       3.932  15.297  24.180  1.00 39.53           H  0.078
ATOM   1317 HD12 LEU A  83       5.248  14.960  23.357  1.00 39.53           H  0.078
ATOM   1318 HD13 LEU A  83       4.216  16.031  22.800  1.00 39.53           H  0.078
ATOM   1319 HD21 LEU A  83       1.719  14.656  23.279  1.00 40.39           H  0.079
ATOM   1320 HD22 LEU A  83       1.989  15.186  21.807  1.00 40.39           H  0.079
ATOM   1321 HD23 LEU A  83       1.608  13.662  22.045  1.00 40.39           H  0.079
ATOM   1322  N   LEU A  84       4.941  11.871  18.510  1.00 27.87           N  0.066
ATOM   1323  CA  LEU A  84       5.496  11.827  17.163  1.00 30.80           C  0.069
ATOM   1324  C   LEU A  84       4.683  10.959  16.251  1.00 38.66           C  0.078
ATOM   1325  O   LEU A  84       5.059  10.759  15.096  1.00 31.01           O  0.069
ATOM   1326  CB  LEU A  84       6.924  11.291  17.225  1.00 28.72           C  0.067
ATOM   1327  CG  LEU A  84       7.863  12.122  18.089  1.00 28.18           C  0.066
ATOM   1328  CD1 LEU A  84       9.238  11.475  18.057  1.00 31.97           C  0.071
ATOM   1329  CD2 LEU A  84       7.919  13.618  17.676  1.00 28.13           C  0.066
ATOM   1330  H   LEU A  84       5.127  11.172  18.975  1.00 33.44           H  0.072
ATOM   1331  HA  LEU A  84       5.516  12.721  16.795  1.00 36.96           H  0.076
ATOM   1332  HB2 LEU A  84       6.903  10.393  17.590  1.00 34.45           H  0.073
ATOM   1333  HB3 LEU A  84       7.289  11.271  16.326  1.00 34.45           H  0.073
ATOM   1334  HG  LEU A  84       7.548  12.087  19.006  1.00 33.81           H  0.073
ATOM   1335 HD11 LEU A  84       9.756  11.793  18.813  1.00 38.35           H  0.077
ATOM   1336 HD12 LEU A  84       9.129  10.514  18.109  1.00 38.35           H  0.077
ATOM   1337 HD13 LEU A  84       9.679  11.712  17.226  1.00 38.35           H  0.077
ATOM   1338 HD21 LEU A  84       8.606  14.063  18.197  1.00 33.75           H  0.072
ATOM   1339 HD22 LEU A  84       8.130  13.677  16.731  1.00 33.75           H  0.072
ATOM   1340 HD23 LEU A  84       7.057  14.027  17.849  1.00 33.75           H  0.072
ATOM   1341  N   SER A  85       3.604  10.399  16.764  1.00 32.54           N  0.071
ATOM   1342  CA  SER A  85       2.837   9.431  15.992  1.00 35.54           C  0.074
ATOM   1343  C   SER A  85       2.139  10.106  14.810  1.00 33.97           C  0.073
ATOM   1344  O   SER A  85       1.808  11.302  14.832  1.00 32.81           O  0.071
ATOM   1345  CB  SER A  85       1.811   8.742  16.884  1.00 44.50           C  0.083
ATOM   1346  OG  SER A  85       0.836   8.161  16.052  1.00 43.09           O  0.082
ATOM   1347  H   SER A  85       3.289  10.556  17.548  1.00 39.04           H  0.078
ATOM   1348  HA  SER A  85       3.438   8.754  15.643  1.00 42.64           H  0.081
ATOM   1349  HB2 SER A  85       2.247   8.050  17.406  1.00 53.40           H  0.091
ATOM   1350  HB3 SER A  85       1.394   9.397  17.465  1.00 53.40           H  0.091
ATOM   1351  HG  SER A  85       0.255   7.773  16.518  1.00 51.70           H  0.090
ATOM   1352  N   SER A  86       1.827   9.312  13.777  1.00 33.39           N  0.072
ATOM   1353  CA  SER A  86       0.985   9.901  12.739  1.00 40.72           C  0.080
ATOM   1354  C   SER A  86      -0.467  10.001  13.192  1.00 40.26           C  0.079
ATOM   1355  O   SER A  86      -1.248  10.786  12.619  1.00 35.41           O  0.074
ATOM   1356  CB  SER A  86       1.106   9.129  11.423  1.00 49.77           C  0.088
ATOM   1357  OG  SER A  86       0.852   7.758  11.601  1.00 39.30           O  0.078
ATOM   1358  H   SER A  86       2.069   8.495  13.661  1.00 40.07           H  0.079
ATOM   1359  HA  SER A  86       1.296  10.804  12.567  1.00 48.86           H  0.087
ATOM   1360  HB2 SER A  86       0.464   9.487  10.790  1.00 59.72           H  0.096
ATOM   1361  HB3 SER A  86       2.006   9.238  11.077  1.00 59.72           H  0.096
ATOM   1362  HG  SER A  86       0.924   7.355  10.868  1.00 47.15           H  0.086
ATOM   1363  N   ASP A  87      -0.839   9.276  14.235  1.00 36.19           N  0.075
ATOM   1364  CA  ASP A  87      -2.133   9.524  14.864  1.00 36.98           C  0.076
ATOM   1365  C   ASP A  87      -1.984  10.687  15.847  1.00 42.04           C  0.081
ATOM   1366  O   ASP A  87      -1.133  10.650  16.757  1.00 36.18           O  0.075
ATOM   1367  CB  ASP A  87      -2.623   8.288  15.591  1.00 40.48           C  0.079
ATOM   1368  CG  ASP A  87      -4.014   8.460  16.128  1.00 45.73           C  0.084
ATOM   1369  OD1 ASP A  87      -4.156   8.974  17.258  1.00 40.15           O  0.079
ATOM   1370  OD2 ASP A  87      -4.971   8.131  15.405  1.00 53.30           O  0.091
ATOM   1371  H   ASP A  87      -0.376   8.647  14.594  1.00 43.42           H  0.082
ATOM   1372  HA  ASP A  87      -2.787   9.767  14.190  1.00 44.37           H  0.083
ATOM   1373  HB2 ASP A  87      -2.628   7.538  14.976  1.00 48.57           H  0.087
ATOM   1374  HB3 ASP A  87      -2.032   8.103  16.338  1.00 48.57           H  0.087
ATOM   1375  N   ILE A  88      -2.822  11.722  15.686  1.00 36.08           N  0.075
ATOM   1376  CA  ILE A  88      -2.570  12.954  16.435  1.00 29.25           C  0.067
ATOM   1377  C   ILE A  88      -3.222  12.962  17.808  1.00 36.63           C  0.076
ATOM   1378  O   ILE A  88      -3.160  13.957  18.535  1.00 29.43           O  0.068
ATOM   1379  CB  ILE A  88      -3.004  14.182  15.601  1.00 29.75           C  0.068
ATOM   1380  CG1 ILE A  88      -4.519  14.202  15.345  1.00 38.02           C  0.077
ATOM   1381  CG2 ILE A  88      -2.255  14.270  14.304  1.00 29.28           C  0.068
ATOM   1382  CD1 ILE A  88      -4.969  15.601  14.780  1.00 32.76           C  0.071
ATOM   1383  H   ILE A  88      -3.512  11.735  15.173  1.00 43.29           H  0.082
ATOM   1384  HA  ILE A  88      -1.614  13.031  16.575  1.00 35.09           H  0.074
ATOM   1385  HB  ILE A  88      -2.786  14.974  16.117  1.00 35.69           H  0.075
ATOM   1386 HG12 ILE A  88      -4.744  13.522  14.691  1.00 45.62           H  0.084
ATOM   1387 HG13 ILE A  88      -4.995  14.044  16.175  1.00 45.62           H  0.084
ATOM   1388 HG21 ILE A  88      -2.406  15.142  13.907  1.00 35.13           H  0.074
ATOM   1389 HG22 ILE A  88      -1.309  14.147  14.479  1.00 35.13           H  0.074
ATOM   1390 HG23 ILE A  88      -2.573  13.573  13.708  1.00 35.13           H  0.074
ATOM   1391 HD11 ILE A  88      -5.938  15.633  14.753  1.00 39.31           H  0.078
ATOM   1392 HD12 ILE A  88      -4.631  16.299  15.362  1.00 39.31           H  0.078
ATOM   1393 HD13 ILE A  88      -4.610  15.712  13.886  1.00 39.31           H  0.078
ATOM   1394  N   THR A  89      -3.792  11.834  18.215  1.00 31.13           N  0.070
ATOM   1395  CA  THR A  89      -4.550  11.797  19.468  1.00 31.76           C  0.070
ATOM   1396  C   THR A  89      -3.753  12.315  20.657  1.00 26.16           C  0.064
ATOM   1397  O   THR A  89      -4.226  13.160  21.421  1.00 28.41           O  0.067
ATOM   1398  CB  THR A  89      -5.007  10.363  19.759  1.00 36.28           C  0.075
ATOM   1399  OG1 THR A  89      -5.941   9.994  18.760  1.00 35.52           O  0.074
ATOM   1400  CG2 THR A  89      -5.640  10.299  21.130  1.00 36.31           C  0.075
ATOM   1401  H   THR A  89      -3.759  11.084  17.796  1.00 37.35           H  0.076
ATOM   1402  HA  THR A  89      -5.341  12.350  19.374  1.00 38.11           H  0.077
ATOM   1403  HB  THR A  89      -4.245   9.763  19.736  1.00 43.53           H  0.082
ATOM   1404  HG1 THR A  89      -5.581  10.032  18.002  1.00 42.62           H  0.081
ATOM   1405 HG21 THR A  89      -6.223   9.526  21.186  1.00 43.57           H  0.082
ATOM   1406 HG22 THR A  89      -4.955  10.224  21.813  1.00 43.57           H  0.082
ATOM   1407 HG23 THR A  89      -6.165  11.099  21.291  1.00 43.57           H  0.082
ATOM   1408  N   ALA A  90      -2.551  11.784  20.852  1.00 25.15           N  0.063
ATOM   1409  CA  ALA A  90      -1.788  12.169  22.038  1.00 36.14           C  0.075
ATOM   1410  C   ALA A  90      -1.388  13.646  21.990  1.00 27.85           C  0.066
ATOM   1411  O   ALA A  90      -1.449  14.344  23.016  1.00 27.20           O  0.065
ATOM   1412  CB  ALA A  90      -0.556  11.262  22.211  1.00 36.88           C  0.076
ATOM   1413  H   ALA A  90      -2.164  11.218  20.333  1.00 30.17           H  0.069
ATOM   1414  HA  ALA A  90      -2.351  12.046  22.818  1.00 43.37           H  0.082
ATOM   1415  HB1 ALA A  90      -0.069  11.539  23.003  1.00 44.26           H  0.083
ATOM   1416  HB2 ALA A  90      -0.852  10.343  22.308  1.00 44.26           H  0.083
ATOM   1417  HB3 ALA A  90       0.010  11.347  21.428  1.00 44.26           H  0.083
ATOM   1418  N   SER A  91      -0.985  14.149  20.822  1.00 27.84           N  0.066
ATOM   1419  CA  SER A  91      -0.654  15.565  20.715  1.00 22.94           C  0.060
ATOM   1420  C   SER A  91      -1.888  16.427  20.945  1.00 22.26           C  0.059
ATOM   1421  O   SER A  91      -1.851  17.447  21.660  1.00 27.38           O  0.065
ATOM   1422  CB  SER A  91      -0.064  15.873  19.337  1.00 25.09           C  0.063
ATOM   1423  OG  SER A  91       1.314  15.600  19.303  1.00 26.52           O  0.064
ATOM   1424  H   SER A  91      -0.897  13.701  20.093  1.00 33.40           H  0.072
ATOM   1425  HA  SER A  91      -0.001  15.799  21.390  1.00 27.52           H  0.065
ATOM   1426  HB2 SER A  91      -0.510  15.324  18.673  1.00 30.10           H  0.068
ATOM   1427  HB3 SER A  91      -0.204  16.812  19.138  1.00 30.10           H  0.068
ATOM   1428  HG  SER A  91       1.623  15.774  18.541  1.00 31.81           H  0.070
ATOM   1429  N   VAL A  92      -3.036  15.974  20.464  1.00 26.42           N  0.064
ATOM   1430  CA  VAL A  92      -4.259  16.751  20.677  1.00 26.62           C  0.064
ATOM   1431  C   VAL A  92      -4.661  16.776  22.150  1.00 28.98           C  0.067
ATOM   1432  O   VAL A  92      -4.956  17.840  22.689  1.00 27.99           O  0.066
ATOM   1433  CB  VAL A  92      -5.413  16.236  19.797  1.00 34.20           C  0.073
ATOM   1434  CG1 VAL A  92      -6.721  16.967  20.249  1.00 35.50           C  0.074
ATOM   1435  CG2 VAL A  92      -5.115  16.465  18.376  1.00 31.60           C  0.070
ATOM   1436  H   VAL A  92      -3.139  15.243  20.023  1.00 31.70           H  0.070
ATOM   1437  HA  VAL A  92      -4.084  17.668  20.412  1.00 31.94           H  0.071
ATOM   1438  HB  VAL A  92      -5.528  15.283  19.938  1.00 41.04           H  0.080
ATOM   1439 HG11 VAL A  92      -7.360  16.946  19.520  1.00 42.59           H  0.081
ATOM   1440 HG12 VAL A  92      -7.090  16.513  21.023  1.00 42.59           H  0.081
ATOM   1441 HG13 VAL A  92      -6.509  17.887  20.470  1.00 42.59           H  0.081
ATOM   1442 HG21 VAL A  92      -5.808  16.051  17.838  1.00 37.91           H  0.077
ATOM   1443 HG22 VAL A  92      -5.093  17.420  18.209  1.00 37.91           H  0.077
ATOM   1444 HG23 VAL A  92      -4.254  16.073  18.164  1.00 37.91           H  0.077
ATOM   1445  N   ASN A  93      -4.733  15.625  22.814  1.00 29.65           N  0.068
ATOM   1446  CA  ASN A  93      -5.169  15.611  24.203  1.00 31.77           C  0.070
ATOM   1447  C   ASN A  93      -4.220  16.400  25.089  1.00 29.05           C  0.067
ATOM   1448  O   ASN A  93      -4.654  17.080  26.016  1.00 28.74           O  0.067
ATOM   1449  CB  ASN A  93      -5.277  14.165  24.726  1.00 33.03           C  0.072
ATOM   1450  CG  ASN A  93      -6.339  13.370  23.999  1.00 40.83           C  0.080
ATOM   1451  OD1 ASN A  93      -7.157  13.931  23.258  1.00 48.31           O  0.087
ATOM   1452  ND2 ASN A  93      -6.346  12.048  24.226  1.00 51.71           N  0.090
ATOM   1453  H   ASN A  93      -4.538  14.853  22.489  1.00 35.57           H  0.074
ATOM   1454  HA  ASN A  93      -6.047  16.019  24.264  1.00 38.11           H  0.077
ATOM   1455  HB2 ASN A  93      -4.426  13.717  24.600  1.00 39.62           H  0.079
ATOM   1456  HB3 ASN A  93      -5.507  14.184  25.668  1.00 39.62           H  0.079
ATOM   1457 HD21 ASN A  93      -6.930  11.548  23.840  1.00 62.05           H  0.098
ATOM   1458 HD22 ASN A  93      -5.762  11.699  24.751  1.00 62.05           H  0.098
ATOM   1459  N   CYS A  94      -2.910  16.315  24.830  1.00 27.91           N  0.066
ATOM   1460  CA  CYS A  94      -1.980  17.162  25.577  1.00 21.89           C  0.058
ATOM   1461  C   CYS A  94      -2.208  18.650  25.275  1.00 29.63           C  0.068
ATOM   1462  O   CYS A  94      -2.263  19.471  26.194  1.00 31.43           O  0.070
ATOM   1463  CB  CYS A  94      -0.524  16.723  25.283  1.00 28.76           C  0.067
ATOM   1464  SG  CYS A  94       0.664  17.427  26.391  1.00 32.38           S  0.071
ATOM   1465  H   CYS A  94      -2.547  15.795  24.249  1.00 33.49           H  0.072
ATOM   1466  HA  CYS A  94      -2.140  17.030  26.524  1.00 26.26           H  0.064
ATOM   1467  HB2 CYS A  94      -0.467  15.758  25.360  1.00 34.51           H  0.073
ATOM   1468  HB3 CYS A  94      -0.291  16.995  24.382  1.00 34.51           H  0.073
ATOM   1469  N   ALA A  95      -2.356  19.016  24.003  1.00 27.34           N  0.065
ATOM   1470  CA  ALA A  95      -2.589  20.422  23.616  1.00 20.27           C  0.056
ATOM   1471  C   ALA A  95      -3.807  21.023  24.323  1.00 28.03           C  0.066
ATOM   1472  O   ALA A  95      -3.795  22.195  24.738  1.00 23.79           O  0.061
ATOM   1473  CB  ALA A  95      -2.744  20.531  22.097  1.00 23.93           C  0.061
ATOM   1474  H   ALA A  95      -2.327  18.472  23.337  1.00 32.81           H  0.071
ATOM   1475  HA  ALA A  95      -1.814  20.946  23.871  1.00 24.32           H  0.062
ATOM   1476  HB1 ALA A  95      -2.894  21.460  21.861  1.00 28.71           H  0.067
ATOM   1477  HB2 ALA A  95      -1.933  20.209  21.674  1.00 28.71           H  0.067
ATOM   1478  HB3 ALA A  95      -3.500  19.992  21.818  1.00 28.71           H  0.067
ATOM   1479  N   LYS A  96      -4.845  20.202  24.539  1.00 29.57           N  0.068
ATOM   1480  CA  LYS A  96      -6.013  20.660  25.286  1.00 26.07           C  0.064
ATOM   1481  C   LYS A  96      -5.650  21.009  26.715  1.00 28.46           C  0.067
ATOM   1482  O   LYS A  96      -6.128  22.009  27.256  1.00 29.95           O  0.068
ATOM   1483  CB  LYS A  96      -7.073  19.565  25.298  1.00 25.37           C  0.063
ATOM   1484  CG  LYS A  96      -7.842  19.448  23.981  1.00 24.88           C  0.062
ATOM   1485  CD  LYS A  96      -8.758  18.201  23.897  1.00 30.54           C  0.069
ATOM   1486  CE  LYS A  96      -9.651  18.280  22.665  1.00 35.95           C  0.075
ATOM   1487  NZ  LYS A  96     -10.439  17.037  22.397  1.00 43.00           N  0.082
ATOM   1488  H   LYS A  96      -4.893  19.388  24.266  1.00 35.48           H  0.074
ATOM   1489  HA  LYS A  96      -6.385  21.448  24.859  1.00 31.27           H  0.070
ATOM   1490  HB2 LYS A  96      -6.642  18.713  25.468  1.00 30.44           H  0.069
ATOM   1491  HB3 LYS A  96      -7.714  19.756  26.001  1.00 30.44           H  0.069
ATOM   1492  HG2 LYS A  96      -8.401  20.234  23.874  1.00 29.85           H  0.068
ATOM   1493  HG3 LYS A  96      -7.205  19.397  23.251  1.00 29.85           H  0.068
ATOM   1494  HD2 LYS A  96      -8.212  17.402  23.830  1.00 36.64           H  0.076
ATOM   1495  HD3 LYS A  96      -9.323  18.161  24.684  1.00 36.64           H  0.076
ATOM   1496  HE2 LYS A  96     -10.280  19.009  22.783  1.00 43.13           H  0.082
ATOM   1497  HE3 LYS A  96      -9.095  18.450  21.888  1.00 43.13           H  0.082
ATOM   1498  HZ1 LYS A  96     -10.971  16.859  23.088  1.00 51.59           H  0.090
ATOM   1499  HZ2 LYS A  96     -10.938  17.145  21.668  1.00 51.59           H  0.090
ATOM   1500  HZ3 LYS A  96      -9.888  16.349  22.271  1.00 51.59           H  0.090
ATOM   1501  N   LYS A  97      -4.831  20.179  27.362  1.00 30.05           N  0.068
ATOM   1502  CA  LYS A  97      -4.410  20.497  28.714  1.00 29.97           C  0.068
ATOM   1503  C   LYS A  97      -3.611  21.788  28.730  1.00 28.52           C  0.067
ATOM   1504  O   LYS A  97      -3.880  22.689  29.538  1.00 31.76           O  0.070
ATOM   1505  CB  LYS A  97      -3.603  19.348  29.313  1.00 24.97           C  0.062
ATOM   1506  CG  LYS A  97      -3.445  19.403  30.854  1.00 53.19           C  0.091
ATOM   1507  CD  LYS A  97      -4.769  19.507  31.664  1.00 71.38           C  0.105
ATOM   1508  CE  LYS A  97      -4.647  20.573  32.740  1.00 75.64           C  0.109
ATOM   1509  NZ  LYS A  97      -4.474  21.944  32.093  1.00 64.74           N  0.100
ATOM   1510  H   LYS A  97      -4.515  19.445  27.045  1.00 36.05           H  0.075
ATOM   1511  HA  LYS A  97      -5.202  20.638  29.251  1.00 35.95           H  0.075
ATOM   1512  HB2 LYS A  97      -4.044  18.512  29.093  1.00 29.96           H  0.068
ATOM   1513  HB3 LYS A  97      -2.714  19.360  28.926  1.00 29.96           H  0.068
ATOM   1514  HG2 LYS A  97      -2.994  18.594  31.142  1.00 63.82           H  0.100
ATOM   1515  HG3 LYS A  97      -2.899  20.172  31.079  1.00 63.82           H  0.100
ATOM   1516  HD2 LYS A  97      -5.510  19.736  31.085  1.00 85.65           H  0.115
ATOM   1517  HD3 LYS A  97      -4.940  18.658  32.101  1.00 85.65           H  0.115
ATOM   1518  HE2 LYS A  97      -5.453  20.585  33.279  1.00 90.77           H  0.119
ATOM   1519  HE3 LYS A  97      -3.870  20.391  33.292  1.00 90.77           H  0.119
ATOM   1520  HZ1 LYS A  97      -5.135  22.093  31.516  1.00 77.68           H  0.110
ATOM   1521  HZ2 LYS A  97      -4.488  22.578  32.717  1.00 77.68           H  0.110
ATOM   1522  HZ3 LYS A  97      -3.698  21.982  31.659  1.00 77.68           H  0.110
ATOM   1523  N   ILE A  98      -2.635  21.909  27.814  1.00 27.55           N  0.065
ATOM   1524  CA  ILE A  98      -1.790  23.093  27.743  1.00 27.00           C  0.065
ATOM   1525  C   ILE A  98      -2.602  24.356  27.584  1.00 26.87           C  0.065
ATOM   1526  O   ILE A  98      -2.396  25.345  28.297  1.00 29.26           O  0.067
ATOM   1527  CB  ILE A  98      -0.769  22.990  26.593  1.00 25.80           C  0.063
ATOM   1528  CG1 ILE A  98       0.310  21.950  26.848  1.00 28.75           C  0.067
ATOM   1529  CG2 ILE A  98       0.028  24.293  26.377  1.00 27.25           C  0.065
ATOM   1530  CD1 ILE A  98       0.866  21.285  25.603  1.00 32.34           C  0.071
ATOM   1531  H   ILE A  98      -2.449  21.312  27.224  1.00 33.05           H  0.072
ATOM   1532  HA  ILE A  98      -1.292  23.167  28.572  1.00 32.39           H  0.071
ATOM   1533  HB  ILE A  98      -1.237  22.766  25.773  1.00 30.95           H  0.069
ATOM   1534 HG12 ILE A  98       1.049  22.386  27.295  1.00 34.50           H  0.073
ATOM   1535 HG13 ILE A  98      -0.054  21.255  27.418  1.00 34.50           H  0.073
ATOM   1536 HG21 ILE A  98       0.789  24.106  25.805  1.00 32.69           H  0.071
ATOM   1537 HG22 ILE A  98      -0.546  24.951  25.955  1.00 32.69           H  0.071
ATOM   1538 HG23 ILE A  98       0.335  24.621  27.237  1.00 32.69           H  0.071
ATOM   1539 HD11 ILE A  98       1.548  20.647  25.865  1.00 38.80           H  0.078
ATOM   1540 HD12 ILE A  98       0.146  20.828  25.141  1.00 38.80           H  0.078
ATOM   1541 HD13 ILE A  98       1.251  21.964  25.027  1.00 38.80           H  0.078
ATOM   1542  N   VAL A  99      -3.508  24.364  26.618  1.00 20.16           N  0.056
ATOM   1543  CA  VAL A  99      -4.222  25.605  26.313  1.00 22.78           C  0.060
ATOM   1544  C   VAL A  99      -5.210  25.970  27.393  1.00 34.14           C  0.073
ATOM   1545  O   VAL A  99      -5.702  27.096  27.388  1.00 28.58           O  0.067
ATOM   1546  CB  VAL A  99      -4.884  25.497  24.940  1.00 24.56           C  0.062
ATOM   1547  CG1 VAL A  99      -6.011  24.470  25.036  1.00 25.74           C  0.063
ATOM   1548  CG2 VAL A  99      -5.398  26.772  24.497  1.00 27.81           C  0.066
ATOM   1549  H   VAL A  99      -3.724  23.688  26.133  1.00 24.18           H  0.061
ATOM   1550  HA  VAL A  99      -3.573  26.324  26.264  1.00 27.33           H  0.065
ATOM   1551  HB  VAL A  99      -4.235  25.183  24.291  1.00 29.47           H  0.068
ATOM   1552 HG11 VAL A  99      -6.303  24.242  24.140  1.00 30.88           H  0.069
ATOM   1553 HG12 VAL A  99      -5.685  23.676  25.486  1.00 30.88           H  0.069
ATOM   1554 HG13 VAL A  99      -6.751  24.851  25.534  1.00 30.88           H  0.069
ATOM   1555 HG21 VAL A  99      -5.646  26.701  23.562  1.00 33.37           H  0.072
ATOM   1556 HG22 VAL A  99      -6.176  27.005  25.027  1.00 33.37           H  0.072
ATOM   1557 HG23 VAL A  99      -4.708  27.445  24.604  1.00 33.37           H  0.072
ATOM   1558  N   SER A 100      -5.506  25.032  28.301  1.00 31.60           N  0.070
ATOM   1559  CA  SER A 100      -6.423  25.252  29.402  1.00 33.58           C  0.072
ATOM   1560  C   SER A 100      -5.731  25.734  30.650  1.00 33.18           C  0.072
ATOM   1561  O   SER A 100      -6.409  25.974  31.645  1.00 35.18           O  0.074
ATOM   1562  CB  SER A 100      -7.180  23.948  29.705  1.00 28.85           C  0.067
ATOM   1563  OG  SER A 100      -7.925  23.480  28.582  1.00 32.51           O  0.071
ATOM   1564  H   SER A 100      -5.175  24.239  28.292  1.00 37.91           H  0.077
ATOM   1565  HA  SER A 100      -7.073  25.923  29.142  1.00 40.29           H  0.079
ATOM   1566  HB2 SER A 100      -6.537  23.267  29.957  1.00 34.61           H  0.073
ATOM   1567  HB3 SER A 100      -7.793  24.108  30.440  1.00 34.61           H  0.073
ATOM   1568  HG  SER A 100      -7.409  23.332  27.936  1.00 39.00           H  0.078
ATOM   1569  N   ASP A 101      -4.413  25.877  30.612  1.00 31.41           N  0.070
ATOM   1570  CA  ASP A 101      -3.646  26.167  31.845  1.00 38.72           C  0.078
ATOM   1571  C   ASP A 101      -3.486  27.654  32.151  1.00 43.55           C  0.082
ATOM   1572  O   ASP A 101      -2.717  27.923  33.083  1.00 42.20           O  0.081
ATOM   1573  CB  ASP A 101      -2.296  25.461  31.813  1.00 39.63           C  0.079
ATOM   1574  CG  ASP A 101      -1.869  25.009  33.195  1.00 61.51           C  0.098
ATOM   1575  OD1 ASP A 101      -2.445  24.036  33.700  1.00 73.01           O  0.107
ATOM   1576  OD2 ASP A 101      -1.015  25.671  33.766  1.00 46.28           O  0.085
ATOM   1577  H   ASP A 101      -3.932  25.815  29.902  1.00 37.69           H  0.077
ATOM   1578  HA  ASP A 101      -4.137  25.786  32.589  1.00 46.45           H  0.085
ATOM   1579  HB2 ASP A 101      -2.358  24.678  31.243  1.00 47.55           H  0.086
ATOM   1580  HB3 ASP A 101      -1.624  26.072  31.472  1.00 47.55           H  0.086
ATOM   1581  N   GLY A 102      -4.103  28.587  31.411  1.00 36.57           N  0.075
ATOM   1582  CA  GLY A 102      -4.092  29.960  31.884  1.00 26.83           C  0.065
ATOM   1583  C   GLY A 102      -3.743  31.014  30.862  1.00 33.62           C  0.072
ATOM   1584  O   GLY A 102      -4.332  32.102  30.845  1.00 29.30           O  0.068
ATOM   1585  H   GLY A 102      -4.514  28.452  30.668  1.00 43.87           H  0.083
ATOM   1586  HA2 GLY A 102      -4.972  30.172  32.233  1.00 32.19           H  0.071
ATOM   1587  HA3 GLY A 102      -3.459  30.044  32.613  1.00 32.19           H  0.071
ATOM   1588  N   ASN A 103      -2.769  30.712  30.013  1.00 30.08           N  0.068
ATOM   1589  CA  ASN A 103      -2.305  31.656  28.985  1.00 29.46           C  0.068
ATOM   1590  C   ASN A 103      -2.845  31.341  27.594  1.00 27.91           C  0.066
ATOM   1591  O   ASN A 103      -2.428  31.990  26.616  1.00 24.12           O  0.061
ATOM   1592  CB  ASN A 103      -0.795  31.678  28.963  1.00 33.03           C  0.072
ATOM   1593  CG  ASN A 103      -0.253  32.186  30.239  1.00 41.65           C  0.081
ATOM   1594  OD1 ASN A 103      -0.841  33.088  30.834  1.00 33.06           O  0.072
ATOM   1595  ND2 ASN A 103       0.782  31.561  30.739  1.00 45.15           N  0.084
ATOM   1596  H   ASN A 103      -2.352  29.960  30.006  1.00 36.09           H  0.075
ATOM   1597  HA  ASN A 103      -2.608  32.547  29.220  1.00 35.34           H  0.074
ATOM   1598  HB2 ASN A 103      -0.462  30.777  28.827  1.00 39.63           H  0.079
ATOM   1599  HB3 ASN A 103      -0.492  32.261  28.249  1.00 39.63           H  0.079
ATOM   1600 HD21 ASN A 103       1.120  31.820  31.486  1.00 54.17           H  0.092
ATOM   1601 HD22 ASN A 103       1.151  30.921  30.299  1.00 54.17           H  0.092
ATOM   1602  N   GLY A 104      -3.795  30.425  27.504  1.00 27.64           N  0.066
ATOM   1603  CA  GLY A 104      -4.362  30.083  26.206  1.00 23.66           C  0.061
ATOM   1604  C   GLY A 104      -3.301  29.685  25.217  1.00 25.70           C  0.063
ATOM   1605  O   GLY A 104      -2.315  28.984  25.554  1.00 26.81           O  0.065
ATOM   1606  H   GLY A 104      -4.128  29.990  28.167  1.00 33.16           H  0.072
ATOM   1607  HA2 GLY A 104      -4.983  29.345  26.307  1.00 28.38           H  0.066
ATOM   1608  HA3 GLY A 104      -4.844  30.846  25.852  1.00 28.38           H  0.066
ATOM   1609  N   MET A 105      -3.505  30.094  23.961  1.00 22.91           N  0.060
ATOM   1610  CA  MET A 105      -2.516  29.655  22.988  1.00 19.72           C  0.055
ATOM   1611  C   MET A 105      -1.208  30.417  23.018  1.00 23.20           C  0.060
ATOM   1612  O   MET A 105      -0.313  30.016  22.274  1.00 24.48           O  0.062
ATOM   1613  CB  MET A 105      -3.020  29.584  21.511  1.00 25.24           C  0.063
ATOM   1614  CG  MET A 105      -4.037  28.417  21.317  1.00 20.22           C  0.056
ATOM   1615  SD  MET A 105      -4.571  28.254  19.569  1.00 23.39           S  0.060
ATOM   1616  CE  MET A 105      -3.204  27.301  19.044  1.00 21.76           C  0.058
ATOM   1617  H   MET A 105      -4.149  30.583  23.670  1.00 27.48           H  0.065
ATOM   1618  HA  MET A 105      -2.300  28.738  23.219  1.00 23.66           H  0.061
ATOM   1619  HB2 MET A 105      -3.464  30.416  21.283  1.00 30.29           H  0.069
ATOM   1620  HB3 MET A 105      -2.266  29.432  20.920  1.00 30.29           H  0.069
ATOM   1621  HG2 MET A 105      -3.620  27.583  21.585  1.00 24.26           H  0.061
ATOM   1622  HG3 MET A 105      -4.823  28.587  21.859  1.00 24.26           H  0.061
ATOM   1623  HE1 MET A 105      -3.308  27.093  18.102  1.00 26.11           H  0.064
ATOM   1624  HE2 MET A 105      -2.391  27.812  19.183  1.00 26.11           H  0.064
ATOM   1625  HE3 MET A 105      -3.173  26.482  19.562  1.00 26.11           H  0.064
ATOM   1626  N   ASN A 106      -1.056  31.400  23.921  1.00 21.08           N  0.057
ATOM   1627  CA  ASN A 106       0.227  32.042  24.098  1.00 21.70           C  0.058
ATOM   1628  C   ASN A 106       1.282  31.073  24.595  1.00 24.72           C  0.062
ATOM   1629  O   ASN A 106       2.476  31.391  24.538  1.00 23.84           O  0.061
ATOM   1630  CB  ASN A 106       0.078  33.209  25.058  1.00 27.02           C  0.065
ATOM   1631  CG  ASN A 106      -0.867  34.251  24.549  1.00 27.93           C  0.066
ATOM   1632  OD1 ASN A 106      -0.561  34.946  23.548  1.00 25.83           O  0.063
ATOM   1633  ND2 ASN A 106      -2.045  34.360  25.189  1.00 25.52           N  0.063
ATOM   1634  H   ASN A 106      -1.680  31.701  24.431  1.00 25.29           H  0.063
ATOM   1635  HA  ASN A 106       0.523  32.394  23.244  1.00 26.03           H  0.064
ATOM   1636  HB2 ASN A 106      -0.261  32.882  25.906  1.00 32.42           H  0.071
ATOM   1637  HB3 ASN A 106       0.944  33.626  25.185  1.00 32.42           H  0.071
ATOM   1638 HD21 ASN A 106      -2.622  34.943  24.930  1.00 30.61           H  0.069
ATOM   1639 HD22 ASN A 106      -2.215  33.858  25.866  1.00 30.61           H  0.069
ATOM   1640  N   ALA A 107       0.858  29.899  25.062  1.00 22.29           N  0.059
ATOM   1641  CA  ALA A 107       1.777  28.828  25.421  1.00 19.55           C  0.055
ATOM   1642  C   ALA A 107       2.636  28.434  24.260  1.00 28.23           C  0.066
ATOM   1643  O   ALA A 107       3.729  27.904  24.460  1.00 30.14           O  0.069
ATOM   1644  CB  ALA A 107       0.998  27.609  25.926  1.00 21.41           C  0.058
ATOM   1645  H   ALA A 107       0.031  29.698  25.184  1.00 26.74           H  0.065
ATOM   1646  HA  ALA A 107       2.357  29.133  26.136  1.00 23.45           H  0.060
ATOM   1647  HB1 ALA A 107       1.626  26.908  26.160  1.00 25.69           H  0.063
ATOM   1648  HB2 ALA A 107       0.483  27.865  26.707  1.00 25.69           H  0.063
ATOM   1649  HB3 ALA A 107       0.404  27.301  25.223  1.00 25.69           H  0.063
ATOM   1650  N   TRP A 108       2.128  28.649  23.026  1.00 21.10           N  0.057
ATOM   1651  CA  TRP A 108       2.872  28.386  21.803  1.00 24.96           C  0.062
ATOM   1652  C   TRP A 108       3.445  29.692  21.297  1.00 26.65           C  0.064
ATOM   1653  O   TRP A 108       2.739  30.499  20.692  1.00 24.91           O  0.062
ATOM   1654  CB  TRP A 108       1.982  27.727  20.741  1.00 25.83           C  0.063
ATOM   1655  CG  TRP A 108       1.712  26.306  21.063  1.00 21.78           C  0.058
ATOM   1656  CD1 TRP A 108       2.531  25.212  20.774  1.00 23.26           C  0.060
ATOM   1657  CD2 TRP A 108       0.560  25.779  21.748  1.00 19.10           C  0.055
ATOM   1658  NE1 TRP A 108       1.971  24.076  21.324  1.00 26.77           N  0.065
ATOM   1659  CE2 TRP A 108       0.758  24.396  21.883  1.00 23.00           C  0.060
ATOM   1660  CE3 TRP A 108      -0.597  26.355  22.303  1.00 24.30           C  0.062
ATOM   1661  CZ2 TRP A 108      -0.169  23.569  22.523  1.00 25.11           C  0.063
ATOM   1662  CZ3 TRP A 108      -1.505  25.542  22.912  1.00 25.40           C  0.063
ATOM   1663  CH2 TRP A 108      -1.266  24.176  23.070  1.00 23.68           C  0.061
ATOM   1664  H   TRP A 108       1.336  28.953  22.883  1.00 25.32           H  0.063
ATOM   1665  HA  TRP A 108       3.608  27.785  21.997  1.00 29.94           H  0.068
ATOM   1666  HB2 TRP A 108       1.134  28.196  20.699  1.00 30.99           H  0.069
ATOM   1667  HB3 TRP A 108       2.429  27.764  19.881  1.00 30.99           H  0.069
ATOM   1668  HD1 TRP A 108       3.358  25.255  20.351  1.00 27.90           H  0.066
ATOM   1669  HE1 TRP A 108       2.290  23.281  21.252  1.00 32.11           H  0.071
ATOM   1670  HE3 TRP A 108      -0.745  27.271  22.246  1.00 29.16           H  0.067
ATOM   1671  HZ2 TRP A 108      -0.029  22.653  22.604  1.00 30.12           H  0.068
ATOM   1672  HZ3 TRP A 108      -2.270  25.916  23.286  1.00 30.47           H  0.069
ATOM   1673  HH2 TRP A 108      -1.921  23.648  23.467  1.00 28.41           H  0.067
ATOM   1674  N   VAL A 109       4.760  29.854  21.431  1.00 27.66           N  0.066
ATOM   1675  CA  VAL A 109       5.351  31.143  21.068  1.00 33.88           C  0.073
ATOM   1676  C   VAL A 109       5.165  31.425  19.578  1.00 29.85           C  0.068
ATOM   1677  O   VAL A 109       4.871  32.569  19.194  1.00 32.37           O  0.071
ATOM   1678  CB  VAL A 109       6.828  31.189  21.518  1.00 39.88           C  0.079
ATOM   1679  CG1 VAL A 109       7.512  32.446  21.012  1.00 44.33           C  0.083
ATOM   1680  CG2 VAL A 109       6.870  31.190  23.063  1.00 40.70           C  0.080
ATOM   1681  H   VAL A 109       5.313  29.261  21.717  1.00 33.19           H  0.072
ATOM   1682  HA  VAL A 109       4.881  31.840  21.552  1.00 40.65           H  0.080
ATOM   1683  HB  VAL A 109       7.304  30.411  21.187  1.00 47.85           H  0.086
ATOM   1684 HG11 VAL A 109       8.360  32.549  21.472  1.00 53.19           H  0.091
ATOM   1685 HG12 VAL A 109       7.663  32.364  20.057  1.00 53.19           H  0.091
ATOM   1686 HG13 VAL A 109       6.943  33.210  21.195  1.00 53.19           H  0.091
ATOM   1687 HG21 VAL A 109       7.794  31.235  23.353  1.00 48.83           H  0.087
ATOM   1688 HG22 VAL A 109       6.382  31.962  23.391  1.00 48.83           H  0.087
ATOM   1689 HG23 VAL A 109       6.459  30.375  23.391  1.00 48.83           H  0.087
ATOM   1690  N   ALA A 110       5.251  30.383  18.730  1.00 22.22           N  0.059
ATOM   1691  CA  ALA A 110       5.013  30.606  17.297  1.00 23.69           C  0.061
ATOM   1692  C   ALA A 110       3.583  31.064  17.017  1.00 27.88           C  0.066
ATOM   1693  O   ALA A 110       3.336  31.848  16.077  1.00 24.69           O  0.062
ATOM   1694  CB  ALA A 110       5.268  29.371  16.484  1.00 26.48           C  0.064
ATOM   1695  H   ALA A 110       5.437  29.573  18.950  1.00 26.65           H  0.064
ATOM   1696  HA  ALA A 110       5.615  31.299  16.984  1.00 28.42           H  0.067
ATOM   1697  HB1 ALA A 110       5.099  29.568  15.549  1.00 31.77           H  0.070
ATOM   1698  HB2 ALA A 110       6.192  29.100  16.603  1.00 31.77           H  0.070
ATOM   1699  HB3 ALA A 110       4.674  28.666  16.787  1.00 31.77           H  0.070
ATOM   1700  N   TRP A 111       2.621  30.579  17.777  1.00 25.62           N  0.063
ATOM   1701  CA  TRP A 111       1.258  31.064  17.563  1.00 24.61           C  0.062
ATOM   1702  C   TRP A 111       1.158  32.539  17.954  1.00 27.75           C  0.066
ATOM   1703  O   TRP A 111       0.570  33.351  17.236  1.00 25.67           O  0.063
ATOM   1704  CB  TRP A 111       0.248  30.241  18.384  1.00 23.17           C  0.060
ATOM   1705  CG  TRP A 111      -1.134  30.801  18.291  1.00 23.80           C  0.061
ATOM   1706  CD1 TRP A 111      -2.066  30.511  17.318  1.00 22.94           C  0.060
ATOM   1707  CD2 TRP A 111      -1.751  31.785  19.162  1.00 24.80           C  0.062
ATOM   1708  NE1 TRP A 111      -3.206  31.263  17.549  1.00 20.91           N  0.057
ATOM   1709  CE2 TRP A 111      -3.039  32.013  18.686  1.00 25.80           C  0.063
ATOM   1710  CE3 TRP A 111      -1.334  32.439  20.315  1.00 27.10           C  0.065
ATOM   1711  CZ2 TRP A 111      -3.930  32.911  19.301  1.00 26.37           C  0.064
ATOM   1712  CZ3 TRP A 111      -2.196  33.318  20.936  1.00 23.90           C  0.061
ATOM   1713  CH2 TRP A 111      -3.503  33.549  20.425  1.00 31.40           C  0.070
ATOM   1714  H   TRP A 111       2.715  29.993  18.400  1.00 30.74           H  0.069
ATOM   1715  HA  TRP A 111       1.030  30.980  16.624  1.00 29.52           H  0.068
ATOM   1716  HB2 TRP A 111       0.229  29.332  18.047  1.00 27.79           H  0.066
ATOM   1717  HB3 TRP A 111       0.515  30.247  19.317  1.00 27.79           H  0.066
ATOM   1718  HD1 TRP A 111      -1.938  29.929  16.604  1.00 27.53           H  0.065
ATOM   1719  HE1 TRP A 111      -3.924  31.233  17.076  1.00 25.09           H  0.063
ATOM   1720  HE3 TRP A 111      -0.483  32.290  20.660  1.00 32.52           H  0.071
ATOM   1721  HZ2 TRP A 111      -4.782  33.056  18.958  1.00 31.64           H  0.070
ATOM   1722  HZ3 TRP A 111      -1.920  33.763  21.704  1.00 28.68           H  0.067
ATOM   1723  HH2 TRP A 111      -4.068  34.148  20.858  1.00 37.67           H  0.077
ATOM   1724  N   ARG A 112       1.685  32.900  19.132  1.00 23.93           N  0.061
ATOM   1725  CA  ARG A 112       1.613  34.297  19.534  1.00 29.36           C  0.068
ATOM   1726  C   ARG A 112       2.268  35.192  18.471  1.00 25.23           C  0.063
ATOM   1727  O   ARG A 112       1.747  36.286  18.116  1.00 24.88           O  0.062
ATOM   1728  CB  ARG A 112       2.280  34.528  20.889  1.00 27.57           C  0.066
ATOM   1729  CG  ARG A 112       2.160  36.000  21.290  1.00 27.68           C  0.066
ATOM   1730  CD  ARG A 112       2.534  36.227  22.756  1.00 37.56           C  0.076
ATOM   1731  NE  ARG A 112       3.780  35.545  23.079  1.00 42.12           N  0.081
ATOM   1732  CZ  ARG A 112       4.998  36.021  22.829  1.00 60.41           C  0.097
ATOM   1733  NH1 ARG A 112       5.179  37.171  22.170  1.00 38.86           N  0.078
ATOM   1734  NH2 ARG A 112       6.069  35.341  23.272  1.00 42.63           N  0.081
ATOM   1735  H   ARG A 112       2.073  32.374  19.691  1.00 28.71           H  0.067
ATOM   1736  HA  ARG A 112       0.681  34.555  19.611  1.00 35.22           H  0.074
ATOM   1737  HB2 ARG A 112       1.840  33.988  21.564  1.00 33.08           H  0.072
ATOM   1738  HB3 ARG A 112       3.221  34.300  20.830  1.00 33.08           H  0.072
ATOM   1739  HG2 ARG A 112       2.760  36.532  20.744  1.00 33.22           H  0.072
ATOM   1740  HG3 ARG A 112       1.244  36.292  21.163  1.00 33.22           H  0.072
ATOM   1741  HD2 ARG A 112       2.652  37.176  22.917  1.00 45.07           H  0.084
ATOM   1742  HD3 ARG A 112       1.834  35.872  23.326  1.00 45.07           H  0.084
ATOM   1743  HE  ARG A 112       3.725  34.776  23.460  1.00 50.54           H  0.089
ATOM   1744 HH11 ARG A 112       4.501  37.618  21.888  1.00 46.63           H  0.085
ATOM   1745 HH12 ARG A 112       5.975  37.460  22.021  1.00 46.63           H  0.085
ATOM   1746 HH21 ARG A 112       5.963  34.601  23.697  1.00 51.15           H  0.089
ATOM   1747 HH22 ARG A 112       6.861  35.636  23.115  1.00 51.15           H  0.089
ATOM   1748  N   ASN A 113       3.408  34.749  17.947  1.00 27.88           N  0.066
ATOM   1749  CA  ASN A 113       4.173  35.634  17.086  1.00 25.63           C  0.063
ATOM   1750  C   ASN A 113       3.831  35.536  15.606  1.00 24.55           C  0.062
ATOM   1751  O   ASN A 113       4.218  36.439  14.842  1.00 26.13           O  0.064
ATOM   1752  CB  ASN A 113       5.653  35.344  17.213  1.00 26.55           C  0.064
ATOM   1753  CG  ASN A 113       6.201  35.812  18.490  1.00 27.72           C  0.066
ATOM   1754  OD1 ASN A 113       5.793  36.852  19.017  1.00 31.28           O  0.070
ATOM   1755  ND2 ASN A 113       7.205  35.116  18.961  1.00 27.76           N  0.066
ATOM   1756  H   ASN A 113       3.748  33.969  18.070  1.00 33.44           H  0.072
ATOM   1757  HA  ASN A 113       4.024  36.551  17.364  1.00 30.75           H  0.069
ATOM   1758  HB2 ASN A 113       5.795  34.386  17.156  1.00 31.86           H  0.070
ATOM   1759  HB3 ASN A 113       6.128  35.795  16.497  1.00 31.86           H  0.070
ATOM   1760 HD21 ASN A 113       7.576  35.345  19.702  1.00 33.31           H  0.072
ATOM   1761 HD22 ASN A 113       7.467  34.408  18.550  1.00 33.31           H  0.072
ATOM   1762  N   ARG A 114       3.121  34.481  15.154  1.00 24.74           N  0.062
ATOM   1763  CA  ARG A 114       2.877  34.379  13.728  1.00 25.66           C  0.063
ATOM   1764  C   ARG A 114       1.422  34.108  13.387  1.00 25.04           C  0.062
ATOM   1765  O   ARG A 114       1.050  34.219  12.208  1.00 23.08           O  0.060
ATOM   1766  CB  ARG A 114       3.778  33.290  13.119  1.00 30.87           C  0.069
ATOM   1767  CG  ARG A 114       5.233  33.464  13.568  1.00 32.32           C  0.071
ATOM   1768  CD  ARG A 114       6.103  32.364  13.095  1.00 31.39           C  0.070
ATOM   1769  NE  ARG A 114       6.261  32.372  11.639  1.00 27.82           N  0.066
ATOM   1770  CZ  ARG A 114       7.097  31.576  10.984  1.00 25.60           C  0.063
ATOM   1771  NH1 ARG A 114       7.815  30.664  11.621  1.00 26.21           N  0.064
ATOM   1772  NH2 ARG A 114       7.224  31.716   9.667  1.00 28.78           N  0.067
ATOM   1773  H   ARG A 114       2.791  33.849  15.636  1.00 29.68           H  0.068
ATOM   1774  HA  ARG A 114       3.113  35.216  13.302  1.00 30.78           H  0.069
ATOM   1775  HB2 ARG A 114       3.470  32.418  13.411  1.00 37.04           H  0.076
ATOM   1776  HB3 ARG A 114       3.748  33.352  12.151  1.00 37.04           H  0.076
ATOM   1777  HG2 ARG A 114       5.579  34.297  13.211  1.00 38.77           H  0.078
ATOM   1778  HG3 ARG A 114       5.276  33.472  14.536  1.00 38.77           H  0.078
ATOM   1779  HD2 ARG A 114       6.982  32.459  13.495  1.00 37.66           H  0.077
ATOM   1780  HD3 ARG A 114       5.710  31.515  13.351  1.00 37.66           H  0.077
ATOM   1781  HE  ARG A 114       5.785  32.924  11.182  1.00 33.38           H  0.072
ATOM   1782 HH11 ARG A 114       7.741  30.572  12.473  1.00 31.45           H  0.070
ATOM   1783 HH12 ARG A 114       8.353  30.158  11.180  1.00 31.45           H  0.070
ATOM   1784 HH21 ARG A 114       6.759  32.308   9.251  1.00 34.53           H  0.073
ATOM   1785 HH22 ARG A 114       7.760  31.205   9.230  1.00 34.53           H  0.073
ATOM   1786  N   CYS A 115       0.594  33.852  14.358  1.00 23.92           N  0.061
ATOM   1787  CA  CYS A 115      -0.820  33.522  14.109  1.00 25.55           C  0.063
ATOM   1788  C   CYS A 115      -1.763  34.479  14.806  1.00 28.42           C  0.067
ATOM   1789  O   CYS A 115      -2.737  34.936  14.220  1.00 25.76           O  0.063
ATOM   1790  CB  CYS A 115      -1.121  32.092  14.618  1.00 24.41           C  0.062
ATOM   1791  SG  CYS A 115      -0.153  30.778  13.852  1.00 25.82           S  0.063
ATOM   1792  H   CYS A 115       0.807  33.857  15.191  1.00 28.70           H  0.067
ATOM   1793  HA  CYS A 115      -1.003  33.552  13.157  1.00 30.66           H  0.069
ATOM   1794  HB2 CYS A 115      -0.928  32.074  15.566  1.00 29.28           H  0.068
ATOM   1795  HB3 CYS A 115      -2.059  31.897  14.468  1.00 29.28           H  0.068
ATOM   1796  N   LYS A 116      -1.518  34.748  16.062  1.00 26.51           N  0.064
ATOM   1797  CA  LYS A 116      -2.370  35.617  16.841  1.00 25.09           C  0.063
ATOM   1798  C   LYS A 116      -2.648  36.915  16.099  1.00 27.45           C  0.065
ATOM   1799  O   LYS A 116      -1.733  37.589  15.634  1.00 24.21           O  0.061
ATOM   1800  CB  LYS A 116      -1.666  35.931  18.184  1.00 22.99           C  0.060
ATOM   1801  CG  LYS A 116      -2.547  36.744  19.139  1.00 26.14           C  0.064
ATOM   1802  CD  LYS A 116      -1.695  36.985  20.422  1.00 22.68           C  0.059
ATOM   1803  CE  LYS A 116      -2.493  37.522  21.581  1.00 27.27           C  0.065
ATOM   1804  NZ  LYS A 116      -1.596  37.576  22.766  1.00 24.38           N  0.062
ATOM   1805  H   LYS A 116      -0.849  34.434  16.501  1.00 31.81           H  0.070
ATOM   1806  HA  LYS A 116      -3.213  35.174  17.025  1.00 30.10           H  0.068
ATOM   1807  HB2 LYS A 116      -1.437  35.097  18.623  1.00 27.58           H  0.066
ATOM   1808  HB3 LYS A 116      -0.862  36.444  18.007  1.00 27.58           H  0.066
ATOM   1809  HG2 LYS A 116      -2.775  37.600  18.743  1.00 31.36           H  0.070
ATOM   1810  HG3 LYS A 116      -3.342  36.241  19.373  1.00 31.36           H  0.070
ATOM   1811  HD2 LYS A 116      -1.299  36.144  20.698  1.00 27.21           H  0.065
ATOM   1812  HD3 LYS A 116      -0.997  37.627  20.219  1.00 27.21           H  0.065
ATOM   1813  HE2 LYS A 116      -2.808  38.418  21.381  1.00 32.72           H  0.071
ATOM   1814  HE3 LYS A 116      -3.234  36.927  21.774  1.00 32.72           H  0.071
ATOM   1815  HZ1 LYS A 116      -1.294  36.761  22.956  1.00 29.25           H  0.067
ATOM   1816  HZ2 LYS A 116      -0.904  38.110  22.599  1.00 29.25           H  0.067
ATOM   1817  HZ3 LYS A 116      -2.041  37.891  23.470  1.00 29.25           H  0.067
ATOM   1818  N   GLY A 117      -3.916  37.237  15.954  1.00 25.44           N  0.063
ATOM   1819  CA  GLY A 117      -4.254  38.512  15.395  1.00 33.19           C  0.072
ATOM   1820  C   GLY A 117      -4.289  38.518  13.887  1.00 41.93           C  0.081
ATOM   1821  O   GLY A 117      -4.651  39.531  13.293  1.00 40.37           O  0.079
ATOM   1822  H   GLY A 117      -4.585  36.742  16.169  1.00 30.52           H  0.069
ATOM   1823  HA2 GLY A 117      -5.128  38.780  15.719  1.00 39.83           H  0.079
ATOM   1824  HA3 GLY A 117      -3.606  39.172  15.686  1.00 39.83           H  0.079
ATOM   1825  N   THR A 118      -3.892  37.426  13.249  1.00 26.52           N  0.064
ATOM   1826  CA  THR A 118      -3.949  37.335  11.809  1.00 28.94           C  0.067
ATOM   1827  C   THR A 118      -5.264  36.693  11.380  1.00 29.50           C  0.068
ATOM   1828  O   THR A 118      -6.109  36.283  12.177  1.00 26.77           O  0.065
ATOM   1829  CB  THR A 118      -2.760  36.542  11.272  1.00 29.77           C  0.068
ATOM   1830  OG1 THR A 118      -2.988  35.143  11.526  1.00 30.96           O  0.069
ATOM   1831  CG2 THR A 118      -1.473  37.031  11.923  1.00 26.72           C  0.065
ATOM   1832  H   THR A 118      -3.584  36.721  13.633  1.00 31.82           H  0.070
ATOM   1833  HA  THR A 118      -3.910  38.226  11.429  1.00 34.72           H  0.074
ATOM   1834  HB  THR A 118      -2.688  36.684  10.315  1.00 35.72           H  0.075
ATOM   1835  HG1 THR A 118      -3.066  35.010  12.352  1.00 37.14           H  0.076
ATOM   1836 HG21 THR A 118      -0.706  36.661  11.458  1.00 32.06           H  0.071
ATOM   1837 HG22 THR A 118      -1.429  37.999  11.882  1.00 32.06           H  0.071
ATOM   1838 HG23 THR A 118      -1.443  36.753  12.852  1.00 32.06           H  0.071
ATOM   1839  N   ASP A 119      -5.455  36.589  10.067  1.00 31.38           N  0.070
ATOM   1840  CA  ASP A 119      -6.673  35.963   9.508  1.00 26.02           C  0.064
ATOM   1841  C   ASP A 119      -6.449  34.459   9.525  1.00 27.41           C  0.065
ATOM   1842  O   ASP A 119      -6.012  33.924   8.516  1.00 33.98           O  0.073
ATOM   1843  CB  ASP A 119      -6.961  36.479   8.102  1.00 38.43           C  0.077
ATOM   1844  CG  ASP A 119      -8.257  35.956   7.517  1.00 47.54           C  0.086
ATOM   1845  OD1 ASP A 119      -8.752  34.920   7.985  1.00 36.74           O  0.076
ATOM   1846  OD2 ASP A 119      -8.749  36.599   6.606  1.00 33.42           O  0.072
ATOM   1847  H   ASP A 119      -4.901  36.870   9.472  1.00 37.65           H  0.077
ATOM   1848  HA  ASP A 119      -7.434  36.169  10.074  1.00 31.22           H  0.070
ATOM   1849  HB2 ASP A 119      -7.017  37.447   8.129  1.00 46.11           H  0.085
ATOM   1850  HB3 ASP A 119      -6.239  36.208   7.514  1.00 46.11           H  0.085
ATOM   1851  N   VAL A 120      -6.727  33.810  10.643  1.00 30.77           N  0.069
ATOM   1852  CA  VAL A 120      -6.431  32.388  10.749  1.00 34.65           C  0.073
ATOM   1853  C   VAL A 120      -7.420  31.555   9.958  1.00 28.02           C  0.066
ATOM   1854  O   VAL A 120      -7.143  30.381   9.682  1.00 29.25           O  0.067
ATOM   1855  CB  VAL A 120      -6.380  31.976  12.233  1.00 32.97           C  0.072
ATOM   1856  CG1 VAL A 120      -5.159  32.635  12.897  1.00 34.11           C  0.073
ATOM   1857  CG2 VAL A 120      -7.696  32.376  12.960  1.00 35.72           C  0.075
ATOM   1858  H   VAL A 120      -7.079  34.164  11.342  1.00 36.92           H  0.076
ATOM   1859  HA  VAL A 120      -5.551  32.229  10.373  1.00 41.57           H  0.080
ATOM   1860  HB  VAL A 120      -6.278  31.014  12.295  1.00 39.56           H  0.078
ATOM   1861 HG11 VAL A 120      -5.119  32.360  13.826  1.00 40.92           H  0.080
ATOM   1862 HG12 VAL A 120      -4.356  32.351  12.432  1.00 40.92           H  0.080
ATOM   1863 HG13 VAL A 120      -5.251  33.599  12.841  1.00 40.92           H  0.080
ATOM   1864 HG21 VAL A 120      -7.732  31.918  13.814  1.00 42.86           H  0.082
ATOM   1865 HG22 VAL A 120      -7.704  33.335  13.101  1.00 42.86           H  0.082
ATOM   1866 HG23 VAL A 120      -8.454  32.113  12.414  1.00 42.86           H  0.082
ATOM   1867  N   GLN A 121      -8.573  32.130   9.602  1.00 33.31           N  0.072
ATOM   1868  CA  GLN A 121      -9.565  31.416   8.808  1.00 28.36           C  0.066
ATOM   1869  C   GLN A 121      -8.984  31.004   7.472  1.00 33.34           C  0.072
ATOM   1870  O   GLN A 121      -9.356  29.977   6.922  1.00 30.83           O  0.069
ATOM   1871  CB  GLN A 121     -10.797  32.310   8.624  1.00 34.78           C  0.074
ATOM   1872  CG  GLN A 121     -11.905  31.733   7.770  1.00 56.87           C  0.094
ATOM   1873  CD  GLN A 121     -13.039  31.206   8.651  1.00 69.71           C  0.104
ATOM   1874  OE1 GLN A 121     -13.636  31.967   9.418  1.00 76.71           O  0.109
ATOM   1875  NE2 GLN A 121     -13.357  29.917   8.532  1.00 72.53           N  0.106
ATOM   1876  H   GLN A 121      -8.802  32.932   9.810  1.00 39.97           H  0.079
ATOM   1877  HA  GLN A 121      -9.838  30.615   9.281  1.00 34.03           H  0.073
ATOM   1878  HB2 GLN A 121     -11.172  32.498   9.499  1.00 41.73           H  0.081
ATOM   1879  HB3 GLN A 121     -10.514  33.140   8.209  1.00 41.73           H  0.081
ATOM   1880  HG2 GLN A 121     -12.261  32.415   7.184  1.00 68.24           H  0.103
ATOM   1881  HG3 GLN A 121     -11.567  30.990   7.247  1.00 68.24           H  0.103
ATOM   1882 HE21 GLN A 121     -12.923  29.416   7.985  1.00 87.03           H  0.116
ATOM   1883 HE22 GLN A 121     -13.991  29.585   9.009  1.00 87.03           H  0.116
ATOM   1884  N   ALA A 122      -8.038  31.767   6.948  1.00 24.10           N  0.061
ATOM   1885  CA  ALA A 122      -7.375  31.371   5.716  1.00 24.64           C  0.062
ATOM   1886  C   ALA A 122      -6.738  29.991   5.751  1.00 31.02           C  0.069
ATOM   1887  O   ALA A 122      -6.637  29.333   4.711  1.00 29.95           O  0.068
ATOM   1888  CB  ALA A 122      -6.297  32.420   5.387  1.00 32.12           C  0.071
ATOM   1889  H   ALA A 122      -7.763  32.511   7.281  1.00 28.92           H  0.067
ATOM   1890  HA  ALA A 122      -8.025  31.378   4.996  1.00 29.56           H  0.068
ATOM   1891  HB1 ALA A 122      -5.849  32.164   4.566  1.00 38.53           H  0.077
ATOM   1892  HB2 ALA A 122      -6.722  33.285   5.277  1.00 38.53           H  0.077
ATOM   1893  HB3 ALA A 122      -5.658  32.455   6.116  1.00 38.53           H  0.077
ATOM   1894  N   TRP A 123      -6.290  29.538   6.914  1.00 28.16           N  0.066
ATOM   1895  CA  TRP A 123      -5.655  28.226   7.006  1.00 24.45           C  0.062
ATOM   1896  C   TRP A 123      -6.618  27.072   6.737  1.00 29.47           C  0.068
ATOM   1897  O   TRP A 123      -6.158  25.936   6.505  1.00 32.62           O  0.071
ATOM   1898  CB  TRP A 123      -5.019  28.067   8.391  1.00 31.29           C  0.070
ATOM   1899  CG  TRP A 123      -3.754  28.901   8.454  1.00 26.30           C  0.064
ATOM   1900  CD1 TRP A 123      -3.603  30.089   9.104  1.00 31.36           C  0.070
ATOM   1901  CD2 TRP A 123      -2.496  28.616   7.833  1.00 24.41           C  0.062
ATOM   1902  NE1 TRP A 123      -2.328  30.572   8.907  1.00 31.73           N  0.070
ATOM   1903  CE2 TRP A 123      -1.621  29.683   8.148  1.00 26.71           C  0.064
ATOM   1904  CE3 TRP A 123      -2.027  27.562   7.036  1.00 26.71           C  0.064
ATOM   1905  CZ2 TRP A 123      -0.302  29.728   7.712  1.00 36.47           C  0.075
ATOM   1906  CZ3 TRP A 123      -0.694  27.601   6.600  1.00 38.14           C  0.077
ATOM   1907  CH2 TRP A 123       0.141  28.702   6.927  1.00 34.83           C  0.074
ATOM   1908  H   TRP A 123      -6.339  29.964   7.659  1.00 33.79           H  0.073
ATOM   1909  HA  TRP A 123      -4.945  28.177   6.347  1.00 29.33           H  0.068
ATOM   1910  HB2 TRP A 123      -5.634  28.381   9.072  1.00 37.54           H  0.076
ATOM   1911  HB3 TRP A 123      -4.787  27.137   8.540  1.00 37.54           H  0.076
ATOM   1912  HD1 TRP A 123      -4.270  30.523   9.585  1.00 37.62           H  0.077
ATOM   1913  HE1 TRP A 123      -2.016  31.301   9.239  1.00 38.06           H  0.077
ATOM   1914  HE3 TRP A 123      -2.580  26.848   6.816  1.00 32.05           H  0.071
ATOM   1915  HZ2 TRP A 123       0.252  30.443   7.928  1.00 43.76           H  0.083
ATOM   1916  HZ3 TRP A 123      -0.363  26.914   6.067  1.00 45.76           H  0.084
ATOM   1917  HH2 TRP A 123       1.022  28.707   6.630  1.00 41.80           H  0.081
ATOM   1918  N   ILE A 124      -7.921  27.305   6.854  1.00 32.56           N  0.071
ATOM   1919  CA  ILE A 124      -8.925  26.274   6.585  1.00 30.88           C  0.069
ATOM   1920  C   ILE A 124      -9.772  26.591   5.349  1.00 30.69           C  0.069
ATOM   1921  O   ILE A 124     -10.687  25.811   5.030  1.00 32.97           O  0.072
ATOM   1922  CB  ILE A 124      -9.838  26.017   7.800  1.00 32.82           C  0.071
ATOM   1923  CG1 ILE A 124     -10.771  27.194   8.069  1.00 35.72           C  0.075
ATOM   1924  CG2 ILE A 124      -9.015  25.655   9.082  1.00 27.95           C  0.066
ATOM   1925  CD1 ILE A 124     -11.845  26.916   9.156  1.00 41.36           C  0.080
ATOM   1926  H   ILE A 124      -8.256  28.061   7.091  1.00 39.07           H  0.078
ATOM   1927  HA  ILE A 124      -8.463  25.442   6.402  1.00 37.05           H  0.076
ATOM   1928  HB  ILE A 124     -10.393  25.251   7.587  1.00 39.38           H  0.078
ATOM   1929 HG12 ILE A 124     -10.240  27.950   8.365  1.00 42.85           H  0.082
ATOM   1930 HG13 ILE A 124     -11.245  27.426   7.256  1.00 42.85           H  0.082
ATOM   1931 HG21 ILE A 124      -9.625  25.383   9.785  1.00 33.53           H  0.072
ATOM   1932 HG22 ILE A 124      -8.409  24.928   8.871  1.00 33.53           H  0.072
ATOM   1933 HG23 ILE A 124      -8.511  26.434   9.363  1.00 33.53           H  0.072
ATOM   1934 HD11 ILE A 124     -12.455  27.667   9.199  1.00 49.63           H  0.088
ATOM   1935 HD12 ILE A 124     -12.330  26.110   8.920  1.00 49.63           H  0.088
ATOM   1936 HD13 ILE A 124     -11.405  26.798  10.012  1.00 49.63           H  0.088
ATOM   1937  N   ARG A 125      -9.464  27.674   4.618  1.00 36.51           N  0.075
ATOM   1938  CA  ARG A 125     -10.226  28.081   3.424  1.00 40.61           C  0.080
ATOM   1939  C   ARG A 125     -10.147  27.010   2.342  1.00 33.51           C  0.072
ATOM   1940  O   ARG A 125      -9.077  26.434   2.068  1.00 32.21           O  0.071
ATOM   1941  CB  ARG A 125      -9.714  29.435   2.888  1.00 50.96           C  0.089
ATOM   1942  CG  ARG A 125     -10.528  30.071   1.722  1.00 56.40           C  0.094
ATOM   1943  CD  ARG A 125      -9.670  30.815   0.675  1.00 67.91           C  0.103
ATOM   1944  NE  ARG A 125      -9.067  32.084   1.102  1.00 83.10           N  0.114
ATOM   1945  CZ  ARG A 125      -7.767  32.296   1.305  1.00 69.19           C  0.104
ATOM   1946  NH1 ARG A 125      -6.891  31.299   1.337  1.00 65.35           N  0.101
ATOM   1947  NH2 ARG A 125      -7.329  33.545   1.466  1.00 50.43           N  0.089
ATOM   1948  H   ARG A 125      -8.806  28.199   4.796  1.00 43.81           H  0.083
ATOM   1949  HA  ARG A 125     -11.158  28.190   3.668  1.00 48.73           H  0.087
ATOM   1950  HB2 ARG A 125      -9.715  30.071   3.620  1.00 61.14           H  0.098
ATOM   1951  HB3 ARG A 125      -8.805  29.312   2.571  1.00 61.14           H  0.098
ATOM   1952  HG2 ARG A 125     -11.013  29.369   1.260  1.00 67.68           H  0.103
ATOM   1953  HG3 ARG A 125     -11.156  30.710   2.095  1.00 67.68           H  0.103
ATOM   1954  HD2 ARG A 125      -8.957  30.224   0.390  1.00 81.49           H  0.113
ATOM   1955  HD3 ARG A 125     -10.237  31.015  -0.086  1.00 81.49           H  0.113
ATOM   1956  HE  ARG A 125      -9.598  32.747   1.232  1.00 99.71           H  0.125
ATOM   1957 HH11 ARG A 125      -7.152  30.488   1.226  1.00 78.41           H  0.110
ATOM   1958 HH12 ARG A 125      -6.058  31.465   1.473  1.00 78.41           H  0.110
ATOM   1959 HH21 ARG A 125      -7.885  34.201   1.452  1.00 60.52           H  0.097
ATOM   1960 HH22 ARG A 125      -6.494  33.693   1.609  1.00 60.52           H  0.097
ATOM   1961  N   GLY A 126     -11.320  26.668   1.790  1.00 39.06           N  0.078
ATOM   1962  CA  GLY A 126     -11.420  25.681   0.744  1.00 43.05           C  0.082
ATOM   1963  C   GLY A 126     -11.512  24.237   1.193  1.00 43.78           C  0.083
ATOM   1964  O   GLY A 126     -11.881  23.381   0.371  1.00 46.90           O  0.085
ATOM   1965  H   GLY A 126     -12.076  27.008   2.018  1.00 46.86           H  0.085
ATOM   1966  HA2 GLY A 126     -12.207  25.874   0.210  1.00 51.65           H  0.090
ATOM   1967  HA3 GLY A 126     -10.644  25.761   0.167  1.00 51.65           H  0.090
ATOM   1968  N   CYS A 127     -11.180  23.939   2.460  1.00 35.49           N  0.074
ATOM   1969  CA  CYS A 127     -11.098  22.558   2.934  1.00 33.23           C  0.072
ATOM   1970  C   CYS A 127     -12.500  21.972   3.101  1.00 42.09           C  0.081
ATOM   1971  O   CYS A 127     -13.423  22.664   3.546  1.00 39.57           O  0.078
ATOM   1972  CB  CYS A 127     -10.388  22.510   4.280  1.00 27.05           C  0.065
ATOM   1973  SG  CYS A 127      -8.768  23.279   4.272  1.00 35.36           S  0.074
ATOM   1974  H   CYS A 127     -10.998  24.525   3.062  1.00 42.59           H  0.081
ATOM   1975  HA  CYS A 127     -10.605  22.018   2.297  1.00 39.87           H  0.079
ATOM   1976  HB2 CYS A 127     -10.932  22.972   4.937  1.00 32.45           H  0.071
ATOM   1977  HB3 CYS A 127     -10.275  21.583   4.541  1.00 32.45           H  0.071
ATOM   1978  N   ARG A 128     -12.656  20.682   2.765  1.00 38.23           N  0.077
ATOM   1979  CA  ARG A 128     -13.903  19.968   3.047  1.00 45.25           C  0.084
ATOM   1980  C   ARG A 128     -13.940  19.615   4.526  1.00 45.20           C  0.084
ATOM   1981  O   ARG A 128     -13.110  18.825   5.010  1.00 49.15           O  0.087
ATOM   1982  CB  ARG A 128     -14.035  18.720   2.177  1.00 51.40           C  0.089
ATOM   1983  CG  ARG A 128     -15.504  18.435   1.814  1.00 71.19           C  0.105
ATOM   1984  CD  ARG A 128     -15.842  16.956   1.537  1.00 72.56           C  0.106
ATOM   1985  NE  ARG A 128     -15.207  16.582   0.278  1.00 73.37           N  0.107
ATOM   1986  CZ  ARG A 128     -15.853  16.209  -0.817  1.00 76.04           C  0.109
ATOM   1987  NH1 ARG A 128     -17.177  16.222  -0.879  1.00 72.63           N  0.106
ATOM   1988  NH2 ARG A 128     -15.152  15.855  -1.888  1.00 80.91           N  0.112
ATOM   1989  H   ARG A 128     -12.056  20.204   2.375  1.00 45.87           H  0.085
ATOM   1990  HA  ARG A 128     -14.654  20.551   2.856  1.00 54.29           H  0.092
ATOM   1991  HB2 ARG A 128     -13.539  18.850   1.354  1.00 61.68           H  0.098
ATOM   1992  HB3 ARG A 128     -13.688  17.954   2.661  1.00 61.68           H  0.098
ATOM   1993  HG2 ARG A 128     -16.064  18.728   2.550  1.00 85.43           H  0.115
ATOM   1994  HG3 ARG A 128     -15.727  18.937   1.020  1.00 85.43           H  0.115
ATOM   1995  HD2 ARG A 128     -15.475  16.402   2.244  1.00 87.06           H  0.116
ATOM   1996  HD3 ARG A 128     -16.802  16.844   1.481  1.00 87.06           H  0.116
ATOM   1997  HE  ARG A 128     -14.348  16.605   0.244  1.00 88.04           H  0.117
ATOM   1998 HH11 ARG A 128     -17.646  16.452  -0.198  1.00 87.14           H  0.116
ATOM   1999 HH12 ARG A 128     -17.571  15.982  -1.605  1.00 87.14           H  0.116
ATOM   2000 HH21 ARG A 128     -14.293  15.851  -1.857  1.00 97.09           H  0.123
ATOM   2001 HH22 ARG A 128     -15.558  15.618  -2.608  1.00 97.09           H  0.123
ATOM   2002  N   LEU A 129     -14.893  20.206   5.247  1.00 48.85           N  0.087
ATOM   2003  CA  LEU A 129     -15.044  20.015   6.697  1.00 55.87           C  0.093
ATOM   2004  C   LEU A 129     -16.519  19.683   7.024  1.00 71.18           C  0.105
ATOM   2005  O   LEU A 129     -17.429  19.867   6.193  1.00 84.20           O  0.115
ATOM   2006  CB  LEU A 129     -14.574  21.264   7.460  1.00 54.53           C  0.092
ATOM   2007  CG  LEU A 129     -13.107  21.633   7.160  1.00 35.92           C  0.075
ATOM   2008  CD1 LEU A 129     -12.735  23.056   7.572  1.00 47.36           C  0.086
ATOM   2009  CD2 LEU A 129     -12.171  20.640   7.789  1.00 49.43           C  0.088
ATOM   2010  OXT LEU A 129     -16.830  19.202   8.124  1.00 78.06           O  0.110
ATOM   2011  H   LEU A 129     -15.481  20.737   4.912  1.00 58.61           H  0.096
ATOM   2012  HA  LEU A 129     -14.498  19.265   6.979  1.00 67.04           H  0.102
ATOM   2013  HB2 LEU A 129     -15.130  22.017   7.206  1.00 65.43           H  0.101
ATOM   2014  HB3 LEU A 129     -14.653  21.100   8.413  1.00 65.43           H  0.101
ATOM   2015  HG  LEU A 129     -12.973  21.578   6.201  1.00 43.10           H  0.082
ATOM   2016 HD11 LEU A 129     -11.805  23.216   7.348  1.00 56.83           H  0.094
ATOM   2017 HD12 LEU A 129     -13.303  23.681   7.095  1.00 56.83           H  0.094
ATOM   2018 HD13 LEU A 129     -12.866  23.152   8.528  1.00 56.83           H  0.094
ATOM   2019 HD21 LEU A 129     -11.258  20.934   7.647  1.00 59.31           H  0.096
ATOM   2020 HD22 LEU A 129     -12.358  20.589   8.739  1.00 59.31           H  0.096
ATOM   2021 HD23 LEU A 129     -12.307  19.772   7.378  1.00 59.31           H  0.096
TER
HETATM 2022 CL    CL A1130      -7.779  32.198  26.163  1.00 26.41          Cl  0.064
HETATM 2023 CL    CL A1131     -10.727  29.516  11.760  1.00 41.96          Cl  0.081
HETATM 2024 CL    CL A1132      13.242  13.206  32.525  1.00 43.66          Cl  0.082
HETATM 2025 CL    CL A1134       0.479  25.438   3.692  1.00 64.43          Cl  0.100
HETATM 2026 CL    CL A1135       7.375   7.523  29.506  1.00 48.82          Cl  0.087
HETATM 2027 CL    CL A1137      20.019  11.461  24.588  1.00 56.46          Cl  0.094
HETATM 2028 NA    NA A1138       9.541  15.663  31.385  1.00 38.56          Na  0.077
HETATM 2029  O   HOH A2001       7.242  12.509   9.002  1.00 27.36           O  0.065
HETATM 2030  O   HOH A2002       4.621   8.856  10.690  1.00 34.89           O  0.074
HETATM 2031  O   HOH A2008      -4.237  21.091   1.629  1.00 35.47           O  0.074
HETATM 2032  O   HOH A2012      -4.645  18.038   2.681  1.00 31.47           O  0.070
HETATM 2033  O   HOH A2027     -13.488  24.252  25.119  1.00 32.09           O  0.071
HETATM 2034  O   HOH A2028     -10.389  32.127  23.678  1.00 27.47           O  0.065
HETATM 2035  O   HOH A2029      16.047  12.891  34.142  1.00 38.45           O  0.077
HETATM 2036  O   HOH A2030      -6.064  34.424  16.599  1.00 34.27           O  0.073
HETATM 2037  O   HOH A2031      -9.093  33.569  15.847  1.00 36.21           O  0.075
HETATM 2038  O   HOH A2037      -2.754  10.584  25.345  1.00 38.38           O  0.077
HETATM 2039  O   HOH A2038       8.363  27.808  15.371  1.00 30.31           O  0.069
HETATM 2040  O   HOH A2039       8.389  26.497  11.167  1.00 32.10           O  0.071
HETATM 2041  O   HOH A2044       9.427  19.880  10.438  1.00 37.02           O  0.076
HETATM 2042  O   HOH A2045       4.467  20.693   5.267  1.00 34.56           O  0.073
HETATM 2043  O   HOH A2047      -0.709  40.170  19.275  1.00 34.89           O  0.074
HETATM 2044  O   HOH A2051      12.711  14.723  14.611  1.00 26.08           O  0.064
HETATM 2045  O   HOH A2065      15.161  16.478  26.199  1.00 27.99           O  0.066
HETATM 2046  O   HOH A2067       2.909  17.936  19.345  1.00 21.87           O  0.058
HETATM 2047  O   HOH A2068      10.284  23.944  18.594  1.00 32.63           O  0.071
HETATM 2048  O   HOH A2069       6.472  24.959  21.384  1.00 37.02           O  0.076
HETATM 2049  O   HOH A2070       5.523  23.120  25.025  1.00 31.24           O  0.070
HETATM 2050  O   HOH A2074       5.135  25.140  28.247  1.00 43.56           O  0.082
HETATM 2051  O   HOH A2076      11.943   7.347  30.838  1.00 29.23           O  0.067
HETATM 2052  O   HOH A2077      11.257  14.384  30.298  1.00 27.23           O  0.065
HETATM 2053  O   HOH A2078      18.977   9.722  28.933  1.00 32.98           O  0.072
HETATM 2054  O   HOH A2081      14.145  14.145  37.140  0.56 35.63           O  0.074
HETATM 2055  O   HOH A2082       9.039  13.281  32.769  1.00 38.72           O  0.078
HETATM 2056  O   HOH A2085       4.205   8.528  30.593  1.00 38.05           O  0.077
HETATM 2057  O   HOH A2086       6.831  10.462  34.020  1.00 35.86           O  0.075
HETATM 2058  O   HOH A2087      -2.339  13.425  27.711  1.00 37.94           O  0.077
HETATM 2059  O   HOH A2090       5.470   7.405  18.368  1.00 35.78           O  0.075
HETATM 2060  O   HOH A2092       0.603   8.255  20.321  1.00 35.29           O  0.074
HETATM 2061  O   HOH A2093       2.538  15.161  16.690  1.00 31.46           O  0.070
HETATM 2062  O   HOH A2094       5.605   8.781  12.952  1.00 36.67           O  0.076
HETATM 2063  O   HOH A2095       0.840  13.277  16.179  1.00 29.28           O  0.068
HETATM 2064  O   HOH A2096       3.111   6.586  13.682  1.00 38.61           O  0.078
HETATM 2065  O   HOH A2097      -2.975  10.323  10.706  1.00 41.52           O  0.080
HETATM 2066  O   HOH A2098      -1.537   9.365  19.534  1.00 33.21           O  0.072
HETATM 2067  O   HOH A2099       0.350  12.262  18.717  1.00 31.12           O  0.070
HETATM 2068  O   HOH A2102      -1.499  12.847  25.316  1.00 29.95           O  0.068
HETATM 2069  O   HOH A2106      -9.416  14.787  23.791  1.00 34.03           O  0.073
HETATM 2070  O   HOH A2107      -7.921  20.226  29.843  1.00 41.98           O  0.081
HETATM 2071  O   HOH A2109      -5.723  29.034  29.366  1.00 27.61           O  0.066
HETATM 2072  O   HOH A2110      -1.735  28.389  28.428  1.00 36.81           O  0.076
HETATM 2073  O   HOH A2112       6.363  27.556  22.570  1.00 31.89           O  0.070
HETATM 2074  O   HOH A2114       1.721  38.739  18.496  1.00 36.99           O  0.076
HETATM 2075  O   HOH A2116       8.624  29.581   8.305  1.00 26.99           O  0.065
HETATM 2076  O   HOH A2117       2.123  34.784   9.603  1.00 29.51           O  0.068
HETATM 2077  O   HOH A2118       4.910  34.296   9.827  1.00 26.13           O  0.064
HETATM 2078  O   HOH A2119       1.226  37.227  15.481  1.00 29.03           O  0.067
HETATM 2079  O   HOH A2121       0.115  39.610  21.783  1.00 32.08           O  0.071
HETATM 2080  O   HOH A2123      -3.399  40.201  17.974  1.00 34.45           O  0.073
HETATM 2081  O   HOH A2127      -2.120  33.616   9.383  1.00 36.74           O  0.076
HETATM 2082  O   HOH A2128      -6.961  35.965  14.891  1.00 34.91           O  0.074
HETATM 2083  O   HOH A2129      -3.852  38.253   8.270  1.00 34.29           O  0.073
HETATM 2084  O   HOH A2131      -9.709  34.992  11.290  1.00 38.26           O  0.077
HETATM 2085  O   HOH A2136     -20.102  13.635   1.949  1.00 34.74           O  0.074
HETATM 2086  O   HOH A2139     -10.428  19.294   1.305  1.00 40.89           O  0.080
HETATM 2087 RE    RE A2145     -15.422  25.279  12.464  0.28 42.60          Re  0.081
HETATM 2088  C1  RII A2147     -11.959  35.660   4.173  0.64 37.65      A    C  0.077
HETATM 2089  C2  RII A2147      -9.330  36.050   3.815  0.64 33.00      A    C  0.072
HETATM 2090  C3  RII A2147     -10.315  34.040   5.295  0.64 36.27      A    C  0.075
HETATM 2091  C4  RII A2147     -11.571  36.397   8.230  0.64 44.48      A    C  0.083
HETATM 2092  C5  RII A2147     -13.321  35.136   8.483  0.64 43.59      A    C  0.082
HETATM 2093  C6  RII A2147     -12.846  34.965   7.268  0.64 40.05      A    C  0.079
HETATM 2094  C7  RII A2147     -10.493  38.918   6.327  0.64 41.67      A    C  0.081
HETATM 2095  C8  RII A2147     -11.559  40.083   4.870  0.64 37.09      A    C  0.076
HETATM 2096  C9  RII A2147     -11.541  38.797   4.475  0.64 33.42      A    C  0.072
HETATM 2097  N1  RII A2147     -11.731  35.763   7.089  0.64 37.25      A    N  0.076
HETATM 2098  N2  RII A2147     -12.515  36.048   9.095  0.64 42.33      A    N  0.081
HETATM 2099  N3  RII A2147     -10.858  38.057   5.416  0.64 34.53      A    N  0.073
HETATM 2100  N4  RII A2147     -10.909  40.143   6.013  0.64 37.94      A    N  0.077
HETATM 2101  O1  RII A2147     -12.863  35.496   3.469  0.64 37.02      A    O  0.076
HETATM 2102  O2  RII A2147      -8.627  36.139   2.928  0.64 40.67      A    O  0.080
HETATM 2103  O3  RII A2147     -10.225  32.921   5.273  0.64 33.77      A    O  0.073
HETATM 2104 RE1  RII A2147     -10.497  35.923   5.316  0.64 32.45      A   Re  0.071
HETATM 2105  H21 RII A2147     -12.601  36.343   9.898  0.64 50.80      A    H  0.089
HETATM 2106  H41 RII A2147     -10.893  37.009   8.404  0.64 53.38      A    H  0.091
HETATM 2107  H42 RII A2147     -10.776  40.852   6.481  0.64 45.53      A    H  0.084
HETATM 2108  H51 RII A2147     -14.066  34.720   8.849  0.64 52.30      A    H  0.090
HETATM 2109  H61 RII A2147     -13.205  34.394   6.628  0.64 48.05      A    H  0.086
HETATM 2110  H71 RII A2147     -10.009  38.706   7.092  0.64 50.00      A    H  0.088
HETATM 2111  H81 RII A2147     -11.956  40.793   4.422  0.64 44.50      A    H  0.083
HETATM 2112  H91 RII A2147     -11.925  38.462   3.698  0.64 40.10      A    H  0.079
HETATM 2113 RE    RE A2149      11.289  25.380  22.398  0.21 42.25          Re  0.081
HETATM 2114  C1  RI3 A2153      -7.876   9.047  13.120  0.75 53.96      A    C  0.092
HETATM 2115  C2  RI3 A2153      -8.357  11.636  13.022  0.75 37.13      A    C  0.076
HETATM 2116  C3  RI3 A2153      -6.053  10.775  13.841  0.75 30.58      A    C  0.069
HETATM 2117  C7  RI3 A2153     -10.579  11.089  15.760  0.75 55.48      A    C  0.093
HETATM 2118  C8  RI3 A2153     -11.865   9.397  15.461  0.75 59.94      A    C  0.097
HETATM 2119  C9  RI3 A2153     -10.675   9.151  14.884  0.75 54.30      A    C  0.092
HETATM 2120  N3  RI3 A2153      -9.851  10.235  15.086  0.75 46.32      A    N  0.085
HETATM 2121  N4  RI3 A2153     -11.792  10.594  15.998  0.75 67.70      A    N  0.103
HETATM 2122  O1  RI3 A2153      -7.895   8.191  12.333  0.75 44.17      A    O  0.083
HETATM 2123  O2  RI3 A2153      -8.685  12.360  12.223  0.75 32.51      A    O  0.071
HETATM 2124  O3  RI3 A2153      -5.018  11.011  13.478  0.75 39.83      A    O  0.079
HETATM 2125  O4  RI3 A2153      -7.306   9.073  16.007  0.75 37.58      A    O  0.076
HETATM 2126 RE1  RI3 A2153      -7.818  10.426  14.383  0.75 39.14      A   Re  0.078
HETATM 2127  H42 RI3 A2153     -12.420  10.993  16.428  0.75 81.24      A    H  0.112
HETATM 2128  H71 RI3 A2153     -10.287  11.925  16.044  0.75 66.57      A    H  0.102
HETATM 2129  H81 RI3 A2153     -12.599   8.828  15.477  0.75 71.92      A    H  0.106
HETATM 2130  H91 RI3 A2153     -10.443   8.374  14.431  0.75 65.15      A    H  0.101
HETATM 2131  C1  RII A2154       1.289  23.161  36.318  0.68 57.86      A    C  0.095
HETATM 2132  C2  RII A2154      -1.269  23.643  36.441  0.68 67.96      A    C  0.103
HETATM 2133  C3  RII A2154      -0.355  22.438  34.324  0.68 45.99      A    C  0.085
HETATM 2134  C4  RII A2154       1.782  25.533  32.927  0.68 28.89      A    C  0.067
HETATM 2135  C5  RII A2154       3.596  24.406  32.612  0.68 33.00      A    C  0.072
HETATM 2136  C6  RII A2154       2.883  23.805  33.546  0.68 34.03      A    C  0.073
HETATM 2137  C7  RII A2154       0.691  27.160  35.470  0.68 48.12      A    C  0.087
HETATM 2138  C8  RII A2154       0.883  27.556  37.569  0.68 55.13      A    C  0.093
HETATM 2139  C9  RII A2154       0.633  26.247  37.384  0.68 58.59      A    C  0.096
HETATM 2140  N1  RII A2154       1.710  24.515  33.769  0.68 35.45      A    N  0.074
HETATM 2141  N2  RII A2154       2.896  25.505  32.216  0.68 32.15      A    N  0.071
HETATM 2142  N3  RII A2154       0.510  25.997  36.037  0.68 27.04      A    N  0.065
HETATM 2143  N4  RII A2154       0.917  28.108  36.377  0.68 44.78      A    N  0.084
HETATM 2144  O1  RII A2154       2.026  22.621  37.038  0.68 41.82      A    O  0.081
HETATM 2145  O2  RII A2154      -2.084  23.380  37.188  0.68 47.43      A    O  0.086
HETATM 2146  O3  RII A2154      -0.676  21.483  33.819  0.68 45.00      A    O  0.084
HETATM 2147 RE1  RII A2154       0.100  24.059  35.176  0.68 44.73      A   Re  0.083
HETATM 2148  H21 RII A2154       3.134  26.072  31.617  0.68 38.57      A    H  0.077
HETATM 2149  H41 RII A2154       1.136  26.191  32.837  0.68 34.66      A    H  0.073
HETATM 2150  H42 RII A2154       1.061  28.938  36.209  0.68 53.73      A    H  0.091
HETATM 2151  H51 RII A2154       4.413  24.134  32.282  0.68 39.59      A    H  0.079
HETATM 2152  H61 RII A2154       3.132  23.026  33.988  0.68 40.83      A    H  0.080
HETATM 2153  H71 RII A2154       0.667  27.320  34.557  0.68 57.73      A    H  0.095
HETATM 2154  H81 RII A2154       1.011  27.986  38.381  0.68 66.15      A    H  0.101
HETATM 2155  H91 RII A2154       0.554  25.611  38.056  0.68 70.30      A    H  0.105
HETATM 2156  C   ACT A2155     -19.051  21.087   8.236  1.00 53.55           C  0.091
HETATM 2157  O   ACT A2155     -19.634  20.430   7.365  1.00 62.48           O  0.099
HETATM 2158  CH3 ACT A2155     -18.406  22.420   7.855  1.00 52.60           C  0.091
HETATM 2159  OXT ACT A2155     -18.948  20.724   9.390  1.00 59.16           O  0.096
HETATM 2160  H1  ACT A2155     -19.111  23.017   7.279  1.00 63.12           H  0.099
HETATM 2161  H2  ACT A2155     -18.128  22.960   8.759  1.00 63.12           H  0.099
HETATM 2162  H3  ACT A2155     -17.514  22.237   7.258  1.00 63.12           H  0.099
HETATM 2163  O   HOH B   2       7.458  19.363   6.922  1.00 39.52           O  0.078
HETATM 2164  O   HOH B   3     -13.725  37.837   1.581  1.00 33.85           O  0.073
HETATM 2165  O   HOH B   4       8.129  13.580   4.309  1.00 39.42           O  0.078
HETATM 2166  O   HOH B   5      17.451  19.755  17.714  1.00 32.54           O  0.071
HETATM 2167  O   HOH B   6      -7.383  38.396   5.347  1.00 37.12           O  0.076
HETATM 2168  O   HOH B   7       4.418  14.946  36.206  1.00 47.60           O  0.086
HETATM 2169 RE    RE C   1       0.259  27.740   3.017  0.27 84.54          Re  0.115
HETATM 2170 RE    RE C   2     -10.650  10.650   9.285  0.19 58.80          Re  0.096
HETATM 2171 RE    RE C   3     -15.977  16.069   8.194  0.29 49.60          Re  0.088
HETATM 2172 RE    RE C   4     -11.200  36.662  11.705  0.20 63.06          Re  0.099
HETATM 2173 RE    RE C   5      15.276  21.730  33.542  0.20 43.19          Re  0.082
END
