# Supplementary material for: Time-series analysis of rhenium(I) organometallic covalent binding to a model protein for drug development
Source: IUCrJ. 2024 Apr 19;11(Pt 3):359–73. doi: 10.1107/S2052252524002598 (PMC11067751; doi:10.1107/S2052252524002598)
Supplement: Supplementary file 3 [file m-11-00359-sup3.zip]

Archive with 8 entries (8 files):
- Week 9 - P1P16_2/D_9100081727_val-report-full_P1.pdf
- Week 9 - P1P16_2/P1P16_2_map_coeffs_with_anomalous.mtz
- Week 9 - P1P16_2/P1P16_2_refine_55.cif
- Week 9 - P1P16_2/P1P16_2_refine_55.deposit_000.cif
- Week 9 - P1P16_2/P1P16_2_refine_55.mtz
- Week 9 - P1P16_2/P1P16_2_refine_55.pdb
- Week 9 - P1P16_2/P1P16_2_refine_55.pdf
- Week 9 - P1P16_2/P1P16_2_refine_55_DPI.pdb
