# Supplementary material for: Time-series analysis of rhenium(I) organometallic covalent binding to a model protein for drug development
Source: IUCrJ. 2024 Apr 19;11(Pt 3):359–73. doi: 10.1107/S2052252524002598 (PMC11067751; doi:10.1107/S2052252524002598)
Supplement: Supplementary file 3 [file m-11-00359-sup3.zip › Week 9 - P1P16_2/P1P16_2_refine_55.cif]

data_P1P16_2_refine
_cell.volume                      243821.840
_cell.length_a                    81.080
_cell.length_b                    81.080
_cell.length_c                    37.089
_cell.angle_beta                  90.000
_cell.angle_gamma                 90.000
_cell.angle_alpha                 90.000
_space_group.name_H-M_alt         'P 43 21 2'
_space_group.name_Hall            ' P 4nw 2abw'
_space_group.IT_number            96
_space_group.crystal_system       tetragonal
_symmetry.Int_Tables_number       96
_symmetry.space_group_name_H-M    'P 43 21 2'
_symmetry.space_group_name_Hall   ' P 4nw 2abw'
_reflns.B_iso_Wilson_estimate     15.16
_refine.ls_percent_reflns_R_free  5.09
_refine.pdbx_overall_phase_error  18.4609
_refine.solvent_model_details     'FLAT BULK SOLVENT MODEL'
_refine.pdbx_ls_cross_valid_method 'FREE R-VALUE'
_refine.pdbx_refine_id            'X-RAY DIFFRACTION'
_refine.ls_R_factor_obs           0.1551
_refine.B_iso_mean                20.90
_refine.ls_number_reflns_R_free   3392
_refine.ls_percent_reflns_obs     97.07
_refine.ls_R_factor_R_work        0.1536
_refine.pdbx_solvent_shrinkage_radii 0.9000
_refine.ls_d_res_high             1.23
_refine.ls_number_reflns_obs      66601
_refine.pdbx_ls_sigma_F           1.36
_refine.ls_number_reflns_R_work   63209
_refine.ls_d_res_low              40.54
_refine.pdbx_stereochemistry_target_values 'GeoStd + Monomer Library + CDL v1.2'
_refine.ls_R_factor_R_free        0.1822
_refine.overall_SU_ML             0.1381
_refine.pdbx_solvent_vdw_probe_radii 1.1000
_exptl.method                     'X-RAY DIFFRACTION'
_diffrn_source.pdbx_wavelength    0.976
loop_
  _space_group_symop.id
  _space_group_symop.operation_xyz
   1 x,y,z
   2 -y+1/2,x+1/2,z+3/4
   3 y+1/2,-x+1/2,z+1/4
   4 x+1/2,-y+1/2,-z+1/4
   5 -x+1/2,y+1/2,-z+3/4
   6 -x,-y,z+1/2
   7 y,x,-z
   8 -y,-x,-z+1/2

loop_
  _software.pdbx_ordinal
  _software.name
  _software.version
  _software.type
  _software.contact_author
  _software.contact_author_email
  _software.location
  _software.classification
  _software.citation_id
  _software.language
   1 phenix.refine 1.20.1_4487 program 'Paul D. Adams' pdadams@lbl.gov https://www.phenix-online.org/ refinement phenix.refine Python/C++
   2 Phenix 1.20.1_4487 program 'Paul D. Adams' pdadams@lbl.gov https://www.phenix-online.org/ refinement phenix Python/C++

loop_
  _citation.id
  _citation.title
  _citation.journal_abbrev
  _citation.journal_volume
  _citation.page_first
  _citation.page_last
  _citation.year
  _citation.journal_id_ASTM
  _citation.journal_id_ISSN
  _citation.journal_id_CSD
   phenix.refine 'Towards automated crystallographic structure refinement with phenix.refine.' 'Acta Crystallogr., Sect. D: Biol. Crystallogr.' 68 352 67 2012 ABCRE6 0907-4449 0766
   phenix 'Macromolecular structure determination using X-rays, neutrons and electrons: recent developments in Phenix' 'Acta Crystallogr., Sect. D: Biol. Crystallogr.' 75 861 877 2019 ABCRE6 0907-4449 0766

loop_
  _refine_ls_restr.pdbx_refine_id
  _refine_ls_restr.type
  _refine_ls_restr.number
  _refine_ls_restr.dev_ideal
  _refine_ls_restr.weight
  _refine_ls_restr.pdbx_restraint_function
   'X-RAY DIFFRACTION' f_bond_d 1135 0.0118 ? ?
   'X-RAY DIFFRACTION' f_angle_d 1553 1.2471 ? ?
   'X-RAY DIFFRACTION' f_chiral_restr 151 0.0870 ? ?
   'X-RAY DIFFRACTION' f_plane_restr 202 0.0147 ? ?
   'X-RAY DIFFRACTION' f_dihedral_angle_d 402 14.6088 ? ?

loop_
  _refine_ls_shell.pdbx_refine_id
  _refine_ls_shell.d_res_high
  _refine_ls_shell.d_res_low
  _refine_ls_shell.number_reflns_R_work
  _refine_ls_shell.R_factor_R_work
  _refine_ls_shell.percent_reflns_obs
  _refine_ls_shell.R_factor_R_free
  _refine_ls_shell.number_reflns_R_free
   'X-RAY DIFFRACTION' 3.55 40.54 2714 0.1599 99.96 0.2048 142
   'X-RAY DIFFRACTION' 2.82 3.55 2732 0.1597 100.00 0.1759 141
   'X-RAY DIFFRACTION' 2.46 2.82 2701 0.1558 100.00 0.1754 153
   'X-RAY DIFFRACTION' 2.24 2.46 2702 0.1437 100.00 0.1904 149
   'X-RAY DIFFRACTION' 2.07 2.23 2725 0.1409 100.00 0.1420 125
   'X-RAY DIFFRACTION' 1.95 2.07 2710 0.1415 100.00 0.1704 159
   'X-RAY DIFFRACTION' 1.85 1.95 2697 0.1354 100.00 0.1556 150
   'X-RAY DIFFRACTION' 1.77 1.85 2720 0.1386 99.93 0.1673 142
   'X-RAY DIFFRACTION' 1.71 1.77 2711 0.1381 99.86 0.1799 176
   'X-RAY DIFFRACTION' 1.65 1.71 2689 0.1301 99.79 0.1411 137
   'X-RAY DIFFRACTION' 1.60 1.65 2675 0.1285 99.65 0.1458 164
   'X-RAY DIFFRACTION' 1.55 1.60 2714 0.1322 100.00 0.1582 147
   'X-RAY DIFFRACTION' 1.51 1.55 2714 0.1380 99.40 0.1632 124
   'X-RAY DIFFRACTION' 1.47 1.51 2681 0.1286 99.23 0.1700 172
   'X-RAY DIFFRACTION' 1.44 1.47 2691 0.1412 100.00 0.1668 160
   'X-RAY DIFFRACTION' 1.41 1.44 2696 0.1481 98.81 0.2179 131
   'X-RAY DIFFRACTION' 1.38 1.41 2704 0.1562 100.00 0.1791 165
   'X-RAY DIFFRACTION' 1.35 1.38 2638 0.1752 98.27 0.2281 152
   'X-RAY DIFFRACTION' 1.33 1.35 2713 0.1834 100.00 0.2130 133
   'X-RAY DIFFRACTION' 1.31 1.33 2690 0.1966 97.23 0.2518 120
   'X-RAY DIFFRACTION' 1.29 1.31 2628 0.2248 96.37 0.2919 131
   'X-RAY DIFFRACTION' 1.27 1.29 2404 0.2488 89.09 0.2674 119
   'X-RAY DIFFRACTION' 1.25 1.27 2180 0.2919 79.68 0.3556 102
   'X-RAY DIFFRACTION' 1.23 1.25 1980 0.3040 72.56 0.3004 98

loop_
  _struct_asym.id
   A
   B
   C
   D
   E
   F
   G
   H
   I
   J
   K
   L
   M
   N
   O
   P
   Q
   R
   S
   T
   U

loop_
  _struct_conn.id
  _struct_conn.conn_type_id
  _struct_conn.ptnr1_auth_comp_id
  _struct_conn.ptnr1_auth_asym_id
  _struct_conn.ptnr1_auth_seq_id
  _struct_conn.ptnr1_auth_atom_id
  _struct_conn.ptnr1_label_comp_id
  _struct_conn.ptnr1_label_asym_id
  _struct_conn.ptnr1_label_seq_id
  _struct_conn.ptnr1_label_atom_id
  _struct_conn.ptnr1_role
  _struct_conn.ptnr2_auth_comp_id
  _struct_conn.ptnr2_auth_asym_id
  _struct_conn.ptnr2_auth_seq_id
  _struct_conn.ptnr2_auth_atom_id
  _struct_conn.ptnr2_label_comp_id
  _struct_conn.ptnr2_label_asym_id
  _struct_conn.ptnr2_label_seq_id
  _struct_conn.ptnr2_label_atom_id
  _struct_conn.ptnr2_role
  _struct_conn.details
   C00001 disulf CYS A 6 SG CYS A 6 SG . CYS A 127 SG CYS A 127 SG . 'Comput. Cryst. Newsl. (2015), 6, 13-13.'
   C00002 covale HIS A 15 NE2 HIS A 15 NE2 . RI3 A 2145 RE1 RI3 J . RE1 . 'Bond created based on atom type and distance.'
   C00003 covale ASP A 18 OD2 ASP A 18 OD2 . RRE A 2147 RE2 RRE L . RE2 . 'Bond created based on atom type and distance.'
   C00004 disulf CYS A 30 SG CYS A 30 SG . CYS A 115 SG CYS A 115 SG . 'Comput. Cryst. Newsl. (2015), 6, 13-13.'
   C00005 disulf CYS A 64 SG CYS A 64 SG . CYS A 80 SG CYS A 80 SG . 'Comput. Cryst. Newsl. (2015), 6, 13-13.'
   C00006 disulf CYS A 76 SG CYS A 76 SG . CYS A 94 SG CYS A 94 SG . 'Comput. Cryst. Newsl. (2015), 6, 13-13.'
   C00007 covale ASP A 101 OD2 ASP A 101 OD2 . RII A 2144 RE1 RII I . RE1 . 'Bond created based on atom type and distance.'
   C00008 covale ASP A 119 OD2 ASP A 119 OD2 . RII A 2143 RE1 RII H . RE1 . 'Bond created based on atom type and distance.'

loop_
  _atom_type.symbol
  _atom_type.scat_dispersion_real
  _atom_type.scat_dispersion_imag
  _atom_type.scat_Cromer_Mann_a1
  _atom_type.scat_Cromer_Mann_a2
  _atom_type.scat_Cromer_Mann_a3
  _atom_type.scat_Cromer_Mann_a4
  _atom_type.scat_Cromer_Mann_b1
  _atom_type.scat_Cromer_Mann_b2
  _atom_type.scat_Cromer_Mann_b3
  _atom_type.scat_Cromer_Mann_b4
  _atom_type.scat_Cromer_Mann_c
  _atom_type.scat_source
  _atom_type.scat_dispersion_source
   C . . 3.54356 2.42580 . . 25.62398 1.50364 . . 0.0 
;
2-Gaussian fit: Grosse-Kunstleve RW, Sauter NK, Adams PD:
Newsletter of the IUCr Commission on Crystallographic Computing 2004, 3, 22-31.
;
 .
   Cl . . 9.50761 7.44341 . . 1.04373 23.83732 . . 0.0 
;
2-Gaussian fit: Grosse-Kunstleve RW, Sauter NK, Adams PD:
Newsletter of the IUCr Commission on Crystallographic Computing 2004, 3, 22-31.
;
 .
   H . . 0.51345 0.48472 . . 24.73122 6.32584 . . 0.0 
;
2-Gaussian fit: Grosse-Kunstleve RW, Sauter NK, Adams PD:
Newsletter of the IUCr Commission on Crystallographic Computing 2004, 3, 22-31.
;
 .
   O . . 4.49882 3.47563 . . 15.80542 1.70748 . . 0.0 
;
2-Gaussian fit: Grosse-Kunstleve RW, Sauter NK, Adams PD:
Newsletter of the IUCr Commission on Crystallographic Computing 2004, 3, 22-31.
;
 .
   N . . 4.01032 2.96436 . . 19.97189 1.75589 . . 0.0 
;
2-Gaussian fit: Grosse-Kunstleve RW, Sauter NK, Adams PD:
Newsletter of the IUCr Commission on Crystallographic Computing 2004, 3, 22-31.
;
 .
   Re . . 61.03532 13.68480 . . 1.26911 23.82125 . . 0.0 
;
2-Gaussian fit: Grosse-Kunstleve RW, Sauter NK, Adams PD:
Newsletter of the IUCr Commission on Crystallographic Computing 2004, 3, 22-31.
;
 .
   S . . 9.55732 6.39887 . . 1.23737 29.19336 . . 0.0 
;
2-Gaussian fit: Grosse-Kunstleve RW, Sauter NK, Adams PD:
Newsletter of the IUCr Commission on Crystallographic Computing 2004, 3, 22-31.
;
 .
   Br . . 25.79822 9.11301 . . 1.35700 25.34896 . . 0.0 
;
2-Gaussian fit: Grosse-Kunstleve RW, Sauter NK, Adams PD:
Newsletter of the IUCr Commission on Crystallographic Computing 2004, 3, 22-31.
;
 .
   Na . . 9.38062 1.54875 . . 3.38349 72.32734 . . 0.0 
;
2-Gaussian fit: Grosse-Kunstleve RW, Sauter NK, Adams PD:
Newsletter of the IUCr Commission on Crystallographic Computing 2004, 3, 22-31.
;
 .

loop_
  _chem_comp.id
   ALA
   ARG
   ASN
   ASP
   BR
   CL
   CYS
   GLN
   GLU
   GLY
   HIS
   HOH
   ILE
   LEU
   LYS
   MET
   NA
   PHE
   PRO
   RE
   RI3
   RII
   RRE
   SER
   THR
   TRP
   TYR
   VAL

loop_
  _atom_site.group_PDB
  _atom_site.id
  _atom_site.label_atom_id
  _atom_site.label_alt_id
  _atom_site.label_comp_id
  _atom_site.auth_asym_id
  _atom_site.auth_seq_id
  _atom_site.pdbx_PDB_ins_code
  _atom_site.Cartn_x
  _atom_site.Cartn_y
  _atom_site.Cartn_z
  _atom_site.occupancy
  _atom_site.B_iso_or_equiv
  _atom_site.type_symbol
  _atom_site.pdbx_formal_charge
  _atom_site.label_asym_id
  _atom_site.label_entity_id
  _atom_site.label_seq_id
  _atom_site.pdbx_PDB_model_num
   ATOM 1 N . LYS A 1 ? 4.80600 11.77500 9.84500 1.000 21.09674 N ? A ? 1 1
   ATOM 2 CA . LYS A 1 ? 3.85000 12.14300 8.76600 1.000 21.46696 C ? A ? 1 1
   ATOM 3 C . LYS A 1 ? 3.83600 13.62800 8.57100 1.000 20.23802 C ? A ? 1 1
   ATOM 4 O . LYS A 1 ? 3.82400 14.35200 9.55500 1.000 20.10320 O ? A ? 1 1
   ATOM 5 CB . LYS A 1 ? 2.43500 11.68500 9.11000 1.000 22.85374 C ? A ? 1 1
   ATOM 6 CG . LYS A 1 ? 1.40600 12.09300 8.08000 1.000 23.74223 C ? A ? 1 1
   ATOM 7 CD . LYS A 1 ? 0.04500 11.51000 8.44500 1.000 26.51642 C ? A ? 1 1
   ATOM 8 CE . LYS A 1 ? -1.06600 12.02900 7.54700 1.000 30.00609 C ? A ? 1 1
   ATOM 9 NZ . LYS A 1 ? -2.26100 11.16400 7.65500 1.000 32.91675 N ? A ? 1 1
   ATOM 10 H1 . LYS A 1 ? 4.61200 10.96000 10.14800 1.000 25.30380 H ? A ? 1 1
   ATOM 11 H2 . LYS A 1 ? 5.63500 11.78100 9.52200 1.000 25.30380 H ? A ? 1 1
   ATOM 12 H3 . LYS A 1 ? 4.74200 12.36200 10.51100 1.000 25.30380 H ? A ? 1 1
   ATOM 13 HA . LYS A 1 ? 4.12400 11.70600 7.94500 1.000 25.74807 H ? A ? 1 1
   ATOM 14 HB2 . LYS A 1 ? 2.42500 10.71700 9.17200 1.000 27.41220 H ? A ? 1 1
   ATOM 15 HB3 . LYS A 1 ? 2.17700 12.07400 9.95900 1.000 27.41220 H ? A ? 1 1
   ATOM 16 HG2 . LYS A 1 ? 1.33400 13.06000 8.05600 1.000 28.47838 H ? A ? 1 1
   ATOM 17 HG3 . LYS A 1 ? 1.66500 11.75800 7.20800 1.000 28.47838 H ? A ? 1 1
   ATOM 18 HD2 . LYS A 1 ? 0.07900 10.54400 8.35600 1.000 31.80741 H ? A ? 1 1
   ATOM 19 HD3 . LYS A 1 ? -0.16900 11.75100 9.36000 1.000 31.80741 H ? A ? 1 1
   ATOM 20 HE2 . LYS A 1 ? -1.30900 12.92800 7.81600 1.000 35.99502 H ? A ? 1 1
   ATOM 21 HE3 . LYS A 1 ? -0.76500 12.02900 6.62400 1.000 35.99502 H ? A ? 1 1
   ATOM 22 HZ1 . LYS A 1 ? -2.91800 11.48800 7.15000 1.000 39.48781 H ? A ? 1 1
   ATOM 23 HZ2 . LYS A 1 ? -2.06600 10.34000 7.38100 1.000 39.48781 H ? A ? 1 1
   ATOM 24 HZ3 . LYS A 1 ? -2.53700 11.12900 8.50000 1.000 39.48781 H ? A ? 1 1
   ATOM 25 N . VAL A 2 ? 3.85500 14.07500 7.32100 1.000 19.44838 N ? A ? 2 1
   ATOM 26 CA . VAL A 2 ? 3.72700 15.48900 6.99800 1.000 19.96129 C ? A ? 2 1
   ATOM 27 C . VAL A 2 ? 2.32600 15.67900 6.46700 1.000 20.22322 C ? A ? 2 1
   ATOM 28 O . VAL A 2 ? 2.04100 15.25200 5.34100 1.000 21.38877 O ? A ? 2 1
   ATOM 29 CB . VAL A 2 ? 4.77800 15.93900 5.97800 1.000 20.59401 C ? A ? 2 1
   ATOM 30 CG1 . VAL A 2 ? 4.51900 17.40500 5.65800 1.000 21.66735 C ? A ? 2 1
   ATOM 31 CG2 . VAL A 2 ? 6.18900 15.76800 6.52600 1.000 21.85322 C ? A ? 2 1
   ATOM 32 H . VAL A 2 ? 3.94100 13.56800 6.63200 1.000 23.32576 H ? A ? 2 1
   ATOM 33 HA . VAL A 2 ? 3.84400 16.02300 7.79900 1.000 23.94126 H ? A ? 2 1
   ATOM 34 HB . VAL A 2 ? 4.71300 15.39700 5.17600 1.000 24.70053 H ? A ? 2 1
   ATOM 35 HG11 . VAL A 2 ? 5.29800 17.77200 5.21100 1.000 25.98853 H ? A ? 2 1
   ATOM 36 HG12 . VAL A 2 ? 3.74400 17.46900 5.07800 1.000 25.98853 H ? A ? 2 1
   ATOM 37 HG13 . VAL A 2 ? 4.35500 17.88400 6.48500 1.000 25.98853 H ? A ? 2 1
   ATOM 38 HG21 . VAL A 2 ? 6.82500 16.09100 5.86800 1.000 26.21157 H ? A ? 2 1
   ATOM 39 HG22 . VAL A 2 ? 6.27400 16.27800 7.34600 1.000 26.21157 H ? A ? 2 1
   ATOM 40 HG23 . VAL A 2 ? 6.34700 14.82700 6.70300 1.000 26.21157 H ? A ? 2 1
   ATOM 41 N . PHE A 3 ? 1.47900 16.33200 7.27100 1.000 18.22263 N ? A ? 3 1
   ATOM 42 CA . PHE A 3 ? 0.10100 16.56800 6.89200 1.000 17.92773 C ? A ? 3 1
   ATOM 43 C . PHE A 3 ? 0.02700 17.68800 5.86200 1.000 18.23585 C ? A ? 3 1
   ATOM 44 O . PHE A 3 ? 0.82000 18.63300 5.86800 1.000 19.82404 O ? A ? 3 1
   ATOM 45 CB . PHE A 3 ? -0.73700 17.01900 8.09000 1.000 18.95499 C ? A ? 3 1
   ATOM 46 CG . PHE A 3 ? -1.23900 15.91500 8.96300 1.000 19.55203 C ? A ? 3 1
   ATOM 47 CD1 . PHE A 3 ? -0.45000 15.36900 9.94200 1.000 20.10316 C ? A ? 3 1
   ATOM 48 CD2 . PHE A 3 ? -2.54200 15.48300 8.85500 1.000 20.56263 C ? A ? 3 1
   ATOM 49 CE1 . PHE A 3 ? -0.91900 14.37100 10.76200 1.000 20.20948 C ? A ? 3 1
   ATOM 50 CE2 . PHE A 3 ? -3.03000 14.48800 9.69000 1.000 21.23389 C ? A ? 3 1
   ATOM 51 CZ . PHE A 3 ? -2.20000 13.92700 10.66200 1.000 20.83560 C ? A ? 3 1
   ATOM 52 H . PHE A 3 ? 1.68700 16.64800 8.04300 1.000 21.85486 H ? A ? 3 1
   ATOM 53 HA . PHE A 3 ? -0.25900 15.74100 6.53600 1.000 21.50098 H ? A ? 3 1
   ATOM 54 HB2 . PHE A 3 ? -0.19300 17.60100 8.64300 1.000 22.73370 H ? A ? 3 1
   ATOM 55 HB3 . PHE A 3 ? -1.51000 17.50200 7.75900 1.000 22.73370 H ? A ? 3 1
   ATOM 56 HD1 . PHE A 3 ? 0.41900 15.68000 10.05400 1.000 24.11151 H ? A ? 3 1
   ATOM 57 HD2 . PHE A 3 ? -3.10100 15.86300 8.21600 1.000 24.66286 H ? A ? 3 1
   ATOM 58 HE1 . PHE A 3 ? -0.35100 13.99300 11.39500 1.000 24.23909 H ? A ? 3 1
   ATOM 59 HE2 . PHE A 3 ? -3.90900 14.19500 9.60300 1.000 25.46838 H ? A ? 3 1
   ATOM 60 HZ . PHE A 3 ? -2.51700 13.26300 11.22900 1.000 24.99043 H ? A ? 3 1
   ATOM 61 N . GLY A 4 ? -0.98700 17.60200 4.99800 1.000 18.95329 N ? A ? 4 1
   ATOM 62 CA . GLY A 4 ? -1.44200 18.75800 4.26900 1.000 19.55260 C ? A ? 4 1
   ATOM 63 C . GLY A 4 ? -2.31300 19.61500 5.14700 1.000 18.44404 C ? A ? 4 1
   ATOM 64 O . GLY A 4 ? -2.83900 19.16600 6.16000 1.000 19.52311 O ? A ? 4 1
   ATOM 65 H . GLY A 4 ? -1.42200 16.88100 4.82500 1.000 22.73166 H ? A ? 4 1
   ATOM 66 HA2 . GLY A 4 ? -0.68100 19.28100 3.97200 1.000 23.45083 H ? A ? 4 1
   ATOM 67 HA3 . GLY A 4 ? -1.95400 18.47800 3.49400 1.000 23.45083 H ? A ? 4 1
   ATOM 68 N . ARG A 5 ? -2.44500 20.87400 4.74000 1.000 18.61965 N ? A ? 5 1
   ATOM 69 CA . ARG A 5 ? -3.16900 21.85100 5.54000 1.000 19.31949 C ? A ? 5 1
   ATOM 70 C . ARG A 5 ? -4.61600 21.41400 5.78300 1.000 19.46916 C ? A ? 5 1
   ATOM 71 O . ARG A 5 ? -5.08500 21.36000 6.93200 1.000 18.57051 O ? A ? 5 1
   ATOM 72 CB . ARG A 5 ? -3.06700 23.20500 4.83600 1.000 20.95048 C ? A ? 5 1
   ATOM 73 CG . ARG A 5 ? -3.99000 24.24900 5.35000 1.000 21.49196 C ? A ? 5 1
   ATOM 74 CD . ARG A 5 ? -3.78200 25.52500 4.55200 1.000 21.09041 C ? A ? 5 1
   ATOM 75 NE . ARG A 5 ? -4.28300 25.43500 3.18600 1.000 22.24363 N ? A ? 5 1
   ATOM 76 CZ . ARG A 5 ? -5.54800 25.61200 2.82700 1.000 22.48090 C ? A ? 5 1
   ATOM 77 NH1 . ARG A 5 ? -6.51000 25.79800 3.72000 1.000 22.06294 N ? A ? 5 1
   ATOM 78 NH2 . ARG A 5 ? -5.85700 25.58600 1.54000 1.000 24.38519 N ? A ? 5 1
   ATOM 79 H . ARG A 5 ? -2.12500 21.18600 4.00600 1.000 22.33129 H ? A ? 5 1
   ATOM 80 HA . ARG A 5 ? -2.77200 21.93800 6.42100 1.000 23.17110 H ? A ? 5 1
   ATOM 81 HB2 . ARG A 5 ? -2.16300 23.53900 4.94000 1.000 25.12829 H ? A ? 5 1
   ATOM 82 HB3 . ARG A 5 ? -3.26700 23.07700 3.89500 1.000 25.12829 H ? A ? 5 1
   ATOM 83 HG2 . ARG A 5 ? -4.91000 23.95900 5.24700 1.000 25.77806 H ? A ? 5 1
   ATOM 84 HG3 . ARG A 5 ? -3.80100 24.42700 6.28500 1.000 25.77806 H ? A ? 5 1
   ATOM 85 HD2 . ARG A 5 ? -4.24800 26.25200 4.99300 1.000 25.29620 H ? A ? 5 1
   ATOM 86 HD3 . ARG A 5 ? -2.83200 25.71700 4.50900 1.000 25.29620 H ? A ? 5 1
   ATOM 87 HE . ARG A 5 ? -3.71600 25.25400 2.56500 1.000 26.68007 H ? A ? 5 1
   ATOM 88 HH11 . ARG A 5 ? -6.32200 25.80600 4.55900 1.000 26.46324 H ? A ? 5 1
   ATOM 89 HH12 . ARG A 5 ? -7.32200 25.91000 3.46000 1.000 26.46324 H ? A ? 5 1
   ATOM 90 HH21 . ARG A 5 ? -5.24300 25.45600 0.95200 1.000 29.24994 H ? A ? 5 1
   ATOM 91 HH22 . ARG A 5 ? -6.67300 25.69800 1.29100 1.000 29.24994 H ? A ? 5 1
   ATOM 92 N . CYS A 6 ? -5.33400 21.06400 4.73000 1.000 20.37733 N ? A ? 6 1
   ATOM 93 CA . CYS A 6 ? -6.73700 20.71800 4.94000 1.000 19.54218 C ? A ? 6 1
   ATOM 94 C . CYS A 6 ? -6.89300 19.38000 5.64100 1.000 19.60289 C ? A ? 6 1
   ATOM 95 O . CYS A 6 ? -7.83800 19.19600 6.41500 1.000 19.75429 O ? A ? 6 1
   ATOM 96 CB . CYS A 6 ? -7.49700 20.70500 3.62700 1.000 20.73489 C ? A ? 6 1
   ATOM 97 SG . CYS A 6 ? -7.78500 22.35000 2.93700 1.000 21.80569 S ? A ? 6 1
   ATOM 98 H . CYS A 6 ? -5.05100 21.02000 3.91900 1.000 24.44050 H ? A ? 6 1
   ATOM 99 HA . CYS A 6 ? -7.12900 21.40500 5.50100 1.000 23.43833 H ? A ? 6 1
   ATOM 100 HB2 . CYS A 6 ? -6.98700 20.19600 2.97700 1.000 24.86958 H ? A ? 6 1
   ATOM 101 HB3 . CYS A 6 ? -8.36100 20.28800 3.77100 1.000 24.86958 H ? A ? 6 1
   ATOM 102 N . GLU A 7 ? -6.00100 18.43300 5.34700 1.000 20.05910 N ? A ? 7 1
   ATOM 103 CA . GLU A 7 ? -6.03000 17.13700 6.00200 1.000 20.88026 C ? A ? 7 1
   ATOM 104 C . GLU A 7 ? -5.85200 17.31900 7.50800 1.000 19.71664 C ? A ? 7 1
   ATOM 105 O . GLU A 7 ? -6.55600 16.68700 8.31200 1.000 20.28173 O ? A ? 7 1
   ATOM 106 CB . GLU A 7 ? -4.90000 16.28000 5.42000 1.000 24.57515 C ? A ? 7 1
   ATOM 107 CG . GLU A 7 ? -4.69700 14.98700 6.09800 1.000 28.35267 C ? A ? 7 1
   ATOM 108 CD . GLU A 7 ? -3.45500 14.20100 5.58200 1.000 30.94256 C ? A ? 7 1
   ATOM 109 OE1 . GLU A 7 ? -2.40600 14.78300 5.10300 1.000 30.80466 O ? A ? 7 1
   ATOM 110 OE2 . GLU A 7 ? -3.56100 12.96100 5.63600 1.000 33.31597 O ? A ? 7 1
   ATOM 111 H . GLU A 7 ? -5.37000 18.52000 4.77000 1.000 24.05863 H ? A ? 7 1
   ATOM 112 HA . GLU A 7 ? -6.87300 16.68500 5.84500 1.000 25.04402 H ? A ? 7 1
   ATOM 113 HB2 . GLU A 7 ? -5.10300 16.09300 4.49000 1.000 29.47790 H ? A ? 7 1
   ATOM 114 HB3 . GLU A 7 ? -4.07000 16.77800 5.48600 1.000 29.47790 H ? A ? 7 1
   ATOM 115 HG2 . GLU A 7 ? -4.57300 15.14700 7.04700 1.000 34.01092 H ? A ? 7 1
   ATOM 116 HG3 . GLU A 7 ? -5.48000 14.43200 5.95500 1.000 34.01092 H ? A ? 7 1
   ATOM 117 N . LEU A 8 ? -4.90100 18.17000 7.90800 1.000 18.22074 N ? A ? 8 1
   ATOM 118 CA . LEU A 8 ? -4.70900 18.40500 9.33200 1.000 18.21038 C ? A ? 8 1
   ATOM 119 C . LEU A 8 ? -5.91200 19.12500 9.92600 1.000 18.02736 C ? A ? 8 1
   ATOM 120 O . LEU A 8 ? -6.32100 18.83300 11.05400 1.000 18.34013 O ? A ? 8 1
   ATOM 121 CB . LEU A 8 ? -3.42200 19.19900 9.59100 1.000 18.01439 C ? A ? 8 1
   ATOM 122 CG . LEU A 8 ? -3.12800 19.46900 11.04500 1.000 18.08757 C ? A ? 8 1
   ATOM 123 CD1 . LEU A 8 ? -2.90600 18.17100 11.82300 1.000 18.53860 C ? A ? 8 1
   ATOM 124 CD2 . LEU A 8 ? -1.91300 20.35200 11.23300 1.000 19.02806 C ? A ? 8 1
   ATOM 125 H . LEU A 8 ? -4.37300 18.60700 7.38800 1.000 21.85261 H ? A ? 8 1
   ATOM 126 HA . LEU A 8 ? -4.60800 17.54800 9.77500 1.000 21.84016 H ? A ? 8 1
   ATOM 127 HB2 . LEU A 8 ? -2.67400 18.69900 9.22900 1.000 21.60498 H ? A ? 8 1
   ATOM 128 HB3 . LEU A 8 ? -3.49600 20.05700 9.14400 1.000 21.60498 H ? A ? 8 1
   ATOM 129 HG . LEU A 8 ? -3.90400 19.93000 11.39900 1.000 21.69279 H ? A ? 8 1
   ATOM 130 HD11 . LEU A 8 ? -2.58900 18.38700 12.71400 1.000 22.23404 H ? A ? 8 1
   ATOM 131 HD12 . LEU A 8 ? -3.74600 17.69000 11.87900 1.000 22.23404 H ? A ? 8 1
   ATOM 132 HD13 . LEU A 8 ? -2.24700 17.63300 11.35800 1.000 22.23404 H ? A ? 8 1
   ATOM 133 HD21 . LEU A 8 ? -1.78000 20.50900 12.18100 1.000 22.82139 H ? A ? 8 1
   ATOM 134 HD22 . LEU A 8 ? -1.13700 19.90500 10.85900 1.000 22.82139 H ? A ? 8 1
   ATOM 135 HD23 . LEU A 8 ? -2.06100 21.19400 10.77500 1.000 22.82139 H ? A ? 8 1
   ATOM 136 N . ALA A 9 ? -6.48100 20.09400 9.20600 1.000 17.63635 N ? A ? 9 1
   ATOM 137 CA . ALA A 9 ? -7.66400 20.78300 9.72300 1.000 17.86873 C ? A ? 9 1
   ATOM 138 C . ALA A 9 ? -8.77300 19.77800 10.02500 1.000 17.57053 C ? A ? 9 1
   ATOM 139 O . ALA A 9 ? -9.42500 19.81800 11.08000 1.000 18.54291 O ? A ? 9 1
   ATOM 140 CB . ALA A 9 ? -8.15300 21.83400 8.72700 1.000 18.80251 C ? A ? 9 1
   ATOM 141 H . ALA A 9 ? -6.20900 20.36500 8.43700 1.000 21.15133 H ? A ? 9 1
   ATOM 142 HA . ALA A 9 ? -7.42400 21.24400 10.54200 1.000 21.43019 H ? A ? 9 1
   ATOM 143 HB1 . ALA A 9 ? -8.93100 22.28100 9.09600 1.000 22.55073 H ? A ? 9 1
   ATOM 144 HB2 . ALA A 9 ? -7.44300 22.47700 8.57400 1.000 22.55073 H ? A ? 9 1
   ATOM 145 HB3 . ALA A 9 ? -8.38700 21.39500 7.89400 1.000 22.55073 H ? A ? 9 1
   ATOM 146 N . ALA A 10 ? -9.01300 18.86400 9.09100 1.000 19.25268 N ? A ? 10 1
   ATOM 147 CA . ALA A 10 ? -10.07100 17.88000 9.28100 1.000 20.65624 C ? A ? 10 1
   ATOM 148 C . ALA A 10 ? -9.77000 16.96500 10.46800 1.000 19.96374 C ? A ? 10 1
   ATOM 149 O . ALA A 10 ? -10.65800 16.63800 11.26500 1.000 21.32386 O ? A ? 10 1
   ATOM 150 CB . ALA A 10 ? -10.23700 17.02500 8.02100 1.000 22.17676 C ? A ? 10 1
   ATOM 151 H . ALA A 10 ? -8.58500 18.79200 8.34900 1.000 23.09092 H ? A ? 10 1
   ATOM 152 HA . ALA A 10 ? -10.89900 18.35700 9.44900 1.000 24.77520 H ? A ? 10 1
   ATOM 153 HB1 . ALA A 10 ? -10.93300 16.36700 8.17500 1.000 26.59982 H ? A ? 10 1
   ATOM 154 HB2 . ALA A 10 ? -10.48400 17.60000 7.28000 1.000 26.59982 H ? A ? 10 1
   ATOM 155 HB3 . ALA A 10 ? -9.39700 16.58000 7.82800 1.000 26.59982 H ? A ? 10 1
   ATOM 156 N . ALA A 11 ? -8.51000 16.54800 10.60600 1.000 18.84874 N ? A ? 11 1
   ATOM 157 CA . ALA A 11 ? -8.13100 15.68000 11.71800 1.000 19.37892 C ? A ? 11 1
   ATOM 158 C . ALA A 11 ? -8.27100 16.42500 13.04300 1.000 18.78649 C ? A ? 11 1
   ATOM 159 O . ALA A 11 ? -8.79900 15.87500 14.02000 1.000 19.08060 O ? A ? 11 1
   ATOM 160 CB . ALA A 11 ? -6.71300 15.12500 11.54000 1.000 20.41537 C ? A ? 11 1
   ATOM 161 H . ALA A 11 ? -7.86400 16.75200 10.07700 1.000 22.60620 H ? A ? 11 1
   ATOM 162 HA . ALA A 11 ? -8.72200 14.91100 11.72800 1.000 23.24242 H ? A ? 11 1
   ATOM 163 HB1 . ALA A 11 ? -6.50100 14.55200 12.29300 1.000 24.48616 H ? A ? 11 1
   ATOM 164 HB2 . ALA A 11 ? -6.67500 14.61500 10.71600 1.000 24.48616 H ? A ? 11 1
   ATOM 165 HB3 . ALA A 11 ? -6.08700 15.86500 11.50100 1.000 24.48616 H ? A ? 11 1
   ATOM 166 N . MET A 12 ? -7.78300 17.67500 13.08700 1.000 17.04493 N ? A ? 12 1
   ATOM 167 CA . MET A 12 ? -7.92200 18.45100 14.30600 1.000 17.40773 C ? A ? 12 1
   ATOM 168 C . MET A 12 ? -9.39600 18.65000 14.66100 1.000 18.14419 C ? A ? 12 1
   ATOM 169 O . MET A 12 ? -9.75800 18.60800 15.85000 1.000 18.39727 O ? A ? 12 1
   ATOM 170 CB . MET A 12 ? -7.20400 19.77000 14.31700 1.000 17.10093 C ? A ? 12 1
   ATOM 171 CG . MET A 12 ? -5.66500 19.58600 14.28000 1.000 16.14925 C ? A ? 12 1
   ATOM 172 SD . MET A 12 ? -4.93800 21.22300 14.03800 1.000 15.98762 S ? A ? 12 1
   ATOM 173 CE . MET A 12 ? -3.37000 20.98300 14.93500 1.000 16.38262 C ? A ? 12 1
   ATOM 174 H . MET A 12 ? -7.38100 18.07500 12.44100 1.000 20.44163 H ? A ? 12 1
   ATOM 175 HA . MET A 12 ? -7.46200 17.93600 14.98600 1.000 20.87698 H ? A ? 12 1
   ATOM 176 HB2 . MET A 12 ? -7.46800 20.28400 13.53800 1.000 20.50882 H ? A ? 12 1
   ATOM 177 HB3 . MET A 12 ? -7.43400 20.25200 15.12700 1.000 20.50882 H ? A ? 12 1
   ATOM 178 HG2 . MET A 12 ? -5.34900 19.21300 15.11900 1.000 19.36681 H ? A ? 12 1
   ATOM 179 HG3 . MET A 12 ? -5.41200 19.00800 13.54400 1.000 19.36681 H ? A ? 12 1
   ATOM 180 HE1 . MET A 12 ? -2.84400 21.79600 14.87300 1.000 19.64686 H ? A ? 12 1
   ATOM 181 HE2 . MET A 12 ? -3.56500 20.78500 15.86400 1.000 19.64686 H ? A ? 12 1
   ATOM 182 HE3 . MET A 12 ? -2.88700 20.24400 14.53400 1.000 19.64686 H ? A ? 12 1
   ATOM 183 N . LYS A 13 ? -10.26700 18.81000 13.65900 1.000 19.15348 N ? A ? 13 1
   ATOM 184 CA . LYS A 13 ? -11.70100 18.92100 13.92300 1.000 19.64734 C ? A ? 13 1
   ATOM 185 C . LYS A 13 ? -12.27900 17.62800 14.48700 1.000 21.36743 C ? A ? 13 1
   ATOM 186 O . LYS A 13 ? -13.02600 17.64200 15.47400 1.000 21.64705 O ? A ? 13 1
   ATOM 187 CB . LYS A 13 ? -12.40300 19.36200 12.64300 1.000 22.47229 C ? A ? 13 1
   ATOM 188 CG . LYS A 13 ? -13.83500 19.92600 12.89400 1.000 27.54456 C ? A ? 13 1
   ATOM 189 CD . LYS A 13 ? -14.67300 19.95100 11.61000 1.000 32.40125 C ? A ? 13 1
   ATOM 190 CE . LYS A 13 ? -16.12900 20.33200 11.85300 1.000 36.17936 C ? A ? 13 1
   ATOM 191 NZ . LYS A 13 ? -16.46300 21.66000 11.23800 1.000 39.17444 N ? A ? 13 1
   ATOM 192 H . LYS A 13 ? -10.05500 18.85700 12.82700 1.000 22.97189 H ? A ? 13 1
   ATOM 193 HA . LYS A 13 ? -11.86100 19.59800 14.59900 1.000 23.56452 H ? A ? 13 1
   ATOM 194 HB2 . LYS A 13 ? -11.87700 20.05900 12.22100 1.000 26.95446 H ? A ? 13 1
   ATOM 195 HB3 . LYS A 13 ? -12.48200 18.59900 12.05000 1.000 26.95446 H ? A ? 13 1
   ATOM 196 HG2 . LYS A 13 ? -14.29000 19.36700 13.54200 1.000 33.04118 H ? A ? 13 1
   ATOM 197 HG3 . LYS A 13 ? -13.76700 20.83400 13.22800 1.000 33.04118 H ? A ? 13 1
   ATOM 198 HD2 . LYS A 13 ? -14.29300 20.60100 10.99900 1.000 38.86921 H ? A ? 13 1
   ATOM 199 HD3 . LYS A 13 ? -14.65900 19.06900 11.20800 1.000 38.86921 H ? A ? 13 1
   ATOM 200 HE2 . LYS A 13 ? -16.70600 19.66000 11.45900 1.000 43.40294 H ? A ? 13 1
   ATOM 201 HE3 . LYS A 13 ? -16.29000 20.38900 12.80800 1.000 43.40294 H ? A ? 13 1
   ATOM 202 HZ1 . LYS A 13 ? -17.31300 21.86700 11.40300 1.000 46.99704 H ? A ? 13 1
   ATOM 203 HZ2 . LYS A 13 ? -15.94100 22.29400 11.57900 1.000 46.99704 H ? A ? 13 1
   ATOM 204 HZ3 . LYS A 13 ? -16.34000 21.62700 10.35700 1.000 46.99704 H ? A ? 13 1
   ATOM 205 N . ARG A 14 ? -11.88500 16.49700 13.91800 1.000 22.36079 N ? A ? 14 1
   ATOM 206 CA . ARG A 14 ? -12.37800 15.21800 14.41900 1.000 25.07696 C ? A ? 14 1
   ATOM 207 C . ARG A 14 ? -11.96500 15.02500 15.87200 1.000 24.03661 C ? A ? 14 1
   ATOM 208 O . ARG A 14 ? -12.69500 14.39500 16.65400 1.000 24.87929 O ? A ? 14 1
   ATOM 209 CB . ARG A 14 ? -11.78400 14.08000 13.58400 1.000 29.84334 C ? A ? 14 1
   ATOM 210 CG . ARG A 14 ? -12.27400 13.98400 12.14600 1.000 36.47953 C ? A ? 14 1
   ATOM 211 CD . ARG A 14 ? -12.93700 12.65400 11.90800 1.000 42.61963 C ? A ? 14 1
   ATOM 212 NE . ARG A 14 ? -14.12900 12.54700 12.73500 1.000 47.14104 N ? A ? 14 1
   ATOM 213 CZ . ARG A 14 ? -14.71100 11.40800 13.08000 1.000 49.89370 C ? A ? 14 1
   ATOM 214 NH1 . ARG A 14 ? -14.21800 10.23400 12.70200 1.000 50.89789 N ? A ? 14 1
   ATOM 215 NH2 . ARG A 14 ? -15.82000 11.44700 13.81800 1.000 50.90700 N ? A ? 14 1
   ATOM 216 H . ARG A 14 ? -11.34300 16.44100 13.25300 1.000 26.82066 H ? A ? 14 1
   ATOM 217 HA . ARG A 14 ? -13.34500 15.19500 14.34700 1.000 30.08006 H ? A ? 14 1
   ATOM 218 HB2 . ARG A 14 ? -10.82200 14.19700 13.55200 1.000 35.79971 H ? A ? 14 1
   ATOM 219 HB3 . ARG A 14 ? -12.00200 13.24000 14.01800 1.000 35.79971 H ? A ? 14 1
   ATOM 220 HG2 . ARG A 14 ? -12.92000 14.68700 11.97500 1.000 43.76315 H ? A ? 14 1
   ATOM 221 HG3 . ARG A 14 ? -11.52200 14.06900 11.54000 1.000 43.76315 H ? A ? 14 1
   ATOM 222 HD2 . ARG A 14 ? -13.19400 12.57700 10.97600 1.000 51.13127 H ? A ? 14 1
   ATOM 223 HD3 . ARG A 14 ? -12.32700 11.93700 12.14400 1.000 51.13127 H ? A ? 14 1
   ATOM 224 HE . ARG A 14 ? -14.48300 13.27700 13.02100 1.000 56.55695 H ? A ? 14 1
   ATOM 225 HH11 . ARG A 14 ? -13.50600 10.20200 12.22100 1.000 61.06518 H ? A ? 14 1
   ATOM 226 HH12 . ARG A 14 ? -14.61200 9.50700 12.93700 1.000 61.06518 H ? A ? 14 1
   ATOM 227 HH21 . ARG A 14 ? -16.14700 12.20400 14.06300 1.000 61.07611 H ? A ? 14 1
   ATOM 228 HH22 . ARG A 14 ? -16.20800 10.71500 14.05000 1.000 61.07611 H ? A ? 14 1
   ATOM 229 N . HIS A 15 ? -10.79700 15.56500 16.21100 1.000 22.14643 N ? A ? 15 1
   ATOM 230 CA . HIS A 15 ? -10.22700 15.40900 17.56900 1.000 21.68138 C ? A ? 15 1
   ATOM 231 C . HIS A 15 ? -10.72200 16.51000 18.50800 1.000 20.66205 C ? A ? 15 1
   ATOM 232 O . HIS A 15 ? -10.15000 16.59700 19.57800 1.000 22.13275 O ? A ? 15 1
   ATOM 233 CB . HIS A 15 ? -8.70300 15.29000 17.44400 1.000 23.14349 C ? A ? 15 1
   ATOM 234 CG . HIS A 15 ? -8.25000 13.96300 16.95000 1.000 26.20153 C ? A ? 15 1
   ATOM 235 ND1 . HIS A 15 ? -8.15400 12.89700 17.78400 1.000 29.94113 N ? A ? 15 1
   ATOM 236 CD2 . HIS A 15 ? -7.86500 13.51800 15.73900 1.000 27.93046 C ? A ? 15 1
   ATOM 237 CE1 . HIS A 15 ? -7.73200 11.85100 17.12900 1.000 29.53716 C ? A ? 15 1
   ATOM 238 NE2 . HIS A 15 ? -7.54400 12.20400 15.88000 1.000 27.87147 N ? A ? 15 1
   ATOM 239 H . HIS A 15 ? -10.19500 16.11900 15.57400 1.000 26.56342 H ? A ? 15 1
   ATOM 240 HA . HIS A 15 ? -10.59000 14.46200 17.96400 1.000 26.00537 H ? A ? 15 1
   ATOM 241 HB2 . HIS A 15 ? -8.34300 16.06100 16.76400 1.000 27.75990 H ? A ? 15 1
   ATOM 242 HB3 . HIS A 15 ? -8.25200 15.47100 18.41800 1.000 27.75990 H ? A ? 15 1
   ATOM 243 HD1 . HIS A 15 ? -8.40800 12.90000 18.75600 1.000 35.91706 H ? A ? 15 1
   ATOM 244 HD2 . HIS A 15 ? -7.77600 14.08800 14.82900 1.000 33.50426 H ? A ? 15 1
   ATOM 245 HE1 . HIS A 15 ? -7.59000 10.86500 17.54400 1.000 35.43230 H ? A ? 15 1
   ATOM 246 N . GLY A 16 ? -11.67400 17.37100 18.11200 1.000 20.31320 N ? A ? 16 1
   ATOM 247 CA . GLY A 16 ? -12.31300 18.27200 19.02700 1.000 19.90564 C ? A ? 16 1
   ATOM 248 C . GLY A 16 ? -11.57500 19.55600 19.29400 1.000 19.42695 C ? A ? 16 1
   ATOM 249 O . GLY A 16 ? -11.85800 20.21200 20.30200 1.000 20.33880 O ? A ? 16 1
   ATOM 250 H . GLY A 16 ? -11.95400 17.42600 17.30100 1.000 24.36355 H ? A ? 16 1
   ATOM 251 HA2 . GLY A 16 ? -13.18600 18.50400 18.67300 1.000 23.87448 H ? A ? 16 1
   ATOM 252 HA3 . GLY A 16 ? -12.42800 17.81800 19.87700 1.000 23.87448 H ? A ? 16 1
   ATOM 253 N . LEU A 17 ? -10.63300 19.95000 18.42400 1.000 18.87753 N ? A ? 17 1
   ATOM 254 CA . LEU A 17 ? -9.92600 21.21100 18.65900 1.000 18.55871 C ? A ? 17 1
   ATOM 255 C . LEU A 17 ? -10.69800 22.43200 18.17400 1.000 19.07546 C ? A ? 17 1
   ATOM 256 O . LEU A 17 ? -10.36100 23.52700 18.60500 1.000 19.31833 O ? A ? 17 1
   ATOM 257 CB . LEU A 17 ? -8.55500 21.19400 17.99700 1.000 18.16061 C ? A ? 17 1
   ATOM 258 CG . LEU A 17 ? -7.51600 20.44800 18.83600 1.000 17.62389 C ? A ? 17 1
   ATOM 259 CD1 . LEU A 17 ? -6.21800 20.53000 18.06200 1.000 17.71454 C ? A ? 17 1
   ATOM 260 CD2 . LEU A 17 ? -7.29500 20.98600 20.25500 1.000 17.48189 C ? A ? 17 1
   ATOM 261 H . LEU A 17 ? -10.39600 19.51900 17.71900 1.000 22.64074 H ? A ? 17 1
   ATOM 262 HA . LEU A 17 ? -9.79500 21.30000 19.61600 1.000 22.25817 H ? A ? 17 1
   ATOM 263 HB2 . LEU A 17 ? -8.62400 20.75200 17.13600 1.000 21.78045 H ? A ? 17 1
   ATOM 264 HB3 . LEU A 17 ? -8.24900 22.10700 17.87800 1.000 21.78045 H ? A ? 17 1
   ATOM 265 HG . LEU A 17 ? -7.83500 19.54200 18.97700 1.000 21.13638 H ? A ? 17 1
   ATOM 266 HD11 . LEU A 17 ? -5.52500 20.06700 18.55800 1.000 21.24516 H ? A ? 17 1
   ATOM 267 HD12 . LEU A 17 ? -6.34000 20.11200 17.19500 1.000 21.24516 H ? A ? 17 1
   ATOM 268 HD13 . LEU A 17 ? -5.97600 21.46300 17.94900 1.000 21.24516 H ? A ? 17 1
   ATOM 269 HD21 . LEU A 17 ? -6.45800 20.63700 20.59800 1.000 20.96598 H ? A ? 17 1
   ATOM 270 HD22 . LEU A 17 ? -7.26100 21.95500 20.22300 1.000 20.96598 H ? A ? 17 1
   ATOM 271 HD23 . LEU A 17 ? -8.02900 20.69900 20.81900 1.000 20.96598 H ? A ? 17 1
   ATOM 272 N . ASP A 18 ? -11.69500 22.31500 17.30700 1.000 18.44167 N ? A ? 18 1
   ATOM 273 CA . ASP A 18 ? -12.37100 23.53000 16.78500 1.000 20.50112 C ? A ? 18 1
   ATOM 274 C . ASP A 18 ? -13.05500 24.29000 17.93300 1.000 19.69741 C ? A ? 18 1
   ATOM 275 O . ASP A 18 ? -13.99100 23.70100 18.49600 1.000 20.49569 O ? A ? 18 1
   ATOM 276 CB . ASP A 18 ? -13.34900 23.15700 15.68500 1.000 23.30342 C ? A ? 18 1
   ATOM 277 CG . ASP A 18 ? -13.97000 24.35600 15.00700 1.000 26.05408 C ? A ? 18 1
   ATOM 278 OD1 . ASP A 18 ? -13.38100 25.44900 15.06700 1.000 25.52991 O ? A ? 18 1
   ATOM 279 OD2 . ASP A 18 ? -15.04700 24.17900 14.45000 1.000 29.28752 O ? A ? 18 1
   ATOM 280 H . ASP A 18 ? -12.04800 21.41200 16.94000 1.000 22.11771 H ? A ? 18 1
   ATOM 281 HA . ASP A 18 ? -11.60900 24.17600 16.35200 1.000 24.58906 H ? A ? 18 1
   ATOM 282 HB2 . ASP A 18 ? -12.82700 22.56700 14.93200 1.000 27.95181 H ? A ? 18 1
   ATOM 283 HB3 . ASP A 18 ? -14.14600 22.54600 16.10500 1.000 27.95181 H ? A ? 18 1
   ATOM 284 N A ASN A 19 ? -12.70000 25.42000 18.24200 0.500 18.85251 N ? A ? 19 1
   ATOM 285 CA A ASN A 19 ? -13.28100 26.22800 19.30300 0.500 19.43781 C ? A ? 19 1
   ATOM 286 C A ASN A 19 ? -12.96400 25.68400 20.68900 0.500 19.94536 C ? A ? 19 1
   ATOM 287 O A ASN A 19 ? -13.58000 26.08200 21.67600 0.500 19.83113 O ? A ? 19 1
   ATOM 288 CB A ASN A 19 ? -14.78200 26.44700 19.08400 0.500 20.99907 C ? A ? 19 1
   ATOM 289 CG A ASN A 19 ? -15.24300 27.75900 19.64700 0.500 23.29793 C ? A ? 19 1
   ATOM 290 OD1 A ASN A 19 ? -14.43600 28.68400 19.82400 0.500 24.42057 O ? A ? 19 1
   ATOM 291 ND2 A ASN A 19 ? -16.53400 27.87100 19.90300 0.500 24.71287 N ? A ? 19 1
   ATOM 292 H A ASN A 19 ? -12.05300 25.81600 17.83500 0.500 22.61072 H ? A ? 19 1
   ATOM 293 HA A ASN A 19 ? -12.88100 27.11100 19.27900 0.500 23.31308 H ? A ? 19 1
   ATOM 294 HB2 A ASN A 19 ? -14.97100 26.44100 18.13200 0.500 25.18660 H ? A ? 19 1
   ATOM 295 HB3 A ASN A 19 ? -15.27600 25.73700 19.52400 0.500 25.18660 H ? A ? 19 1
   ATOM 296 HD21 A ASN A 19 ? -17.06200 27.21100 19.74600 0.500 29.64316 H ? A ? 19 1
   ATOM 297 HD22 A ASN A 19 ? -16.84600 28.60400 20.22700 0.500 29.64316 H ? A ? 19 1
   ATOM 298 N B ASN A 19 ? -12.71500 25.43000 18.23600 0.500 19.49409 N ? A ? 19 1
   ATOM 299 CA B ASN A 19 ? -13.29500 26.23000 19.30400 0.500 20.64622 C ? A ? 19 1
   ATOM 300 C B ASN A 19 ? -12.97700 25.67300 20.68600 0.500 20.55042 C ? A ? 19 1
   ATOM 301 O B ASN A 19 ? -13.60000 26.06200 21.67400 0.500 20.47845 O ? A ? 19 1
   ATOM 302 CB B ASN A 19 ? -14.79300 26.47200 19.06700 0.500 23.22218 C ? A ? 19 1
   ATOM 303 CG B ASN A 19 ? -15.07300 27.04400 17.67600 0.500 26.23834 C ? A ? 19 1
   ATOM 304 OD1 B ASN A 19 ? -14.44500 28.01000 17.25500 0.500 28.54041 O ? A ? 19 1
   ATOM 305 ND2 B ASN A 19 ? -16.01400 26.43900 16.95400 0.500 26.94296 N ? A ? 19 1
   ATOM 306 H B ASN A 19 ? -12.08000 25.83600 17.82100 0.500 23.38061 H ? A ? 19 1
   ATOM 307 HA B ASN A 19 ? -12.89300 27.11300 19.30100 0.500 24.76317 H ? A ? 19 1
   ATOM 308 HB2 B ASN A 19 ? -15.26800 25.63100 19.14900 0.500 27.85432 H ? A ? 19 1
   ATOM 309 HB3 B ASN A 19 ? -15.12100 27.10500 19.72600 0.500 27.85432 H ? A ? 19 1
   ATOM 310 HD21 B ASN A 19 ? -16.43100 25.76000 17.27600 0.500 32.31926 H ? A ? 19 1
   ATOM 311 HD22 B ASN A 19 ? -16.20300 26.72800 16.16700 0.500 32.31926 H ? A ? 19 1
   ATOM 312 N . TYR A 20 ? -11.97800 24.79800 20.78700 1.000 19.18586 N ? A ? 20 1
   ATOM 313 CA . TYR A 20 ? -11.55200 24.30200 22.08900 1.000 17.72394 C ? A ? 20 1
   ATOM 314 C . TYR A 20 ? -10.94000 25.46100 22.86200 1.000 17.40137 C ? A ? 20 1
   ATOM 315 O . TYR A 20 ? -10.05500 26.16200 22.34800 1.000 17.13539 O ? A ? 20 1
   ATOM 316 CB . TYR A 20 ? -10.57100 23.12500 21.95300 1.000 18.70328 C ? A ? 20 1
   ATOM 317 CG . TYR A 20 ? -10.34100 22.47600 23.29400 1.000 17.88327 C ? A ? 20 1
   ATOM 318 CD1 . TYR A 20 ? -11.17400 21.44800 23.75800 1.000 19.17013 C ? A ? 20 1
   ATOM 319 CD2 . TYR A 20 ? -9.33200 22.93100 24.13000 1.000 17.41526 C ? A ? 20 1
   ATOM 320 CE1 . TYR A 20 ? -11.00500 20.91900 25.02200 1.000 19.98713 C ? A ? 20 1
   ATOM 321 CE2 . TYR A 20 ? -9.14700 22.41800 25.39000 1.000 18.26355 C ? A ? 20 1
   ATOM 322 CZ . TYR A 20 ? -9.99300 21.41600 25.83800 1.000 19.55019 C ? A ? 20 1
   ATOM 323 OH . TYR A 20 ? -9.77400 20.90300 27.08700 1.000 22.20051 O ? A ? 20 1
   ATOM 324 H . TYR A 20 ? -11.53800 24.48100 20.12000 1.000 23.01075 H ? A ? 20 1
   ATOM 325 HA . TYR A 20 ? -12.31000 23.95200 22.58200 1.000 21.25644 H ? A ? 20 1
   ATOM 326 HB2 . TYR A 20 ? -10.94000 22.46400 21.34700 1.000 22.43164 H ? A ? 20 1
   ATOM 327 HB3 . TYR A 20 ? -9.72100 23.44800 21.61400 1.000 22.43164 H ? A ? 20 1
   ATOM 328 HD1 . TYR A 20 ? -11.84800 21.12000 23.20800 1.000 22.99187 H ? A ? 20 1
   ATOM 329 HD2 . TYR A 20 ? -8.76600 23.60400 23.82900 1.000 20.88603 H ? A ? 20 1
   ATOM 330 HE1 . TYR A 20 ? -11.56200 20.23900 25.32400 1.000 23.97227 H ? A ? 20 1
   ATOM 331 HE2 . TYR A 20 ? -8.46400 22.73800 25.93500 1.000 21.90398 H ? A ? 20 1
   ATOM 332 HH . TYR A 20 ? -9.16900 21.33800 27.47400 1.000 26.62832 H ? A ? 20 1
   ATOM 333 N . ARG A 21 ? -11.43700 25.68000 24.08000 1.000 18.07960 N ? A ? 21 1
   ATOM 334 CA . ARG A 21 ? -11.04300 26.83100 24.89500 1.000 17.73881 C ? A ? 21 1
   ATOM 335 C . ARG A 21 ? -11.24000 28.14100 24.12700 1.000 17.04318 C ? A ? 21 1
   ATOM 336 O . ARG A 21 ? -10.53500 29.13300 24.37300 1.000 17.85872 O ? A ? 21 1
   ATOM 337 CB . ARG A 21 ? -9.62400 26.70200 25.46500 1.000 21.69958 C ? A ? 21 1
   ATOM 338 CG . ARG A 21 ? -9.54000 26.18300 26.91200 1.000 28.66134 C ? A ? 21 1
   ATOM 339 CD . ARG A 21 ? -10.37100 26.99000 27.89700 1.000 33.74596 C ? A ? 21 1
   ATOM 340 NE . ARG A 21 ? -9.68000 27.15000 29.17600 1.000 37.71723 N ? A ? 21 1
   ATOM 341 CZ . ARG A 21 ? -9.88900 26.42500 30.27100 1.000 39.91561 C ? A ? 21 1
   ATOM 342 NH1 . ARG A 21 ? -10.66900 25.35200 30.26200 1.000 41.82767 N ? A ? 21 1
   ATOM 343 NH2 . ARG A 21 ? -9.27400 26.77300 31.40000 1.000 40.41685 N ? A ? 21 1
   ATOM 344 H . ARG A 21 ? -12.01300 25.16800 24.46300 1.000 21.68324 H ? A ? 21 1
   ATOM 345 HA . ARG A 21 ? -11.62800 26.86000 25.66800 1.000 21.27428 H ? A ? 21 1
   ATOM 346 HB2 . ARG A 21 ? -9.12500 26.08500 24.90700 1.000 26.02721 H ? A ? 21 1
   ATOM 347 HB3 . ARG A 21 ? -9.20600 27.57700 25.44600 1.000 26.02721 H ? A ? 21 1
   ATOM 348 HG2 . ARG A 21 ? -9.85900 25.26800 26.93500 1.000 34.38132 H ? A ? 21 1
   ATOM 349 HG3 . ARG A 21 ? -8.61600 26.22000 27.20400 1.000 34.38132 H ? A ? 21 1
   ATOM 350 HD2 . ARG A 21 ? -10.54000 27.87100 27.52900 1.000 40.48286 H ? A ? 21 1
   ATOM 351 HD3 . ARG A 21 ? -11.21000 26.53100 28.06000 1.000 40.48286 H ? A ? 21 1
   ATOM 352 HE . ARG A 21 ? -9.08500 27.76900 29.22500 1.000 45.24838 H ? A ? 21 1
   ATOM 353 HH11 . ARG A 21 ? -11.05700 25.10800 29.53400 1.000 50.18092 H ? A ? 21 1
   ATOM 354 HH12 . ARG A 21 ? -10.78800 24.90100 30.98400 1.000 50.18092 H ? A ? 21 1
   ATOM 355 HH21 . ARG A 21 ? -8.75200 27.45700 31.41300 1.000 48.48793 H ? A ? 21 1
   ATOM 356 HH22 . ARG A 21 ? -9.39900 26.31400 32.11600 1.000 48.48793 H ? A ? 21 1
   ATOM 357 N . GLY A 22 ? -12.17500 28.14800 23.16500 1.000 16.00696 N ? A ? 22 1
   ATOM 358 CA . GLY A 22 ? -12.47400 29.35400 22.40800 1.000 16.61194 C ? A ? 22 1
   ATOM 359 C . GLY A 22 ? -11.58900 29.58900 21.20100 1.000 16.39659 C ? A ? 22 1
   ATOM 360 O . GLY A 22 ? -11.73600 30.62800 20.54800 1.000 15.88467 O ? A ? 22 1
   ATOM 361 H . GLY A 22 ? -12.64400 27.46400 22.93800 1.000 19.19607 H ? A ? 22 1
   ATOM 362 HA2 . GLY A 22 ? -13.39200 29.30500 22.09600 1.000 19.92204 H ? A ? 22 1
   ATOM 363 HA3 . GLY A 22 ? -12.38100 30.12000 22.99500 1.000 19.92204 H ? A ? 22 1
   ATOM 364 N . TYR A 23 ? -10.66700 28.67000 20.86900 1.000 15.36439 N ? A ? 23 1
   ATOM 365 CA . TYR A 23 ? -9.71900 28.86700 19.76900 1.000 14.30153 C ? A ? 23 1
   ATOM 366 C . TYR A 23 ? -10.24200 28.15100 18.52400 1.000 14.70188 C ? A ? 23 1
   ATOM 367 O . TYR A 23 ? -10.32900 26.91700 18.47300 1.000 14.83878 O ? A ? 23 1
   ATOM 368 CB . TYR A 23 ? -8.33300 28.37700 20.17500 1.000 13.35613 C ? A ? 23 1
   ATOM 369 CG . TYR A 23 ? -7.68000 29.30500 21.18000 1.000 12.67047 C ? A ? 23 1
   ATOM 370 CD1 . TYR A 23 ? -6.98900 30.43100 20.75300 1.000 13.14233 C ? A ? 23 1
   ATOM 371 CD2 . TYR A 23 ? -7.77200 29.08700 22.55100 1.000 13.53112 C ? A ? 23 1
   ATOM 372 CE1 . TYR A 23 ? -6.38900 31.24800 21.64900 1.000 12.98622 C ? A ? 23 1
   ATOM 373 CE2 . TYR A 23 ? -7.20700 29.93100 23.45500 1.000 13.31658 C ? A ? 23 1
   ATOM 374 CZ . TYR A 23 ? -6.52300 31.01500 22.98800 1.000 13.47638 C ? A ? 23 1
   ATOM 375 OH . TYR A 23 ? -5.87500 31.87100 23.87400 1.000 14.34510 O ? A ? 23 1
   ATOM 376 H . TYR A 23 ? -10.57300 27.91800 21.27400 1.000 18.42498 H ? A ? 23 1
   ATOM 377 HA . TYR A 23 ? -9.65800 29.81000 19.55200 1.000 17.14955 H ? A ? 23 1
   ATOM 378 HB2 . TYR A 23 ? -8.41100 27.49800 20.57800 1.000 16.01507 H ? A ? 23 1
   ATOM 379 HB3 . TYR A 23 ? -7.76700 28.33200 19.38900 1.000 16.01507 H ? A ? 23 1
   ATOM 380 HD1 . TYR A 23 ? -6.93800 30.62600 19.84500 1.000 15.75851 H ? A ? 23 1
   ATOM 381 HD2 . TYR A 23 ? -8.23400 28.34000 22.85900 1.000 16.22506 H ? A ? 23 1
   ATOM 382 HE1 . TYR A 23 ? -5.88300 31.97000 21.35300 1.000 15.57118 H ? A ? 23 1
   ATOM 383 HE2 . TYR A 23 ? -7.28400 29.77400 24.36800 1.000 15.96761 H ? A ? 23 1
   ATOM 384 HH . TYR A 23 ? -6.16400 31.75100 24.65300 1.000 17.20183 H ? A ? 23 1
   ATOM 385 N . SER A 24 ? -10.61000 28.94400 17.52500 1.000 15.57863 N ? A ? 24 1
   ATOM 386 CA . SER A 24 ? -11.09600 28.38200 16.28100 1.000 14.94406 C ? A ? 24 1
   ATOM 387 C . SER A 24 ? -10.05300 27.46800 15.62400 1.000 14.56539 C ? A ? 24 1
   ATOM 388 O . SER A 24 ? -8.83600 27.60000 15.81000 1.000 15.50644 O ? A ? 24 1
   ATOM 389 CB . SER A 24 ? -11.48700 29.50500 15.32300 1.000 17.10780 C ? A ? 24 1
   ATOM 390 OG . SER A 24 ? -10.32400 30.20900 14.91900 1.000 19.17470 O ? A ? 24 1
   ATOM 391 H . SER A 24 ? -10.58700 29.80400 17.54500 1.000 18.68207 H ? A ? 24 1
   ATOM 392 HA . SER A 24 ? -11.87700 27.83700 16.46300 1.000 17.92058 H ? A ? 24 1
   ATOM 393 HB2 . SER A 24 ? -11.92000 29.12600 14.54300 1.000 20.51707 H ? A ? 24 1
   ATOM 394 HB3 . SER A 24 ? -12.09200 30.11500 15.77400 1.000 20.51707 H ? A ? 24 1
   ATOM 395 HG . SER A 24 ? -9.83900 29.71400 14.44500 1.000 22.99735 H ? A ? 24 1
   ATOM 396 N . LEU A 25 ? -10.54900 26.58800 14.75000 1.000 15.79457 N ? A ? 25 1
   ATOM 397 CA . LEU A 25 ? -9.69400 25.60700 14.10100 1.000 15.31868 C ? A ? 25 1
   ATOM 398 C . LEU A 25 ? -8.49900 26.22500 13.42300 1.000 14.00755 C ? A ? 25 1
   ATOM 399 O . LEU A 25 ? -7.39600 25.68300 13.49300 1.000 14.89302 O ? A ? 25 1
   ATOM 400 CB . LEU A 25 ? -10.52800 24.84700 13.08100 1.000 17.67082 C ? A ? 25 1
   ATOM 401 CG . LEU A 25 ? -9.91600 23.60000 12.46500 1.000 17.67940 C ? A ? 25 1
   ATOM 402 CD1 . LEU A 25 ? -9.51800 22.57500 13.53100 1.000 18.64118 C ? A ? 25 1
   ATOM 403 CD2 . LEU A 25 ? -10.93800 23.00000 11.47600 1.000 18.10854 C ? A ? 25 1
   ATOM 404 H . LEU A 25 ? -11.37600 26.54200 14.51900 1.000 18.94120 H ? A ? 25 1
   ATOM 405 HA . LEU A 25 ? -9.35100 25.00100 14.77600 1.000 18.37013 H ? A ? 25 1
   ATOM 406 HB2 . LEU A 25 ? -11.35000 24.57100 13.51600 1.000 21.19269 H ? A ? 25 1
   ATOM 407 HB3 . LEU A 25 ? -10.72700 25.45200 12.34900 1.000 21.19269 H ? A ? 25 1
   ATOM 408 HG . LEU A 25 ? -9.09900 23.83000 11.99600 1.000 21.20299 H ? A ? 25 1
   ATOM 409 HD11 . LEU A 25 ? -9.25000 21.75200 13.09400 1.000 22.35713 H ? A ? 25 1
   ATOM 410 HD12 . LEU A 25 ? -8.77900 22.93000 14.05000 1.000 22.35713 H ? A ? 25 1
   ATOM 411 HD13 . LEU A 25 ? -10.27900 22.40900 14.11000 1.000 22.35713 H ? A ? 25 1
   ATOM 412 HD21 . LEU A 25 ? -10.56300 22.19600 11.08400 1.000 21.71796 H ? A ? 25 1
   ATOM 413 HD22 . LEU A 25 ? -11.75300 22.78500 11.95600 1.000 21.71796 H ? A ? 25 1
   ATOM 414 HD23 . LEU A 25 ? -11.12500 23.65100 10.78200 1.000 21.71796 H ? A ? 25 1
   ATOM 415 N . GLY A 26 ? -8.68400 27.35900 12.76200 1.000 13.44483 N ? A ? 26 1
   ATOM 416 CA . GLY A 26 ? -7.55300 27.97500 12.06700 1.000 13.13419 C ? A ? 26 1
   ATOM 417 C . GLY A 26 ? -6.38400 28.30500 12.98300 1.000 12.35464 C ? A ? 26 1
   ATOM 418 O . GLY A 26 ? -5.23500 28.35100 12.52900 1.000 13.33862 O ? A ? 26 1
   ATOM 419 H . GLY A 26 ? -9.42900 27.78300 12.69900 1.000 16.12151 H ? A ? 26 1
   ATOM 420 HA2 . GLY A 26 ? -7.23500 27.36900 11.38000 1.000 15.74874 H ? A ? 26 1
   ATOM 421 HA3 . GLY A 26 ? -7.84900 28.79900 11.64800 1.000 15.74874 H ? A ? 26 1
   ATOM 422 N . ASN A 27 ? -6.66700 28.72100 14.23300 1.000 12.54862 N ? A ? 27 1
   ATOM 423 CA . ASN A 27 ? -5.59000 28.98900 15.19100 1.000 12.88240 C ? A ? 27 1
   ATOM 424 C . ASN A 27 ? -4.69500 27.76800 15.36600 1.000 12.83439 C ? A ? 27 1
   ATOM 425 O . ASN A 27 ? -3.46400 27.88000 15.48800 1.000 12.94486 O ? A ? 27 1
   ATOM 426 CB . ASN A 27 ? -6.18100 29.38500 16.53000 1.000 13.55021 C ? A ? 27 1
   ATOM 427 CG . ASN A 27 ? -6.58600 30.83300 16.52000 1.000 13.37915 C ? A ? 27 1
   ATOM 428 OD1 . ASN A 27 ? -5.74100 31.71000 16.56800 1.000 13.25864 O ? A ? 27 1
   ATOM 429 ND2 . ASN A 27 ? -7.89700 31.09800 16.47800 1.000 14.63894 N ? A ? 27 1
   ATOM 430 H . ASN A 27 ? -7.46000 28.85100 14.54000 1.000 15.04606 H ? A ? 27 1
   ATOM 431 HA . ASN A 27 ? -5.05000 29.72300 14.85700 1.000 15.44659 H ? A ? 27 1
   ATOM 432 HB2 . ASN A 27 ? -6.96700 28.84500 16.71000 1.000 16.24796 H ? A ? 27 1
   ATOM 433 HB3 . ASN A 27 ? -5.52200 29.25300 17.22900 1.000 16.24796 H ? A ? 27 1
   ATOM 434 HD21 . ASN A 27 ? -8.17100 31.91300 16.47000 1.000 17.55444 H ? A ? 27 1
   ATOM 435 HD22 . ASN A 27 ? -8.46500 30.45300 16.45800 1.000 17.55444 H ? A ? 27 1
   ATOM 436 N . TRP A 28 ? -5.32200 26.59800 15.50200 1.000 12.67558 N ? A ? 28 1
   ATOM 437 CA . TRP A 28 ? -4.61400 25.33800 15.71100 1.000 13.15310 C ? A ? 28 1
   ATOM 438 C . TRP A 28 ? -3.80200 24.94600 14.49300 1.000 13.63789 C ? A ? 28 1
   ATOM 439 O . TRP A 28 ? -2.67000 24.48300 14.61000 1.000 13.35516 O ? A ? 28 1
   ATOM 440 CB . TRP A 28 ? -5.62000 24.24700 16.08600 1.000 14.40653 C ? A ? 28 1
   ATOM 441 CG . TRP A 28 ? -6.28200 24.51800 17.38700 1.000 13.80014 C ? A ? 28 1
   ATOM 442 CD1 . TRP A 28 ? -7.55000 24.98300 17.58900 1.000 14.44522 C ? A ? 28 1
   ATOM 443 CD2 . TRP A 28 ? -5.68400 24.41200 18.69400 1.000 13.30966 C ? A ? 28 1
   ATOM 444 NE1 . TRP A 28 ? -7.79600 25.13400 18.92600 1.000 15.02627 N ? A ? 28 1
   ATOM 445 CE2 . TRP A 28 ? -6.66800 24.78800 19.62500 1.000 13.19640 C ? A ? 28 1
   ATOM 446 CE3 . TRP A 28 ? -4.45500 23.94100 19.16800 1.000 13.63545 C ? A ? 28 1
   ATOM 447 CZ2 . TRP A 28 ? -6.44600 24.77400 21.00200 1.000 14.04196 C ? A ? 28 1
   ATOM 448 CZ3 . TRP A 28 ? -4.21700 23.94300 20.53800 1.000 14.58447 C ? A ? 28 1
   ATOM 449 CH2 . TRP A 28 ? -5.19100 24.38300 21.44400 1.000 15.22645 C ? A ? 28 1
   ATOM 450 H . TRP A 28 ? -6.17600 26.50400 15.47700 1.000 15.19841 H ? A ? 28 1
   ATOM 451 HA . TRP A 28 ? -3.99000 25.43900 16.44700 1.000 15.77143 H ? A ? 28 1
   ATOM 452 HB2 . TRP A 28 ? -6.30500 24.19800 15.40200 1.000 17.27554 H ? A ? 28 1
   ATOM 453 HB3 . TRP A 28 ? -5.15700 23.39700 16.15400 1.000 17.27554 H ? A ? 28 1
   ATOM 454 HD1 . TRP A 28 ? -8.15900 25.17200 16.91300 1.000 17.32197 H ? A ? 28 1
   ATOM 455 HE1 . TRP A 28 ? -8.53700 25.40200 19.27100 1.000 18.01924 H ? A ? 28 1
   ATOM 456 HE3 . TRP A 28 ? -3.80700 23.63300 18.57600 1.000 16.35025 H ? A ? 28 1
   ATOM 457 HZ2 . TRP A 28 ? -7.11400 25.01800 21.60100 1.000 16.83807 H ? A ? 28 1
   ATOM 458 HZ3 . TRP A 28 ? -3.39600 23.64600 20.86000 1.000 17.48907 H ? A ? 28 1
   ATOM 459 HH2 . TRP A 28 ? -4.99400 24.41300 22.35200 1.000 18.25945 H ? A ? 28 1
   ATOM 460 N . VAL A 29 ? -4.38200 25.09000 13.30800 1.000 12.77266 N ? A ? 29 1
   ATOM 461 CA . VAL A 29 ? -3.65800 24.78800 12.06200 1.000 12.25204 C ? A ? 29 1
   ATOM 462 C . VAL A 29 ? -2.47400 25.71900 11.88900 1.000 13.48900 C ? A ? 29 1
   ATOM 463 O . VAL A 29 ? -1.37300 25.28200 11.53600 1.000 13.73846 O ? A ? 29 1
   ATOM 464 CB . VAL A 29 ? -4.61000 24.79900 10.84900 1.000 13.24728 C ? A ? 29 1
   ATOM 465 CG1 . VAL A 29 ? -3.84900 24.59200 9.53900 1.000 13.46283 C ? A ? 29 1
   ATOM 466 CG2 . VAL A 29 ? -5.71600 23.76200 11.03200 1.000 14.69843 C ? A ? 29 1
   ATOM 467 H . VAL A 29 ? -5.19000 25.35800 13.19000 1.000 15.31490 H ? A ? 29 1
   ATOM 468 HA . VAL A 29 ? -3.30200 23.88900 12.13000 1.000 14.69015 H ? A ? 29 1
   ATOM 469 HB . VAL A 29 ? -5.03000 25.67100 10.79000 1.000 15.88445 H ? A ? 29 1
   ATOM 470 HG11 . VAL A 29 ? -4.48600 24.42200 8.82700 1.000 16.14311 H ? A ? 29 1
   ATOM 471 HG12 . VAL A 29 ? -3.33700 25.39200 9.34200 1.000 16.14311 H ? A ? 29 1
   ATOM 472 HG13 . VAL A 29 ? -3.25300 23.83300 9.63700 1.000 16.14311 H ? A ? 29 1
   ATOM 473 HG21 . VAL A 29 ? -6.28300 23.76300 10.24500 1.000 17.62583 H ? A ? 29 1
   ATOM 474 HG22 . VAL A 29 ? -5.31300 22.88800 11.14800 1.000 17.62583 H ? A ? 29 1
   ATOM 475 HG23 . VAL A 29 ? -6.23800 23.99300 11.81600 1.000 17.62583 H ? A ? 29 1
   ATOM 476 N . CYS A 30 ? -2.69200 27.01600 12.13000 1.000 13.51233 N ? A ? 30 1
   ATOM 477 CA . CYS A 30 ? -1.62200 27.99300 12.03300 1.000 12.75758 C ? A ? 30 1
   ATOM 478 C . CYS A 30 ? -0.50100 27.67700 13.01900 1.000 12.08800 C ? A ? 30 1
   ATOM 479 O . CYS A 30 ? 0.68500 27.72200 12.67200 1.000 12.40449 O ? A ? 30 1
   ATOM 480 CB . CYS A 30 ? -2.20700 29.38500 12.28400 1.000 14.21472 C ? A ? 30 1
   ATOM 481 SG . CYS A 30 ? -1.00200 30.73500 12.10700 1.000 13.99268 S ? A ? 30 1
   ATOM 482 H . CYS A 30 ? -3.45300 27.35000 12.35000 1.000 16.20250 H ? A ? 30 1
   ATOM 483 HA . CYS A 30 ? -1.23400 27.97900 11.14400 1.000 15.29681 H ? A ? 30 1
   ATOM 484 HB2 . CYS A 30 ? -2.92100 29.54100 11.64600 1.000 17.04537 H ? A ? 30 1
   ATOM 485 HB3 . CYS A 30 ? -2.55600 29.41700 13.18800 1.000 17.04537 H ? A ? 30 1
   ATOM 486 N . ALA A 31 ? -0.84700 27.29300 14.25300 1.000 12.32521 N ? A ? 31 1
   ATOM 487 CA . ALA A 31 ? 0.16400 26.96700 15.24400 1.000 11.83208 C ? A ? 31 1
   ATOM 488 C . ALA A 31 ? 0.98700 25.77100 14.77800 1.000 12.53903 C ? A ? 31 1
   ATOM 489 O . ALA A 31 ? 2.21600 25.76900 14.88600 1.000 12.43403 O ? A ? 31 1
   ATOM 490 CB . ALA A 31 ? -0.46000 26.67500 16.61500 1.000 12.95679 C ? A ? 31 1
   ATOM 491 H . ALA A 31 ? -1.65600 27.21700 14.53400 1.000 14.77797 H ? A ? 31 1
   ATOM 492 HA . ALA A 31 ? 0.74200 27.73800 15.35700 1.000 14.18621 H ? A ? 31 1
   ATOM 493 HB1 . ALA A 31 ? 0.24700 26.46900 17.24600 1.000 15.53586 H ? A ? 31 1
   ATOM 494 HB2 . ALA A 31 ? -0.95100 27.45800 16.91100 1.000 15.53586 H ? A ? 31 1
   ATOM 495 HB3 . ALA A 31 ? -1.06200 25.91900 16.53300 1.000 15.53586 H ? A ? 31 1
   ATOM 496 N . ALA A 32 ? 0.32000 24.73900 14.25100 1.000 12.70638 N ? A ? 32 1
   ATOM 497 CA . ALA A 32 ? 1.02400 23.55200 13.77400 1.000 13.52878 C ? A ? 32 1
   ATOM 498 C . ALA A 32 ? 1.93900 23.89800 12.60400 1.000 12.41917 C ? A ? 32 1
   ATOM 499 O . ALA A 32 ? 3.05600 23.37400 12.49400 1.000 13.47527 O ? A ? 32 1
   ATOM 500 CB . ALA A 32 ? 0.03400 22.45600 13.38100 1.000 14.37641 C ? A ? 32 1
   ATOM 501 H . ALA A 32 ? -0.53400 24.70400 14.15900 1.000 15.23536 H ? A ? 32 1
   ATOM 502 HA . ALA A 32 ? 1.56800 23.20200 14.49700 1.000 16.22225 H ? A ? 32 1
   ATOM 503 HB1 . ALA A 32 ? 0.52700 21.67700 13.08100 1.000 17.23940 H ? A ? 32 1
   ATOM 504 HB2 . ALA A 32 ? -0.50700 22.22800 14.15300 1.000 17.23940 H ? A ? 32 1
   ATOM 505 HB3 . ALA A 32 ? -0.53300 22.78500 12.66600 1.000 17.23940 H ? A ? 32 1
   ATOM 506 N . LYS A 33 ? 1.47600 24.76900 11.70200 1.000 12.96223 N ? A ? 33 1
   ATOM 507 CA . LYS A 33 ? 2.29500 25.16300 10.56500 1.000 12.44343 C ? A ? 33 1
   ATOM 508 C . LYS A 33 ? 3.60600 25.72700 11.05600 1.000 13.52315 C ? A ? 33 1
   ATOM 509 O . LYS A 33 ? 4.66800 25.35700 10.55100 1.000 14.84288 O ? A ? 33 1
   ATOM 510 CB . LYS A 33 ? 1.55000 26.20800 9.70800 1.000 14.38184 C ? A ? 33 1
   ATOM 511 CG . LYS A 33 ? 2.40900 26.86000 8.65700 1.000 16.59306 C ? A ? 33 1
   ATOM 512 CD . LYS A 33 ? 2.90400 25.91300 7.65900 1.000 18.82169 C ? A ? 33 1
   ATOM 513 CE . LYS A 33 ? 3.63600 26.57200 6.53800 1.000 22.25182 C ? A ? 33 1
   ATOM 514 NZ . LYS A 33 ? 4.08300 25.63200 5.50000 1.000 25.14403 N ? A ? 33 1
   ATOM 515 H . LYS A 33 ? 0.70000 25.14000 11.73000 1.000 15.54239 H ? A ? 33 1
   ATOM 516 HA . LYS A 33 ? 2.46500 24.39000 10.00500 1.000 14.91983 H ? A ? 33 1
   ATOM 517 HB2 . LYS A 33 ? 0.81100 25.77100 9.25700 1.000 17.24592 H ? A ? 33 1
   ATOM 518 HB3 . LYS A 33 ? 1.21600 26.90800 10.29100 1.000 17.24592 H ? A ? 33 1
   ATOM 519 HG2 . LYS A 33 ? 1.88700 27.53500 8.19600 1.000 19.89939 H ? A ? 33 1
   ATOM 520 HG3 . LYS A 33 ? 3.17700 27.26900 9.08600 1.000 19.89939 H ? A ? 33 1
   ATOM 521 HD2 . LYS A 33 ? 3.51300 25.29200 8.08800 1.000 22.57374 H ? A ? 33 1
   ATOM 522 HD3 . LYS A 33 ? 2.15100 25.43200 7.28100 1.000 22.57374 H ? A ? 33 1
   ATOM 523 HE2 . LYS A 33 ? 3.05000 27.22100 6.11900 1.000 26.68989 H ? A ? 33 1
   ATOM 524 HE3 . LYS A 33 ? 4.42200 27.01600 6.89500 1.000 26.68989 H ? A ? 33 1
   ATOM 525 HZ1 . LYS A 33 ? 4.63900 25.03300 5.85200 1.000 30.16054 H ? A ? 33 1
   ATOM 526 HZ2 . LYS A 33 ? 3.38300 25.20800 5.15200 1.000 30.16054 H ? A ? 33 1
   ATOM 527 HZ3 . LYS A 33 ? 4.50500 26.07300 4.85200 1.000 30.16054 H ? A ? 33 1
   ATOM 528 N . PHE A 34 ? 3.54200 26.69200 11.97800 1.000 13.37349 N ? A ? 34 1
   ATOM 529 CA . PHE A 34 ? 4.76600 27.38400 12.36800 1.000 13.45019 C ? A ? 34 1
   ATOM 530 C . PHE A 34 ? 5.55200 26.66000 13.44500 1.000 14.01875 C ? A ? 34 1
   ATOM 531 O . PHE A 34 ? 6.75300 26.90400 13.56800 1.000 16.13565 O ? A ? 34 1
   ATOM 532 CB . PHE A 34 ? 4.45200 28.82500 12.71900 1.000 13.29050 C ? A ? 34 1
   ATOM 533 CG . PHE A 34 ? 3.96500 29.61100 11.52800 1.000 13.76298 C ? A ? 34 1
   ATOM 534 CD1 . PHE A 34 ? 4.68800 29.62700 10.33600 1.000 14.70081 C ? A ? 34 1
   ATOM 535 CD2 . PHE A 34 ? 2.74100 30.26800 11.56400 1.000 16.26098 C ? A ? 34 1
   ATOM 536 CE1 . PHE A 34 ? 4.21400 30.32000 9.24800 1.000 15.89330 C ? A ? 34 1
   ATOM 537 CE2 . PHE A 34 ? 2.28800 30.96600 10.45000 1.000 16.58708 C ? A ? 34 1
   ATOM 538 CZ . PHE A 34 ? 3.04900 31.00400 9.31200 1.000 16.40914 C ? A ? 34 1
   ATOM 539 H . PHE A 34 ? 2.82600 26.95200 12.37600 1.000 16.03590 H ? A ? 34 1
   ATOM 540 HA . PHE A 34 ? 5.37700 27.43400 11.61600 1.000 16.12794 H ? A ? 34 1
   ATOM 541 HB2 . PHE A 34 ? 3.75800 28.84200 13.39600 1.000 15.93631 H ? A ? 34 1
   ATOM 542 HB3 . PHE A 34 ? 5.25500 29.25200 13.05500 1.000 15.93631 H ? A ? 34 1
   ATOM 543 HD1 . PHE A 34 ? 5.49500 29.16800 10.27800 1.000 17.62868 H ? A ? 34 1
   ATOM 544 HD2 . PHE A 34 ? 2.22400 30.24100 12.33700 1.000 19.50089 H ? A ? 34 1
   ATOM 545 HE1 . PHE A 34 ? 4.70100 30.31800 8.45500 1.000 19.05967 H ? A ? 34 1
   ATOM 546 HE2 . PHE A 34 ? 1.46900 31.40600 10.47700 1.000 19.89220 H ? A ? 34 1
   ATOM 547 HZ . PHE A 34 ? 2.76400 31.50300 8.58000 1.000 19.67867 H ? A ? 34 1
   ATOM 548 N . GLU A 35 ? 4.92500 25.79100 14.24500 1.000 13.13081 N ? A ? 35 1
   ATOM 549 CA . GLU A 35 ? 5.68700 24.97700 15.18000 1.000 12.81920 C ? A ? 35 1
   ATOM 550 C . GLU A 35 ? 6.46000 23.89400 14.44200 1.000 13.98212 C ? A ? 35 1
   ATOM 551 O . GLU A 35 ? 7.61600 23.62900 14.79200 1.000 15.13926 O ? A ? 35 1
   ATOM 552 CB . GLU A 35 ? 4.76300 24.38700 16.22400 1.000 13.03736 C ? A ? 35 1
   ATOM 553 CG . GLU A 35 ? 4.22500 25.39100 17.19600 1.000 14.89822 C ? A ? 35 1
   ATOM 554 CD . GLU A 35 ? 5.24800 26.02500 18.08000 1.000 14.80022 C ? A ? 35 1
   ATOM 555 OE1 . GLU A 35 ? 6.41400 25.60600 18.08700 1.000 15.47161 O ? A ? 35 1
   ATOM 556 OE2 . GLU A 35 ? 4.90600 26.97100 18.80500 1.000 15.26270 O ? A ? 35 1
   ATOM 557 H . GLU A 35 ? 4.07500 25.66000 14.26200 1.000 15.74468 H ? A ? 35 1
   ATOM 558 HA . GLU A 35 ? 6.33000 25.53300 15.64600 1.000 15.37076 H ? A ? 35 1
   ATOM 559 HB2 . GLU A 35 ? 4.00800 23.97600 15.77500 1.000 15.63255 H ? A ? 35 1
   ATOM 560 HB3 . GLU A 35 ? 5.25200 23.71800 16.73000 1.000 15.63255 H ? A ? 35 1
   ATOM 561 HG2 . GLU A 35 ? 3.79300 26.10100 16.69600 1.000 17.86557 H ? A ? 35 1
   ATOM 562 HG3 . GLU A 35 ? 3.58000 24.94900 17.76900 1.000 17.86557 H ? A ? 35 1
   ATOM 563 N . SER A 36 ? 5.83800 23.20500 13.48600 1.000 14.78870 N ? A ? 36 1
   ATOM 564 CA . SER A 36 ? 6.40400 21.96100 12.96100 1.000 15.10453 C ? A ? 36 1
   ATOM 565 C . SER A 36 ? 6.39000 21.84700 11.43900 1.000 14.99053 C ? A ? 36 1
   ATOM 566 O . SER A 36 ? 6.81800 20.80400 10.90700 1.000 15.93519 O ? A ? 36 1
   ATOM 567 CB . SER A 36 ? 5.66400 20.73300 13.50200 1.000 14.63889 C ? A ? 36 1
   ATOM 568 OG . SER A 36 ? 4.34100 20.75100 12.97400 1.000 14.02937 O ? A ? 36 1
   ATOM 569 H . SER A 36 ? 5.09100 23.43600 13.12600 1.000 17.73415 H ? A ? 36 1
   ATOM 570 HA . SER A 36 ? 7.32400 21.93800 13.26700 1.000 18.11315 H ? A ? 36 1
   ATOM 571 HB2 . SER A 36 ? 6.11900 19.92500 13.21800 1.000 17.55438 H ? A ? 36 1
   ATOM 572 HB3 . SER A 36 ? 5.63100 20.77200 14.47100 1.000 17.55438 H ? A ? 36 1
   ATOM 573 HG . SER A 36 ? 3.93200 21.43300 13.24600 1.000 16.82295 H ? A ? 36 1
   ATOM 574 N . ASN A 37 ? 5.87800 22.83700 10.72000 1.000 15.31738 N ? A ? 37 1
   ATOM 575 CA . ASN A 37 ? 5.62500 22.71100 9.28800 1.000 16.15734 C ? A ? 37 1
   ATOM 576 C . ASN A 37 ? 4.78300 21.47000 8.96300 1.000 15.46475 C ? A ? 37 1
   ATOM 577 O . ASN A 37 ? 4.97400 20.83300 7.92600 1.000 15.76231 O ? A ? 37 1
   ATOM 578 CB . ASN A 37 ? 6.86900 22.76100 8.40300 1.000 18.24459 C ? A ? 37 1
   ATOM 579 CG . ASN A 37 ? 6.55200 23.26200 7.00600 1.000 20.63291 C ? A ? 37 1
   ATOM 580 OD1 . ASN A 37 ? 5.45700 23.73500 6.74900 1.000 22.39969 O ? A ? 37 1
   ATOM 581 ND2 . ASN A 37 ? 7.49500 23.05000 6.07200 1.000 23.87194 N ? A ? 37 1
   ATOM 582 H . ASN A 37 ? 5.66400 23.60500 11.04200 1.000 18.36857 H ? A ? 37 1
   ATOM 583 HA . ASN A 37 ? 5.11600 23.50200 9.05400 1.000 19.37651 H ? A ? 37 1
   ATOM 584 HB2 . ASN A 37 ? 7.51900 23.36100 8.80000 1.000 21.88122 H ? A ? 37 1
   ATOM 585 HB3 . ASN A 37 ? 7.24300 21.86900 8.32700 1.000 21.88122 H ? A ? 37 1
   ATOM 586 HD21 . ASN A 37 ? 8.22700 22.65000 6.28200 1.000 28.63404 H ? A ? 37 1
   ATOM 587 HD22 . ASN A 37 ? 7.36700 23.31400 5.26400 1.000 28.63404 H ? A ? 37 1
   ATOM 588 N . PHE A 38 ? 3.88500 21.10700 9.89700 1.000 14.20317 N ? A ? 38 1
   ATOM 589 CA . PHE A 38 ? 2.92600 20.01900 9.76300 1.000 14.52940 C ? A ? 38 1
   ATOM 590 C . PHE A 38 ? 3.56900 18.63600 9.84300 1.000 14.64676 C ? A ? 38 1
   ATOM 591 O . PHE A 38 ? 2.96600 17.65000 9.45900 1.000 15.14318 O ? A ? 38 1
   ATOM 592 CB . PHE A 38 ? 2.13800 20.12900 8.46900 1.000 15.46841 C ? A ? 38 1
   ATOM 593 CG . PHE A 38 ? 1.28700 21.39500 8.33700 1.000 14.49603 C ? A ? 38 1
   ATOM 594 CD1 . PHE A 38 ? 0.60100 21.99100 9.41100 1.000 14.50154 C ? A ? 38 1
   ATOM 595 CD2 . PHE A 38 ? 1.09200 21.93500 7.09500 1.000 17.07119 C ? A ? 38 1
   ATOM 596 CE1 . PHE A 38 ? -0.23500 23.08100 9.21100 1.000 14.74045 C ? A ? 38 1
   ATOM 597 CE2 . PHE A 38 ? 0.26900 23.02800 6.89800 1.000 16.97119 C ? A ? 38 1
   ATOM 598 CZ . PHE A 38 ? -0.38400 23.60300 7.96700 1.000 15.87660 C ? A ? 38 1
   ATOM 599 H . PHE A 38 ? 3.81700 21.50500 10.65600 1.000 17.03152 H ? A ? 38 1
   ATOM 600 HA . PHE A 38 ? 2.30800 20.09300 10.50700 1.000 17.42299 H ? A ? 38 1
   ATOM 601 HB2 . PHE A 38 ? 2.76200 20.11900 7.72700 1.000 18.54981 H ? A ? 38 1
   ATOM 602 HB3 . PHE A 38 ? 1.53900 19.36800 8.40900 1.000 18.54981 H ? A ? 38 1
   ATOM 603 HD1 . PHE A 38 ? 0.70900 21.64900 10.26900 1.000 17.38956 H ? A ? 38 1
   ATOM 604 HD2 . PHE A 38 ? 1.52600 21.55700 6.36400 1.000 20.47313 H ? A ? 38 1
   ATOM 605 HE1 . PHE A 38 ? -0.69300 23.45300 9.92900 1.000 17.67626 H ? A ? 38 1
   ATOM 606 HE2 . PHE A 38 ? 0.15500 23.37500 6.04300 1.000 20.35314 H ? A ? 38 1
   ATOM 607 HZ . PHE A 38 ? -0.92500 24.34800 7.83700 1.000 19.03963 H ? A ? 38 1
   ATOM 608 N . ASN A 39 ? 4.79400 18.53800 10.31200 1.000 14.57600 N ? A ? 39 1
   ATOM 609 CA . ASN A 39 ? 5.52800 17.27700 10.39300 1.000 14.30749 C ? A ? 39 1
   ATOM 610 C . ASN A 39 ? 5.36500 16.70900 11.81300 1.000 13.72670 C ? A ? 39 1
   ATOM 611 O . ASN A 39 ? 5.90600 17.24700 12.78000 1.000 13.73636 O ? A ? 39 1
   ATOM 612 CB . ASN A 39 ? 6.98800 17.53000 10.04700 1.000 14.88180 C ? A ? 39 1
   ATOM 613 CG . ASN A 39 ? 7.80800 16.24000 9.96100 1.000 15.42536 C ? A ? 39 1
   ATOM 614 OD1 . ASN A 39 ? 7.36600 15.16300 10.36600 1.000 14.77567 O ? A ? 39 1
   ATOM 615 ND2 . ASN A 39 ? 8.99900 16.33900 9.40100 1.000 17.73561 N ? A ? 39 1
   ATOM 616 H . ASN A 39 ? 5.24500 19.20900 10.60400 1.000 17.47892 H ? A ? 39 1
   ATOM 617 HA . ASN A 39 ? 5.16500 16.62400 9.77500 1.000 17.15671 H ? A ? 39 1
   ATOM 618 HB2 . ASN A 39 ? 7.03700 17.97500 9.18700 1.000 17.84587 H ? A ? 39 1
   ATOM 619 HB3 . ASN A 39 ? 7.38300 18.09100 10.73400 1.000 17.84587 H ? A ? 39 1
   ATOM 620 HD21 . ASN A 39 ? 9.49900 15.64300 9.32900 1.000 21.27044 H ? A ? 39 1
   ATOM 621 HD22 . ASN A 39 ? 9.27600 17.09900 9.10900 1.000 21.27044 H ? A ? 39 1
   ATOM 622 N . THR A 40 ? 4.67000 15.57900 11.94200 1.000 15.81156 N ? A ? 40 1
   ATOM 623 CA . THR A 40 ? 4.50300 14.97700 13.27100 1.000 15.75025 C ? A ? 40 1
   ATOM 624 C . THR A 40 ? 5.81400 14.56800 13.93300 1.000 14.11412 C ? A ? 40 1
   ATOM 625 O . THR A 40 ? 5.85100 14.41800 15.16100 1.000 15.47535 O ? A ? 40 1
   ATOM 626 CB . THR A 40 ? 3.56900 13.75400 13.23800 1.000 17.70242 C ? A ? 40 1
   ATOM 627 OG1 . THR A 40 ? 4.19000 12.69100 12.51400 1.000 19.53882 O ? A ? 40 1
   ATOM 628 CG2 . THR A 40 ? 2.24800 14.10400 12.61600 1.000 16.94291 C ? A ? 40 1
   ATOM 629 H . THR A 40 ? 4.29400 15.15100 11.29800 1.000 18.96158 H ? A ? 40 1
   ATOM 630 HA . THR A 40 ? 4.08500 15.66300 13.81600 1.000 18.88801 H ? A ? 40 1
   ATOM 631 HB . THR A 40 ? 3.39600 13.45600 14.14500 1.000 21.23062 H ? A ? 40 1
   ATOM 632 HG1 . THR A 40 ? 3.68600 12.02000 12.49900 1.000 23.43429 H ? A ? 40 1
   ATOM 633 HG21 . THR A 40 ? 1.64100 13.35000 12.67900 1.000 20.31920 H ? A ? 40 1
   ATOM 634 HG22 . THR A 40 ? 1.85600 14.86300 13.07400 1.000 20.31920 H ? A ? 40 1
   ATOM 635 HG23 . THR A 40 ? 2.37200 14.33100 11.68100 1.000 20.31920 H ? A ? 40 1
   ATOM 636 N . GLN A 41 ? 6.86500 14.31000 13.15400 1.000 14.84196 N ? A ? 41 1
   ATOM 637 CA . GLN A 41 ? 8.12400 13.80600 13.68800 1.000 15.19529 C ? A ? 41 1
   ATOM 638 C . GLN A 41 ? 9.08600 14.91400 14.03800 1.000 15.43531 C ? A ? 41 1
   ATOM 639 O . GLN A 41 ? 10.20400 14.62300 14.46500 1.000 17.95546 O ? A ? 41 1
   ATOM 640 CB . GLN A 41 ? 8.78000 12.81800 12.69900 1.000 15.57866 C ? A ? 41 1
   ATOM 641 CG . GLN A 41 ? 7.88700 11.63000 12.40800 1.000 15.73670 C ? A ? 41 1
   ATOM 642 CD . GLN A 41 ? 8.61700 10.51700 11.77300 1.000 15.67347 C ? A ? 41 1
   ATOM 643 OE1 . GLN A 41 ? 9.30900 9.76500 12.45500 1.000 19.38927 O ? A ? 41 1
   ATOM 644 NE2 . GLN A 41 ? 8.53800 10.41300 10.46400 1.000 14.60724 N ? A ? 41 1
   ATOM 645 H . GLN A 41 ? 6.87100 14.42200 12.30200 1.000 17.79807 H ? A ? 41 1
   ATOM 646 HA . GLN A 41 ? 7.93900 13.30600 14.49900 1.000 18.22205 H ? A ? 41 1
   ATOM 647 HB2 . GLN A 41 ? 8.95900 13.27600 11.86300 1.000 18.68211 H ? A ? 41 1
   ATOM 648 HB3 . GLN A 41 ? 9.60900 12.48900 13.08100 1.000 18.68211 H ? A ? 41 1
   ATOM 649 HG2 . GLN A 41 ? 7.50900 11.30600 13.24100 1.000 18.87175 H ? A ? 41 1
   ATOM 650 HG3 . GLN A 41 ? 7.17800 11.90700 11.80700 1.000 18.87175 H ? A ? 41 1
   ATOM 651 HE21 . GLN A 41 ? 8.07500 10.98100 10.01500 1.000 17.51640 H ? A ? 41 1
   ATOM 652 HE22 . GLN A 41 ? 8.95100 9.77700 10.05800 1.000 17.51640 H ? A ? 41 1
   ATOM 653 N . ALA A 42 ? 8.68800 16.17600 13.91600 1.000 15.47930 N ? A ? 42 1
   ATOM 654 CA . ALA A 42 ? 9.57300 17.27900 14.27200 1.000 15.96224 C ? A ? 42 1
   ATOM 655 C . ALA A 42 ? 10.03400 17.21000 15.73500 1.000 15.00488 C ? A ? 42 1
   ATOM 656 O . ALA A 42 ? 9.24200 16.97900 16.65200 1.000 14.62995 O ? A ? 42 1
   ATOM 657 CB . ALA A 42 ? 8.83900 18.62200 14.02900 1.000 16.23211 C ? A ? 42 1
   ATOM 658 H . ALA A 42 ? 7.91500 16.42000 13.63000 1.000 18.56287 H ? A ? 42 1
   ATOM 659 HA . ALA A 42 ? 10.36600 17.22400 13.71500 1.000 19.14240 H ? A ? 42 1
   ATOM 660 HB1 . ALA A 42 ? 9.43100 19.35300 14.26700 1.000 19.46625 H ? A ? 42 1
   ATOM 661 HB2 . ALA A 42 ? 8.59700 18.68500 13.09100 1.000 19.46625 H ? A ? 42 1
   ATOM 662 HB3 . ALA A 42 ? 8.04100 18.65000 14.57900 1.000 19.46625 H ? A ? 42 1
   ATOM 663 N . THR A 43 ? 11.33000 17.45300 15.94300 1.000 15.95769 N ? A ? 43 1
   ATOM 664 CA . THR A 43 ? 11.89900 17.60100 17.27700 1.000 16.50853 C ? A ? 43 1
   ATOM 665 C . THR A 43 ? 12.85700 18.78200 17.28100 1.000 16.05678 C ? A ? 43 1
   ATOM 666 O . THR A 43 ? 13.55400 19.05900 16.28900 1.000 18.88528 O ? A ? 43 1
   ATOM 667 CB . THR A 43 ? 12.65200 16.37100 17.76100 1.000 17.82875 C ? A ? 43 1
   ATOM 668 OG1 . THR A 43 ? 13.75500 16.11400 16.87900 1.000 17.66901 O ? A ? 43 1
   ATOM 669 CG2 . THR A 43 ? 11.72200 15.16000 17.88300 1.000 18.05449 C ? A ? 43 1
   ATOM 670 H . THR A 43 ? 11.90800 17.53900 15.31200 1.000 19.13694 H ? A ? 43 1
   ATOM 671 HA . THR A 43 ? 11.16900 17.75600 17.89700 1.000 19.79795 H ? A ? 43 1
   ATOM 672 HB . THR A 43 ? 13.00500 16.52500 18.65100 1.000 21.38221 H ? A ? 43 1
   ATOM 673 HG1 . THR A 43 ? 13.47300 15.97700 16.10000 1.000 21.19053 H ? A ? 43 1
   ATOM 674 HG21 . THR A 43 ? 12.22100 14.38900 18.19600 1.000 21.65310 H ? A ? 43 1
   ATOM 675 HG22 . THR A 43 ? 11.01000 15.35100 18.51400 1.000 21.65310 H ? A ? 43 1
   ATOM 676 HG23 . THR A 43 ? 11.33100 14.95300 17.02000 1.000 21.65310 H ? A ? 43 1
   ATOM 677 N A ASN A 44 ? 12.99000 19.41900 18.43200 0.400 15.16268 N ? A ? 44 1
   ATOM 678 CA A ASN A 44 ? 13.98400 20.47700 18.52700 0.400 15.14823 C ? A ? 44 1
   ATOM 679 C A ASN A 44 ? 14.46900 20.58200 19.96200 0.400 14.55724 C ? A ? 44 1
   ATOM 680 O A ASN A 44 ? 13.67500 20.81200 20.87800 0.400 13.96230 O ? A ? 44 1
   ATOM 681 CB A ASN A 44 ? 13.41500 21.78600 17.98700 0.400 17.56292 C ? A ? 44 1
   ATOM 682 CG A ASN A 44 ? 13.22400 21.74500 16.47500 0.400 18.11193 C ? A ? 44 1
   ATOM 683 OD1 A ASN A 44 ? 14.18500 21.85300 15.70900 0.400 19.08373 O ? A ? 44 1
   ATOM 684 ND2 A ASN A 44 ? 11.97500 21.58100 16.04100 0.400 19.00682 N ? A ? 44 1
   ATOM 685 H A ASN A 44 ? 12.53500 19.26400 19.14500 0.400 18.18293 H ? A ? 44 1
   ATOM 686 HA A ASN A 44 ? 14.76600 20.25800 17.99700 0.400 18.16559 H ? A ? 44 1
   ATOM 687 HB2 A ASN A 44 ? 12.55200 21.95200 18.39700 0.400 21.06322 H ? A ? 44 1
   ATOM 688 HB3 A ASN A 44 ? 14.02700 22.50900 18.19500 0.400 21.06322 H ? A ? 44 1
   ATOM 689 HD21 A ASN A 44 ? 11.33000 21.50500 16.60500 0.400 22.79590 H ? A ? 44 1
   ATOM 690 HD22 A ASN A 44 ? 11.81300 21.55100 15.19700 0.400 22.79590 H ? A ? 44 1
   ATOM 691 N B ASN A 44 ? 12.91600 19.46300 18.42300 0.600 15.67168 N ? A ? 44 1
   ATOM 692 CA B ASN A 44 ? 13.80800 20.60400 18.58500 0.600 16.69329 C ? A ? 44 1
   ATOM 693 C B ASN A 44 ? 14.38000 20.55800 19.99200 0.600 15.80486 C ? A ? 44 1
   ATOM 694 O B ASN A 44 ? 13.62800 20.62500 20.97100 0.600 15.64039 O ? A ? 44 1
   ATOM 695 CB B ASN A 44 ? 13.08600 21.93500 18.34200 0.600 20.88840 C ? A ? 44 1
   ATOM 696 CG B ASN A 44 ? 13.99000 23.11300 18.60000 0.600 24.06818 C ? A ? 44 1
   ATOM 697 OD1 B ASN A 44 ? 14.83300 23.44300 17.77600 0.600 25.62315 O ? A ? 44 1
   ATOM 698 ND2 B ASN A 44 ? 13.79500 23.78700 19.73000 0.600 25.24179 N ? A ? 44 1
   ATOM 699 H B ASN A 44 ? 12.44700 19.28100 19.12000 0.600 18.79373 H ? A ? 44 1
   ATOM 700 HA B ASN A 44 ? 14.53300 20.54000 17.94400 0.600 20.01966 H ? A ? 44 1
   ATOM 701 HB2 B ASN A 44 ? 12.78900 21.97500 17.41900 0.600 25.05379 H ? A ? 44 1
   ATOM 702 HB3 B ASN A 44 ? 12.32300 22.00000 18.93800 0.600 25.05379 H ? A ? 44 1
   ATOM 703 HD21 B ASN A 44 ? 13.17500 23.54400 20.27400 0.600 30.27786 H ? A ? 44 1
   ATOM 704 HD22 B ASN A 44 ? 14.28900 24.46600 19.91600 0.600 30.27786 H ? A ? 44 1
   ATOM 705 N A ARG A 45 ? 15.78300 20.41500 20.14000 0.400 15.01716 N ? A ? 45 1
   ATOM 706 CA A ARG A 45 ? 16.39600 20.48500 21.45900 0.400 16.16394 C ? A ? 45 1
   ATOM 707 C A ARG A 45 ? 16.63700 21.94000 21.81800 0.400 17.64262 C ? A ? 45 1
   ATOM 708 O A ARG A 45 ? 17.25600 22.68800 21.04900 0.400 19.12835 O ? A ? 45 1
   ATOM 709 CB A ARG A 45 ? 17.72800 19.71800 21.47400 0.400 17.36014 C ? A ? 45 1
   ATOM 710 CG A ARG A 45 ? 18.35600 19.52100 22.87400 0.400 18.87923 C ? A ? 45 1
   ATOM 711 CD A ARG A 45 ? 18.41800 18.08900 23.28600 0.400 19.58339 C ? A ? 45 1
   ATOM 712 NE A ARG A 45 ? 18.62100 17.93400 24.72300 0.400 19.78180 N ? A ? 45 1
   ATOM 713 CZ A ARG A 45 ? 19.32400 16.95800 25.26900 0.400 19.37494 C ? A ? 45 1
   ATOM 714 NH1 A ARG A 45 ? 20.04100 16.13800 24.52700 0.400 18.29959 N ? A ? 45 1
   ATOM 715 NH2 A ARG A 45 ? 19.27700 16.77900 26.58700 0.400 19.72699 N ? A ? 45 1
   ATOM 716 H A ARG A 45 ? 16.34100 20.25900 19.50500 0.400 18.00830 H ? A ? 45 1
   ATOM 717 HA A ARG A 45 ? 15.80700 20.08400 22.11800 0.400 19.38444 H ? A ? 45 1
   ATOM 718 HB2 A ARG A 45 ? 17.57900 18.83800 21.09500 0.400 20.81988 H ? A ? 45 1
   ATOM 719 HB3 A ARG A 45 ? 18.36900 20.20700 20.93400 0.400 20.81988 H ? A ? 45 1
   ATOM 720 HG2 A ARG A 45 ? 19.26200 19.86900 22.86600 0.400 22.64279 H ? A ? 45 1
   ATOM 721 HG3 A ARG A 45 ? 17.82400 19.99800 23.52900 0.400 22.64279 H ? A ? 45 1
   ATOM 722 HD2 A ARG A 45 ? 17.58300 17.65400 23.05100 0.400 23.48778 H ? A ? 45 1
   ATOM 723 HD3 A ARG A 45 ? 19.15700 17.65700 22.82900 0.400 23.48778 H ? A ? 45 1
   ATOM 724 HE A ARG A 45 ? 18.26000 18.51400 25.24600 0.400 23.72587 H ? A ? 45 1
   ATOM 725 HH11 A ARG A 45 ? 20.05700 16.23400 23.67200 0.400 21.94722 H ? A ? 45 1
   ATOM 726 HH12 A ARG A 45 ? 20.49400 15.50800 24.89700 0.400 21.94722 H ? A ? 45 1
   ATOM 727 HH21 A ARG A 45 ? 18.79200 17.29600 27.07400 0.400 23.66010 H ? A ? 45 1
   ATOM 728 HH22 A ARG A 45 ? 19.73100 16.14700 26.95200 0.400 23.66010 H ? A ? 45 1
   ATOM 729 N B ARG A 45 ? 15.71300 20.50300 20.08700 0.600 15.96682 N ? A ? 45 1
   ATOM 730 CA B ARG A 45 ? 16.39700 20.54300 21.37500 0.600 16.77338 C ? A ? 45 1
   ATOM 731 C B ARG A 45 ? 16.59100 21.99200 21.77800 0.600 18.04613 C ? A ? 45 1
   ATOM 732 O B ARG A 45 ? 17.10800 22.80200 20.99000 0.600 20.18308 O ? A ? 45 1
   ATOM 733 CB B ARG A 45 ? 17.75400 19.83500 21.23200 0.600 19.29590 C ? A ? 45 1
   ATOM 734 CG B ARG A 45 ? 18.66700 19.87200 22.44500 0.600 21.00578 C ? A ? 45 1
   ATOM 735 CD B ARG A 45 ? 18.13900 19.00900 23.56300 0.600 19.68783 C ? A ? 45 1
   ATOM 736 NE B ARG A 45 ? 17.58500 17.72900 23.09700 0.600 21.11465 N ? A ? 45 1
   ATOM 737 CZ B ARG A 45 ? 18.30000 16.63500 22.90200 0.600 23.09984 C ? A ? 45 1
   ATOM 738 NH1 B ARG A 45 ? 19.61800 16.63000 23.07600 0.600 24.23390 N ? A ? 45 1
   ATOM 739 NH2 B ARG A 45 ? 17.68000 15.52100 22.52900 0.600 23.93089 N ? A ? 45 1
   ATOM 740 H B ARG A 45 ? 16.24400 20.44200 19.41300 0.600 19.14790 H ? A ? 45 1
   ATOM 741 HA B ARG A 45 ? 15.88300 20.09600 22.06500 0.600 20.11576 H ? A ? 45 1
   ATOM 742 HB2 B ARG A 45 ? 17.58600 18.90100 21.03100 0.600 23.14280 H ? A ? 45 1
   ATOM 743 HB3 B ARG A 45 ? 18.23500 20.25100 20.50000 0.600 23.14280 H ? A ? 45 1
   ATOM 744 HG2 B ARG A 45 ? 19.54500 19.54400 22.19600 0.600 25.19465 H ? A ? 45 1
   ATOM 745 HG3 B ARG A 45 ? 18.73300 20.78400 22.76900 0.600 25.19465 H ? A ? 45 1
   ATOM 746 HD2 B ARG A 45 ? 18.86300 18.81300 24.17800 0.600 23.61311 H ? A ? 45 1
   ATOM 747 HD3 B ARG A 45 ? 17.43200 19.48800 24.02400 0.600 23.61311 H ? A ? 45 1
   ATOM 748 HE B ARG A 45 ? 16.74000 17.69000 22.94100 0.600 25.32530 H ? A ? 45 1
   ATOM 749 HH11 B ARG A 45 ? 20.02200 17.34900 23.32000 0.600 29.06839 H ? A ? 45 1
   ATOM 750 HH12 B ARG A 45 ? 20.06700 15.90800 22.94500 0.600 29.06839 H ? A ? 45 1
   ATOM 751 HH21 B ARG A 45 ? 16.82700 15.52100 22.41700 0.600 28.70478 H ? A ? 45 1
   ATOM 752 HH22 B ARG A 45 ? 18.13100 14.80100 22.39800 0.600 28.70478 H ? A ? 45 1
   ATOM 753 N . ASN A 46 ? 16.16100 22.32200 22.99000 1.000 18.66951 N ? A ? 46 1
   ATOM 754 CA . ASN A 46 ? 16.28700 23.66900 23.51800 1.000 21.71908 C ? A ? 46 1
   ATOM 755 C . ASN A 46 ? 17.61600 23.79900 24.24400 1.000 24.29024 C ? A ? 46 1
   ATOM 756 O . ASN A 46 ? 18.21800 22.80500 24.66200 1.000 25.18777 O ? A ? 46 1
   ATOM 757 CB . ASN A 46 ? 15.13200 23.92300 24.48400 1.000 22.83511 C ? A ? 46 1
   ATOM 758 CG . ASN A 46 ? 13.79100 23.73600 23.81300 1.000 24.29821 C ? A ? 46 1
   ATOM 759 OD1 . ASN A 46 ? 12.90100 23.04900 24.33900 1.000 24.71033 O ? A ? 46 1
   ATOM 760 ND2 . ASN A 46 ? 13.63700 24.34500 22.63700 1.000 25.41666 N ? A ? 46 1
   ATOM 761 HA . ASN A 46 ? 16.25900 24.33200 22.81100 1.000 26.05061 H ? A ? 46 1
   ATOM 762 HB2 . ASN A 46 ? 15.19100 23.29900 25.22500 1.000 27.38984 H ? A ? 46 1
   ATOM 763 HB3 . ASN A 46 ? 15.18400 24.83400 24.81300 1.000 27.38984 H ? A ? 46 1
   ATOM 764 HD21 . ASN A 46 ? 12.89400 24.27400 22.20900 1.000 30.48770 H ? A ? 46 1
   ATOM 765 HD22 . ASN A 46 ? 14.28100 24.80900 22.30500 1.000 30.48770 H ? A ? 46 1
   ATOM 766 H A ASN A 46 ? 15.74200 21.79500 23.52400 0.400 22.39112 H ? A ? 46 1
   ATOM 767 H B ASN A 46 ? 15.78700 21.77100 23.53400 0.600 22.39112 H ? A ? 46 1
   ATOM 768 N . THR A 47 ? 18.10200 25.04100 24.35200 1.000 27.73090 N ? A ? 47 1
   ATOM 769 CA . THR A 47 ? 19.41700 25.25500 24.94400 1.000 30.70978 C ? A ? 47 1
   ATOM 770 C . THR A 47 ? 19.47500 24.78700 26.39300 1.000 30.52111 C ? A ? 47 1
   ATOM 771 O . THR A 47 ? 20.56900 24.48900 26.89200 1.000 31.26856 O ? A ? 47 1
   ATOM 772 CB . THR A 47 ? 19.82400 26.73200 24.84300 1.000 34.75776 C ? A ? 47 1
   ATOM 773 OG1 . THR A 47 ? 18.88100 27.56900 25.51700 1.000 36.59702 O ? A ? 47 1
   ATOM 774 CG2 . THR A 47 ? 19.87600 27.15800 23.37000 1.000 36.31971 C ? A ? 47 1
   ATOM 775 H . THR A 47 ? 17.69800 25.75500 24.09400 1.000 33.26480 H ? A ? 47 1
   ATOM 776 HA . THR A 47 ? 20.06800 24.74300 24.43900 1.000 36.83945 H ? A ? 47 1
   ATOM 777 HB . THR A 47 ? 20.69600 26.84300 25.25300 1.000 41.69702 H ? A ? 47 1
   ATOM 778 HG1 . THR A 47 ? 19.09100 28.37600 25.41800 1.000 43.90414 H ? A ? 47 1
   ATOM 779 HG21 . THR A 47 ? 20.13900 28.08900 23.30300 1.000 43.57137 H ? A ? 47 1
   ATOM 780 HG22 . THR A 47 ? 20.52000 26.61400 22.89000 1.000 43.57137 H ? A ? 47 1
   ATOM 781 HG23 . THR A 47 ? 19.00400 27.04600 22.96200 1.000 43.57137 H ? A ? 47 1
   ATOM 782 N . ASP A 48 ? 18.33400 24.71000 27.07100 1.000 28.25244 N ? A ? 48 1
   ATOM 783 CA . ASP A 48 ? 18.25600 24.22400 28.44800 1.000 26.58516 C ? A ? 48 1
   ATOM 784 C . ASP A 48 ? 18.19600 22.71500 28.57400 1.000 25.94145 C ? A ? 48 1
   ATOM 785 O . ASP A 48 ? 18.08700 22.22000 29.70000 1.000 27.48507 O ? A ? 48 1
   ATOM 786 CB . ASP A 48 ? 17.05700 24.88600 29.13200 1.000 27.37105 C ? A ? 48 1
   ATOM 787 CG . ASP A 48 ? 15.72000 24.28600 28.72400 1.000 29.13698 C ? A ? 48 1
   ATOM 788 OD1 . ASP A 48 ? 15.65400 23.45600 27.79600 1.000 27.77482 O ? A ? 48 1
   ATOM 789 OD2 . ASP A 48 ? 14.71100 24.74600 29.31800 1.000 30.55874 O ? A ? 48 1
   ATOM 790 H . ASP A 48 ? 17.57000 24.93900 26.74800 1.000 33.89064 H ? A ? 48 1
   ATOM 791 HA . ASP A 48 ? 19.06000 24.48500 28.92400 1.000 31.88991 H ? A ? 48 1
   ATOM 792 HB2 . ASP A 48 ? 17.14800 24.78300 30.09200 1.000 32.83297 H ? A ? 48 1
   ATOM 793 HB3 . ASP A 48 ? 17.04400 25.82800 28.89900 1.000 32.83297 H ? A ? 48 1
   ATOM 794 N . GLY A 49 ? 18.31700 21.98400 27.46500 1.000 24.79297 N ? A ? 49 1
   ATOM 795 CA . GLY A 49 ? 18.35600 20.54900 27.47400 1.000 22.75158 C ? A ? 49 1
   ATOM 796 C . GLY A 49 ? 17.00900 19.88000 27.34800 1.000 19.90259 C ? A ? 49 1
   ATOM 797 O . GLY A 49 ? 16.97200 18.67000 27.08200 1.000 19.95599 O ? A ? 49 1
   ATOM 798 H . GLY A 49 ? 18.37900 22.32000 26.67700 1.000 29.73927 H ? A ? 49 1
   ATOM 799 HA2 . GLY A 49 ? 18.90700 20.24900 26.73500 1.000 27.28961 H ? A ? 49 1
   ATOM 800 HA3 . GLY A 49 ? 18.75600 20.25400 28.30700 1.000 27.28961 H ? A ? 49 1
   ATOM 801 N . SER A 50 ? 15.90100 20.60900 27.54700 1.000 17.67618 N ? A ? 50 1
   ATOM 802 CA . SER A 50 ? 14.59900 20.06200 27.17400 1.000 16.88657 C ? A ? 50 1
   ATOM 803 C . SER A 50 ? 14.48900 19.94300 25.65100 1.000 14.82454 C ? A ? 50 1
   ATOM 804 O . SER A 50 ? 15.26900 20.54100 24.90300 1.000 15.85478 O ? A ? 50 1
   ATOM 805 CB . SER A 50 ? 13.46700 20.93500 27.71900 1.000 17.92372 C ? A ? 50 1
   ATOM 806 OG . SER A 50 ? 13.41300 22.16500 27.04900 1.000 18.91943 O ? A ? 50 1
   ATOM 807 H . SER A 50 ? 15.88300 21.39900 27.88700 1.000 21.19912 H ? A ? 50 1
   ATOM 808 HA . SER A 50 ? 14.50600 19.17600 27.55900 1.000 20.25159 H ? A ? 50 1
   ATOM 809 HB2 . SER A 50 ? 12.62400 20.47100 27.59400 1.000 21.49618 H ? A ? 50 1
   ATOM 810 HB3 . SER A 50 ? 13.62000 21.09700 28.66300 1.000 21.49618 H ? A ? 50 1
   ATOM 811 HG . SER A 50 ? 14.13500 22.58200 27.15400 1.000 22.69102 H ? A ? 50 1
   ATOM 812 N . THR A 51 ? 13.46100 19.20200 25.20300 1.000 13.77922 N ? A ? 51 1
   ATOM 813 CA . THR A 51 ? 13.20600 18.97800 23.78100 1.000 13.15747 C ? A ? 51 1
   ATOM 814 C . THR A 51 ? 11.71800 19.16600 23.53100 1.000 12.71847 C ? A ? 51 1
   ATOM 815 O . THR A 51 ? 10.88700 18.84500 24.38500 1.000 12.77814 O ? A ? 51 1
   ATOM 816 CB . THR A 51 ? 13.64800 17.57700 23.33800 1.000 13.96094 C ? A ? 51 1
   ATOM 817 OG1 . THR A 51 ? 15.04300 17.43600 23.64300 1.000 14.91270 O ? A ? 51 1
   ATOM 818 CG2 . THR A 51 ? 13.48500 17.28800 21.86300 1.000 13.75665 C ? A ? 51 1
   ATOM 819 H . THR A 51 ? 12.89200 18.81400 25.71700 1.000 16.52278 H ? A ? 51 1
   ATOM 820 HA . THR A 51 ? 13.69800 19.62000 23.24600 1.000 15.77667 H ? A ? 51 1
   ATOM 821 HB . THR A 51 ? 13.08000 16.94400 23.80400 1.000 16.74084 H ? A ? 51 1
   ATOM 822 HG1 . THR A 51 ? 15.15500 17.41400 24.47500 1.000 17.88295 H ? A ? 51 1
   ATOM 823 HG21 . THR A 51 ? 13.84200 16.41000 21.65600 1.000 16.49569 H ? A ? 51 1
   ATOM 824 HG22 . THR A 51 ? 12.54600 17.31100 21.62200 1.000 16.49569 H ? A ? 51 1
   ATOM 825 HG23 . THR A 51 ? 13.96100 17.95300 21.34000 1.000 16.49569 H ? A ? 51 1
   ATOM 826 N . ASP A 52 ? 11.41400 19.73000 22.37400 1.000 13.44964 N ? A ? 52 1
   ATOM 827 CA . ASP A 52 ? 10.05600 19.92700 21.89500 1.000 13.00770 C ? A ? 52 1
   ATOM 828 C . ASP A 52 ? 9.73300 18.84400 20.87200 1.000 13.27323 C ? A ? 52 1
   ATOM 829 O . ASP A 52 ? 10.54000 18.55900 19.98600 1.000 13.78505 O ? A ? 52 1
   ATOM 830 CB . ASP A 52 ? 9.92600 21.27700 21.19400 1.000 14.93577 C ? A ? 52 1
   ATOM 831 CG . ASP A 52 ? 10.12700 22.46600 22.11100 1.000 20.58258 C ? A ? 52 1
   ATOM 832 OD1 . ASP A 52 ? 9.97900 22.32800 23.32600 1.000 20.40411 O ? A ? 52 1
   ATOM 833 OD2 . ASP A 52 ? 10.31400 23.59500 21.56200 1.000 24.93121 O ? A ? 52 1
   ATOM 834 H . ASP A 52 ? 12.00500 20.02100 21.82200 1.000 16.12728 H ? A ? 52 1
   ATOM 835 HA . ASP A 52 ? 9.43900 19.88500 22.64200 1.000 15.59695 H ? A ? 52 1
   ATOM 836 HB2 . ASP A 52 ? 10.59300 21.32900 20.49200 1.000 17.91063 H ? A ? 52 1
   ATOM 837 HB3 . ASP A 52 ? 9.03600 21.34600 20.81300 1.000 17.91063 H ? A ? 52 1
   ATOM 838 N . TYR A 53 ? 8.52700 18.28700 20.96500 1.000 13.03345 N ? A ? 53 1
   ATOM 839 CA . TYR A 53 ? 8.17400 17.13700 20.14500 1.000 12.65669 C ? A ? 53 1
   ATOM 840 C . TYR A 53 ? 6.85100 17.31800 19.41800 1.000 12.00738 C ? A ? 53 1
   ATOM 841 O . TYR A 53 ? 5.84700 17.73300 20.02300 1.000 13.49857 O ? A ? 53 1
   ATOM 842 CB . TYR A 53 ? 7.97700 15.90200 21.06300 1.000 13.49007 C ? A ? 53 1
   ATOM 843 CG . TYR A 53 ? 9.24000 15.47200 21.78000 1.000 13.47276 C ? A ? 53 1
   ATOM 844 CD1 . TYR A 53 ? 9.64100 16.06400 22.96600 1.000 13.67356 C ? A ? 53 1
   ATOM 845 CD2 . TYR A 53 ? 10.03200 14.43500 21.25300 1.000 14.23248 C ? A ? 53 1
   ATOM 846 CE1 . TYR A 53 ? 10.78200 15.63300 23.60800 1.000 13.14150 C ? A ? 53 1
   ATOM 847 CE2 . TYR A 53 ? 11.16800 14.03200 21.88500 1.000 13.76511 C ? A ? 53 1
   ATOM 848 CZ . TYR A 53 ? 11.55800 14.62100 23.02500 1.000 12.92810 C ? A ? 53 1
   ATOM 849 OH . TYR A 53 ? 12.71800 14.18300 23.64100 1.000 14.20893 O ? A ? 53 1
   ATOM 850 H . TYR A 53 ? 7.90400 18.55700 21.49200 1.000 15.62785 H ? A ? 53 1
   ATOM 851 HA . TYR A 53 ? 8.87700 17.03100 19.48500 1.000 15.17574 H ? A ? 53 1
   ATOM 852 HB2 . TYR A 53 ? 7.31100 16.11500 21.73500 1.000 16.17580 H ? A ? 53 1
   ATOM 853 HB3 . TYR A 53 ? 7.67500 15.15600 20.52100 1.000 16.17580 H ? A ? 53 1
   ATOM 854 HD1 . TYR A 53 ? 9.13800 16.75500 23.33200 1.000 16.39599 H ? A ? 53 1
   ATOM 855 HD2 . TYR A 53 ? 9.77500 14.01900 20.46200 1.000 17.06669 H ? A ? 53 1
   ATOM 856 HE1 . TYR A 53 ? 11.03400 16.01000 24.42000 1.000 15.75751 H ? A ? 53 1
   ATOM 857 HE2 . TYR A 53 ? 11.67700 13.34300 21.52300 1.000 16.50584 H ? A ? 53 1
   ATOM 858 HH . TYR A 53 ? 12.80500 14.55500 24.38900 1.000 17.03843 H ? A ? 53 1
   ATOM 859 N . GLY A 54 ? 6.84400 16.94500 18.14900 1.000 13.14820 N ? A ? 54 1
   ATOM 860 CA . GLY A 54 ? 5.62600 16.75400 17.39700 1.000 13.13402 C ? A ? 54 1
   ATOM 861 C . GLY A 54 ? 5.05600 17.98100 16.73800 1.000 14.32918 C ? A ? 54 1
   ATOM 862 O . GLY A 54 ? 5.68400 19.03200 16.65800 1.000 14.02309 O ? A ? 54 1
   ATOM 863 H . GLY A 54 ? 7.55500 16.79100 17.69100 1.000 15.76556 H ? A ? 54 1
   ATOM 864 HA2 . GLY A 54 ? 5.79600 16.10300 16.69800 1.000 15.74854 H ? A ? 54 1
   ATOM 865 HA3 . GLY A 54 ? 4.94700 16.40500 17.99500 1.000 15.74854 H ? A ? 54 1
   ATOM 866 N . ILE A 55 ? 3.84900 17.80300 16.21500 1.000 14.41927 N ? A ? 55 1
   ATOM 867 CA . ILE A 55 ? 3.20200 18.79300 15.35800 1.000 16.14221 C ? A ? 55 1
   ATOM 868 C . ILE A 55 ? 3.00100 20.12800 16.08400 1.000 14.67530 C ? A ? 55 1
   ATOM 869 O . ILE A 55 ? 2.96500 21.19000 15.43700 1.000 14.68505 O ? A ? 55 1
   ATOM 870 CB . ILE A 55 ? 1.89700 18.14800 14.84500 1.000 22.58824 C ? A ? 55 1
   ATOM 871 CG1 . ILE A 55 ? 1.35900 18.89300 13.64500 1.000 27.09728 C ? A ? 55 1
   ATOM 872 CG2 . ILE A 55 ? 0.85800 17.98100 15.97200 1.000 22.56526 C ? A ? 55 1
   ATOM 873 CD1 . ILE A 55 ? 0.90100 18.03600 12.52500 1.000 28.35852 C ? A ? 55 1
   ATOM 874 H . ILE A 55 ? 3.36900 17.10100 16.34200 1.000 17.29083 H ? A ? 55 1
   ATOM 875 HA . ILE A 55 ? 3.76100 19.02100 14.59900 1.000 19.35836 H ? A ? 55 1
   ATOM 876 HB . ILE A 55 ? 2.10600 17.25100 14.54300 1.000 27.09360 H ? A ? 55 1
   ATOM 877 HG12 . ILE A 55 ? 0.60200 19.42800 13.93000 1.000 32.50445 H ? A ? 55 1
   ATOM 878 HG13 . ILE A 55 ? 2.06100 19.46800 13.30200 1.000 32.50445 H ? A ? 55 1
   ATOM 879 HG21 . ILE A 55 ? 0.05100 17.59000 15.60200 1.000 27.06602 H ? A ? 55 1
   ATOM 880 HG22 . ILE A 55 ? 1.22500 17.39900 16.65600 1.000 27.06602 H ? A ? 55 1
   ATOM 881 HG23 . ILE A 55 ? 0.66000 18.85200 16.35000 1.000 27.06602 H ? A ? 55 1
   ATOM 882 HD11 . ILE A 55 ? 0.56200 18.60200 11.81300 1.000 34.01793 H ? A ? 55 1
   ATOM 883 HD12 . ILE A 55 ? 1.64900 17.51100 12.20200 1.000 34.01793 H ? A ? 55 1
   ATOM 884 HD13 . ILE A 55 ? 0.19800 17.44900 12.84400 1.000 34.01793 H ? A ? 55 1
   ATOM 885 N . LEU A 56 ? 2.85200 20.09800 17.42400 1.000 13.87455 N ? A ? 56 1
   ATOM 886 CA . LEU A 56 ? 2.72100 21.30100 18.23400 1.000 13.83942 C ? A ? 56 1
   ATOM 887 C . LEU A 56 ? 3.90700 21.51000 19.19000 1.000 14.59169 C ? A ? 56 1
   ATOM 888 O . LEU A 56 ? 3.83000 22.36000 20.10100 1.000 15.57770 O ? A ? 56 1
   ATOM 889 CB . LEU A 56 ? 1.39200 21.28400 18.99700 1.000 14.91920 C ? A ? 56 1
   ATOM 890 CG . LEU A 56 ? 0.15900 21.53400 18.08900 1.000 15.65156 C ? A ? 56 1
   ATOM 891 CD1 . LEU A 56 ? -1.09400 21.20900 18.89100 1.000 17.64356 C ? A ? 56 1
   ATOM 892 CD2 . LEU A 56 ? 0.11700 22.96400 17.56400 1.000 16.47437 C ? A ? 56 1
   ATOM 893 HA . LEU A 56 ? 2.71300 22.06800 17.64000 1.000 16.59501 H ? A ? 56 1
   ATOM 894 HB2 . LEU A 56 ? 1.28300 20.41600 19.41700 1.000 17.89075 H ? A ? 56 1
   ATOM 895 HB3 . LEU A 56 ? 1.41000 21.97900 19.67300 1.000 17.89075 H ? A ? 56 1
   ATOM 896 HG . LEU A 56 ? 0.20700 20.96400 17.30600 1.000 18.76959 H ? A ? 56 1
   ATOM 897 HD11 . LEU A 56 ? -1.87500 21.39700 18.34700 1.000 21.15999 H ? A ? 56 1
   ATOM 898 HD12 . LEU A 56 ? -1.07900 20.27000 19.13400 1.000 21.15999 H ? A ? 56 1
   ATOM 899 HD13 . LEU A 56 ? -1.10800 21.75700 19.69100 1.000 21.15999 H ? A ? 56 1
   ATOM 900 HD21 . LEU A 56 ? -0.72500 23.10700 17.10300 1.000 19.75696 H ? A ? 56 1
   ATOM 901 HD22 . LEU A 56 ? 0.19300 23.57700 18.31100 1.000 19.75696 H ? A ? 56 1
   ATOM 902 HD23 . LEU A 56 ? 0.85600 23.09700 16.95000 1.000 19.75696 H ? A ? 56 1
   ATOM 903 H A LEU A 56 ? 2.82500 19.37200 17.88500 0.360 16.63717 H ? A ? 56 1
   ATOM 904 H B LEU A 56 ? 2.82500 19.37200 17.88500 0.640 16.63717 H ? A ? 56 1
   ATOM 905 N . GLN A 57 ? 5.02500 20.83500 18.96000 1.000 13.78952 N ? A ? 57 1
   ATOM 906 CA . GLN A 57 ? 6.26500 21.13200 19.64100 1.000 13.12064 C ? A ? 57 1
   ATOM 907 C . GLN A 57 ? 6.07200 21.27100 21.14600 1.000 14.03853 C ? A ? 57 1
   ATOM 908 O . GLN A 57 ? 6.42200 22.26800 21.77000 1.000 15.32769 O ? A ? 57 1
   ATOM 909 CB . GLN A 57 ? 6.93800 22.35800 19.03200 1.000 12.80479 C ? A ? 57 1
   ATOM 910 CG . GLN A 57 ? 7.42700 22.08800 17.60200 1.000 14.30292 C ? A ? 57 1
   ATOM 911 CD . GLN A 57 ? 8.62900 21.15500 17.59700 1.000 14.66402 C ? A ? 57 1
   ATOM 912 OE1 . GLN A 57 ? 9.74800 21.58100 17.80500 1.000 16.21028 O ? A ? 57 1
   ATOM 913 NE2 . GLN A 57 ? 8.39200 19.88300 17.35900 1.000 14.12457 N ? A ? 57 1
   ATOM 914 H . GLN A 57 ? 5.08700 20.18600 18.39900 1.000 16.53514 H ? A ? 57 1
   ATOM 915 HA . GLN A 57 ? 6.86000 20.37500 19.51700 1.000 15.73248 H ? A ? 57 1
   ATOM 916 HB2 . GLN A 57 ? 6.30200 23.08900 19.00400 1.000 15.35346 H ? A ? 57 1
   ATOM 917 HB3 . GLN A 57 ? 7.70300 22.60400 19.57500 1.000 15.35346 H ? A ? 57 1
   ATOM 918 HG2 . GLN A 57 ? 6.71500 21.67300 17.09100 1.000 17.15121 H ? A ? 57 1
   ATOM 919 HG3 . GLN A 57 ? 7.68800 22.92500 17.18800 1.000 17.15121 H ? A ? 57 1
   ATOM 920 HE21 . GLN A 57 ? 7.58800 19.61500 17.21400 1.000 16.93720 H ? A ? 57 1
   ATOM 921 HE22 . GLN A 57 ? 9.04200 19.32000 17.34600 1.000 16.93720 H ? A ? 57 1
   ATOM 922 N . ILE A 58 ? 5.56300 20.19700 21.73100 1.000 14.07306 N ? A ? 58 1
   ATOM 923 CA . ILE A 58 ? 5.27500 20.13300 23.16800 1.000 14.45226 C ? A ? 58 1
   ATOM 924 C . ILE A 58 ? 6.54900 19.73700 23.91000 1.000 13.74482 C ? A ? 58 1
   ATOM 925 O . ILE A 58 ? 7.29000 18.84500 23.48200 1.000 15.60102 O ? A ? 58 1
   ATOM 926 CB . ILE A 58 ? 4.11700 19.15300 23.39800 1.000 16.96585 C ? A ? 58 1
   ATOM 927 CG1 . ILE A 58 ? 2.82700 19.81000 22.87900 1.000 17.70728 C ? A ? 58 1
   ATOM 928 CG2 . ILE A 58 ? 3.97300 18.74800 24.86400 1.000 16.66124 C ? A ? 58 1
   ATOM 929 CD1 . ILE A 58 ? 1.68900 18.89100 22.83400 1.000 18.59508 C ? A ? 58 1
   ATOM 930 H . ILE A 58 ? 5.36800 19.47100 21.31200 1.000 16.87539 H ? A ? 58 1
   ATOM 931 HA . ILE A 58 ? 5.01300 21.00200 23.51300 1.000 17.33042 H ? A ? 58 1
   ATOM 932 HB . ILE A 58 ? 4.30200 18.33400 22.91300 1.000 20.34673 H ? A ? 58 1
   ATOM 933 HG12 . ILE A 58 ? 2.59300 20.54700 23.46400 1.000 21.23645 H ? A ? 58 1
   ATOM 934 HG13 . ILE A 58 ? 2.98200 20.13700 21.97900 1.000 21.23645 H ? A ? 58 1
   ATOM 935 HG21 . ILE A 58 ? 3.14400 18.25700 24.97700 1.000 19.98120 H ? A ? 58 1
   ATOM 936 HG22 . ILE A 58 ? 4.72500 18.18800 25.11200 1.000 19.98120 H ? A ? 58 1
   ATOM 937 HG23 . ILE A 58 ? 3.96100 19.54700 25.41300 1.000 19.98120 H ? A ? 58 1
   ATOM 938 HD11 . ILE A 58 ? 0.97400 19.29800 22.31900 1.000 22.30180 H ? A ? 58 1
   ATOM 939 HD12 . ILE A 58 ? 1.96800 18.06300 22.41400 1.000 22.30180 H ? A ? 58 1
   ATOM 940 HD13 . ILE A 58 ? 1.38700 18.71800 23.73900 1.000 22.30180 H ? A ? 58 1
   ATOM 941 N . ASN A 59 ? 6.84600 20.42600 25.00700 1.000 16.07987 N ? A ? 59 1
   ATOM 942 CA . ASN A 59 ? 8.16700 20.45100 25.63900 1.000 18.56197 C ? A ? 59 1
   ATOM 943 C . ASN A 59 ? 8.25500 19.47500 26.79900 1.000 18.08592 C ? A ? 59 1
   ATOM 944 O . ASN A 59 ? 7.33800 19.34800 27.61400 1.000 20.44251 O ? A ? 59 1
   ATOM 945 CB . ASN A 59 ? 8.40900 21.88400 26.15300 1.000 23.41674 C ? A ? 59 1
   ATOM 946 CG . ASN A 59 ? 9.78600 22.13100 26.67700 1.000 29.37637 C ? A ? 59 1
   ATOM 947 OD1 . ASN A 59 ? 10.02900 21.97600 27.88100 1.000 31.21030 O ? A ? 59 1
   ATOM 948 ND2 . ASN A 59 ? 10.67900 22.55900 25.82000 1.000 32.61083 N ? A ? 59 1
   ATOM 949 H . ASN A 59 ? 6.27400 20.91200 25.42600 1.000 19.28355 H ? A ? 59 1
   ATOM 950 HA . ASN A 59 ? 8.84900 20.18200 25.00300 1.000 22.26208 H ? A ? 59 1
   ATOM 951 HB2 . ASN A 59 ? 8.25900 22.50400 25.42300 1.000 28.08780 H ? A ? 59 1
   ATOM 952 HB3 . ASN A 59 ? 7.78600 22.06300 26.87400 1.000 28.08780 H ? A ? 59 1
   ATOM 953 HD21 . ASN A 59 ? 10.46000 22.68500 24.99800 1.000 39.12071 H ? A ? 59 1
   ATOM 954 HD22 . ASN A 59 ? 11.48400 22.71500 26.08000 1.000 39.12071 H ? A ? 59 1
   ATOM 955 N . SER A 60 ? 9.37700 18.77200 26.85100 1.000 16.39905 N ? A ? 60 1
   ATOM 956 CA . SER A 60 ? 9.65300 17.80600 27.88800 1.000 16.46614 C ? A ? 60 1
   ATOM 957 C . SER A 60 ? 9.94500 18.39400 29.27300 1.000 18.21442 C ? A ? 60 1
   ATOM 958 O . SER A 60 ? 10.09000 17.62800 30.21800 1.000 20.61580 O ? A ? 60 1
   ATOM 959 CB . SER A 60 ? 10.85000 16.96500 27.43400 1.000 16.65073 C ? A ? 60 1
   ATOM 960 OG . SER A 60 ? 12.01000 17.78100 27.35800 1.000 15.56800 O ? A ? 60 1
   ATOM 961 H . SER A 60 ? 10.01300 18.84200 26.27600 1.000 19.66658 H ? A ? 60 1
   ATOM 962 HA . SER A 60 ? 8.86500 17.25200 28.00300 1.000 19.74708 H ? A ? 60 1
   ATOM 963 HB2 . SER A 60 ? 11.00100 16.25200 28.07300 1.000 19.96859 H ? A ? 60 1
   ATOM 964 HB3 . SER A 60 ? 10.66400 16.59200 26.55800 1.000 19.96859 H ? A ? 60 1
   ATOM 965 HG . SER A 60 ? 12.66400 17.32600 27.09000 1.000 18.66932 H ? A ? 60 1
   ATOM 966 N . ARG A 61 ? 10.08600 19.70200 29.43400 1.000 21.07589 N ? A ? 61 1
   ATOM 967 CA . ARG A 61 ? 10.29500 20.23200 30.78700 1.000 24.03714 C ? A ? 61 1
   ATOM 968 C . ARG A 61 ? 9.03700 20.08500 31.62700 1.000 22.65041 C ? A ? 61 1
   ATOM 969 O . ARG A 61 ? 9.11500 19.86600 32.84600 1.000 25.11659 O ? A ? 61 1
   ATOM 970 CB . ARG A 61 ? 10.70900 21.70300 30.72800 1.000 28.63762 C ? A ? 61 1
   ATOM 971 CG . ARG A 61 ? 11.08900 22.37200 32.06900 1.000 33.74987 C ? A ? 61 1
   ATOM 972 CD . ARG A 61 ? 11.57900 21.41400 33.14400 1.000 37.17856 C ? A ? 61 1
   ATOM 973 NE . ARG A 61 ? 11.67500 22.07400 34.45000 1.000 40.64868 N ? A ? 61 1
   ATOM 974 CZ . ARG A 61 ? 10.78200 21.98400 35.42900 1.000 41.32129 C ? A ? 61 1
   ATOM 975 NH1 . ARG A 61 ? 9.68600 21.25900 35.30000 1.000 41.39484 N ? A ? 61 1
   ATOM 976 NH2 . ARG A 61 ? 10.99900 22.63400 36.57400 1.000 42.53989 N ? A ? 61 1
   ATOM 977 H . ARG A 61 ? 10.06600 20.28800 28.80500 1.000 25.27878 H ? A ? 61 1
   ATOM 978 HA . ARG A 61 ? 11.01500 19.73800 31.20800 1.000 28.83228 H ? A ? 61 1
   ATOM 979 HB2 . ARG A 61 ? 11.48300 21.77300 30.14700 1.000 34.35286 H ? A ? 61 1
   ATOM 980 HB3 . ARG A 61 ? 9.96900 22.20900 30.35800 1.000 34.35286 H ? A ? 61 1
   ATOM 981 HG2 . ARG A 61 ? 11.79900 23.01300 31.90400 1.000 40.48755 H ? A ? 61 1
   ATOM 982 HG3 . ARG A 61 ? 10.30700 22.82700 32.41900 1.000 40.48755 H ? A ? 61 1
   ATOM 983 HD2 . ARG A 61 ? 10.95800 20.67300 33.22200 1.000 44.60198 H ? A ? 61 1
   ATOM 984 HD3 . ARG A 61 ? 12.45900 21.08400 32.90400 1.000 44.60198 H ? A ? 61 1
   ATOM 985 HE . ARG A 61 ? 12.36800 22.56200 34.59400 1.000 48.76613 H ? A ? 61 1
   ATOM 986 HH11 . ARG A 61 ? 9.53800 20.83200 34.56800 1.000 49.66151 H ? A ? 61 1
   ATOM 987 HH12 . ARG A 61 ? 9.12100 21.21500 35.94600 1.000 49.66151 H ? A ? 61 1
   ATOM 988 HH21 . ARG A 61 ? 11.71200 23.10500 36.67200 1.000 51.03558 H ? A ? 61 1
   ATOM 989 HH22 . ARG A 61 ? 10.42600 22.58100 37.21300 1.000 51.03558 H ? A ? 61 1
   ATOM 990 N . TRP A 62 ? 7.87000 20.19200 30.99100 1.000 19.66717 N ? A ? 62 1
   ATOM 991 CA . TRP A 62 ? 6.62600 20.18400 31.74100 1.000 20.11242 C ? A ? 62 1
   ATOM 992 C . TRP A 62 ? 5.69000 19.05600 31.35900 1.000 17.74912 C ? A ? 62 1
   ATOM 993 O . TRP A 62 ? 4.95200 18.58100 32.21500 1.000 18.06697 O ? A ? 62 1
   ATOM 994 CB . TRP A 62 ? 5.90400 21.53100 31.53900 1.000 21.57489 C ? A ? 62 1
   ATOM 995 CG . TRP A 62 ? 6.63100 22.66700 32.16800 1.000 24.25905 C ? A ? 62 1
   ATOM 996 CD1 . TRP A 62 ? 7.26300 23.69200 31.52400 1.000 27.81980 C ? A ? 62 1
   ATOM 997 CD2 . TRP A 62 ? 6.75800 22.92400 33.56900 1.000 27.51697 C ? A ? 62 1
   ATOM 998 NE1 . TRP A 62 ? 7.79300 24.57300 32.45100 1.000 29.30189 N ? A ? 62 1
   ATOM 999 CE2 . TRP A 62 ? 7.50200 24.11100 33.71100 1.000 28.96360 C ? A ? 62 1
   ATOM 1000 CE3 . TRP A 62 ? 6.30900 22.26100 34.72000 1.000 27.16533 C ? A ? 62 1
   ATOM 1001 CZ2 . TRP A 62 ? 7.81800 24.64900 34.96500 1.000 30.09960 C ? A ? 62 1
   ATOM 1002 CZ3 . TRP A 62 ? 6.63700 22.79500 35.96900 1.000 29.40832 C ? A ? 62 1
   ATOM 1003 CH2 . TRP A 62 ? 7.37300 23.97700 36.07700 1.000 30.19624 C ? A ? 62 1
   ATOM 1004 H . TRP A 62 ? 7.78100 20.26800 30.13900 1.000 23.58832 H ? A ? 62 1
   ATOM 1005 HA . TRP A 62 ? 6.83000 20.07700 32.68300 1.000 24.12262 H ? A ? 62 1
   ATOM 1006 HB2 . TRP A 62 ? 5.82900 21.71100 30.58900 1.000 25.87758 H ? A ? 62 1
   ATOM 1007 HB3 . TRP A 62 ? 5.02200 21.48100 31.93800 1.000 25.87758 H ? A ? 62 1
   ATOM 1008 HD1 . TRP A 62 ? 7.32800 23.78400 30.60000 1.000 33.37147 H ? A ? 62 1
   ATOM 1009 HE1 . TRP A 62 ? 8.23100 25.28900 32.26800 1.000 35.14998 H ? A ? 62 1
   ATOM 1010 HE3 . TRP A 62 ? 5.80400 21.48300 34.65300 1.000 32.58611 H ? A ? 62 1
   ATOM 1011 HZ2 . TRP A 62 ? 8.31300 25.43300 35.04200 1.000 36.10723 H ? A ? 62 1
   ATOM 1012 HZ3 . TRP A 62 ? 6.36000 22.35600 36.74100 1.000 35.27770 H ? A ? 62 1
   ATOM 1013 HH2 . TRP A 62 ? 7.56600 24.31600 36.92100 1.000 36.22320 H ? A ? 62 1
   ATOM 1014 N . TRP A 63 ? 5.63800 18.66100 30.07700 1.000 15.29552 N ? A ? 63 1
   ATOM 1015 CA . TRP A 63 ? 4.45000 18.00200 29.53300 1.000 14.84246 C ? A ? 63 1
   ATOM 1016 C . TRP A 63 ? 4.60600 16.52400 29.23500 1.000 15.95234 C ? A ? 63 1
   ATOM 1017 O . TRP A 63 ? 3.61300 15.81300 29.29200 1.000 17.78178 O ? A ? 63 1
   ATOM 1018 CB . TRP A 63 ? 3.94400 18.73700 28.27300 1.000 15.06867 C ? A ? 63 1
   ATOM 1019 CG . TRP A 63 ? 3.67800 20.20400 28.57600 1.000 14.72167 C ? A ? 63 1
   ATOM 1020 CD1 . TRP A 63 ? 4.37700 21.27400 28.13600 1.000 16.53291 C ? A ? 63 1
   ATOM 1021 CD2 . TRP A 63 ? 2.65600 20.70500 29.44000 1.000 15.12308 C ? A ? 63 1
   ATOM 1022 NE1 . TRP A 63 ? 3.83900 22.42400 28.65200 1.000 16.58556 N ? A ? 63 1
   ATOM 1023 CE2 . TRP A 63 ? 2.77500 22.10500 29.45400 1.000 15.63436 C ? A ? 63 1
   ATOM 1024 CE3 . TRP A 63 ? 1.62100 20.10300 30.16300 1.000 16.64392 C ? A ? 63 1
   ATOM 1025 CZ2 . TRP A 63 ? 1.93700 22.91000 30.19600 1.000 17.29705 C ? A ? 63 1
   ATOM 1026 CZ3 . TRP A 63 ? 0.77600 20.93000 30.89300 1.000 18.03589 C ? A ? 63 1
   ATOM 1027 CH2 . TRP A 63 ? 0.95400 22.30700 30.90200 1.000 18.25809 C ? A ? 63 1
   ATOM 1028 H . TRP A 63 ? 6.27600 18.76500 29.51000 1.000 18.34233 H ? A ? 63 1
   ATOM 1029 HA . TRP A 63 ? 3.75100 18.06500 30.20300 1.000 17.79866 H ? A ? 63 1
   ATOM 1030 HB2 . TRP A 63 ? 4.61500 18.68300 27.57500 1.000 18.07012 H ? A ? 63 1
   ATOM 1031 HB3 . TRP A 63 ? 3.11700 18.32900 27.97000 1.000 18.07012 H ? A ? 63 1
   ATOM 1032 HD1 . TRP A 63 ? 5.11200 21.23500 27.56900 1.000 19.82720 H ? A ? 63 1
   ATOM 1033 HE1 . TRP A 63 ? 4.12500 23.22000 28.49700 1.000 19.89038 H ? A ? 63 1
   ATOM 1034 HE3 . TRP A 63 ? 1.50200 19.18000 30.15600 1.000 19.96042 H ? A ? 63 1
   ATOM 1035 HZ2 . TRP A 63 ? 2.04500 23.83400 30.21100 1.000 20.74417 H ? A ? 63 1
   ATOM 1036 HZ3 . TRP A 63 ? 0.08000 20.55500 31.38400 1.000 21.63078 H ? A ? 63 1
   ATOM 1037 HH2 . TRP A 63 ? 0.37800 22.83200 31.40900 1.000 21.89742 H ? A ? 63 1
   ATOM 1038 N . CYS A 64 ? 5.78700 16.05400 28.87800 1.000 16.08373 N ? A ? 64 1
   ATOM 1039 CA . CYS A 64 ? 5.96800 14.66000 28.49800 1.000 16.11193 C ? A ? 64 1
   ATOM 1040 C . CYS A 64 ? 7.29500 14.18000 29.04700 1.000 16.14481 C ? A ? 64 1
   ATOM 1041 O . CYS A 64 ? 8.15700 14.98400 29.40400 1.000 16.48982 O ? A ? 64 1
   ATOM 1042 CB . CYS A 64 ? 5.91300 14.49100 26.96900 1.000 16.41800 C ? A ? 64 1
   ATOM 1043 SG . CYS A 64 ? 7.18200 15.35400 26.04200 1.000 16.34907 S ? A ? 64 1
   ATOM 1044 H . CYS A 64 ? 6.50600 16.52400 28.84700 1.000 19.28819 H ? A ? 64 1
   ATOM 1045 HA . CYS A 64 ? 5.26900 14.10900 28.88300 1.000 19.32202 H ? A ? 64 1
   ATOM 1046 HB2 . CYS A 64 ? 5.99800 13.54700 26.76400 1.000 19.68931 H ? A ? 64 1
   ATOM 1047 HB3 . CYS A 64 ? 5.05500 14.82100 26.65800 1.000 19.68931 H ? A ? 64 1
   ATOM 1048 N . ASN A 65 ? 7.43500 12.86500 29.16500 1.000 16.13906 N ? A ? 65 1
   ATOM 1049 CA . ASN A 65 ? 8.67900 12.28900 29.65100 1.000 16.17802 C ? A ? 65 1
   ATOM 1050 C . ASN A 65 ? 9.56200 11.76700 28.52800 1.000 15.51311 C ? A ? 65 1
   ATOM 1051 O . ASN A 65 ? 9.11100 10.95300 27.71300 1.000 15.73612 O ? A ? 65 1
   ATOM 1052 CB . ASN A 65 ? 8.44500 11.11300 30.58000 1.000 17.90206 C ? A ? 65 1
   ATOM 1053 CG . ASN A 65 ? 9.74500 10.50900 30.99200 1.000 19.61820 C ? A ? 65 1
   ATOM 1054 OD1 . ASN A 65 ? 10.61600 11.21000 31.51200 1.000 20.24931 O ? A ? 65 1
   ATOM 1055 ND2 . ASN A 65 ? 9.94000 9.22900 30.68100 1.000 21.95810 N ? A ? 65 1
   ATOM 1056 H . ASN A 65 ? 6.82500 12.29100 28.97000 1.000 19.35458 H ? A ? 65 1
   ATOM 1057 HA . ASN A 65 ? 9.12900 13.01600 30.11000 1.000 19.40134 H ? A ? 65 1
   ATOM 1058 HB2 . ASN A 65 ? 7.97800 11.41400 31.37500 1.000 21.47018 H ? A ? 65 1
   ATOM 1059 HB3 . ASN A 65 ? 7.92000 10.43700 30.12300 1.000 21.47018 H ? A ? 65 1
   ATOM 1060 HD21 . ASN A 65 ? 10.67500 8.84000 30.89900 1.000 26.33743 H ? A ? 65 1
   ATOM 1061 HD22 . ASN A 65 ? 9.33000 8.79000 30.26200 1.000 26.33743 H ? A ? 65 1
   ATOM 1062 N . ASP A 66 ? 10.81400 12.24700 28.46500 1.000 14.66754 N ? A ? 66 1
   ATOM 1063 CA . ASP A 66 ? 11.78500 11.70600 27.54700 1.000 15.17582 C ? A ? 66 1
   ATOM 1064 C . ASP A 66 ? 12.97600 11.09700 28.27100 1.000 15.76002 C ? A ? 66 1
   ATOM 1065 O . ASP A 66 ? 13.89100 10.63000 27.59400 1.000 16.50769 O ? A ? 66 1
   ATOM 1066 CB . ASP A 66 ? 12.22600 12.70700 26.47300 1.000 15.35921 C ? A ? 66 1
   ATOM 1067 CG . ASP A 66 ? 12.97800 13.91700 27.00900 1.000 14.59115 C ? A ? 66 1
   ATOM 1068 OD1 . ASP A 66 ? 13.37700 13.96400 28.19300 1.000 15.28649 O ? A ? 66 1
   ATOM 1069 OD2 . ASP A 66 ? 13.19600 14.86100 26.20800 1.000 14.94133 O ? A ? 66 1
   ATOM 1070 H . ASP A 66 ? 11.11100 12.89000 28.95200 1.000 17.58876 H ? A ? 66 1
   ATOM 1071 HA . ASP A 66 ? 11.35500 11.00300 27.03400 1.000 18.19870 H ? A ? 66 1
   ATOM 1072 HB2 . ASP A 66 ? 12.81100 12.25300 25.84700 1.000 18.41877 H ? A ? 66 1
   ATOM 1073 HB3 . ASP A 66 ? 11.43700 13.03400 26.01200 1.000 18.41877 H ? A ? 66 1
   ATOM 1074 N . GLY A 67 ? 12.99400 11.06000 29.62100 1.000 16.49583 N ? A ? 67 1
   ATOM 1075 CA . GLY A 67 ? 14.07400 10.45900 30.38500 1.000 17.11686 C ? A ? 67 1
   ATOM 1076 C . GLY A 67 ? 15.38100 11.21200 30.39100 1.000 18.15622 C ? A ? 67 1
   ATOM 1077 O . GLY A 67 ? 16.34600 10.73100 30.99800 1.000 19.76805 O ? A ? 67 1
   ATOM 1078 H . GLY A 67 ? 12.37200 11.38700 30.11600 1.000 19.78270 H ? A ? 67 1
   ATOM 1079 HA2 . GLY A 67 ? 13.78500 10.37300 31.30700 1.000 20.52794 H ? A ? 67 1
   ATOM 1080 HA3 . GLY A 67 ? 14.24900 9.57600 30.02500 1.000 20.52794 H ? A ? 67 1
   ATOM 1081 N A ARG A 68 ? 15.45700 12.37100 29.75700 0.520 17.84279 N ? A ? 68 1
   ATOM 1082 CA A ARG A 68 ? 16.72600 13.08100 29.67500 0.520 17.42788 C ? A ? 68 1
   ATOM 1083 C A ARG A 68 ? 16.56000 14.57500 29.94600 0.520 17.97783 C ? A ? 68 1
   ATOM 1084 O A ARG A 68 ? 17.38800 15.37500 29.49000 0.520 20.26391 O ? A ? 68 1
   ATOM 1085 CB A ARG A 68 ? 17.36700 12.81500 28.31900 0.520 16.55413 C ? A ? 68 1
   ATOM 1086 CG A ARG A 68 ? 16.64600 13.44700 27.15300 0.520 15.63996 C ? A ? 68 1
   ATOM 1087 CD A ARG A 68 ? 17.48000 13.40400 25.90600 0.520 15.10314 C ? A ? 68 1
   ATOM 1088 NE A ARG A 68 ? 16.99500 14.36900 24.92900 0.520 15.82159 N ? A ? 68 1
   ATOM 1089 CZ A ARG A 68 ? 17.40100 14.41500 23.67000 0.520 16.84240 C ? A ? 68 1
   ATOM 1090 NH1 A ARG A 68 ? 18.32100 13.59500 23.22700 0.520 16.90735 N ? A ? 68 1
   ATOM 1091 NH2 A ARG A 68 ? 16.86100 15.30000 22.83500 0.520 15.83274 N ? A ? 68 1
   ATOM 1092 H A ARG A 68 ? 14.79800 12.76400 29.37000 0.520 21.39906 H ? A ? 68 1
   ATOM 1093 HA A ARG A 68 ? 17.34000 12.75900 30.35300 0.520 20.90117 H ? A ? 68 1
   ATOM 1094 HB2 A ARG A 68 ? 18.27100 13.16700 28.33000 0.520 19.85267 H ? A ? 68 1
   ATOM 1095 HB3 A ARG A 68 ? 17.38500 11.85700 28.16800 0.520 19.85267 H ? A ? 68 1
   ATOM 1096 HG2 A ARG A 68 ? 15.82100 12.96500 26.98500 0.520 18.75566 H ? A ? 68 1
   ATOM 1097 HG3 A ARG A 68 ? 16.45200 14.37500 27.35900 0.520 18.75566 H ? A ? 68 1
   ATOM 1098 HD2 A ARG A 68 ? 18.40000 13.62200 26.12400 0.520 18.11148 H ? A ? 68 1
   ATOM 1099 HD3 A ARG A 68 ? 17.43300 12.51800 25.51400 0.520 18.11148 H ? A ? 68 1
   ATOM 1100 HE A ARG A 68 ? 16.40900 14.94400 25.18500 0.520 18.97362 H ? A ? 68 1
   ATOM 1101 HH11 A ARG A 68 ? 18.67100 13.01500 23.75600 0.520 20.27653 H ? A ? 68 1
   ATOM 1102 HH12 A ARG A 68 ? 18.57500 13.63700 22.40600 0.520 20.27653 H ? A ? 68 1
   ATOM 1103 HH21 A ARG A 68 ? 16.25200 15.83900 23.11500 0.520 18.98700 H ? A ? 68 1
   ATOM 1104 HH22 A ARG A 68 ? 17.12200 15.33300 22.01600 0.520 18.98700 H ? A ? 68 1
   ATOM 1105 N B ARG A 68 ? 15.45700 12.36800 29.74300 0.480 18.34097 N ? A ? 68 1
   ATOM 1106 CA B ARG A 68 ? 16.71300 13.09600 29.62000 0.480 18.52670 C ? A ? 68 1
   ATOM 1107 C B ARG A 68 ? 16.55600 14.58400 29.93200 0.480 18.45896 C ? A ? 68 1
   ATOM 1108 O B ARG A 68 ? 17.38900 15.39100 29.50000 0.480 20.50939 O ? A ? 68 1
   ATOM 1109 CB B ARG A 68 ? 17.31400 12.88100 28.22700 0.480 18.92712 C ? A ? 68 1
   ATOM 1110 CG B ARG A 68 ? 16.41700 13.33600 27.08200 0.480 19.38106 C ? A ? 68 1
   ATOM 1111 CD B ARG A 68 ? 17.17100 13.64900 25.79800 0.480 19.68904 C ? A ? 68 1
   ATOM 1112 NE B ARG A 68 ? 17.64900 15.02900 25.81700 0.480 20.27602 N ? A ? 68 1
   ATOM 1113 CZ B ARG A 68 ? 18.91000 15.39600 26.00900 0.480 21.28795 C ? A ? 68 1
   ATOM 1114 NH1 B ARG A 68 ? 19.90400 14.52100 26.00100 0.480 22.62066 N ? A ? 68 1
   ATOM 1115 NH2 B ARG A 68 ? 19.18100 16.66900 26.22900 0.480 21.23078 N ? A ? 68 1
   ATOM 1116 H B ARG A 68 ? 14.79000 12.75500 29.36300 0.480 21.99687 H ? A ? 68 1
   ATOM 1117 HA B ARG A 68 ? 17.34200 12.74800 30.27100 0.480 22.21975 H ? A ? 68 1
   ATOM 1118 HB2 B ARG A 68 ? 18.14400 13.38000 28.16700 0.480 22.70025 H ? A ? 68 1
   ATOM 1119 HB3 B ARG A 68 ? 17.48700 11.93400 28.10700 0.480 22.70025 H ? A ? 68 1
   ATOM 1120 HG2 B ARG A 68 ? 15.78000 12.63100 26.88500 0.480 23.24498 H ? A ? 68 1
   ATOM 1121 HG3 B ARG A 68 ? 15.94900 14.14100 27.35300 0.480 23.24498 H ? A ? 68 1
   ATOM 1122 HD2 B ARG A 68 ? 17.93500 13.05700 25.71600 0.480 23.61455 H ? A ? 68 1
   ATOM 1123 HD3 B ARG A 68 ? 16.58000 13.53600 25.03700 0.480 23.61455 H ? A ? 68 1
   ATOM 1124 HE B ARG A 68 ? 17.06900 15.65100 25.69400 0.480 24.31894 H ? A ? 68 1
   ATOM 1125 HH11 B ARG A 68 ? 19.74200 13.68600 25.87000 0.480 27.13250 H ? A ? 68 1
   ATOM 1126 HH12 B ARG A 68 ? 20.71200 14.78700 26.12900 0.480 27.13250 H ? A ? 68 1
   ATOM 1127 HH21 B ARG A 68 ? 18.54500 17.24800 26.24700 0.480 25.46465 H ? A ? 68 1
   ATOM 1128 HH22 B ARG A 68 ? 19.99400 16.92000 26.35500 0.480 25.46465 H ? A ? 68 1
   ATOM 1129 N . THR A 69 ? 15.50400 14.98000 30.66800 1.000 16.74237 N ? A ? 69 1
   ATOM 1130 CA . THR A 69 ? 15.25300 16.37900 31.01800 1.000 17.47172 C ? A ? 69 1
   ATOM 1131 C . THR A 69 ? 15.17300 16.45800 32.53300 1.000 18.22464 C ? A ? 69 1
   ATOM 1132 O . THR A 69 ? 14.09000 16.43200 33.11900 1.000 19.96805 O ? A ? 69 1
   ATOM 1133 CB . THR A 69 ? 13.99200 16.90200 30.33600 1.000 16.56034 C ? A ? 69 1
   ATOM 1134 OG1 . THR A 69 ? 14.04600 16.59500 28.93800 1.000 15.58934 O ? A ? 69 1
   ATOM 1135 CG2 . THR A 69 ? 13.91800 18.37600 30.51200 1.000 17.87162 C ? A ? 69 1
   ATOM 1136 HA . THR A 69 ? 15.98900 16.94000 30.72800 1.000 20.95378 H ? A ? 69 1
   ATOM 1137 HB . THR A 69 ? 13.20200 16.49200 30.72300 1.000 19.86012 H ? A ? 69 1
   ATOM 1138 HG1 . THR A 69 ? 14.04100 15.76300 28.82500 1.000 18.69492 H ? A ? 69 1
   ATOM 1139 HG21 . THR A 69 ? 13.11700 18.72100 30.08600 1.000 21.43366 H ? A ? 69 1
   ATOM 1140 HG22 . THR A 69 ? 13.89200 18.59700 31.45600 1.000 21.43366 H ? A ? 69 1
   ATOM 1141 HG23 . THR A 69 ? 14.69400 18.79700 30.11100 1.000 21.43366 H ? A ? 69 1
   ATOM 1142 H A THR A 69 ? 14.90600 14.44300 30.97400 0.520 20.07855 H ? A ? 69 1
   ATOM 1143 H B THR A 69 ? 14.91300 14.43900 30.98100 0.480 20.07855 H ? A ? 69 1
   ATOM 1144 N . PRO A 70 ? 16.29400 16.56100 33.20900 1.000 19.56080 N ? A ? 70 1
   ATOM 1145 CA . PRO A 70 ? 16.25900 16.48500 34.67500 1.000 22.75815 C ? A ? 70 1
   ATOM 1146 C . PRO A 70 ? 15.32900 17.51400 35.28600 1.000 26.33453 C ? A ? 70 1
   ATOM 1147 O . PRO A 70 ? 15.16700 18.63700 34.79000 1.000 27.87188 O ? A ? 70 1
   ATOM 1148 CB . PRO A 70 ? 17.70400 16.77800 35.09000 1.000 25.16910 C ? A ? 70 1
   ATOM 1149 CG . PRO A 70 ? 18.48900 16.36400 33.92200 1.000 23.38466 C ? A ? 70 1
   ATOM 1150 CD . PRO A 70 ? 17.66100 16.71400 32.68200 1.000 21.58444 C ? A ? 70 1
   ATOM 1151 HA . PRO A 70 ? 15.99300 15.59200 34.94600 1.000 27.29749 H ? A ? 70 1
   ATOM 1152 HB2 . PRO A 70 ? 17.81600 17.72400 35.27200 1.000 30.19063 H ? A ? 70 1
   ATOM 1153 HB3 . PRO A 70 ? 17.94000 16.25900 35.87500 1.000 30.19063 H ? A ? 70 1
   ATOM 1154 HG2 . PRO A 70 ? 19.33200 16.84200 33.91400 1.000 28.04930 H ? A ? 70 1
   ATOM 1155 HG3 . PRO A 70 ? 18.65000 15.40800 33.96400 1.000 28.04930 H ? A ? 70 1
   ATOM 1156 HD2 . PRO A 70 ? 17.82800 17.62400 32.39000 1.000 25.88903 H ? A ? 70 1
   ATOM 1157 HD3 . PRO A 70 ? 17.83200 16.09500 31.95500 1.000 25.88903 H ? A ? 70 1
   ATOM 1158 N . GLY A 71 ? 14.70200 17.10600 36.37500 1.000 27.50213 N ? A ? 71 1
   ATOM 1159 CA . GLY A 71 ? 13.90100 18.00600 37.14700 1.000 29.30806 C ? A ? 71 1
   ATOM 1160 C . GLY A 71 ? 12.57700 18.29400 36.51800 1.000 29.19830 C ? A ? 71 1
   ATOM 1161 O . GLY A 71 ? 11.87100 19.19600 36.98800 1.000 30.59821 O ? A ? 71 1
   ATOM 1162 H . GLY A 71 ? 14.73100 16.30300 36.68300 1.000 32.99026 H ? A ? 71 1
   ATOM 1163 HA2 . GLY A 71 ? 13.74400 17.62100 38.02300 1.000 35.15739 H ? A ? 71 1
   ATOM 1164 HA3 . GLY A 71 ? 14.37700 18.84500 37.25100 1.000 35.15739 H ? A ? 71 1
   ATOM 1165 N . SER A 72 ? 12.22000 17.57800 35.45300 1.000 29.01503 N ? A ? 72 1
   ATOM 1166 CA . SER A 72 ? 11.07100 17.92600 34.64400 1.000 30.17448 C ? A ? 72 1
   ATOM 1167 C . SER A 72 ? 9.82500 17.20000 35.14100 1.000 30.13415 C ? A ? 72 1
   ATOM 1168 O . SER A 72 ? 9.87200 16.25300 35.94400 1.000 30.62979 O ? A ? 72 1
   ATOM 1169 CB . SER A 72 ? 11.34600 17.60800 33.17100 1.000 30.40375 C ? A ? 72 1
   ATOM 1170 OG . SER A 72 ? 11.36100 16.20700 32.93900 1.000 29.85756 O ? A ? 72 1
   ATOM 1171 H . SER A 72 ? 12.63700 16.87700 35.18000 1.000 34.80575 H ? A ? 72 1
   ATOM 1172 HA . SER A 72 ? 10.89500 18.87800 34.71000 1.000 36.19708 H ? A ? 72 1
   ATOM 1173 HB2 . SER A 72 ? 10.64900 18.00800 32.62800 1.000 36.47221 H ? A ? 72 1
   ATOM 1174 HB3 . SER A 72 ? 12.21000 17.97500 32.92700 1.000 36.47221 H ? A ? 72 1
   ATOM 1175 N . ARG A 73 ? 8.69900 17.69600 34.68200 1.000 27.98755 N ? A ? 73 1
   ATOM 1176 CA . ARG A 73 ? 7.44500 17.03100 34.91500 1.000 27.56755 C ? A ? 73 1
   ATOM 1177 C . ARG A 73 ? 7.00300 16.38300 33.61800 1.000 25.36115 C ? A ? 73 1
   ATOM 1178 O . ARG A 73 ? 7.64100 16.53500 32.55100 1.000 26.27383 O ? A ? 73 1
   ATOM 1179 CB . ARG A 73 ? 6.40100 18.00300 35.45500 1.000 27.17056 C ? A ? 73 1
   ATOM 1180 CG . ARG A 73 ? 6.87500 18.74300 36.72200 1.000 28.88769 C ? A ? 73 1
   ATOM 1181 CD . ARG A 73 ? 6.74300 17.88600 38.00600 1.000 32.17417 C ? A ? 73 1
   ATOM 1182 NE . ARG A 73 ? 5.36800 17.81700 38.51000 1.000 33.74500 N ? A ? 73 1
   ATOM 1183 CZ . ARG A 73 ? 4.70700 18.81700 39.07500 1.000 35.27233 C ? A ? 73 1
   ATOM 1184 NH1 . ARG A 73 ? 5.29300 19.97300 39.34000 1.000 36.38294 N ? A ? 73 1
   ATOM 1185 NH2 . ARG A 73 ? 3.42100 18.65900 39.36300 1.000 35.19696 N ? A ? 73 1
   ATOM 1186 H . ARG A 73 ? 8.63800 18.42400 34.22800 1.000 33.57277 H ? A ? 73 1
   ATOM 1187 HA . ARG A 73 ? 7.54200 16.33900 35.58700 1.000 33.06877 H ? A ? 73 1
   ATOM 1188 HB2 . ARG A 73 ? 6.20600 18.66700 34.77500 1.000 32.59238 H ? A ? 73 1
   ATOM 1189 HB3 . ARG A 73 ? 5.59600 17.51000 35.67900 1.000 32.59238 H ? A ? 73 1
   ATOM 1190 HG2 . ARG A 73 ? 7.80900 18.98300 36.61800 1.000 34.65294 H ? A ? 73 1
   ATOM 1191 HG3 . ARG A 73 ? 6.33800 19.54200 36.84100 1.000 34.65294 H ? A ? 73 1
   ATOM 1192 HD2 . ARG A 73 ? 7.03600 16.98100 37.81200 1.000 38.59672 H ? A ? 73 1
   ATOM 1193 HD3 . ARG A 73 ? 7.29700 18.27200 38.70100 1.000 38.59672 H ? A ? 73 1
   ATOM 1194 HE . ARG A 73 ? 4.95700 17.06600 38.43300 1.000 40.48172 H ? A ? 73 1
   ATOM 1195 HH11 . ARG A 73 ? 6.12300 20.08900 39.14500 1.000 43.64724 H ? A ? 73 1
   ATOM 1196 HH12 . ARG A 73 ? 4.84500 20.60800 39.70700 1.000 43.64724 H ? A ? 73 1
   ATOM 1197 HH21 . ARG A 73 ? 3.02800 17.91500 39.18300 1.000 42.22406 H ? A ? 73 1
   ATOM 1198 HH22 . ARG A 73 ? 2.98000 19.30000 39.72900 1.000 42.22406 H ? A ? 73 1
   ATOM 1199 N . ASN A 74 ? 5.92300 15.63200 33.76400 1.000 22.99370 N ? A ? 74 1
   ATOM 1200 CA . ASN A 74 ? 5.27000 14.87600 32.71900 1.000 19.63748 C ? A ? 74 1
   ATOM 1201 C . ASN A 74 ? 3.76600 15.07500 32.97100 1.000 19.47296 C ? A ? 74 1
   ATOM 1202 O . ASN A 74 ? 3.02100 14.16200 33.29000 1.000 19.65541 O ? A ? 74 1
   ATOM 1203 CB . ASN A 74 ? 5.65200 13.40400 32.79700 1.000 20.45170 C ? A ? 74 1
   ATOM 1204 CG . ASN A 74 ? 4.98200 12.55900 31.76900 1.000 21.29663 C ? A ? 74 1
   ATOM 1205 OD1 . ASN A 74 ? 4.34800 13.03800 30.84500 1.000 21.27904 O ? A ? 74 1
   ATOM 1206 ND2 . ASN A 74 ? 5.17000 11.24600 31.90000 1.000 22.49167 N ? A ? 74 1
   ATOM 1207 H . ASN A 74 ? 5.52200 15.54100 34.51900 1.000 27.58015 H ? A ? 74 1
   ATOM 1208 HA . ASN A 74 ? 5.51400 15.19800 31.83700 1.000 23.55268 H ? A ? 74 1
   ATOM 1209 HB2 . ASN A 74 ? 6.61000 13.32200 32.67000 1.000 24.52976 H ? A ? 74 1
   ATOM 1210 HB3 . ASN A 74 ? 5.40300 13.06200 33.67000 1.000 24.52976 H ? A ? 74 1
   ATOM 1211 HD21 . ASN A 74 ? 4.81100 10.70200 31.33900 1.000 26.97771 H ? A ? 74 1
   ATOM 1212 HD22 . ASN A 74 ? 5.65100 10.94300 32.54500 1.000 26.97771 H ? A ? 74 1
   ATOM 1213 N . LEU A 75 ? 3.30400 16.31400 32.81100 1.000 18.93472 N ? A ? 75 1
   ATOM 1214 CA . LEU A 75 ? 1.94200 16.65700 33.18700 1.000 20.80140 C ? A ? 75 1
   ATOM 1215 C . LEU A 75 ? 0.91600 16.06600 32.23200 1.000 19.90793 C ? A ? 75 1
   ATOM 1216 O . LEU A 75 ? -0.24800 15.94200 32.61600 1.000 22.58343 O ? A ? 75 1
   ATOM 1217 CB . LEU A 75 ? 1.82400 18.17600 33.30900 1.000 21.33229 C ? A ? 75 1
   ATOM 1218 CG . LEU A 75 ? 2.61600 18.75200 34.47400 1.000 22.73768 C ? A ? 75 1
   ATOM 1219 CD1 . LEU A 75 ? 2.58900 20.24900 34.38300 1.000 24.34062 C ? A ? 75 1
   ATOM 1220 CD2 . LEU A 75 ? 1.96100 18.25900 35.76200 1.000 24.25038 C ? A ? 75 1
   ATOM 1221 H . LEU A 75 ? 3.75900 16.96900 32.48900 1.000 22.70937 H ? A ? 75 1
   ATOM 1222 HA . LEU A 75 ? 1.72900 16.28900 34.05900 1.000 24.94939 H ? A ? 75 1
   ATOM 1223 HB2 . LEU A 75 ? 2.15600 18.58100 32.49300 1.000 25.58646 H ? A ? 75 1
   ATOM 1224 HB3 . LEU A 75 ? 0.89100 18.40800 33.43900 1.000 25.58646 H ? A ? 75 1
   ATOM 1225 HG . LEU A 75 ? 3.54500 18.47300 34.46400 1.000 27.27293 H ? A ? 75 1
   ATOM 1226 HD11 . LEU A 75 ? 3.41500 20.60300 34.74800 1.000 29.19645 H ? A ? 75 1
   ATOM 1227 HD12 . LEU A 75 ? 2.50100 20.50800 33.45300 1.000 29.19645 H ? A ? 75 1
   ATOM 1228 HD13 . LEU A 75 ? 1.83300 20.58300 34.89200 1.000 29.19645 H ? A ? 75 1
   ATOM 1229 HD21 . LEU A 75 ? 2.23300 18.83400 36.49500 1.000 29.08817 H ? A ? 75 1
   ATOM 1230 HD22 . LEU A 75 ? 0.99700 18.28800 35.65800 1.000 29.08817 H ? A ? 75 1
   ATOM 1231 HD23 . LEU A 75 ? 2.24700 17.34800 35.93300 1.000 29.08817 H ? A ? 75 1
   ATOM 1232 N . CYS A 76 ? 1.29900 15.69400 31.01800 1.000 18.56179 N ? A ? 76 1
   ATOM 1233 CA . CYS A 76 ? 0.38800 14.97900 30.13800 1.000 19.05684 C ? A ? 76 1
   ATOM 1234 C . CYS A 76 ? 0.42400 13.46500 30.30100 1.000 19.36318 C ? A ? 76 1
   ATOM 1235 O . CYS A 76 ? -0.34800 12.74300 29.63700 1.000 19.73205 O ? A ? 76 1
   ATOM 1236 CB . CYS A 76 ? 0.68400 15.36100 28.68800 1.000 17.41228 C ? A ? 76 1
   ATOM 1237 SG . CYS A 76 ? 0.17900 17.07400 28.34400 1.000 17.19416 S ? A ? 76 1
   ATOM 1238 H . CYS A 76 ? 2.07700 15.84400 30.68300 1.000 22.26186 H ? A ? 76 1
   ATOM 1239 HA . CYS A 76 ? -0.51900 15.25000 30.34900 1.000 22.85592 H ? A ? 76 1
   ATOM 1240 HB2 . CYS A 76 ? 1.63600 15.28300 28.52300 1.000 20.88245 H ? A ? 76 1
   ATOM 1241 HB3 . CYS A 76 ? 0.19400 14.77200 28.09400 1.000 20.88245 H ? A ? 76 1
   ATOM 1242 N . ASN A 77 ? 1.30900 12.97200 31.15200 1.000 19.79292 N ? A ? 77 1
   ATOM 1243 CA . ASN A 77 ? 1.41700 11.54400 31.46300 1.000 20.48511 C ? A ? 77 1
   ATOM 1244 C . ASN A 77 ? 1.58400 10.69500 30.20300 1.000 19.71481 C ? A ? 77 1
   ATOM 1245 O . ASN A 77 ? 0.85200 9.72700 29.97300 1.000 21.76956 O ? A ? 77 1
   ATOM 1246 CB . ASN A 77 ? 0.20700 11.10100 32.28900 1.000 23.21549 C ? A ? 77 1
   ATOM 1247 CG . ASN A 77 ? 0.13900 11.78500 33.61900 1.000 28.57275 C ? A ? 77 1
   ATOM 1248 OD1 . ASN A 77 ? 1.06900 11.70700 34.43200 1.000 30.88311 O ? A ? 77 1
   ATOM 1249 ND2 . ASN A 77 ? -0.92000 12.53800 33.81900 1.000 31.71506 N ? A ? 77 1
   ATOM 1250 H . ASN A 77 ? 1.87900 13.45400 31.57900 1.000 23.73921 H ? A ? 77 1
   ATOM 1251 HA . ASN A 77 ? 2.22100 11.40400 31.98700 1.000 24.56985 H ? A ? 77 1
   ATOM 1252 HB2 . ASN A 77 ? -0.60400 11.31100 31.80100 1.000 27.84630 H ? A ? 77 1
   ATOM 1253 HB3 . ASN A 77 ? 0.26300 10.14600 32.44500 1.000 27.84630 H ? A ? 77 1
   ATOM 1254 HD21 . ASN A 77 ? -1.51700 12.61300 33.20400 1.000 38.04578 H ? A ? 77 1
   ATOM 1255 HD22 . ASN A 77 ? -1.01600 12.95700 34.56400 1.000 38.04578 H ? A ? 77 1
   ATOM 1256 N A ILE A 78 ? 2.57400 11.06300 29.39100 0.600 19.13338 N ? A ? 78 1
   ATOM 1257 CA A ILE A 78 ? 2.89700 10.34700 28.15500 0.600 18.60922 C ? A ? 78 1
   ATOM 1258 C A ILE A 78 ? 4.38700 10.39400 27.92000 0.600 18.68410 C ? A ? 78 1
   ATOM 1259 O A ILE A 78 ? 5.09200 11.29500 28.39800 0.600 18.24855 O ? A ? 78 1
   ATOM 1260 CB A ILE A 78 ? 2.16200 10.96500 26.93700 0.600 19.36597 C ? A ? 78 1
   ATOM 1261 CG1 A ILE A 78 ? 2.30600 12.49600 26.90700 0.600 20.14306 C ? A ? 78 1
   ATOM 1262 CG2 A ILE A 78 ? 0.69800 10.56400 26.94500 0.600 19.16967 C ? A ? 78 1
   ATOM 1263 CD1 A ILE A 78 ? 2.16100 13.09100 25.50600 0.600 20.90620 C ? A ? 78 1
   ATOM 1264 H A ILE A 78 ? 3.08600 11.73800 29.53600 0.600 22.94777 H ? A ? 78 1
   ATOM 1265 HA A ILE A 78 ? 2.63300 9.41700 28.24000 0.600 22.31878 H ? A ? 78 1
   ATOM 1266 HB A ILE A 78 ? 2.57900 10.61800 26.13300 0.600 23.22687 H ? A ? 78 1
   ATOM 1267 HG12 A ILE A 78 ? 1.61900 12.88700 27.46900 0.600 24.15939 H ? A ? 78 1
   ATOM 1268 HG13 A ILE A 78 ? 3.18500 12.73400 27.24300 0.600 24.15939 H ? A ? 78 1
   ATOM 1269 HG21 A ILE A 78 ? 0.26300 10.94100 26.16400 0.600 22.99131 H ? A ? 78 1
   ATOM 1270 HG22 A ILE A 78 ? 0.63600 9.59600 26.92300 0.600 22.99131 H ? A ? 78 1
   ATOM 1271 HG23 A ILE A 78 ? 0.28200 10.90400 27.75200 0.600 22.99131 H ? A ? 78 1
   ATOM 1272 HD11 A ILE A 78 ? 2.83200 12.69900 24.92500 0.600 25.07515 H ? A ? 78 1
   ATOM 1273 HD12 A ILE A 78 ? 1.27400 12.89100 25.16800 0.600 25.07515 H ? A ? 78 1
   ATOM 1274 HD13 A ILE A 78 ? 2.28800 14.05100 25.55600 0.600 25.07515 H ? A ? 78 1
   ATOM 1275 N B ILE A 78 ? 2.62900 11.00800 29.43600 0.400 19.62802 N ? A ? 78 1
   ATOM 1276 CA B ILE A 78 ? 2.83700 10.40800 28.11800 0.400 19.56063 C ? A ? 78 1
   ATOM 1277 C B ILE A 78 ? 4.32600 10.44900 27.78500 0.400 19.79712 C ? A ? 78 1
   ATOM 1278 O B ILE A 78 ? 4.98200 11.46900 28.02900 0.400 20.15214 O ? A ? 78 1
   ATOM 1279 CB B ILE A 78 ? 1.99700 11.15100 27.06600 0.400 20.33807 C ? A ? 78 1
   ATOM 1280 CG1 B ILE A 78 ? 1.89500 10.36100 25.76100 0.400 21.48413 C ? A ? 78 1
   ATOM 1281 CG2 B ILE A 78 ? 2.58300 12.54100 26.80200 0.400 19.89853 C ? A ? 78 1
   ATOM 1282 CD1 B ILE A 78 ? 0.86300 9.28200 25.75400 0.400 21.92116 C ? A ? 78 1
   ATOM 1283 H B ILE A 78 ? 3.23800 11.57100 29.65900 0.400 23.54133 H ? A ? 78 1
   ATOM 1284 HA B ILE A 78 ? 2.56900 9.47600 28.13000 0.400 23.46046 H ? A ? 78 1
   ATOM 1285 HB B ILE A 78 ? 1.10100 11.24400 27.42300 0.400 24.39340 H ? A ? 78 1
   ATOM 1286 HG12 B ILE A 78 ? 1.67500 10.97700 25.04500 0.400 25.76867 H ? A ? 78 1
   ATOM 1287 HG13 B ILE A 78 ? 2.75300 9.94300 25.58700 0.400 25.76867 H ? A ? 78 1
   ATOM 1288 HG21 B ILE A 78 ? 1.92300 13.07900 26.33900 0.400 23.86594 H ? A ? 78 1
   ATOM 1289 HG22 B ILE A 78 ? 2.81100 12.95300 27.65000 0.400 23.86594 H ? A ? 78 1
   ATOM 1290 HG23 B ILE A 78 ? 3.37900 12.45000 26.25400 0.400 23.86594 H ? A ? 78 1
   ATOM 1291 HD11 B ILE A 78 ? 1.06400 8.64800 26.46000 0.400 26.29311 H ? A ? 78 1
   ATOM 1292 HD12 B ILE A 78 ? -0.00900 9.67800 25.90400 0.400 26.29311 H ? A ? 78 1
   ATOM 1293 HD13 B ILE A 78 ? 0.87900 8.83500 24.89300 0.400 26.29311 H ? A ? 78 1
   ATOM 1294 N . PRO A 79 ? 4.90300 9.38000 27.24000 1.000 19.15650 N ? A ? 79 1
   ATOM 1295 CA . PRO A 79 ? 6.25900 9.48600 26.69300 1.000 16.69799 C ? A ? 79 1
   ATOM 1296 C . PRO A 79 ? 6.25600 10.50900 25.57300 1.000 15.85270 C ? A ? 79 1
   ATOM 1297 O . PRO A 79 ? 5.31400 10.58600 24.77500 1.000 16.78875 O ? A ? 79 1
   ATOM 1298 CB . PRO A 79 ? 6.54000 8.07200 26.17700 1.000 18.33123 C ? A ? 79 1
   ATOM 1299 CG . PRO A 79 ? 5.22100 7.49300 25.93700 1.000 21.17437 C ? A ? 79 1
   ATOM 1300 CD . PRO A 79 ? 4.27400 8.07400 26.94400 1.000 20.07583 C ? A ? 79 1
   ATOM 1301 HA . PRO A 79 ? 6.91800 9.71100 27.36800 1.000 20.02530 H ? A ? 79 1
   ATOM 1302 HB2 . PRO A 79 ? 7.05500 8.11600 25.35600 1.000 21.98519 H ? A ? 79 1
   ATOM 1303 HB3 . PRO A 79 ? 7.02600 7.56500 26.84700 1.000 21.98519 H ? A ? 79 1
   ATOM 1304 HG2 . PRO A 79 ? 4.93300 7.71600 25.03800 1.000 25.39695 H ? A ? 79 1
   ATOM 1305 HG3 . PRO A 79 ? 5.27100 6.53000 26.04000 1.000 25.39695 H ? A ? 79 1
   ATOM 1306 HD2 . PRO A 79 ? 3.38800 8.19000 26.56600 1.000 24.07870 H ? A ? 79 1
   ATOM 1307 HD3 . PRO A 79 ? 4.22500 7.52000 27.73900 1.000 24.07870 H ? A ? 79 1
   ATOM 1308 N . CYS A 80 ? 7.31100 11.31500 25.51600 1.000 15.66968 N ? A ? 80 1
   ATOM 1309 CA . CYS A 80 ? 7.38200 12.32400 24.46800 1.000 15.68485 C ? A ? 80 1
   ATOM 1310 C . CYS A 80 ? 7.30900 11.67800 23.08400 1.000 15.63514 C ? A ? 80 1
   ATOM 1311 O . CYS A 80 ? 6.81500 12.29500 22.13100 1.000 15.67863 O ? A ? 80 1
   ATOM 1312 CB . CYS A 80 ? 8.66600 13.15200 24.62000 1.000 16.02283 C ? A ? 80 1
   ATOM 1313 SG . CYS A 80 ? 8.79200 14.08700 26.13400 1.000 15.51053 S ? A ? 80 1
   ATOM 1314 H . CYS A 80 ? 7.98000 11.29900 26.05700 1.000 18.79132 H ? A ? 80 1
   ATOM 1315 HA . CYS A 80 ? 6.63200 12.93300 24.55500 1.000 18.80953 H ? A ? 80 1
   ATOM 1316 HB2 . CYS A 80 ? 9.42500 12.54800 24.58800 1.000 19.21511 H ? A ? 80 1
   ATOM 1317 HB3 . CYS A 80 ? 8.71200 13.78300 23.88500 1.000 19.21511 H ? A ? 80 1
   ATOM 1318 N . SER A 81 ? 7.80900 10.44800 22.93200 1.000 16.72221 N ? A ? 81 1
   ATOM 1319 CA . SER A 81 ? 7.72800 9.76200 21.64600 1.000 17.76439 C ? A ? 81 1
   ATOM 1320 C . SER A 81 ? 6.29400 9.63000 21.13100 1.000 19.30657 C ? A ? 81 1
   ATOM 1321 O . SER A 81 ? 6.08100 9.58800 19.91200 1.000 19.91446 O ? A ? 81 1
   ATOM 1322 CB . SER A 81 ? 8.37300 8.38200 21.75300 1.000 19.74937 C ? A ? 81 1
   ATOM 1323 OG . SER A 81 ? 7.64800 7.58500 22.62000 1.000 21.08513 O ? A ? 81 1
   ATOM 1324 H . SER A 81 ? 8.19600 9.99600 23.55200 1.000 20.05436 H ? A ? 81 1
   ATOM 1325 HA . SER A 81 ? 8.22000 10.28900 20.99700 1.000 21.30498 H ? A ? 81 1
   ATOM 1326 HB2 . SER A 81 ? 8.38600 7.96700 20.87600 1.000 23.68695 H ? A ? 81 1
   ATOM 1327 HB3 . SER A 81 ? 9.27800 8.47700 22.08900 1.000 23.68695 H ? A ? 81 1
   ATOM 1328 HG . SER A 81 ? 6.88800 7.42800 22.29900 1.000 25.28986 H ? A ? 81 1
   ATOM 1329 N . ALA A 82 ? 5.30600 9.54400 22.02200 1.000 19.21316 N ? A ? 82 1
   ATOM 1330 CA . ALA A 82 ? 3.90900 9.46000 21.58800 1.000 20.28851 C ? A ? 82 1
   ATOM 1331 C . ALA A 82 ? 3.48000 10.68700 20.80700 1.000 20.50926 C ? A ? 82 1
   ATOM 1332 O . ALA A 82 ? 2.51900 10.62500 20.02900 1.000 21.48567 O ? A ? 82 1
   ATOM 1333 CB . ALA A 82 ? 2.99500 9.30300 22.78900 1.000 22.21565 C ? A ? 82 1
   ATOM 1334 H . ALA A 82 ? 5.41400 9.53100 22.87500 1.000 23.04351 H ? A ? 82 1
   ATOM 1335 HA . ALA A 82 ? 3.81500 8.67900 21.02100 1.000 24.33392 H ? A ? 82 1
   ATOM 1336 HB1 . ALA A 82 ? 2.08000 9.21600 22.48000 1.000 26.64650 H ? A ? 82 1
   ATOM 1337 HB2 . ALA A 82 ? 3.25500 8.50800 23.28100 1.000 26.64650 H ? A ? 82 1
   ATOM 1338 HB3 . ALA A 82 ? 3.08000 10.08500 23.35500 1.000 26.64650 H ? A ? 82 1
   ATOM 1339 N . LEU A 83 ? 4.14100 11.81400 21.02300 1.000 19.21600 N ? A ? 83 1
   ATOM 1340 CA . LEU A 83 ? 3.84700 13.05700 20.33400 1.000 19.38884 C ? A ? 83 1
   ATOM 1341 C . LEU A 83 ? 4.36000 13.09700 18.90800 1.000 18.17555 C ? A ? 83 1
   ATOM 1342 O . LEU A 83 ? 4.13100 14.10200 18.23000 1.000 18.32789 O ? A ? 83 1
   ATOM 1343 CB . LEU A 83 ? 4.42000 14.21500 21.14900 1.000 18.80495 C ? A ? 83 1
   ATOM 1344 CG . LEU A 83 ? 3.84300 14.36000 22.55300 1.000 20.21617 C ? A ? 83 1
   ATOM 1345 CD1 . LEU A 83 ? 4.61000 15.35900 23.35700 1.000 21.01011 C ? A ? 83 1
   ATOM 1346 CD2 . LEU A 83 ? 2.38900 14.76600 22.50600 1.000 22.41665 C ? A ? 83 1
   ATOM 1347 H . LEU A 83 ? 4.78700 11.88600 21.58600 1.000 23.04691 H ? A ? 83 1
   ATOM 1348 HA . LEU A 83 ? 2.88600 13.17200 20.27500 1.000 23.25432 H ? A ? 83 1
   ATOM 1349 HB2 . LEU A 83 ? 5.37600 14.08300 21.23800 1.000 22.55366 H ? A ? 83 1
   ATOM 1350 HB3 . LEU A 83 ? 4.24200 15.04100 20.67300 1.000 22.55366 H ? A ? 83 1
   ATOM 1351 HG . LEU A 83 ? 3.91200 13.49600 22.98700 1.000 24.24712 H ? A ? 83 1
   ATOM 1352 HD11 . LEU A 83 ? 4.13500 15.52900 24.18600 1.000 25.19985 H ? A ? 83 1
   ATOM 1353 HD12 . LEU A 83 ? 5.49100 15.00000 23.54900 1.000 25.19985 H ? A ? 83 1
   ATOM 1354 HD13 . LEU A 83 ? 4.69100 16.18000 22.84800 1.000 25.19985 H ? A ? 83 1
   ATOM 1355 HD21 . LEU A 83 ? 2.08500 14.95700 23.40700 1.000 26.88769 H ? A ? 83 1
   ATOM 1356 HD22 . LEU A 83 ? 2.30000 15.55800 21.95200 1.000 26.88769 H ? A ? 83 1
   ATOM 1357 HD23 . LEU A 83 ? 1.87000 14.03900 22.12900 1.000 26.88769 H ? A ? 83 1
   ATOM 1358 N . LEU A 84 ? 5.08300 12.06500 18.46400 1.000 18.47924 N ? A ? 84 1
   ATOM 1359 CA . LEU A 84 ? 5.61600 12.02000 17.11300 1.000 18.29282 C ? A ? 84 1
   ATOM 1360 C . LEU A 84 ? 4.79800 11.12900 16.19000 1.000 19.21959 C ? A ? 84 1
   ATOM 1361 O . LEU A 84 ? 5.11900 11.02500 14.99000 1.000 19.30604 O ? A ? 84 1
   ATOM 1362 CB . LEU A 84 ? 7.05500 11.50800 17.14000 1.000 18.24080 C ? A ? 84 1
   ATOM 1363 CG . LEU A 84 ? 7.99900 12.30900 18.03300 1.000 18.15662 C ? A ? 84 1
   ATOM 1364 CD1 . LEU A 84 ? 9.37800 11.72200 17.88600 1.000 19.96194 C ? A ? 84 1
   ATOM 1365 CD2 . LEU A 84 ? 7.99800 13.77000 17.71300 1.000 17.47676 C ? A ? 84 1
   ATOM 1366 H . LEU A 84 ? 5.27700 11.37400 18.93800 1.000 22.16280 H ? A ? 84 1
   ATOM 1367 HA . LEU A 84 ? 5.61500 12.91900 16.75000 1.000 21.93909 H ? A ? 84 1
   ATOM 1368 HB2 . LEU A 84 ? 7.05100 10.59400 17.46500 1.000 21.87667 H ? A ? 84 1
   ATOM 1369 HB3 . LEU A 84 ? 7.41000 11.53700 16.23800 1.000 21.87667 H ? A ? 84 1
   ATOM 1370 HG . LEU A 84 ? 7.70100 12.25200 18.95400 1.000 21.77565 H ? A ? 84 1
   ATOM 1371 HD11 . LEU A 84 ? 9.97200 12.14700 18.52400 1.000 23.94204 H ? A ? 84 1
   ATOM 1372 HD12 . LEU A 84 ? 9.33500 10.76800 18.05900 1.000 23.94204 H ? A ? 84 1
   ATOM 1373 HD13 . LEU A 84 ? 9.69400 11.88000 16.98300 1.000 23.94204 H ? A ? 84 1
   ATOM 1374 HD21 . LEU A 84 ? 8.69600 14.20600 18.22700 1.000 20.95982 H ? A ? 84 1
   ATOM 1375 HD22 . LEU A 84 ? 8.16500 13.88600 16.76500 1.000 20.95982 H ? A ? 84 1
   ATOM 1376 HD23 . LEU A 84 ? 7.13400 14.14400 17.94500 1.000 20.95982 H ? A ? 84 1
   ATOM 1377 N A SER A 85 ? 3.75600 10.49100 16.71300 0.720 20.62257 N ? A ? 85 1
   ATOM 1378 CA A SER A 85 ? 2.98100 9.53700 15.93200 0.720 20.99025 C ? A ? 85 1
   ATOM 1379 C A SER A 85 ? 2.26800 10.19500 14.75400 0.720 21.20493 C ? A ? 85 1
   ATOM 1380 O A SER A 85 ? 1.92700 11.37900 14.77500 0.720 20.81602 O ? A ? 85 1
   ATOM 1381 CB A SER A 85 ? 1.91900 8.91800 16.84000 0.720 22.26776 C ? A ? 85 1
   ATOM 1382 OG A SER A 85 ? 1.10100 8.04600 16.10500 0.720 22.82020 O ? A ? 85 1
   ATOM 1383 H A SER A 85 ? 3.47600 10.59300 17.52000 0.720 24.73479 H ? A ? 85 1
   ATOM 1384 HA A SER A 85 ? 3.58300 8.86400 15.57700 0.720 25.17601 H ? A ? 85 1
   ATOM 1385 HB2 A SER A 85 ? 2.35600 8.42300 17.55000 0.720 26.70902 H ? A ? 85 1
   ATOM 1386 HB3 A SER A 85 ? 1.37100 9.62500 17.21700 0.720 26.70902 H ? A ? 85 1
   ATOM 1387 HG A SER A 85 ? 0.52700 7.69700 16.60900 0.720 27.37195 H ? A ? 85 1
   ATOM 1388 N B SER A 85 ? 3.76400 10.47200 16.70900 0.280 20.19135 N ? A ? 85 1
   ATOM 1389 CA B SER A 85 ? 3.00400 9.50300 15.93200 0.280 20.44675 C ? A ? 85 1
   ATOM 1390 C B SER A 85 ? 2.27000 10.18100 14.77200 0.280 21.08169 C ? A ? 85 1
   ATOM 1391 O B SER A 85 ? 1.94700 11.36900 14.81200 0.280 20.98198 O ? A ? 85 1
   ATOM 1392 CB B SER A 85 ? 1.95300 8.85400 16.83200 0.280 20.64022 C ? A ? 85 1
   ATOM 1393 OG B SER A 85 ? 1.21700 9.86100 17.52000 0.280 20.56269 O ? A ? 85 1
   ATOM 1394 H B SER A 85 ? 3.48200 10.57100 17.51500 0.280 24.21733 H ? A ? 85 1
   ATOM 1395 HA B SER A 85 ? 3.61000 8.83600 15.57400 0.280 24.52381 H ? A ? 85 1
   ATOM 1396 HB2 B SER A 85 ? 1.34500 8.33000 16.28700 0.280 24.75598 H ? A ? 85 1
   ATOM 1397 HB3 B SER A 85 ? 2.39600 8.28300 17.47900 0.280 24.75598 H ? A ? 85 1
   ATOM 1398 HG B SER A 85 ? 0.65500 9.50500 18.03400 0.280 24.66293 H ? A ? 85 1
   ATOM 1399 N . SER A 86 ? 1.98700 9.39900 13.72800 1.000 21.86777 N ? A ? 86 1
   ATOM 1400 CA . SER A 86 ? 1.14200 9.86000 12.63700 1.000 24.43508 C ? A ? 86 1
   ATOM 1401 C . SER A 86 ? -0.29100 10.08700 13.09400 1.000 24.29581 C ? A ? 86 1
   ATOM 1402 O . SER A 86 ? -0.99800 10.89100 12.48400 1.000 25.62393 O ? A ? 86 1
   ATOM 1403 CB . SER A 86 ? 1.23600 8.86000 11.47500 1.000 26.64166 C ? A ? 86 1
   ATOM 1404 OG . SER A 86 ? 0.63300 7.63600 11.81100 1.000 29.50082 O ? A ? 86 1
   ATOM 1405 H . SER A 86 ? 2.27200 8.59200 13.64400 1.000 26.22903 H ? A ? 86 1
   ATOM 1406 HA . SER A 86 ? 1.45500 10.71300 12.29700 1.000 29.30981 H ? A ? 86 1
   ATOM 1407 HB2 . SER A 86 ? 0.78300 9.23200 10.70200 1.000 31.95770 H ? A ? 86 1
   ATOM 1408 HB3 . SER A 86 ? 2.17100 8.70400 11.26900 1.000 31.95770 H ? A ? 86 1
   ATOM 1409 HG . SER A 86 ? 0.63100 7.12500 11.14400 1.000 35.38870 H ? A ? 86 1
   ATOM 1410 N . ASP A 87 ? -0.72200 9.41700 14.16200 1.000 23.70272 N ? A ? 87 1
   ATOM 1411 CA . ASP A 87 ? -2.02200 9.66100 14.76800 1.000 23.49007 C ? A ? 87 1
   ATOM 1412 C . ASP A 87 ? -1.86100 10.79400 15.77500 1.000 22.38459 C ? A ? 87 1
   ATOM 1413 O . ASP A 87 ? -1.00800 10.71600 16.67200 1.000 22.59364 O ? A ? 87 1
   ATOM 1414 CB . ASP A 87 ? -2.54000 8.40800 15.47500 1.000 25.42857 C ? A ? 87 1
   ATOM 1415 CG . ASP A 87 ? -3.91000 8.61300 16.04600 1.000 27.76382 C ? A ? 87 1
   ATOM 1416 OD1 . ASP A 87 ? -3.98000 9.17100 17.14700 1.000 28.16090 O ? A ? 87 1
   ATOM 1417 OD2 . ASP A 87 ? -4.90400 8.24300 15.39200 1.000 31.07909 O ? A ? 87 1
   ATOM 1418 H . ASP A 87 ? -0.26800 8.80500 14.55900 1.000 28.43098 H ? A ? 87 1
   ATOM 1419 HA . ASP A 87 ? -2.67100 9.90500 14.08900 1.000 28.17580 H ? A ? 87 1
   ATOM 1420 HB2 . ASP A 87 ? -2.58200 7.67700 14.83900 1.000 30.50199 H ? A ? 87 1
   ATOM 1421 HB3 . ASP A 87 ? -1.93900 8.18100 16.20200 1.000 30.50199 H ? A ? 87 1
   ATOM 1422 N . ILE A 88 ? -2.65900 11.86200 15.61500 1.000 21.73279 N ? A ? 88 1
   ATOM 1423 CA . ILE A 88 ? -2.48200 13.07000 16.42000 1.000 20.54638 C ? A ? 88 1
   ATOM 1424 C . ILE A 88 ? -3.13600 12.99800 17.79600 1.000 19.56132 C ? A ? 88 1
   ATOM 1425 O . ILE A 88 ? -3.06800 13.98000 18.54300 1.000 18.35253 O ? A ? 88 1
   ATOM 1426 CB . ILE A 88 ? -2.90200 14.32300 15.61500 1.000 20.01814 C ? A ? 88 1
   ATOM 1427 CG1 . ILE A 88 ? -4.42600 14.32700 15.37000 1.000 20.74857 C ? A ? 88 1
   ATOM 1428 CG2 . ILE A 88 ? -2.09600 14.41400 14.30600 1.000 21.03108 C ? A ? 88 1
   ATOM 1429 CD1 . ILE A 88 ? -4.93500 15.66900 14.88400 1.000 21.64226 C ? A ? 88 1
   ATOM 1430 H . ILE A 88 ? -3.30400 11.90700 15.04800 1.000 26.06705 H ? A ? 88 1
   ATOM 1431 HA . ILE A 88 ? -1.53900 13.17600 16.62000 1.000 24.64337 H ? A ? 88 1
   ATOM 1432 HB . ILE A 88 ? -2.69700 15.11500 16.13500 1.000 24.00948 H ? A ? 88 1
   ATOM 1433 HG12 . ILE A 88 ? -4.64100 13.66200 14.69700 1.000 24.88600 H ? A ? 88 1
   ATOM 1434 HG13 . ILE A 88 ? -4.88000 14.11600 16.20100 1.000 24.88600 H ? A ? 88 1
   ATOM 1435 HG21 . ILE A 88 ? -2.32500 15.24000 13.85100 1.000 25.22501 H ? A ? 88 1
   ATOM 1436 HG22 . ILE A 88 ? -1.14900 14.40500 14.51600 1.000 25.22501 H ? A ? 88 1
   ATOM 1437 HG23 . ILE A 88 ? -2.31700 13.65500 13.74500 1.000 25.22501 H ? A ? 88 1
   ATOM 1438 HD11 . ILE A 88 ? -5.90000 15.62600 14.78900 1.000 25.95842 H ? A ? 88 1
   ATOM 1439 HD12 . ILE A 88 ? -4.69700 16.35100 15.53200 1.000 25.95842 H ? A ? 88 1
   ATOM 1440 HD13 . ILE A 88 ? -4.52800 15.87000 14.02700 1.000 25.95842 H ? A ? 88 1
   ATOM 1441 N . THR A 89 ? -3.70200 11.85900 18.19500 1.000 20.23806 N ? A ? 89 1
   ATOM 1442 CA . THR A 89 ? -4.43700 11.81300 19.46200 1.000 20.82173 C ? A ? 89 1
   ATOM 1443 C . THR A 89 ? -3.61700 12.33100 20.64400 1.000 19.80123 C ? A ? 89 1
   ATOM 1444 O . THR A 89 ? -4.09600 13.16800 21.42800 1.000 19.67318 O ? A ? 89 1
   ATOM 1445 CB . THR A 89 ? -4.88500 10.37700 19.75800 1.000 23.63107 C ? A ? 89 1
   ATOM 1446 OG1 . THR A 89 ? -5.78100 9.95000 18.73400 1.000 25.67149 O ? A ? 89 1
   ATOM 1447 CG2 . THR A 89 ? -5.60700 10.33800 21.10600 1.000 24.13060 C ? A ? 89 1
   ATOM 1448 H . THR A 89 ? -3.67600 11.11600 17.76300 1.000 24.27339 H ? A ? 89 1
   ATOM 1449 HA . THR A 89 ? -5.21300 12.38600 19.36000 1.000 24.97378 H ? A ? 89 1
   ATOM 1450 HB . THR A 89 ? -4.12000 9.78200 19.79000 1.000 28.34500 H ? A ? 89 1
   ATOM 1451 HG1 . THR A 89 ? -5.40000 9.98500 17.98600 1.000 30.79350 H ? A ? 89 1
   ATOM 1452 HG21 . THR A 89 ? -6.16600 9.54700 21.15900 1.000 28.94443 H ? A ? 89 1
   ATOM 1453 HG22 . THR A 89 ? -4.96000 10.31600 21.82800 1.000 28.94443 H ? A ? 89 1
   ATOM 1454 HG23 . THR A 89 ? -6.16400 11.12500 21.20600 1.000 28.94443 H ? A ? 89 1
   ATOM 1455 N . ALA A 90 ? -2.39800 11.79300 20.83400 1.000 20.11823 N ? A ? 90 1
   ATOM 1456 CA . ALA A 90 ? -1.65600 12.17500 22.02800 1.000 20.16828 C ? A ? 90 1
   ATOM 1457 C . ALA A 90 ? -1.31300 13.66200 21.99700 1.000 18.23139 C ? A ? 90 1
   ATOM 1458 O . ALA A 90 ? -1.39300 14.33900 23.02100 1.000 18.83023 O ? A ? 90 1
   ATOM 1459 CB . ALA A 90 ? -0.40300 11.33200 22.17100 1.000 21.33828 C ? A ? 90 1
   ATOM 1460 H . ALA A 90 ? -2.00700 11.23500 20.30900 1.000 24.12959 H ? A ? 90 1
   ATOM 1461 HA . ALA A 90 ? -2.20600 12.00400 22.80800 1.000 24.18965 H ? A ? 90 1
   ATOM 1462 HB1 . ALA A 90 ? 0.08300 11.62000 22.96000 1.000 25.59364 H ? A ? 90 1
   ATOM 1463 HB2 . ALA A 90 ? -0.65800 10.40000 22.26100 1.000 25.59364 H ? A ? 90 1
   ATOM 1464 HB3 . ALA A 90 ? 0.14900 11.45000 21.38200 1.000 25.59364 H ? A ? 90 1
   ATOM 1465 N . SER A 91 ? -0.88900 14.19900 20.84400 1.000 17.06270 N ? A ? 91 1
   ATOM 1466 CA . SER A 91 ? -0.56800 15.62100 20.77900 1.000 16.53934 C ? A ? 91 1
   ATOM 1467 C . SER A 91 ? -1.81100 16.48300 21.06300 1.000 14.93232 C ? A ? 91 1
   ATOM 1468 O . SER A 91 ? -1.74900 17.50400 21.75900 1.000 15.87277 O ? A ? 91 1
   ATOM 1469 CB . SER A 91 ? -0.01100 15.95100 19.40200 1.000 16.85764 C ? A ? 91 1
   ATOM 1470 OG . SER A 91 ? 1.36000 15.62300 19.31300 1.000 16.06391 O ? A ? 91 1
   ATOM 1471 H . SER A 91 ? -0.78200 13.76900 20.10700 1.000 20.46296 H ? A ? 91 1
   ATOM 1472 HA . SER A 91 ? 0.10300 15.82700 21.44800 1.000 19.83493 H ? A ? 91 1
   ATOM 1473 HB2 . SER A 91 ? -0.50000 15.44200 18.73600 1.000 20.21688 H ? A ? 91 1
   ATOM 1474 HB3 . SER A 91 ? -0.11900 16.90100 19.23900 1.000 20.21688 H ? A ? 91 1
   ATOM 1475 HG . SER A 91 ? 1.46900 14.80200 19.44900 1.000 19.26440 H ? A ? 91 1
   ATOM 1476 N . VAL A 92 ? -2.95200 16.09400 20.52400 1.000 15.95682 N ? A ? 92 1
   ATOM 1477 CA . VAL A 92 ? -4.17000 16.87200 20.76000 1.000 16.20107 C ? A ? 92 1
   ATOM 1478 C . VAL A 92 ? -4.55300 16.83600 22.23000 1.000 16.80404 C ? A ? 92 1
   ATOM 1479 O . VAL A 92 ? -4.87100 17.86300 22.83200 1.000 17.15329 O ? A ? 92 1
   ATOM 1480 CB . VAL A 92 ? -5.32000 16.36400 19.87700 1.000 17.78404 C ? A ? 92 1
   ATOM 1481 CG1 . VAL A 92 ? -6.63400 16.95900 20.35600 1.000 18.56701 C ? A ? 92 1
   ATOM 1482 CG2 . VAL A 92 ? -5.03200 16.64900 18.40200 1.000 18.51980 C ? A ? 92 1
   ATOM 1483 H . VAL A 92 ? -3.05400 15.39900 20.02700 1.000 19.13589 H ? A ? 92 1
   ATOM 1484 HA . VAL A 92 ? -3.98600 17.79400 20.51800 1.000 19.42899 H ? A ? 92 1
   ATOM 1485 HB . VAL A 92 ? -5.40200 15.40000 19.95100 1.000 21.32856 H ? A ? 92 1
   ATOM 1486 HG11 . VAL A 92 ? -7.28300 16.91300 19.63700 1.000 22.26813 H ? A ? 92 1
   ATOM 1487 HG12 . VAL A 92 ? -6.95000 16.45300 21.12100 1.000 22.26813 H ? A ? 92 1
   ATOM 1488 HG13 . VAL A 92 ? -6.48700 17.88400 20.61000 1.000 22.26813 H ? A ? 92 1
   ATOM 1489 HG21 . VAL A 92 ? -5.77700 16.33100 17.86800 1.000 22.21147 H ? A ? 92 1
   ATOM 1490 HG22 . VAL A 92 ? -4.92200 17.60500 18.28100 1.000 22.21147 H ? A ? 92 1
   ATOM 1491 HG23 . VAL A 92 ? -4.21900 16.18700 18.14400 1.000 22.21147 H ? A ? 92 1
   ATOM 1492 N . ASN A 93 ? -4.53000 15.64800 22.83400 1.000 17.55323 N ? A ? 93 1
   ATOM 1493 CA . ASN A 93 ? -4.96400 15.55500 24.22700 1.000 18.54218 C ? A ? 93 1
   ATOM 1494 C . ASN A 93 ? -4.04800 16.35800 25.13400 1.000 17.38653 C ? A ? 93 1
   ATOM 1495 O . ASN A 93 ? -4.50600 17.02900 26.05100 1.000 18.29886 O ? A ? 93 1
   ATOM 1496 CB . ASN A 93 ? -5.02600 14.09300 24.67900 1.000 21.00970 C ? A ? 93 1
   ATOM 1497 CG . ASN A 93 ? -6.13100 13.34500 24.00400 1.000 24.40154 C ? A ? 93 1
   ATOM 1498 OD1 . ASN A 93 ? -6.98800 13.95300 23.38100 1.000 26.38229 O ? A ? 93 1
   ATOM 1499 ND2 . ASN A 93 ? -6.14300 12.02900 24.16300 1.000 26.96149 N ? A ? 93 1
   ATOM 1500 H . ASN A 93 ? -4.27600 14.90900 22.47500 1.000 21.05158 H ? A ? 93 1
   ATOM 1501 HA . ASN A 93 ? -5.86100 15.91800 24.29600 1.000 22.23833 H ? A ? 93 1
   ATOM 1502 HB2 . ASN A 93 ? -4.18700 13.65600 24.46200 1.000 25.19935 H ? A ? 93 1
   ATOM 1503 HB3 . ASN A 93 ? -5.17800 14.06100 25.63600 1.000 25.19935 H ? A ? 93 1
   ATOM 1504 HD21 . ASN A 93 ? -6.76000 11.55700 23.79300 1.000 32.34150 H ? A ? 93 1
   ATOM 1505 HD22 . ASN A 93 ? -5.53500 11.64700 24.63500 1.000 32.34150 H ? A ? 93 1
   ATOM 1506 N . CYS A 94 ? -2.74600 16.35200 24.84800 1.000 16.13467 N ? A ? 94 1
   ATOM 1507 CA . CYS A 94 ? -1.81400 17.15100 25.64000 1.000 16.03437 C ? A ? 94 1
   ATOM 1508 C . CYS A 94 ? -2.01900 18.64400 25.37000 1.000 15.06495 C ? A ? 94 1
   ATOM 1509 O . CYS A 94 ? -2.02200 19.45000 26.31000 1.000 17.80907 O ? A ? 94 1
   ATOM 1510 CB . CYS A 94 ? -0.37500 16.71300 25.34800 1.000 15.84392 C ? A ? 94 1
   ATOM 1511 SG . CYS A 94 ? 0.85200 17.42800 26.43000 1.000 16.85707 S ? A ? 94 1
   ATOM 1512 H . CYS A 94 ? -2.38300 15.90200 24.21200 1.000 19.34931 H ? A ? 94 1
   ATOM 1513 HA . CYS A 94 ? -1.97300 17.00000 26.58500 1.000 19.22895 H ? A ? 94 1
   ATOM 1514 HB2 . CYS A 94 ? -0.32100 15.74900 25.44100 1.000 19.00041 H ? A ? 94 1
   ATOM 1515 HB3 . CYS A 94 ? -0.15200 16.97200 24.44000 1.000 19.00041 H ? A ? 94 1
   ATOM 1516 N . ALA A 95 ? -2.20500 19.02500 24.10100 1.000 14.65209 N ? A ? 95 1
   ATOM 1517 CA . ALA A 95 ? -2.43900 20.44100 23.77400 1.000 14.31217 C ? A ? 95 1
   ATOM 1518 C . ALA A 95 ? -3.68300 20.97200 24.46500 1.000 14.64029 C ? A ? 95 1
   ATOM 1519 O . ALA A 95 ? -3.70300 22.13700 24.87700 1.000 14.89381 O ? A ? 95 1
   ATOM 1520 CB . ALA A 95 ? -2.57400 20.63200 22.26100 1.000 15.78318 C ? A ? 95 1
   ATOM 1521 H . ALA A 95 ? -2.20200 18.49700 23.42200 1.000 17.57022 H ? A ? 95 1
   ATOM 1522 HA . ALA A 95 ? -1.67100 20.94700 24.08000 1.000 17.16232 H ? A ? 95 1
   ATOM 1523 HB1 . ALA A 95 ? -2.70100 21.57400 22.07200 1.000 18.92752 H ? A ? 95 1
   ATOM 1524 HB2 . ALA A 95 ? -1.76500 20.31400 21.83000 1.000 18.92752 H ? A ? 95 1
   ATOM 1525 HB3 . ALA A 95 ? -3.33900 20.12500 21.94600 1.000 18.92752 H ? A ? 95 1
   ATOM 1526 N . LYS A 96 ? -4.71400 20.12600 24.61400 1.000 14.89309 N ? A ? 96 1
   ATOM 1527 CA . LYS A 96 ? -5.90600 20.57100 25.32700 1.000 16.50111 C ? A ? 96 1
   ATOM 1528 C . LYS A 96 ? -5.58900 20.91400 26.78400 1.000 16.70779 C ? A ? 96 1
   ATOM 1529 O . LYS A 96 ? -6.12500 21.88600 27.33800 1.000 18.12623 O ? A ? 96 1
   ATOM 1530 CB . LYS A 96 ? -7.00800 19.51000 25.26000 1.000 16.96156 C ? A ? 96 1
   ATOM 1531 CG . LYS A 96 ? -7.68500 19.42300 23.89500 1.000 18.15328 C ? A ? 96 1
   ATOM 1532 CD . LYS A 96 ? -8.70200 18.28400 23.81300 1.000 19.08462 C ? A ? 96 1
   ATOM 1533 CE . LYS A 96 ? -9.42000 18.26300 22.48900 1.000 20.07694 C ? A ? 96 1
   ATOM 1534 NZ . LYS A 96 ? -10.36400 17.12400 22.40300 1.000 22.28188 N ? A ? 96 1
   ATOM 1535 H . LYS A 96 ? -4.74200 19.31900 24.31900 1.000 17.85942 H ? A ? 96 1
   ATOM 1536 HA . LYS A 96 ? -6.23800 21.37100 24.88900 1.000 19.78905 H ? A ? 96 1
   ATOM 1537 HB2 . LYS A 96 ? -6.62000 18.64300 25.45600 1.000 20.34158 H ? A ? 96 1
   ATOM 1538 HB3 . LYS A 96 ? -7.69000 19.72400 25.91600 1.000 20.34158 H ? A ? 96 1
   ATOM 1539 HG2 . LYS A 96 ? -8.15100 20.25500 23.71900 1.000 21.77165 H ? A ? 96 1
   ATOM 1540 HG3 . LYS A 96 ? -7.00900 19.27100 23.21600 1.000 21.77165 H ? A ? 96 1
   ATOM 1541 HD2 . LYS A 96 ? -8.24200 17.43600 23.92100 1.000 22.88925 H ? A ? 96 1
   ATOM 1542 HD3 . LYS A 96 ? -9.36300 18.39400 24.51400 1.000 22.88925 H ? A ? 96 1
   ATOM 1543 HE2 . LYS A 96 ? -9.92400 19.08600 22.38400 1.000 24.08004 H ? A ? 96 1
   ATOM 1544 HE3 . LYS A 96 ? -8.77200 18.17700 21.77300 1.000 24.08004 H ? A ? 96 1
   ATOM 1545 HZ1 . LYS A 96 ? -9.92300 16.35600 22.49000 1.000 26.72596 H ? A ? 96 1
   ATOM 1546 HZ2 . LYS A 96 ? -10.97200 17.18300 23.05000 1.000 26.72596 H ? A ? 96 1
   ATOM 1547 HZ3 . LYS A 96 ? -10.77800 17.13200 21.61500 1.000 26.72596 H ? A ? 96 1
   ATOM 1548 N . LYS A 97 ? -4.73500 20.12500 27.42100 1.000 15.93911 N ? A ? 97 1
   ATOM 1549 CA . LYS A 97 ? -4.32100 20.43800 28.78800 1.000 16.75279 C ? A ? 97 1
   ATOM 1550 C . LYS A 97 ? -3.47800 21.72300 28.82400 1.000 16.39065 C ? A ? 97 1
   ATOM 1551 O . LYS A 97 ? -3.74800 22.62100 29.62800 1.000 17.04227 O ? A ? 97 1
   ATOM 1552 CB . LYS A 97 ? -3.54800 19.26800 29.38600 1.000 18.96214 C ? A ? 97 1
   ATOM 1553 CG . LYS A 97 ? -3.02800 19.53000 30.76300 1.000 24.66187 C ? A ? 97 1
   ATOM 1554 CD . LYS A 97 ? -2.71400 18.26500 31.61400 1.000 29.04858 C ? A ? 97 1
   ATOM 1555 CE . LYS A 97 ? -2.67700 18.68800 33.10400 1.000 32.25163 C ? A ? 97 1
   ATOM 1556 NZ . LYS A 97 ? -2.11900 17.74300 34.10600 1.000 34.58252 N ? A ? 97 1
   ATOM 1557 H . LYS A 97 ? -4.38400 19.41100 27.09400 1.000 19.11464 H ? A ? 97 1
   ATOM 1558 HA . LYS A 97 ? -5.11200 20.57800 29.33300 1.000 20.09106 H ? A ? 97 1
   ATOM 1559 HB2 . LYS A 97 ? -4.13600 18.49800 29.43300 1.000 22.74228 H ? A ? 97 1
   ATOM 1560 HB3 . LYS A 97 ? -2.78900 19.07200 28.81400 1.000 22.74228 H ? A ? 97 1
   ATOM 1561 HG2 . LYS A 97 ? -2.20400 20.03700 30.68700 1.000 29.58195 H ? A ? 97 1
   ATOM 1562 HG3 . LYS A 97 ? -3.69100 20.04600 31.24700 1.000 29.58195 H ? A ? 97 1
   ATOM 1563 HD2 . LYS A 97 ? -3.40600 17.59700 31.48900 1.000 34.84601 H ? A ? 97 1
   ATOM 1564 HD3 . LYS A 97 ? -1.85100 17.90000 31.36500 1.000 34.84601 H ? A ? 97 1
   ATOM 1565 HE2 . LYS A 97 ? -2.14500 19.49700 33.16500 1.000 38.68966 H ? A ? 97 1
   ATOM 1566 HE3 . LYS A 97 ? -3.59000 18.87000 33.37800 1.000 38.68966 H ? A ? 97 1
   ATOM 1567 HZ1 . LYS A 97 ? -2.16600 18.09900 34.92000 1.000 41.48673 H ? A ? 97 1
   ATOM 1568 HZ2 . LYS A 97 ? -2.58100 16.98200 34.09700 1.000 41.48673 H ? A ? 97 1
   ATOM 1569 HZ3 . LYS A 97 ? -1.26800 17.56600 33.91700 1.000 41.48673 H ? A ? 97 1
   ATOM 1570 N . ILE A 98 ? -2.52800 21.86300 27.88800 1.000 15.38664 N ? A ? 98 1
   ATOM 1571 CA . ILE A 98 ? -1.67700 23.06100 27.83600 1.000 15.44187 C ? A ? 98 1
   ATOM 1572 C . ILE A 98 ? -2.49500 24.34000 27.69700 1.000 14.40802 C ? A ? 98 1
   ATOM 1573 O . ILE A 98 ? -2.29500 25.32200 28.43500 1.000 15.04818 O ? A ? 98 1
   ATOM 1574 CB . ILE A 98 ? -0.64600 22.94900 26.70500 1.000 14.41998 C ? A ? 98 1
   ATOM 1575 CG1 . ILE A 98 ? 0.31600 21.78300 27.03900 1.000 16.15135 C ? A ? 98 1
   ATOM 1576 CG2 . ILE A 98 ? 0.14600 24.24400 26.51000 1.000 15.03941 C ? A ? 98 1
   ATOM 1577 CD1 . ILE A 98 ? 1.23100 21.36400 25.88700 1.000 17.29538 C ? A ? 98 1
   ATOM 1578 H . ILE A 98 ? -2.35600 21.28400 27.27600 1.000 18.45167 H ? A ? 98 1
   ATOM 1579 HA . ILE A 98 ? -1.20900 23.10700 28.68400 1.000 18.51795 H ? A ? 98 1
   ATOM 1580 HB . ILE A 98 ? -1.11900 22.78000 25.87600 1.000 17.29169 H ? A ? 98 1
   ATOM 1581 HG12 . ILE A 98 ? 0.88300 22.05200 27.77900 1.000 19.36933 H ? A ? 98 1
   ATOM 1582 HG13 . ILE A 98 ? -0.21200 21.00800 27.28900 1.000 19.36933 H ? A ? 98 1
   ATOM 1583 HG21 . ILE A 98 ? 0.91200 24.06300 25.94400 1.000 18.03500 H ? A ? 98 1
   ATOM 1584 HG22 . ILE A 98 ? -0.42700 24.90400 26.08900 1.000 18.03500 H ? A ? 98 1
   ATOM 1585 HG23 . ILE A 98 ? 0.44200 24.56600 27.37500 1.000 18.03500 H ? A ? 98 1
   ATOM 1586 HD11 . ILE A 98 ? 1.71000 20.56000 26.14000 1.000 20.74217 H ? A ? 98 1
   ATOM 1587 HD12 . ILE A 98 ? 0.69000 21.19400 25.10000 1.000 20.74217 H ? A ? 98 1
   ATOM 1588 HD13 . ILE A 98 ? 1.86000 22.08100 25.70700 1.000 20.74217 H ? A ? 98 1
   ATOM 1589 N . VAL A 99 ? -3.41200 24.35300 26.72800 1.000 14.34891 N ? A ? 99 1
   ATOM 1590 CA . VAL A 99 ? -4.17800 25.55900 26.41600 1.000 14.19542 C ? A ? 99 1
   ATOM 1591 C . VAL A 99 ? -5.16700 25.92500 27.51000 1.000 15.11033 C ? A ? 99 1
   ATOM 1592 O . VAL A 99 ? -5.65300 27.05400 27.51700 1.000 16.82434 O ? A ? 99 1
   ATOM 1593 CB . VAL A 99 ? -4.88400 25.41000 25.05800 1.000 14.81750 C ? A ? 99 1
   ATOM 1594 CG1 . VAL A 99 ? -6.07900 24.51200 25.18600 1.000 15.91613 C ? A ? 99 1
   ATOM 1595 CG2 . VAL A 99 ? -5.25900 26.72100 24.44800 1.000 14.88967 C ? A ? 99 1
   ATOM 1596 H . VAL A 99 ? -3.60900 23.67500 26.23700 1.000 17.20640 H ? A ? 99 1
   ATOM 1597 HA . VAL A 99 ? -3.56000 26.30400 26.33900 1.000 17.02222 H ? A ? 99 1
   ATOM 1598 HB . VAL A 99 ? -4.25100 25.00200 24.44600 1.000 17.76871 H ? A ? 99 1
   ATOM 1599 HG11 . VAL A 99 ? -6.36200 24.23500 24.30100 1.000 19.08707 H ? A ? 99 1
   ATOM 1600 HG12 . VAL A 99 ? -5.83500 23.73600 25.71400 1.000 19.08707 H ? A ? 99 1
   ATOM 1601 HG13 . VAL A 99 ? -6.79400 24.99900 25.62500 1.000 19.08707 H ? A ? 99 1
   ATOM 1602 HG21 . VAL A 99 ? -5.67900 26.56100 23.58800 1.000 17.85532 H ? A ? 99 1
   ATOM 1603 HG22 . VAL A 99 ? -5.87900 27.17900 25.03800 1.000 17.85532 H ? A ? 99 1
   ATOM 1604 HG23 . VAL A 99 ? -4.45800 27.25600 24.33000 1.000 17.85532 H ? A ? 99 1
   ATOM 1605 N . SER A 100 ? -5.43200 25.02400 28.44100 1.000 16.58999 N ? A ? 100 1
   ATOM 1606 CA . SER A 100 ? -6.37800 25.21000 29.52400 1.000 17.66831 C ? A ? 100 1
   ATOM 1607 C . SER A 100 ? -5.71800 25.71200 30.78900 1.000 20.18796 C ? A ? 100 1
   ATOM 1608 O . SER A 100 ? -6.41400 25.99600 31.76000 1.000 22.02379 O ? A ? 100 1
   ATOM 1609 CB . SER A 100 ? -7.08800 23.89200 29.83900 1.000 18.70491 C ? A ? 100 1
   ATOM 1610 OG . SER A 100 ? -7.83100 23.47500 28.71700 1.000 20.81572 O ? A ? 100 1
   ATOM 1611 H . SER A 100 ? -5.05400 24.25200 28.46700 1.000 19.89569 H ? A ? 100 1
   ATOM 1612 HA . SER A 100 ? -7.04300 25.85600 29.24100 1.000 21.18968 H ? A ? 100 1
   ATOM 1613 HB2 . SER A 100 ? -6.42800 23.21600 30.05500 1.000 22.43360 H ? A ? 100 1
   ATOM 1614 HB3 . SER A 100 ? -7.68800 24.02300 30.59000 1.000 22.43360 H ? A ? 100 1
   ATOM 1615 HG . SER A 100 ? -7.32000 23.36300 28.06000 1.000 24.96657 H ? A ? 100 1
   ATOM 1616 N . ASP A 101 ? -4.39500 25.83600 30.77600 1.000 19.52854 N ? A ? 101 1
   ATOM 1617 CA . ASP A 101 ? -3.60500 26.08500 32.01200 1.000 21.33110 C ? A ? 101 1
   ATOM 1618 C . ASP A 101 ? -3.41900 27.53800 32.40900 1.000 21.72935 C ? A ? 101 1
   ATOM 1619 O . ASP A 101 ? -2.72200 27.75900 33.40300 1.000 23.36338 O ? A ? 101 1
   ATOM 1620 CB . ASP A 101 ? -2.25000 25.40100 31.88700 1.000 23.42705 C ? A ? 101 1
   ATOM 1621 CG . ASP A 101 ? -1.81100 24.83300 33.22100 1.000 26.91721 C ? A ? 101 1
   ATOM 1622 OD1 . ASP A 101 ? -2.64000 24.22700 33.91500 1.000 30.80916 O ? A ? 101 1
   ATOM 1623 OD2 . ASP A 101 ? -0.67900 25.04800 33.56500 1.000 24.82108 O ? A ? 101 1
   ATOM 1624 H . ASP A 101 ? -3.82300 25.76900 29.91400 1.000 23.42196 H ? A ? 101 1
   ATOM 1625 HA . ASP A 101 ? -4.14000 25.60000 32.82500 1.000 25.58503 H ? A ? 101 1
   ATOM 1626 HB2 . ASP A 101 ? -2.31600 24.59300 31.16000 1.000 28.10017 H ? A ? 101 1
   ATOM 1627 HB3 . ASP A 101 ? -1.50800 26.11900 31.54300 1.000 28.10017 H ? A ? 101 1
   ATOM 1628 N . GLY A 102 ? -3.93800 28.49500 31.64900 1.000 19.71316 N ? A ? 102 1
   ATOM 1629 CA . GLY A 102 ? -3.98900 29.86500 32.13100 1.000 20.31392 C ? A ? 102 1
   ATOM 1630 C . GLY A 102 ? -3.72300 30.91200 31.06800 1.000 18.05078 C ? A ? 102 1
   ATOM 1631 O . GLY A 102 ? -4.32000 31.99600 31.06200 1.000 19.45882 O ? A ? 102 1
   ATOM 1632 H . GLY A 102 ? -4.27900 28.37600 30.86900 1.000 23.64350 H ? A ? 102 1
   ATOM 1633 HA2 . GLY A 102 ? -4.87000 30.03400 32.50100 1.000 24.36441 H ? A ? 102 1
   ATOM 1634 HA3 . GLY A 102 ? -3.32600 29.97600 32.83000 1.000 24.36441 H ? A ? 102 1
   ATOM 1635 N . ASN A 103 ? -2.77800 30.64300 30.18300 1.000 16.44821 N ? A ? 103 1
   ATOM 1636 CA . ASN A 103 ? -2.38100 31.63700 29.18700 1.000 16.21593 C ? A ? 103 1
   ATOM 1637 C . ASN A 103 ? -2.87700 31.30000 27.78300 1.000 14.55790 C ? A ? 103 1
   ATOM 1638 O . ASN A 103 ? -2.45500 31.93600 26.80400 1.000 14.41212 O ? A ? 103 1
   ATOM 1639 CB . ASN A 103 ? -0.86400 31.69800 29.24800 1.000 18.50933 C ? A ? 103 1
   ATOM 1640 CG . ASN A 103 ? -0.35000 32.41300 30.47200 1.000 19.69064 C ? A ? 103 1
   ATOM 1641 OD1 . ASN A 103 ? -1.07100 33.14700 31.15300 1.000 21.00422 O ? A ? 103 1
   ATOM 1642 ND2 . ASN A 103 ? 0.84200 32.05000 30.84400 1.000 21.75800 N ? A ? 103 1
   ATOM 1643 H . ASN A 103 ? -2.35100 29.89800 30.13500 1.000 19.72556 H ? A ? 103 1
   ATOM 1644 HA . ASN A 103 ? -2.75700 32.51000 29.38000 1.000 19.44683 H ? A ? 103 1
   ATOM 1645 HB2 . ASN A 103 ? -0.51300 30.79400 29.26100 1.000 22.19891 H ? A ? 103 1
   ATOM 1646 HB3 . ASN A 103 ? -0.53600 32.17000 28.46600 1.000 22.19891 H ? A ? 103 1
   ATOM 1647 HD21 . ASN A 103 ? 1.26600 31.44800 30.40000 1.000 26.09731 H ? A ? 103 1
   ATOM 1648 HD22 . ASN A 103 ? 1.20600 32.41100 31.53400 1.000 26.09731 H ? A ? 103 1
   ATOM 1649 N . GLY A 104 ? -3.80600 30.35900 27.66900 1.000 13.89083 N ? A ? 104 1
   ATOM 1650 CA . GLY A 104 ? -4.34900 30.06300 26.37200 1.000 12.24039 C ? A ? 104 1
   ATOM 1651 C . GLY A 104 ? -3.25300 29.63700 25.39500 1.000 12.46382 C ? A ? 104 1
   ATOM 1652 O . GLY A 104 ? -2.30800 28.92900 25.75600 1.000 13.99820 O ? A ? 104 1
   ATOM 1653 H . GLY A 104 ? -4.12700 29.89300 28.31700 1.000 16.65670 H ? A ? 104 1
   ATOM 1654 HA2 . GLY A 104 ? -4.99500 29.34400 26.44600 1.000 14.67618 H ? A ? 104 1
   ATOM 1655 HA3 . GLY A 104 ? -4.79100 30.85000 26.01700 1.000 14.67618 H ? A ? 104 1
   ATOM 1656 N . MET A 105 ? -3.39300 30.02400 24.12800 1.000 12.93815 N ? A ? 105 1
   ATOM 1657 CA . MET A 105 ? -2.44900 29.58000 23.10500 1.000 11.19130 C ? A ? 105 1
   ATOM 1658 C . MET A 105 ? -1.17500 30.39800 23.14500 1.000 11.90864 C ? A ? 105 1
   ATOM 1659 O . MET A 105 ? -0.23800 30.05100 22.42800 1.000 12.27470 O ? A ? 105 1
   ATOM 1660 CB . MET A 105 ? -3.14400 29.68800 21.74700 1.000 12.57467 C ? A ? 105 1
   ATOM 1661 CG . MET A 105 ? -4.13700 28.53000 21.47700 1.000 13.49977 C ? A ? 105 1
   ATOM 1662 SD . MET A 105 ? -4.56500 28.28000 19.75500 1.000 13.43726 S ? A ? 105 1
   ATOM 1663 CE . MET A 105 ? -3.11500 27.51600 19.18500 1.000 13.57545 C ? A ? 105 1
   ATOM 1664 H . MET A 105 ? -4.01900 30.53800 23.83900 1.000 15.51350 H ? A ? 105 1
   ATOM 1665 HA . MET A 105 ? -2.20300 28.64900 23.22700 1.000 13.41727 H ? A ? 105 1
   ATOM 1666 HB2 . MET A 105 ? -3.64100 30.52100 21.71400 1.000 15.07731 H ? A ? 105 1
   ATOM 1667 HB3 . MET A 105 ? -2.47200 29.67500 21.04800 1.000 15.07731 H ? A ? 105 1
   ATOM 1668 HG2 . MET A 105 ? -3.74100 27.70500 21.80000 1.000 16.18744 H ? A ? 105 1
   ATOM 1669 HG3 . MET A 105 ? -4.96000 28.71300 21.95700 1.000 16.18744 H ? A ? 105 1
   ATOM 1670 HE1 . MET A 105 ? -3.23100 27.27300 18.25400 1.000 16.27825 H ? A ? 105 1
   ATOM 1671 HE2 . MET A 105 ? -2.37500 28.13600 19.27500 1.000 16.27825 H ? A ? 105 1
   ATOM 1672 HE3 . MET A 105 ? -2.94700 26.72200 19.71600 1.000 16.27825 H ? A ? 105 1
   ATOM 1673 N . ASN A 106 ? -1.06500 31.36200 24.08200 1.000 13.34014 N ? A ? 106 1
   ATOM 1674 CA . ASN A 106 ? 0.23800 32.00600 24.25200 1.000 13.72784 C ? A ? 106 1
   ATOM 1675 C . ASN A 106 ? 1.29200 31.02600 24.75100 1.000 14.04847 C ? A ? 106 1
   ATOM 1676 O . ASN A 106 ? 2.48600 31.33800 24.67000 1.000 16.98956 O ? A ? 106 1
   ATOM 1677 CB . ASN A 106 ? 0.13100 33.21000 25.19000 1.000 13.76089 C ? A ? 106 1
   ATOM 1678 CG . ASN A 106 ? -0.77300 34.27300 24.64300 1.000 13.94904 C ? A ? 106 1
   ATOM 1679 OD1 . ASN A 106 ? -0.46300 34.94600 23.66000 1.000 13.71332 O ? A ? 106 1
   ATOM 1680 ND2 . ASN A 106 ? -1.89200 34.46800 25.30000 1.000 15.22556 N ? A ? 106 1
   ATOM 1681 H . ASN A 106 ? -1.69500 31.63800 24.59700 1.000 15.99588 H ? A ? 106 1
   ATOM 1682 HA . ASN A 106 ? 0.53200 32.35400 23.39500 1.000 16.46111 H ? A ? 106 1
   ATOM 1683 HB2 . ASN A 106 ? -0.22600 32.91800 26.04300 1.000 16.50078 H ? A ? 106 1
   ATOM 1684 HB3 . ASN A 106 ? 1.01200 33.59600 25.31500 1.000 16.50078 H ? A ? 106 1
   ATOM 1685 HD21 . ASN A 106 ? -2.45000 35.06600 25.03100 1.000 18.25839 H ? A ? 106 1
   ATOM 1686 HD22 . ASN A 106 ? -2.06800 33.99900 25.99800 1.000 18.25839 H ? A ? 106 1
   ATOM 1687 N . ALA A 107 ? 0.88800 29.87000 25.25900 1.000 13.74570 N ? A ? 107 1
   ATOM 1688 CA . ALA A 107 ? 1.83300 28.80600 25.58800 1.000 14.36280 C ? A ? 107 1
   ATOM 1689 C . ALA A 107 ? 2.72500 28.40000 24.40500 1.000 14.99567 C ? A ? 107 1
   ATOM 1690 O . ALA A 107 ? 3.82600 27.84800 24.61100 1.000 18.65330 O ? A ? 107 1
   ATOM 1691 CB . ALA A 107 ? 1.10100 27.55000 26.07700 1.000 15.72766 C ? A ? 107 1
   ATOM 1692 H . ALA A 107 ? 0.06800 29.67100 25.42600 1.000 16.48255 H ? A ? 107 1
   ATOM 1693 HA . ALA A 107 ? 2.39300 29.14600 26.30300 1.000 17.22307 H ? A ? 107 1
   ATOM 1694 HB1 . ALA A 107 ? 1.75400 26.86300 26.28100 1.000 18.86091 H ? A ? 107 1
   ATOM 1695 HB2 . ALA A 107 ? 0.59300 27.77100 26.87300 1.000 18.86091 H ? A ? 107 1
   ATOM 1696 HB3 . ALA A 107 ? 0.50300 27.24100 25.37800 1.000 18.86091 H ? A ? 107 1
   ATOM 1697 N . TRP A 108 ? 2.23600 28.61600 23.17800 1.000 13.21947 N ? A ? 108 1
   ATOM 1698 CA . TRP A 108 ? 3.00900 28.37900 21.96700 1.000 13.98607 C ? A ? 108 1
   ATOM 1699 C . TRP A 108 ? 3.51900 29.72100 21.48300 1.000 14.52218 C ? A ? 108 1
   ATOM 1700 O . TRP A 108 ? 2.75500 30.55800 20.97900 1.000 13.97952 O ? A ? 108 1
   ATOM 1701 CB . TRP A 108 ? 2.14400 27.71400 20.91000 1.000 13.03627 C ? A ? 108 1
   ATOM 1702 CG . TRP A 108 ? 1.85000 26.27800 21.24900 1.000 13.37179 C ? A ? 108 1
   ATOM 1703 CD1 . TRP A 108 ? 2.65400 25.21700 21.01200 1.000 15.06327 C ? A ? 108 1
   ATOM 1704 CD2 . TRP A 108 ? 0.67700 25.77300 21.90500 1.000 12.39811 C ? A ? 108 1
   ATOM 1705 NE1 . TRP A 108 ? 2.06800 24.07300 21.50000 1.000 14.32443 N ? A ? 108 1
   ATOM 1706 CE2 . TRP A 108 ? 0.83600 24.38400 22.02700 1.000 13.62774 C ? A ? 108 1
   ATOM 1707 CE3 . TRP A 108 ? -0.48000 26.37900 22.42600 1.000 13.74858 C ? A ? 108 1
   ATOM 1708 CZ2 . TRP A 108 ? -0.11700 23.59700 22.63600 1.000 14.12362 C ? A ? 108 1
   ATOM 1709 CZ3 . TRP A 108 ? -1.44200 25.59000 22.99100 1.000 13.60050 C ? A ? 108 1
   ATOM 1710 CH2 . TRP A 108 ? -1.25900 24.22000 23.09100 1.000 13.43695 C ? A ? 108 1
   ATOM 1711 H . TRP A 108 ? 1.44100 28.90500 23.02500 1.000 15.85107 H ? A ? 108 1
   ATOM 1712 HA . TRP A 108 ? 3.76400 27.79900 22.15600 1.000 16.77100 H ? A ? 108 1
   ATOM 1713 HB2 . TRP A 108 ? 1.30200 28.18900 20.84200 1.000 15.63124 H ? A ? 108 1
   ATOM 1714 HB3 . TRP A 108 ? 2.60800 27.73600 20.05800 1.000 15.63124 H ? A ? 108 1
   ATOM 1715 HD1 . TRP A 108 ? 3.47900 25.25600 20.58400 1.000 18.06364 H ? A ? 108 1
   ATOM 1716 HE1 . TRP A 108 ? 2.41600 23.28700 21.47900 1.000 17.17703 H ? A ? 108 1
   ATOM 1717 HE3 . TRP A 108 ? -0.58800 27.30200 22.38700 1.000 16.48600 H ? A ? 108 1
   ATOM 1718 HZ2 . TRP A 108 ? 0.00600 22.68100 22.73500 1.000 16.93605 H ? A ? 108 1
   ATOM 1719 HZ3 . TRP A 108 ? -2.22600 25.97500 23.31100 1.000 16.30831 H ? A ? 108 1
   ATOM 1720 HH2 . TRP A 108 ? -1.92800 23.70400 23.47900 1.000 16.11205 H ? A ? 108 1
   ATOM 1721 N . VAL A 109 ? 4.80800 29.96500 21.69600 1.000 16.99021 N ? A ? 109 1
   ATOM 1722 CA . VAL A 109 ? 5.37600 31.25800 21.33100 1.000 18.65539 C ? A ? 109 1
   ATOM 1723 C . VAL A 109 ? 5.18400 31.54600 19.85400 1.000 17.35408 C ? A ? 109 1
   ATOM 1724 O . VAL A 109 ? 4.88500 32.68500 19.46800 1.000 16.99834 O ? A ? 109 1
   ATOM 1725 CB . VAL A 109 ? 6.87600 31.26200 21.70400 1.000 21.68357 C ? A ? 109 1
   ATOM 1726 CG1 . VAL A 109 ? 7.60300 32.46900 21.07300 1.000 24.90043 C ? A ? 109 1
   ATOM 1727 CG2 . VAL A 109 ? 7.06400 31.22600 23.19900 1.000 24.44775 C ? A ? 109 1
   ATOM 1728 H . VAL A 109 ? 5.36500 29.41000 22.04400 1.000 20.37596 H ? A ? 109 1
   ATOM 1729 HA . VAL A 109 ? 4.91200 31.95400 21.82200 1.000 22.37418 H ? A ? 109 1
   ATOM 1730 HB . VAL A 109 ? 7.28100 30.45800 21.34200 1.000 26.00800 H ? A ? 109 1
   ATOM 1731 HG11 . VAL A 109 ? 8.45500 32.59200 21.51900 1.000 29.86823 H ? A ? 109 1
   ATOM 1732 HG12 . VAL A 109 ? 7.74500 32.29400 20.13000 1.000 29.86823 H ? A ? 109 1
   ATOM 1733 HG13 . VAL A 109 ? 7.05400 33.26100 21.18300 1.000 29.86823 H ? A ? 109 1
   ATOM 1734 HG21 . VAL A 109 ? 8.01400 31.23100 23.39800 1.000 29.32501 H ? A ? 109 1
   ATOM 1735 HG22 . VAL A 109 ? 6.64000 32.00600 23.59000 1.000 29.32501 H ? A ? 109 1
   ATOM 1736 HG23 . VAL A 109 ? 6.65700 30.41800 23.54900 1.000 29.32501 H ? A ? 109 1
   ATOM 1737 N . ALA A 110 ? 5.29900 30.52400 18.99900 1.000 16.80938 N ? A ? 110 1
   ATOM 1738 CA . ALA A 110 ? 5.12000 30.76300 17.57900 1.000 15.95744 C ? A ? 110 1
   ATOM 1739 C . ALA A 110 ? 3.68500 31.16300 17.27200 1.000 13.79056 C ? A ? 110 1
   ATOM 1740 O . ALA A 110 ? 3.46800 31.92600 16.32400 1.000 14.47250 O ? A ? 110 1
   ATOM 1741 CB . ALA A 110 ? 5.51900 29.54700 16.73400 1.000 17.18362 C ? A ? 110 1
   ATOM 1742 H . ALA A 110 ? 5.47500 29.71100 19.21600 1.000 20.15897 H ? A ? 110 1
   ATOM 1743 HA . ALA A 110 ? 5.71800 31.48300 17.32400 1.000 19.13664 H ? A ? 110 1
   ATOM 1744 HB1 . ALA A 110 ? 5.39700 29.76100 15.79600 1.000 20.60806 H ? A ? 110 1
   ATOM 1745 HB2 . ALA A 110 ? 6.44900 29.33300 16.90700 1.000 20.60806 H ? A ? 110 1
   ATOM 1746 HB3 . ALA A 110 ? 4.95600 28.79500 16.97700 1.000 20.60806 H ? A ? 110 1
   ATOM 1747 N . TRP A 111 ? 2.69400 30.62000 18.00300 1.000 14.28756 N ? A ? 111 1
   ATOM 1748 CA . TRP A 111 ? 1.31100 31.09400 17.82500 1.000 13.59563 C ? A ? 111 1
   ATOM 1749 C . TRP A 111 ? 1.20000 32.58100 18.17300 1.000 13.30711 C ? A ? 111 1
   ATOM 1750 O . TRP A 111 ? 0.66700 33.37500 17.38600 1.000 13.04509 O ? A ? 111 1
   ATOM 1751 CB . TRP A 111 ? 0.32000 30.27400 18.64200 1.000 13.46924 C ? A ? 111 1
   ATOM 1752 CG . TRP A 111 ? -1.07700 30.80300 18.51600 1.000 12.64902 C ? A ? 111 1
   ATOM 1753 CD1 . TRP A 111 ? -1.99500 30.50800 17.54300 1.000 12.14027 C ? A ? 111 1
   ATOM 1754 CD2 . TRP A 111 ? -1.68900 31.77500 19.35200 1.000 12.26793 C ? A ? 111 1
   ATOM 1755 NE1 . TRP A 111 ? -3.13100 31.24600 17.70900 1.000 12.28655 N ? A ? 111 1
   ATOM 1756 CE2 . TRP A 111 ? -2.97000 32.04200 18.81900 1.000 12.24756 C ? A ? 111 1
   ATOM 1757 CE3 . TRP A 111 ? -1.27400 32.44700 20.52000 1.000 13.82130 C ? A ? 111 1
   ATOM 1758 CZ2 . TRP A 111 ? -3.86400 32.90600 19.44600 1.000 12.84036 C ? A ? 111 1
   ATOM 1759 CZ3 . TRP A 111 ? -2.18300 33.30800 21.16600 1.000 13.82813 C ? A ? 111 1
   ATOM 1760 CH2 . TRP A 111 ? -3.45800 33.54100 20.59100 1.000 13.97873 C ? A ? 111 1
   ATOM 1761 H . TRP A 111 ? 2.79400 29.99800 18.58900 1.000 17.13278 H ? A ? 111 1
   ATOM 1762 HA . TRP A 111 ? 1.07100 30.96800 16.89300 1.000 16.30246 H ? A ? 111 1
   ATOM 1763 HB2 . TRP A 111 ? 0.32700 29.35600 18.32700 1.000 16.15080 H ? A ? 111 1
   ATOM 1764 HB3 . TRP A 111 ? 0.57400 30.30500 19.57800 1.000 16.15080 H ? A ? 111 1
   ATOM 1765 HD1 . TRP A 111 ? -1.86100 29.89000 16.86200 1.000 14.55603 H ? A ? 111 1
   ATOM 1766 HE1 . TRP A 111 ? -3.82700 31.21800 17.20600 1.000 14.73157 H ? A ? 111 1
   ATOM 1767 HE3 . TRP A 111 ? -0.41600 32.32400 20.85800 1.000 16.57327 H ? A ? 111 1
   ATOM 1768 HZ2 . TRP A 111 ? -4.71400 33.05000 19.09600 1.000 15.39614 H ? A ? 111 1
   ATOM 1769 HZ3 . TRP A 111 ? -1.94900 33.72200 21.96500 1.000 16.58147 H ? A ? 111 1
   ATOM 1770 HH2 . TRP A 111 ? -4.03600 34.14200 21.00300 1.000 16.76219 H ? A ? 111 1
   ATOM 1771 N . ARG A 112 ? 1.77900 32.99400 19.31700 1.000 14.11050 N ? A ? 112 1
   ATOM 1772 CA . ARG A 112 ? 1.66100 34.38600 19.69800 1.000 14.12383 C ? A ? 112 1
   ATOM 1773 C . ARG A 112 ? 2.32900 35.27200 18.65900 1.000 13.41006 C ? A ? 112 1
   ATOM 1774 O . ARG A 112 ? 1.80000 36.31300 18.27800 1.000 14.92828 O ? A ? 112 1
   ATOM 1775 CB . ARG A 112 ? 2.29600 34.62800 21.06100 1.000 16.19031 C ? A ? 112 1
   ATOM 1776 CG . ARG A 112 ? 2.33800 36.12900 21.43400 1.000 17.83771 C ? A ? 112 1
   ATOM 1777 CD . ARG A 112 ? 2.67200 36.34000 22.89900 1.000 21.26718 C ? A ? 112 1
   ATOM 1778 NE . ARG A 112 ? 3.97300 35.77000 23.20800 1.000 23.47088 N ? A ? 112 1
   ATOM 1779 CZ . ARG A 112 ? 5.15400 36.30400 22.91900 1.000 26.24816 C ? A ? 112 1
   ATOM 1780 NH1 . ARG A 112 ? 5.26100 37.47300 22.29700 1.000 26.53308 N ? A ? 112 1
   ATOM 1781 NH2 . ARG A 112 ? 6.26300 35.63900 23.25200 1.000 27.89704 N ? A ? 112 1
   ATOM 1782 H . ARG A 112 ? 2.22500 32.49700 19.86000 1.000 16.92031 H ? A ? 112 1
   ATOM 1783 HA . ARG A 112 ? 0.72000 34.61200 19.76400 1.000 16.93630 H ? A ? 112 1
   ATOM 1784 HB2 . ARG A 112 ? 1.78000 34.16300 21.73800 1.000 19.41608 H ? A ? 112 1
   ATOM 1785 HB3 . ARG A 112 ? 3.20600 34.29500 21.05000 1.000 19.41608 H ? A ? 112 1
   ATOM 1786 HG2 . ARG A 112 ? 3.01700 36.57100 20.90200 1.000 21.39296 H ? A ? 112 1
   ATOM 1787 HG3 . ARG A 112 ? 1.47000 36.52500 21.26100 1.000 21.39296 H ? A ? 112 1
   ATOM 1788 HD2 . ARG A 112 ? 2.69600 37.29000 23.09400 1.000 25.50833 H ? A ? 112 1
   ATOM 1789 HD3 . ARG A 112 ? 2.00400 35.90500 23.45200 1.000 25.50833 H ? A ? 112 1
   ATOM 1790 HE . ARG A 112 ? 3.97900 35.01400 23.61700 1.000 28.15276 H ? A ? 112 1
   ATOM 1791 HH11 . ARG A 112 ? 4.55300 37.90500 22.07000 1.000 31.82741 H ? A ? 112 1
   ATOM 1792 HH12 . ARG A 112 ? 6.03800 37.79700 22.12200 1.000 31.82741 H ? A ? 112 1
   ATOM 1793 HH21 . ARG A 112 ? 6.20500 34.87700 23.64600 1.000 33.46416 H ? A ? 112 1
   ATOM 1794 HH22 . ARG A 112 ? 7.03500 35.97200 23.07100 1.000 33.46416 H ? A ? 112 1
   ATOM 1795 N . ASN A 113 ? 3.49500 34.87000 18.16300 1.000 13.55833 N ? A ? 113 1
   ATOM 1796 CA . ASN A 113 ? 4.28800 35.73600 17.30000 1.000 13.30977 C ? A ? 113 1
   ATOM 1797 C . ASN A 113 ? 3.87400 35.69100 15.83500 1.000 13.64137 C ? A ? 113 1
   ATOM 1798 O . ASN A 113 ? 4.16600 36.65100 15.09900 1.000 13.66154 O ? A ? 113 1
   ATOM 1799 CB . ASN A 113 ? 5.76900 35.38500 17.42900 1.000 14.50126 C ? A ? 113 1
   ATOM 1800 CG . ASN A 113 ? 6.35100 35.85500 18.72700 1.000 15.47828 C ? A ? 113 1
   ATOM 1801 OD1 . ASN A 113 ? 5.91400 36.85800 19.31600 1.000 17.65890 O ? A ? 113 1
   ATOM 1802 ND2 . ASN A 113 ? 7.35800 35.13200 19.18600 1.000 15.71961 N ? A ? 113 1
   ATOM 1803 H . ASN A 113 ? 3.84800 34.10100 18.31100 1.000 16.25771 H ? A ? 113 1
   ATOM 1804 HA . ASN A 113 ? 4.16400 36.65000 17.59800 1.000 15.95943 H ? A ? 113 1
   ATOM 1805 HB2 . ASN A 113 ? 5.87300 34.42200 17.38200 1.000 17.38923 H ? A ? 113 1
   ATOM 1806 HB3 . ASN A 113 ? 6.26000 35.80800 16.70700 1.000 17.38923 H ? A ? 113 1
   ATOM 1807 HD21 . ASN A 113 ? 7.73900 35.34600 19.92700 1.000 18.85124 H ? A ? 113 1
   ATOM 1808 HD22 . ASN A 113 ? 7.63300 34.44700 18.74400 1.000 18.85124 H ? A ? 113 1
   ATOM 1809 N . ARG A 114 ? 3.18000 34.62200 15.37600 1.000 14.71933 N ? A ? 114 1
   ATOM 1810 CA . ARG A 114 ? 2.92000 34.44700 13.95200 1.000 13.77665 C ? A ? 114 1
   ATOM 1811 C . ARG A 114 ? 1.46900 34.21600 13.60000 1.000 12.98515 C ? A ? 114 1
   ATOM 1812 O . ARG A 114 ? 1.11600 34.40600 12.42300 1.000 14.86400 O ? A ? 114 1
   ATOM 1813 CB . ARG A 114 ? 3.80200 33.30500 13.40700 1.000 15.49821 C ? A ? 114 1
   ATOM 1814 CG . ARG A 114 ? 5.27200 33.54200 13.73600 1.000 15.68039 C ? A ? 114 1
   ATOM 1815 CD . ARG A 114 ? 6.16500 32.46100 13.22900 1.000 15.32287 C ? A ? 114 1
   ATOM 1816 NE . ARG A 114 ? 6.29900 32.47800 11.79000 1.000 15.04485 N ? A ? 114 1
   ATOM 1817 CZ . ARG A 114 ? 7.12800 31.69200 11.13800 1.000 14.48940 C ? A ? 114 1
   ATOM 1818 NH1 . ARG A 114 ? 7.83700 30.77800 11.77300 1.000 15.47403 N ? A ? 114 1
   ATOM 1819 NH2 . ARG A 114 ? 7.22700 31.81500 9.82500 1.000 15.60334 N ? A ? 114 1
   ATOM 1820 H . ARG A 114 ? 2.85800 33.99900 15.87500 1.000 17.65090 H ? A ? 114 1
   ATOM 1821 HA . ARG A 114 ? 3.17200 35.25500 13.47800 1.000 16.51969 H ? A ? 114 1
   ATOM 1822 HB2 . ARG A 114 ? 3.52900 32.46600 13.81000 1.000 18.58557 H ? A ? 114 1
   ATOM 1823 HB3 . ARG A 114 ? 3.70700 33.25600 12.44300 1.000 18.58557 H ? A ? 114 1
   ATOM 1824 HG2 . ARG A 114 ? 5.55500 34.37700 13.33100 1.000 18.80417 H ? A ? 114 1
   ATOM 1825 HG3 . ARG A 114 ? 5.37600 33.58900 14.69900 1.000 18.80417 H ? A ? 114 1
   ATOM 1826 HD2 . ARG A 114 ? 7.04800 32.57300 13.61400 1.000 18.37515 H ? A ? 114 1
   ATOM 1827 HD3 . ARG A 114 ? 5.79800 31.60100 13.48600 1.000 18.37515 H ? A ? 114 1
   ATOM 1828 HE . ARG A 114 ? 5.81500 33.02800 11.34000 1.000 18.04153 H ? A ? 114 1
   ATOM 1829 HH11 . ARG A 114 ? 7.76100 30.69100 12.62600 1.000 18.55655 H ? A ? 114 1
   ATOM 1830 HH12 . ARG A 114 ? 8.37600 30.27100 11.33600 1.000 18.55655 H ? A ? 114 1
   ATOM 1831 HH21 . ARG A 114 ? 6.75400 32.40200 9.41100 1.000 18.71172 H ? A ? 114 1
   ATOM 1832 HH22 . ARG A 114 ? 7.76500 31.30800 9.38500 1.000 18.71172 H ? A ? 114 1
   ATOM 1833 N . CYS A 115 ? 0.62400 33.88700 14.55100 1.000 12.49662 N ? A ? 115 1
   ATOM 1834 CA . CYS A 115 ? -0.77300 33.59400 14.28400 1.000 13.73432 C ? A ? 115 1
   ATOM 1835 C . CYS A 115 ? -1.73000 34.53800 14.98700 1.000 12.24302 C ? A ? 115 1
   ATOM 1836 O . CYS A 115 ? -2.75200 34.90200 14.40200 1.000 12.53273 O ? A ? 115 1
   ATOM 1837 CB . CYS A 115 ? -1.08000 32.17800 14.78700 1.000 14.07191 C ? A ? 115 1
   ATOM 1838 SG . CYS A 115 ? -0.13600 30.86900 13.98500 1.000 13.87198 S ? A ? 115 1
   ATOM 1839 H . CYS A 115 ? 0.83800 33.82300 15.38100 1.000 14.98365 H ? A ? 115 1
   ATOM 1840 HA . CYS A 115 ? -0.92900 33.65500 13.32900 1.000 16.46890 H ? A ? 115 1
   ATOM 1841 HB2 . CYS A 115 ? -0.88500 32.14000 15.73600 1.000 16.87400 H ? A ? 115 1
   ATOM 1842 HB3 . CYS A 115 ? -2.02100 31.99500 14.63400 1.000 16.87400 H ? A ? 115 1
   ATOM 1843 N . LYS A 116 ? -1.49100 34.85500 16.25500 1.000 13.12741 N ? A ? 116 1
   ATOM 1844 CA . LYS A 116 ? -2.37000 35.69500 17.04000 1.000 13.18595 C ? A ? 116 1
   ATOM 1845 C . LYS A 116 ? -2.63400 36.99500 16.32600 1.000 14.81789 C ? A ? 116 1
   ATOM 1846 O . LYS A 116 ? -1.72000 37.69700 15.88200 1.000 15.35900 O ? A ? 116 1
   ATOM 1847 CB . LYS A 116 ? -1.65500 35.98100 18.34500 1.000 13.15835 C ? A ? 116 1
   ATOM 1848 CG . LYS A 116 ? -2.42200 36.75000 19.38000 1.000 13.45451 C ? A ? 116 1
   ATOM 1849 CD . LYS A 116 ? -1.65000 36.90400 20.68000 1.000 13.74735 C ? A ? 116 1
   ATOM 1850 CE . LYS A 116 ? -2.43100 37.52600 21.78600 1.000 14.63989 C ? A ? 116 1
   ATOM 1851 NZ . LYS A 116 ? -1.63300 37.63900 23.06400 1.000 14.31484 N ? A ? 116 1
   ATOM 1852 H . LYS A 116 ? -0.80300 34.58500 16.69400 1.000 15.74061 H ? A ? 116 1
   ATOM 1853 HA . LYS A 116 ? -3.22100 35.25800 17.19800 1.000 15.81085 H ? A ? 116 1
   ATOM 1854 HB2 . LYS A 116 ? -1.41000 35.13200 18.74600 1.000 15.77773 H ? A ? 116 1
   ATOM 1855 HB3 . LYS A 116 ? -0.85700 36.49500 18.14400 1.000 15.77773 H ? A ? 116 1
   ATOM 1856 HG2 . LYS A 116 ? -2.61600 37.63600 19.03800 1.000 16.13313 H ? A ? 116 1
   ATOM 1857 HG3 . LYS A 116 ? -3.24900 36.28100 19.57500 1.000 16.13313 H ? A ? 116 1
   ATOM 1858 HD2 . LYS A 116 ? -1.36700 36.02600 20.97900 1.000 16.48454 H ? A ? 116 1
   ATOM 1859 HD3 . LYS A 116 ? -0.87600 37.46500 20.51600 1.000 16.48454 H ? A ? 116 1
   ATOM 1860 HE2 . LYS A 116 ? -2.70300 38.41800 21.52000 1.000 17.55558 H ? A ? 116 1
   ATOM 1861 HE3 . LYS A 116 ? -3.21300 36.98100 21.96700 1.000 17.55558 H ? A ? 116 1
   ATOM 1862 HZ1 . LYS A 116 ? -1.36100 36.83300 23.32500 1.000 17.16552 H ? A ? 116 1
   ATOM 1863 HZ2 . LYS A 116 ? -0.92000 38.15600 22.93200 1.000 17.16552 H ? A ? 116 1
   ATOM 1864 HZ3 . LYS A 116 ? -2.13400 37.99700 23.70500 1.000 17.16552 H ? A ? 116 1
   ATOM 1865 N . GLY A 117 ? -3.90900 37.30600 16.19900 1.000 16.29409 N ? A ? 117 1
   ATOM 1866 CA . GLY A 117 ? -4.32900 38.54000 15.61600 1.000 17.29537 C ? A ? 117 1
   ATOM 1867 C . GLY A 117 ? -4.45900 38.51400 14.11700 1.000 17.38652 C ? A ? 117 1
   ATOM 1868 O . GLY A 117 ? -4.97300 39.47000 13.54100 1.000 19.69551 O ? A ? 117 1
   ATOM 1869 H . GLY A 117 ? -4.55700 36.80000 16.45200 1.000 19.54062 H ? A ? 117 1
   ATOM 1870 HA2 . GLY A 117 ? -5.19300 38.78100 15.98500 1.000 20.74215 H ? A ? 117 1
   ATOM 1871 HA3 . GLY A 117 ? -3.68500 39.22800 15.84600 1.000 20.74215 H ? A ? 117 1
   ATOM 1872 N . THR A 118 ? -3.99600 37.47700 13.46300 1.000 15.99592 N ? A ? 118 1
   ATOM 1873 CA . THR A 118 ? -3.99000 37.40800 12.01200 1.000 15.44391 C ? A ? 118 1
   ATOM 1874 C . THR A 118 ? -5.25900 36.72000 11.51700 1.000 15.72835 C ? A ? 118 1
   ATOM 1875 O . THR A 118 ? -6.07000 36.23500 12.30600 1.000 16.17494 O ? A ? 118 1
   ATOM 1876 CB . THR A 118 ? -2.77800 36.61600 11.49400 1.000 15.18999 C ? A ? 118 1
   ATOM 1877 OG1 . THR A 118 ? -2.92200 35.20100 11.70300 1.000 14.09379 O ? A ? 118 1
   ATOM 1878 CG2 . THR A 118 ? -1.47900 37.12300 12.11400 1.000 16.69949 C ? A ? 118 1
   ATOM 1879 H . THR A 118 ? -3.66900 36.77700 13.84100 1.000 19.18281 H ? A ? 118 1
   ATOM 1880 HA . THR A 118 ? -3.94100 38.31400 11.66900 1.000 18.52040 H ? A ? 118 1
   ATOM 1881 HB . THR A 118 ? -2.72600 36.75600 10.53500 1.000 18.21570 H ? A ? 118 1
   ATOM 1882 HG1 . THR A 118 ? -2.94900 35.03400 12.52600 1.000 16.90026 H ? A ? 118 1
   ATOM 1883 HG21 . THR A 118 ? -0.72000 36.68300 11.69900 1.000 20.02710 H ? A ? 118 1
   ATOM 1884 HG22 . THR A 118 ? -1.39800 38.08000 11.98100 1.000 20.02710 H ? A ? 118 1
   ATOM 1885 HG23 . THR A 118 ? -1.47000 36.93500 13.06500 1.000 20.02710 H ? A ? 118 1
   ATOM 1886 N . ASP A 119 ? -5.46900 36.72200 10.19300 1.000 16.67844 N ? A ? 119 1
   ATOM 1887 CA . ASP A 119 ? -6.63900 36.04800 9.57700 1.000 16.81412 C ? A ? 119 1
   ATOM 1888 C . ASP A 119 ? -6.36400 34.55000 9.59500 1.000 16.01117 C ? A ? 119 1
   ATOM 1889 O . ASP A 119 ? -5.84900 34.03100 8.62700 1.000 18.29767 O ? A ? 119 1
   ATOM 1890 CB . ASP A 119 ? -6.90000 36.54400 8.14700 1.000 17.32530 C ? A ? 119 1
   ATOM 1891 CG . ASP A 119 ? -8.19100 36.01200 7.55700 1.000 20.14187 C ? A ? 119 1
   ATOM 1892 OD1 . ASP A 119 ? -8.64000 34.93400 7.97000 1.000 20.87028 O ? A ? 119 1
   ATOM 1893 OD2 . ASP A 119 ? -8.73000 36.69200 6.69900 1.000 21.27732 O ? A ? 119 1
   ATOM 1894 H . ASP A 119 ? -4.83800 37.18500 9.51600 1.000 20.00184 H ? A ? 119 1
   ATOM 1895 HA . ASP A 119 ? -7.52000 36.25200 10.18400 1.000 20.16465 H ? A ? 119 1
   ATOM 1896 HB2 . ASP A 119 ? -6.94900 37.63100 8.15500 1.000 20.77808 H ? A ? 119 1
   ATOM 1897 HB3 . ASP A 119 ? -6.07300 36.24500 7.50500 1.000 20.77808 H ? A ? 119 1
   ATOM 1898 N . VAL A 120 ? -6.67100 33.88900 10.70300 1.000 16.38782 N ? A ? 120 1
   ATOM 1899 CA . VAL A 120 ? -6.40800 32.45500 10.81200 1.000 16.78661 C ? A ? 120 1
   ATOM 1900 C . VAL A 120 ? -7.43100 31.60900 10.07700 1.000 16.62619 C ? A ? 120 1
   ATOM 1901 O . VAL A 120 ? -7.15700 30.43700 9.77600 1.000 17.25241 O ? A ? 120 1
   ATOM 1902 CB . VAL A 120 ? -6.22700 32.01100 12.27200 1.000 17.20525 C ? A ? 120 1
   ATOM 1903 CG1 . VAL A 120 ? -5.03700 32.69100 12.90400 1.000 16.95408 C ? A ? 120 1
   ATOM 1904 CG2 . VAL A 120 ? -7.46100 32.30100 13.07300 1.000 17.52161 C ? A ? 120 1
   ATOM 1905 H . VAL A 120 ? -7.04900 34.23800 11.39200 1.000 19.65310 H ? A ? 120 1
   ATOM 1906 HA . VAL A 120 ? -5.55800 32.28400 10.37600 1.000 20.13165 H ? A ? 120 1
   ATOM 1907 HB . VAL A 120 ? -6.06900 31.05400 12.27600 1.000 20.63401 H ? A ? 120 1
   ATOM 1908 HG11 . VAL A 120 ? -4.93100 32.36400 13.81100 1.000 20.33261 H ? A ? 120 1
   ATOM 1909 HG12 . VAL A 120 ? -4.24400 32.48800 12.38400 1.000 20.33261 H ? A ? 120 1
   ATOM 1910 HG13 . VAL A 120 ? -5.19000 33.64900 12.91400 1.000 20.33261 H ? A ? 120 1
   ATOM 1911 HG21 . VAL A 120 ? -7.35400 31.93000 13.96300 1.000 21.01364 H ? A ? 120 1
   ATOM 1912 HG22 . VAL A 120 ? -7.58400 33.26200 13.12800 1.000 21.01364 H ? A ? 120 1
   ATOM 1913 HG23 . VAL A 120 ? -8.22400 31.89400 12.63400 1.000 21.01364 H ? A ? 120 1
   ATOM 1914 N . GLN A 121 ? -8.57600 32.19400 9.73000 1.000 17.93683 N ? A ? 121 1
   ATOM 1915 CA . GLN A 121 ? -9.52800 31.49000 8.88400 1.000 20.03333 C ? A ? 121 1
   ATOM 1916 C . GLN A 121 ? -8.90100 31.07200 7.55900 1.000 17.51872 C ? A ? 121 1
   ATOM 1917 O . GLN A 121 ? -9.31600 30.08100 6.96800 1.000 17.96946 O ? A ? 121 1
   ATOM 1918 CB . GLN A 121 ? -10.75500 32.36100 8.57800 1.000 26.03047 C ? A ? 121 1
   ATOM 1919 CG . GLN A 121 ? -11.88000 32.28800 9.59600 1.000 34.05459 C ? A ? 121 1
   ATOM 1920 CD . GLN A 121 ? -12.83100 31.10500 9.35300 1.000 39.65985 C ? A ? 121 1
   ATOM 1921 OE1 . GLN A 121 ? -12.73400 30.38900 8.35200 1.000 42.61933 O ? A ? 121 1
   ATOM 1922 NE2 . GLN A 121 ? -13.74900 30.89500 10.29600 1.000 40.89510 N ? A ? 121 1
   ATOM 1923 H . GLN A 121 ? -8.81900 32.98300 9.96800 1.000 21.51191 H ? A ? 121 1
   ATOM 1924 HA . GLN A 121 ? -9.81900 30.70500 9.37400 1.000 24.02771 H ? A ? 121 1
   ATOM 1925 HB2 . GLN A 121 ? -10.46800 33.28600 8.53100 1.000 31.22427 H ? A ? 121 1
   ATOM 1926 HB3 . GLN A 121 ? -11.12000 32.08300 7.72400 1.000 31.22427 H ? A ? 121 1
   ATOM 1927 HG2 . GLN A 121 ? -11.49800 32.18800 10.48200 1.000 40.85321 H ? A ? 121 1
   ATOM 1928 HG3 . GLN A 121 ? -12.40100 33.10500 9.54900 1.000 40.85321 H ? A ? 121 1
   ATOM 1929 HE21 . GLN A 121 ? -13.78200 31.40700 10.98600 1.000 49.06183 H ? A ? 121 1
   ATOM 1930 HE22 . GLN A 121 ? -14.30900 30.24700 10.21400 1.000 49.06183 H ? A ? 121 1
   ATOM 1931 N . ALA A 122 ? -7.88800 31.80500 7.09000 1.000 15.36778 N ? A ? 122 1
   ATOM 1932 CA . ALA A 122 ? -7.26100 31.46000 5.83000 1.000 16.85088 C ? A ? 122 1
   ATOM 1933 C . ALA A 122 ? -6.71900 30.04800 5.87300 1.000 16.67320 C ? A ? 122 1
   ATOM 1934 O . ALA A 122 ? -6.68800 29.37900 4.84000 1.000 17.94833 O ? A ? 122 1
   ATOM 1935 CB . ALA A 122 ? -6.13500 32.44300 5.49300 1.000 17.05348 C ? A ? 122 1
   ATOM 1936 H . ALA A 122 ? -7.55600 32.49500 7.48100 1.000 18.42905 H ? A ? 122 1
   ATOM 1937 HA . ALA A 122 ? -7.92300 31.52600 5.12400 1.000 20.20877 H ? A ? 122 1
   ATOM 1938 HB1 . ALA A 122 ? -5.75500 32.20400 4.63300 1.000 20.45189 H ? A ? 122 1
   ATOM 1939 HB2 . ALA A 122 ? -6.50000 33.34100 5.45600 1.000 20.45189 H ? A ? 122 1
   ATOM 1940 HB3 . ALA A 122 ? -5.45400 32.39100 6.18100 1.000 20.45189 H ? A ? 122 1
   ATOM 1941 N . TRP A 123 ? -6.29200 29.57900 7.06200 1.000 16.06682 N ? A ? 123 1
   ATOM 1942 CA . TRP A 123 ? -5.69600 28.25100 7.20400 1.000 16.37925 C ? A ? 123 1
   ATOM 1943 C . TRP A 123 ? -6.69200 27.13400 6.93300 1.000 17.29192 C ? A ? 123 1
   ATOM 1944 O . TRP A 123 ? -6.28000 26.02200 6.62200 1.000 18.45319 O ? A ? 123 1
   ATOM 1945 CB . TRP A 123 ? -5.06900 28.09300 8.61100 1.000 16.58782 C ? A ? 123 1
   ATOM 1946 CG . TRP A 123 ? -3.84400 28.94200 8.67100 1.000 17.18609 C ? A ? 123 1
   ATOM 1947 CD1 . TRP A 123 ? -3.74100 30.14900 9.27700 1.000 18.56551 C ? A ? 123 1
   ATOM 1948 CD2 . TRP A 123 ? -2.58100 28.69500 8.03400 1.000 17.95174 C ? A ? 123 1
   ATOM 1949 NE1 . TRP A 123 ? -2.49600 30.68200 9.06900 1.000 18.15408 N ? A ? 123 1
   ATOM 1950 CE2 . TRP A 123 ? -1.75900 29.80400 8.32000 1.000 18.60106 C ? A ? 123 1
   ATOM 1951 CE3 . TRP A 123 ? -2.05800 27.64500 7.26200 1.000 19.47200 C ? A ? 123 1
   ATOM 1952 CZ2 . TRP A 123 ? -0.45000 29.90000 7.85500 1.000 20.18483 C ? A ? 123 1
   ATOM 1953 CZ3 . TRP A 123 ? -0.76400 27.74700 6.79800 1.000 20.76171 C ? A ? 123 1
   ATOM 1954 CH2 . TRP A 123 ? 0.01600 28.87900 7.08200 1.000 21.76236 C ? A ? 123 1
   ATOM 1955 H . TRP A 123 ? -6.33900 30.01700 7.80100 1.000 19.26790 H ? A ? 123 1
   ATOM 1956 HA . TRP A 123 ? -4.98000 28.16100 6.55500 1.000 19.64281 H ? A ? 123 1
   ATOM 1957 HB2 . TRP A 123 ? -5.69600 28.38700 9.29000 1.000 19.89309 H ? A ? 123 1
   ATOM 1958 HB3 . TRP A 123 ? -4.82400 27.16700 8.76500 1.000 19.89309 H ? A ? 123 1
   ATOM 1959 HD1 . TRP A 123 ? -4.41800 30.55800 9.76500 1.000 22.26632 H ? A ? 123 1
   ATOM 1960 HE1 . TRP A 123 ? -2.22200 31.44300 9.36100 1.000 21.77261 H ? A ? 123 1
   ATOM 1961 HE3 . TRP A 123 ? -2.57400 26.89600 7.06800 1.000 23.35411 H ? A ? 123 1
   ATOM 1962 HZ2 . TRP A 123 ? 0.08500 30.63200 8.06400 1.000 24.20951 H ? A ? 123 1
   ATOM 1963 HZ3 . TRP A 123 ? -0.40300 27.05700 6.29000 1.000 24.90177 H ? A ? 123 1
   ATOM 1964 HH2 . TRP A 123 ? 0.87600 28.93300 6.73300 1.000 26.10255 H ? A ? 123 1
   ATOM 1965 N . ILE A 124 ? -7.99100 27.39400 7.03900 1.000 17.23405 N ? A ? 124 1
   ATOM 1966 CA . ILE A 124 ? -8.99200 26.36400 6.80100 1.000 18.90715 C ? A ? 124 1
   ATOM 1967 C . ILE A 124 ? -9.80600 26.66600 5.54600 1.000 20.31330 C ? A ? 124 1
   ATOM 1968 O . ILE A 124 ? -10.72600 25.92500 5.21600 1.000 20.45561 O ? A ? 124 1
   ATOM 1969 CB . ILE A 124 ? -9.88500 26.11100 8.03500 1.000 20.28241 C ? A ? 124 1
   ATOM 1970 CG1 . ILE A 124 ? -10.74100 27.34000 8.37300 1.000 23.64985 C ? A ? 124 1
   ATOM 1971 CG2 . ILE A 124 ? -9.03600 25.59900 9.22100 1.000 20.00848 C ? A ? 124 1
   ATOM 1972 CD1 . ILE A 124 ? -11.84100 27.04900 9.43300 1.000 24.41163 C ? A ? 124 1
   ATOM 1973 H . ILE A 124 ? -8.31700 28.16200 7.24700 1.000 20.66857 H ? A ? 124 1
   ATOM 1974 HA . ILE A 124 ? -8.52900 25.52600 6.64100 1.000 22.67630 H ? A ? 124 1
   ATOM 1975 HB . ILE A 124 ? -10.51800 25.40800 7.82200 1.000 24.32661 H ? A ? 124 1
   ATOM 1976 HG12 . ILE A 124 ? -10.16500 28.03700 8.72400 1.000 28.36753 H ? A ? 124 1
   ATOM 1977 HG13 . ILE A 124 ? -11.18000 27.64800 7.56400 1.000 28.36753 H ? A ? 124 1
   ATOM 1978 HG21 . ILE A 124 ? -9.62600 25.37900 9.95900 1.000 23.99789 H ? A ? 124 1
   ATOM 1979 HG22 . ILE A 124 ? -8.54700 24.81000 8.94100 1.000 23.99789 H ? A ? 124 1
   ATOM 1980 HG23 . ILE A 124 ? -8.41600 26.29500 9.48900 1.000 23.99789 H ? A ? 124 1
   ATOM 1981 HD11 . ILE A 124 ? -12.38800 27.84200 9.54600 1.000 29.28167 H ? A ? 124 1
   ATOM 1982 HD12 . ILE A 124 ? -12.38900 26.31000 9.12500 1.000 29.28167 H ? A ? 124 1
   ATOM 1983 HD13 . ILE A 124 ? -11.41600 26.81700 10.27300 1.000 29.28167 H ? A ? 124 1
   ATOM 1984 N . ARG A 125 ? -9.47900 27.72800 4.81300 1.000 22.22142 N ? A ? 125 1
   ATOM 1985 CA . ARG A 125 ? -10.32300 28.15500 3.70000 1.000 24.64609 C ? A ? 125 1
   ATOM 1986 C . ARG A 125 ? -10.26200 27.11400 2.58500 1.000 24.52944 C ? A ? 125 1
   ATOM 1987 O . ARG A 125 ? -9.20200 26.57300 2.26500 1.000 25.33209 O ? A ? 125 1
   ATOM 1988 CB . ARG A 125 ? -9.84000 29.52500 3.22200 1.000 28.58728 C ? A ? 125 1
   ATOM 1989 CG . ARG A 125 ? -10.08400 29.88600 1.76800 1.000 33.63593 C ? A ? 125 1
   ATOM 1990 CD . ARG A 125 ? -9.57400 31.31000 1.47200 1.000 37.34493 C ? A ? 125 1
   ATOM 1991 NE . ARG A 125 ? -8.11600 31.28900 1.42800 1.000 40.10882 N ? A ? 125 1
   ATOM 1992 CZ . ARG A 125 ? -7.32600 32.30100 1.76500 1.000 41.12099 C ? A ? 125 1
   ATOM 1993 NH1 . ARG A 125 ? -7.81300 33.49800 2.06500 1.000 41.46753 N ? A ? 125 1
   ATOM 1994 NH2 . ARG A 125 ? -6.00800 32.11200 1.80400 1.000 41.19903 N ? A ? 125 1
   ATOM 1995 H . ARG A 125 ? -8.77900 28.21300 4.93700 1.000 26.65342 H ? A ? 125 1
   ATOM 1996 HA . ARG A 125 ? -11.25200 28.24100 3.96500 1.000 29.56302 H ? A ? 125 1
   ATOM 1997 HB2 . ARG A 125 ? -10.28600 30.20100 3.75700 1.000 34.29244 H ? A ? 125 1
   ATOM 1998 HB3 . ARG A 125 ? -8.88100 29.56800 3.36400 1.000 34.29244 H ? A ? 125 1
   ATOM 1999 HG2 . ARG A 125 ? -9.61100 29.26300 1.19400 1.000 40.35083 H ? A ? 125 1
   ATOM 2000 HG3 . ARG A 125 ? -11.03500 29.85400 1.58000 1.000 40.35083 H ? A ? 125 1
   ATOM 2001 HD2 . ARG A 125 ? -9.91100 31.61100 0.61300 1.000 44.80163 H ? A ? 125 1
   ATOM 2002 HD3 . ARG A 125 ? -9.86000 31.91700 2.17200 1.000 44.80163 H ? A ? 125 1
   ATOM 2003 HE . ARG A 125 ? -7.73800 30.56300 1.16300 1.000 48.11829 H ? A ? 125 1
   ATOM 2004 HH11 . ARG A 125 ? -8.66200 33.63500 2.04300 1.000 49.74874 H ? A ? 125 1
   ATOM 2005 HH12 . ARG A 125 ? -7.28000 34.13800 2.28000 1.000 49.74874 H ? A ? 125 1
   ATOM 2006 HH21 . ARG A 125 ? -5.67800 31.34200 1.61100 1.000 49.42655 H ? A ? 125 1
   ATOM 2007 HH22 . ARG A 125 ? -5.48700 32.76100 2.02100 1.000 49.42655 H ? A ? 125 1
   ATOM 2008 N . GLY A 126 ? -11.42900 26.79300 2.03400 1.000 24.91175 N ? A ? 126 1
   ATOM 2009 CA . GLY A 126 ? -11.54800 25.81700 0.97100 1.000 24.85809 C ? A ? 126 1
   ATOM 2010 C . GLY A 126 ? -11.61500 24.36800 1.41300 1.000 24.40056 C ? A ? 126 1
   ATOM 2011 O . GLY A 126 ? -12.00800 23.51800 0.61300 1.000 25.35133 O ? A ? 126 1
   ATOM 2012 H . GLY A 126 ? -12.18100 27.13800 2.26800 1.000 29.88181 H ? A ? 126 1
   ATOM 2013 HA2 . GLY A 126 ? -12.35500 26.00700 0.46900 1.000 29.81742 H ? A ? 126 1
   ATOM 2014 HA3 . GLY A 126 ? -10.78100 25.90800 0.38400 1.000 29.81742 H ? A ? 126 1
   ATOM 2015 N . CYS A 127 ? -11.26100 24.06200 2.66600 1.000 23.42995 N ? A ? 127 1
   ATOM 2016 CA . CYS A 127 ? -11.13000 22.67400 3.09600 1.000 23.66057 C ? A ? 127 1
   ATOM 2017 C . CYS A 127 ? -12.51400 22.06400 3.25900 1.000 26.92202 C ? A ? 127 1
   ATOM 2018 O . CYS A 127 ? -13.41800 22.70600 3.79900 1.000 26.97381 O ? A ? 127 1
   ATOM 2019 CB . CYS A 127 ? -10.39800 22.63400 4.42900 1.000 22.04297 C ? A ? 127 1
   ATOM 2020 SG . CYS A 127 ? -8.76900 23.36100 4.43400 1.000 21.76530 S ? A ? 127 1
   ATOM 2021 H . CYS A 127 ? -11.09300 24.64000 3.28100 1.000 28.10365 H ? A ? 127 1
   ATOM 2022 HA . CYS A 127 ? -10.63000 22.15900 2.44400 1.000 28.38040 H ? A ? 127 1
   ATOM 2023 HB2 . CYS A 127 ? -10.93000 23.11300 5.08400 1.000 26.43928 H ? A ? 127 1
   ATOM 2024 HB3 . CYS A 127 ? -10.30100 21.70600 4.69600 1.000 26.43928 H ? A ? 127 1
   ATOM 2025 N . ARG A 128 ? -12.65200 20.78300 2.87100 1.000 29.62674 N ? A ? 128 1
   ATOM 2026 CA . ARG A 128 ? -13.85300 20.01200 3.17500 1.000 35.25082 C ? A ? 128 1
   ATOM 2027 C . ARG A 128 ? -13.82400 19.67100 4.65600 1.000 35.65829 C ? A ? 128 1
   ATOM 2028 O . ARG A 128 ? -12.87700 19.03500 5.13600 1.000 35.66357 O ? A ? 128 1
   ATOM 2029 CB . ARG A 128 ? -13.90500 18.74100 2.32900 1.000 40.76084 C ? A ? 128 1
   ATOM 2030 CG . ARG A 128 ? -15.12700 17.83400 2.60900 1.000 46.47001 C ? A ? 128 1
   ATOM 2031 CD . ARG A 128 ? -16.14600 17.80800 1.45600 1.000 51.99189 C ? A ? 128 1
   ATOM 2032 NE . ARG A 128 ? -17.40400 17.13800 1.79400 1.000 56.43325 N ? A ? 128 1
   ATOM 2033 CZ . ARG A 128 ? -18.40400 17.69400 2.46900 1.000 59.63279 C ? A ? 128 1
   ATOM 2034 NH1 . ARG A 128 ? -18.34500 18.95300 2.89200 1.000 61.00998 N ? A ? 128 1
   ATOM 2035 NH2 . ARG A 128 ? -19.49400 16.97200 2.72200 1.000 60.48653 N ? A ? 128 1
   ATOM 2036 H . ARG A 128 ? -12.05800 20.34400 2.43000 1.000 35.53980 H ? A ? 128 1
   ATOM 2037 HA . ARG A 128 ? -14.64800 20.52800 2.96900 1.000 42.28870 H ? A ? 128 1
   ATOM 2038 HB2 . ARG A 128 ? -13.93600 18.99300 1.39300 1.000 48.90072 H ? A ? 128 1
   ATOM 2039 HB3 . ARG A 128 ? -13.10700 18.21900 2.50600 1.000 48.90072 H ? A ? 128 1
   ATOM 2040 HG2 . ARG A 128 ? -14.81800 16.92600 2.75200 1.000 55.75173 H ? A ? 128 1
   ATOM 2041 HG3 . ARG A 128 ? -15.58400 18.15800 3.40100 1.000 55.75173 H ? A ? 128 1
   ATOM 2042 HD2 . ARG A 128 ? -16.35600 18.72000 1.20400 1.000 62.37798 H ? A ? 128 1
   ATOM 2043 HD3 . ARG A 128 ? -15.75400 17.33700 0.70400 1.000 62.37798 H ? A ? 128 1
   ATOM 2044 HE . ARG A 128 ? -17.50200 16.32400 1.53500 1.000 67.70761 H ? A ? 128 1
   ATOM 2045 HH11 . ARG A 128 ? -17.64700 19.42900 2.73000 1.000 73.19968 H ? A ? 128 1
   ATOM 2046 HH12 . ARG A 128 ? -19.00500 19.29200 3.32700 1.000 73.19968 H ? A ? 128 1
   ATOM 2047 HH21 . ARG A 128 ? -19.54300 16.15800 2.44900 1.000 72.57154 H ? A ? 128 1
   ATOM 2048 HH22 . ARG A 128 ? -20.14900 17.32000 3.15800 1.000 72.57154 H ? A ? 128 1
   ATOM 2049 N . LEU A 129 ? -14.81700 20.15200 5.38900 1.000 36.67943 N ? A ? 129 1
   ATOM 2050 CA . LEU A 129 ? -14.84500 19.95500 6.82600 1.000 38.96448 C ? A ? 129 1
   ATOM 2051 C . LEU A 129 ? -16.25500 19.65000 7.31500 1.000 42.96498 C ? A ? 129 1
   ATOM 2052 O . LEU A 129 ? -17.21600 19.64600 6.54600 1.000 44.41197 O ? A ? 129 1
   ATOM 2053 CB . LEU A 129 ? -14.33900 21.19900 7.57400 1.000 37.61860 C ? A ? 129 1
   ATOM 2054 CG . LEU A 129 ? -12.90200 21.62100 7.34100 1.000 36.30306 C ? A ? 129 1
   ATOM 2055 CD1 . LEU A 129 ? -12.58200 23.03100 7.87200 1.000 36.77191 C ? A ? 129 1
   ATOM 2056 CD2 . LEU A 129 ? -11.94900 20.61300 7.99800 1.000 35.97199 C ? A ? 129 1
   ATOM 2057 OXT . LEU A 129 ? -16.44100 19.42100 8.50800 1.000 44.43063 O ? A ? 129 1
   ATOM 2058 H . LEU A 129 ? -15.48500 20.59500 5.07600 1.000 44.00303 H ? A ? 129 1
   ATOM 2059 HA . LEU A 129 ? -14.26100 19.20800 7.02900 1.000 46.74508 H ? A ? 129 1
   ATOM 2060 HB2 . LEU A 129 ? -14.89700 21.94800 7.31500 1.000 45.13004 H ? A ? 129 1
   ATOM 2061 HB3 . LEU A 129 ? -14.43100 21.03000 8.52500 1.000 45.13004 H ? A ? 129 1
   ATOM 2062 HG . LEU A 129 ? -12.76800 21.64500 6.38000 1.000 43.55138 H ? A ? 129 1
   ATOM 2063 HD11 . LEU A 129 ? -11.70200 23.29400 7.56100 1.000 44.11400 H ? A ? 129 1
   ATOM 2064 HD12 . LEU A 129 ? -13.24900 23.65300 7.54100 1.000 44.11400 H ? A ? 129 1
   ATOM 2065 HD13 . LEU A 129 ? -12.59800 23.01400 8.84200 1.000 44.11400 H ? A ? 129 1
   ATOM 2066 HD21 . LEU A 129 ? -11.03500 20.91000 7.86600 1.000 43.15410 H ? A ? 129 1
   ATOM 2067 HD22 . LEU A 129 ? -12.14700 20.56200 8.94600 1.000 43.15410 H ? A ? 129 1
   ATOM 2068 HD23 . LEU A 129 ? -12.07700 19.74300 7.58700 1.000 43.15410 H ? A ? 129 1
   HETATM 2069 CL . CL A 1130 ? -7.78400 32.27800 26.22000 1.000 18.19737 Cl ? B ? . 1
   HETATM 2070 CL . CL A 1131 ? -10.55700 29.76900 11.93400 0.560 17.43742 Cl ? C ? . 1
   HETATM 2071 CL . CL A 1132 ? 13.51400 13.30800 32.43400 0.680 18.53918 Cl ? D ? . 1
   HETATM 2072 CL . CL A 1134 ? 0.54600 25.08700 3.77900 1.000 72.86273 Cl ? E ? . 1
   HETATM 2073 CL . CL A 1135 ? 7.45100 7.52400 29.60600 1.000 41.33090 Cl ? F ? . 1
   HETATM 2074 NA . NA A 1138 ? 9.65500 15.84500 31.35300 1.000 20.85441 Na ? G ? . 1
   HETATM 2075 C1 . RII A 2143 ? -11.98500 35.73100 4.43700 0.480 16.92606 C ? H ? . 1
   HETATM 2076 C2 . RII A 2143 ? -9.38300 36.18700 3.93500 0.480 14.94628 C ? H ? . 1
   HETATM 2077 C3 . RII A 2143 ? -10.22700 34.15000 5.41400 0.480 16.11438 C ? H ? . 1
   HETATM 2078 C4 . RII A 2143 ? -11.43200 36.19100 8.45400 0.480 17.85353 C ? H ? . 1
   HETATM 2079 C5 . RII A 2143 ? -13.53900 35.61900 8.47700 0.480 18.50287 C ? H ? . 1
   HETATM 2080 C6 . RII A 2143 ? -13.07800 35.56200 7.23600 0.480 18.28991 C ? H ? . 1
   HETATM 2081 C7 . RII A 2143 ? -10.35500 39.04700 6.34900 0.480 16.05227 C ? H ? . 1
   HETATM 2082 C8 . RII A 2143 ? -11.54800 40.23000 4.97900 0.480 16.69694 C ? H ? . 1
   HETATM 2083 C9 . RII A 2143 ? -11.59700 38.93200 4.60600 0.480 16.65858 C ? H ? . 1
   HETATM 2084 N1 . RII A 2143 ? -11.73500 35.94100 7.21900 0.480 17.04629 N ? H ? . 1
   HETATM 2085 N2 . RII A 2143 ? -12.49700 36.06000 9.24100 0.480 18.49760 N ? H ? . 1
   HETATM 2086 N3 . RII A 2143 ? -10.84100 38.17600 5.49700 0.480 15.63212 N ? H ? . 1
   HETATM 2087 N4 . RII A 2143 ? -10.79300 40.28600 6.05500 0.480 17.19832 N ? H ? . 1
   HETATM 2088 O1 . RII A 2143 ? -12.89600 35.56500 3.76200 0.480 17.67836 O ? H ? . 1
   HETATM 2089 O2 . RII A 2143 ? -8.68700 36.27900 3.01700 0.480 16.87712 O ? H ? . 1
   HETATM 2090 O3 . RII A 2143 ? -10.09800 33.02500 5.31700 0.480 18.29426 O ? H ? . 1
   HETATM 2091 RE1 . RII A 2143 ? -10.49200 36.03800 5.47200 0.480 15.84901 Re ? H ? . 1
   HETATM 2092 H21 . RII A 2143 ? -12.52300 36.22500 10.08500 0.480 22.18483 H ? H ? . 1
   HETATM 2093 H41 . RII A 2143 ? -10.58400 36.43000 8.75000 0.480 21.41194 H ? H ? . 1
   HETATM 2094 H42 . RII A 2143 ? -10.60800 40.99800 6.50000 0.480 20.62569 H ? H ? . 1
   HETATM 2095 H51 . RII A 2143 ? -14.39400 35.40400 8.76700 0.480 22.19116 H ? H ? . 1
   HETATM 2096 H61 . RII A 2143 ? -13.57300 35.30800 6.49100 0.480 21.93560 H ? H ? . 1
   HETATM 2097 H71 . RII A 2143 ? -9.78700 38.84100 7.05700 0.480 19.25043 H ? H ? . 1
   HETATM 2098 H81 . RII A 2143 ? -11.96600 40.94400 4.55700 0.480 20.02404 H ? H ? . 1
   HETATM 2099 H91 . RII A 2143 ? -12.05900 38.59800 3.87300 0.480 19.97800 H ? H ? . 1
   HETATM 2100 C1 . RII A 2144 ? 1.34500 23.04100 36.49900 0.440 17.50728 C ? I ? . 1
   HETATM 2101 C2 . RII A 2144 ? -1.21600 23.55700 36.51300 0.440 18.40441 C ? I ? . 1
   HETATM 2102 C3 . RII A 2144 ? -0.17300 22.24300 34.45200 0.440 18.54502 C ? I ? . 1
   HETATM 2103 C4 . RII A 2144 ? 2.02300 25.52800 33.28700 0.440 16.47118 C ? I ? . 1
   HETATM 2104 C5 . RII A 2144 ? 3.74800 24.32200 32.80100 0.440 16.92423 C ? I ? . 1
   HETATM 2105 C6 . RII A 2144 ? 2.98700 23.64300 33.64000 0.440 18.44252 C ? I ? . 1
   HETATM 2106 C7 . RII A 2144 ? -0.11900 26.99400 35.81000 0.440 18.86164 C ? I ? . 1
   HETATM 2107 C8 . RII A 2144 ? 1.35700 27.57800 37.25600 0.440 21.18360 C ? I ? . 1
   HETATM 2108 C9 . RII A 2144 ? 1.47900 26.26000 37.01000 0.440 20.68612 C ? I ? . 1
   HETATM 2109 N1 . RII A 2144 ? 1.86900 24.40000 33.96000 0.440 18.79610 N ? I ? . 1
   HETATM 2110 N2 . RII A 2144 ? 3.13400 25.51500 32.56600 0.440 16.40542 N ? I ? . 1
   HETATM 2111 N3 . RII A 2144 ? 0.52900 25.89100 36.08200 0.440 17.45689 N ? I ? . 1
   HETATM 2112 N4 . RII A 2144 ? 0.37000 28.01800 36.50600 0.440 20.36788 N ? I ? . 1
   HETATM 2113 O1 . RII A 2144 ? 2.04500 22.50700 37.26400 0.440 19.49388 O ? I ? . 1
   HETATM 2114 O2 . RII A 2144 ? -2.05200 23.34800 37.25800 0.440 20.11194 O ? I ? . 1
   HETATM 2115 O3 . RII A 2144 ? -0.42200 21.25400 33.97600 0.440 19.60670 O ? I ? . 1
   HETATM 2116 RE1 . RII A 2144 ? 0.20400 23.91000 35.27700 0.440 17.46512 Re ? I ? . 1
   HETATM 2117 H21 . RII A 2144 ? 3.42400 26.14700 32.06200 0.440 19.67422 H ? I ? . 1
   HETATM 2118 H41 . RII A 2144 ? 1.42200 26.23600 33.30200 0.440 19.75313 H ? I ? . 1
   HETATM 2119 H42 . RII A 2144 ? 0.08500 28.82800 36.47200 0.440 24.42917 H ? I ? . 1
   HETATM 2120 H51 . RII A 2144 ? 4.54400 24.04000 32.43100 0.440 20.29678 H ? I ? . 1
   HETATM 2121 H61 . RII A 2144 ? 3.17200 22.79000 33.95900 0.440 22.11873 H ? I ? . 1
   HETATM 2122 H71 . RII A 2144 ? -0.82500 27.05600 35.20800 0.440 22.62168 H ? I ? . 1
   HETATM 2123 H81 . RII A 2144 ? 1.87500 28.08200 37.83900 0.440 25.40803 H ? I ? . 1
   HETATM 2124 H91 . RII A 2144 ? 2.09800 25.69000 37.40200 0.440 24.81105 H ? I ? . 1
   HETATM 2125 C1 . RI3 A 2145 ? -7.70800 9.14200 13.07300 0.680 27.17366 C ? J ? . 1
   HETATM 2126 C2 . RI3 A 2145 ? -8.30900 11.71100 12.98000 0.680 25.12948 C ? J ? . 1
   HETATM 2127 C3 . RI3 A 2145 ? -5.93700 10.92000 13.86800 0.680 24.78717 C ? J ? . 1
   HETATM 2128 C7 . RI3 A 2145 ? -10.50100 11.01700 15.75200 0.680 30.28647 C ? J ? . 1
   HETATM 2129 C8 . RI3 A 2145 ? -11.76300 9.32800 15.34500 0.680 30.15788 C ? J ? . 1
   HETATM 2130 C9 . RI3 A 2145 ? -10.57000 9.13700 14.75400 0.680 29.81752 C ? J ? . 1
   HETATM 2131 N3 . RI3 A 2145 ? -9.76200 10.22200 15.02700 0.680 28.08409 N ? J ? . 1
   HETATM 2132 N4 . RI3 A 2145 ? -11.70500 10.49000 15.95400 0.680 31.11723 N ? J ? . 1
   HETATM 2133 O1 . RI3 A 2145 ? -7.67200 8.29700 12.27500 0.680 28.45115 O ? J ? . 1
   HETATM 2134 O2 . RI3 A 2145 ? -8.66300 12.41300 12.17200 0.680 26.20641 O ? J ? . 1
   HETATM 2135 O3 . RI3 A 2145 ? -4.90300 11.17000 13.52300 0.680 25.22120 O ? J ? . 1
   HETATM 2136 O4 . RI3 A 2145 ? -7.19700 9.15400 15.96100 0.680 27.36078 O ? J ? . 1
   HETATM 2137 RE1 . RI3 A 2145 ? -7.72400 10.51900 14.35400 0.680 25.98690 Re ? J ? . 1
   HETATM 2138 H42 . RI3 A 2145 ? -12.33900 10.85300 16.40700 0.680 37.32839 H ? J ? . 1
   HETATM 2139 H71 . RI3 A 2145 ? -10.22600 11.84100 16.08800 0.680 36.33147 H ? J ? . 1
   HETATM 2140 H81 . RI3 A 2145 ? -12.48900 8.75100 15.32300 0.680 36.17716 H ? J ? . 1
   HETATM 2141 H91 . RI3 A 2145 ? -10.32500 8.39600 14.25300 0.680 35.76874 H ? J ? . 1
   HETATM 2142 RE . RE A 2146 ? 11.52800 25.51100 22.35600 0.080 28.88883 Re ? K ? . 1
   HETATM 2143 C4 . RRE A 2147 ? -13.94700 26.38100 12.37400 0.170 20.45831 C ? L ? . 1
   HETATM 2144 C5 . RRE A 2147 ? -14.52200 24.10600 11.26400 0.170 21.12965 C ? L ? . 1
   HETATM 2145 C6 . RRE A 2147 ? -16.04500 26.20800 10.91000 0.170 17.60339 C ? L ? . 1
   HETATM 2146 O11 . RRE A 2147 ? -16.55100 26.39700 13.94600 0.170 20.09278 O ? L ? . 1
   HETATM 2147 O12 . RRE A 2147 ? -17.20500 24.02500 12.75000 0.170 23.05814 O ? L ? . 1
   HETATM 2148 O4 . RRE A 2147 ? -13.02200 27.09800 12.35800 0.170 19.50008 O ? L ? . 1
   HETATM 2149 O5 . RRE A 2147 ? -13.96800 23.38500 10.54900 0.170 34.11601 O ? L ? . 1
   HETATM 2150 O6 . RRE A 2147 ? -16.37600 26.81200 9.96300 0.170 29.75587 O ? L ? . 1
   HETATM 2151 RE2 . RRE A 2147 ? -15.43600 25.25000 12.44900 0.170 25.15213 Re ? L ? . 1
   HETATM 2152 CL . CL C 1 ? 2.68600 26.70700 29.51700 0.500 24.56164 Cl ? M ? . 1
   HETATM 2153 CL . CL C 2 ? 7.34200 19.48300 6.98300 0.650 26.24554 Cl ? N ? . 1
   HETATM 2154 CL . CL C 3 ? 20.10700 11.80500 24.37900 0.570 24.00596 Cl ? O ? . 1
   HETATM 2155 CL . CL C 4 ? -9.72900 34.80800 11.51600 1.000 36.72325 Cl ? P ? . 1
   HETATM 2156 O . HOH S 1 ? 7.27300 12.71300 9.05800 1.000 17.82683 O ? Q ? . 1
   HETATM 2157 O . HOH S 2 ? 4.89200 9.02000 10.37500 1.000 37.40350 O ? Q ? . 1
   HETATM 2158 O . HOH S 3 ? 3.99100 12.19500 5.07100 1.000 33.83650 O ? Q ? . 1
   HETATM 2159 O . HOH S 4 ? 1.93200 20.12300 4.11800 1.000 30.64814 O ? Q ? . 1
   HETATM 2160 O . HOH S 5 ? -5.99100 21.92300 -0.11500 1.000 36.98296 O ? Q ? . 1
   HETATM 2161 O . HOH S 6 ? -4.31400 21.09000 1.84400 1.000 29.27267 O ? Q ? . 1
   HETATM 2162 O . HOH S 8 ? -4.62300 18.50100 2.64300 1.000 24.50998 O ? Q ? . 1
   HETATM 2163 O . HOH S 10 ? -13.56800 24.11200 25.19000 1.000 27.57884 O ? Q ? . 1
   HETATM 2164 O . HOH S 11 ? -10.10300 31.89800 23.91300 1.000 20.69486 O ? Q ? . 1
   HETATM 2165 O . HOH S 12 ? -5.78100 34.53400 16.89600 1.000 20.59205 O ? Q ? . 1
   HETATM 2166 O . HOH S 13 ? -8.95300 33.84700 16.03300 1.000 27.35183 O ? Q ? . 1
   HETATM 2167 O . HOH S 14 ? 6.84800 26.29000 9.10600 1.000 38.04110 O ? Q ? . 1
   HETATM 2168 O . HOH S 15 ? -2.85100 10.58000 25.04100 1.000 33.60716 O ? Q ? . 1
   HETATM 2169 O . HOH S 16 ? 8.49800 27.75700 15.59000 1.000 20.32288 O ? Q ? . 1
   HETATM 2170 O . HOH S 17 ? 8.29500 26.64000 11.44900 1.000 23.83917 O ? Q ? . 1
   HETATM 2171 O . HOH S 18 ? 8.59900 25.80600 19.83000 1.000 25.80156 O ? Q ? . 1
   HETATM 2172 O . HOH S 19 ? 6.65900 28.24000 19.95000 1.000 21.33170 O ? Q ? . 1
   HETATM 2173 O . HOH S 20 ? 9.60700 20.18300 10.72600 1.000 26.63142 O ? Q ? . 1
   HETATM 2174 O . HOH S 21 ? 4.27400 21.31600 5.07700 1.000 29.93595 O ? Q ? . 1
   HETATM 2175 O . HOH S 22 ? -0.75900 40.24100 19.38500 1.000 21.39340 O ? Q ? . 1
   HETATM 2176 O . HOH S 23 ? -2.58500 32.67800 5.31100 1.000 23.55916 O ? Q ? . 1
   HETATM 2177 O . HOH S 24 ? -1.95000 36.75400 7.38800 1.000 26.86564 O ? Q ? . 1
   HETATM 2178 O . HOH S 25 ? 16.28800 17.39800 17.37100 1.000 25.52040 O ? Q ? . 1
   HETATM 2179 O . HOH S 26 ? 12.97100 14.97000 14.50200 1.000 16.99406 O ? Q ? . 1
   HETATM 2180 O . HOH S 28 ? 17.26800 19.99500 17.63000 1.000 22.58776 O ? Q ? . 1
   HETATM 2181 O . HOH S 30 ? 17.45400 19.98400 31.12900 1.000 36.22149 O ? Q ? . 1
   HETATM 2182 O . HOH S 31 ? 15.35600 16.55200 26.22300 1.000 14.96948 O ? Q ? . 1
   HETATM 2183 O . HOH S 32 ? 9.66600 25.30900 23.74100 1.000 41.84465 O ? Q ? . 1
   HETATM 2184 O . HOH S 33 ? 3.03000 17.99500 19.44200 1.000 14.43933 O ? Q ? . 1
   HETATM 2185 O . HOH S 34 ? 10.33600 24.19600 18.42900 1.000 22.72122 O ? Q ? . 1
   HETATM 2186 O . HOH S 35 ? 6.69900 24.96000 21.44900 1.000 32.54701 O ? Q ? . 1
   HETATM 2187 O . HOH S 36 ? 5.44400 23.02500 25.04000 1.000 27.37046 O ? Q ? . 1
   HETATM 2188 O . HOH S 37 ? 4.74100 25.15100 28.04800 1.000 39.69259 O ? Q ? . 1
   HETATM 2189 O . HOH S 38 ? 12.41400 10.68000 33.90100 1.000 42.12644 O ? Q ? . 1
   HETATM 2190 O . HOH S 39 ? 12.28000 7.41000 30.85400 1.000 20.79224 O ? Q ? . 1
   HETATM 2191 O . HOH S 40 ? 11.40400 14.43800 30.36400 1.000 18.03897 O ? Q ? . 1
   HETATM 2192 O . HOH S 41 ? 16.41600 9.00000 33.09700 1.000 30.10018 O ? Q ? . 1
   HETATM 2193 O . HOH S 42 ? 9.59200 13.97700 32.67900 1.000 26.07313 O ? Q ? . 1
   HETATM 2194 O . HOH S 43 ? 6.88200 10.26700 34.09800 1.000 30.42949 O ? Q ? . 1
   HETATM 2195 O . HOH S 44 ? 5.32600 7.60900 18.11200 1.000 27.55048 O ? Q ? . 1
   HETATM 2196 O . HOH S 45 ? 0.70200 8.25500 20.14700 1.000 28.19509 O ? Q ? . 1
   HETATM 2197 O . HOH S 46 ? 2.69700 15.25100 16.50100 1.000 27.05379 O ? Q ? . 1
   HETATM 2198 O . HOH S 47 ? 5.67000 8.93900 13.11200 1.000 26.02383 O ? Q ? . 1
   HETATM 2199 O . HOH S 48 ? 0.84600 13.43400 16.13200 1.000 21.04485 O ? Q ? . 1
   HETATM 2200 O . HOH S 49 ? 3.14800 6.72900 13.93900 1.000 35.81153 O ? Q ? . 1
   HETATM 2201 O . HOH S 50 ? -3.01500 10.51100 10.70800 1.000 34.39640 O ? Q ? . 1
   HETATM 2202 O . HOH S 51 ? -1.44200 9.49400 19.29400 1.000 27.55007 O ? Q ? . 1
   HETATM 2203 O . HOH S 52 ? 0.42800 12.42000 18.76800 1.000 22.38118 O ? Q ? . 1
   HETATM 2204 O . HOH S 53 ? -1.47700 12.89700 25.45100 1.000 25.73031 O ? Q ? . 1
   HETATM 2205 O . HOH S 54 ? -6.70500 16.43000 27.56000 1.000 29.40523 O ? Q ? . 1
   HETATM 2206 O . HOH S 55 ? -7.61900 13.48000 20.61900 1.000 27.32046 O ? Q ? . 1
   HETATM 2207 O . HOH S 56 ? -9.36200 14.86600 23.66400 1.000 31.39660 O ? Q ? . 1
   HETATM 2208 O . HOH S 57 ? -4.78700 22.27300 32.09600 1.000 33.13395 O ? Q ? . 1
   HETATM 2209 O . HOH S 58 ? -5.68400 28.94600 29.41600 1.000 19.59015 O ? Q ? . 1
   HETATM 2210 O . HOH S 59 ? -1.70900 28.24100 28.55400 1.000 27.87187 O ? Q ? . 1
   HETATM 2211 O . HOH S 60 ? 4.15800 33.46100 24.42200 1.000 32.98935 O ? Q ? . 1
   HETATM 2212 O . HOH S 61 ? 6.54500 27.79300 22.67700 1.000 28.53970 O ? Q ? . 1
   HETATM 2213 O . HOH S 63 ? 1.64400 38.99700 18.58500 1.000 27.36931 O ? Q ? . 1
   HETATM 2214 O . HOH S 64 ? 4.56200 39.15100 19.28200 1.000 34.50367 O ? Q ? . 1
   HETATM 2215 O . HOH S 65 ? 8.74000 29.62100 8.54700 1.000 18.17832 O ? Q ? . 1
   HETATM 2216 O . HOH S 66 ? 2.00900 34.90100 9.97700 1.000 20.47299 O ? Q ? . 1
   HETATM 2217 O . HOH S 67 ? 4.88600 34.36400 10.04700 1.000 16.93248 O ? Q ? . 1
   HETATM 2218 O . HOH S 68 ? 1.09600 37.33600 15.51800 1.000 16.38875 O ? Q ? . 1
   HETATM 2219 O . HOH S 69 ? -1.13600 40.22300 14.79500 1.000 23.84475 O ? Q ? . 1
   HETATM 2220 O . HOH S 70 ? 0.08600 39.75100 22.06700 1.000 21.04481 O ? Q ? . 1
   HETATM 2221 O . HOH S 71 ? -3.38700 40.18300 18.28200 1.000 21.59385 O ? Q ? . 1
   HETATM 2222 O . HOH S 72 ? -3.22800 41.80900 14.12200 1.000 35.05470 O ? Q ? . 1
   HETATM 2223 O . HOH S 73 ? -7.23000 40.52400 14.92800 1.000 35.54937 O ? Q ? . 1
   HETATM 2224 O . HOH S 74 ? -2.22600 33.52300 9.69700 1.000 18.35175 O ? Q ? . 1
   HETATM 2225 O . HOH S 75 ? -6.86300 36.09000 14.89100 1.000 20.52237 O ? Q ? . 1
   HETATM 2226 O . HOH S 76 ? -3.78300 38.40800 8.49900 1.000 22.65213 O ? Q ? . 1
   HETATM 2227 O . HOH S 77 ? -3.55300 34.35000 7.44200 1.000 25.50523 O ? Q ? . 1
   HETATM 2228 O . HOH S 78 ? 0.31200 33.37500 8.45900 1.000 23.72060 O ? Q ? . 1
   HETATM 2229 O . HOH S 79 ? -10.40000 18.90900 4.93100 1.000 36.24101 O ? Q ? . 1
   HETATM 2230 O . HOH S 80 ? -10.32600 19.50100 1.32500 1.000 33.93508 O ? Q ? . 1
   HETATM 2231 O . HOH S 81 ? -2.77800 29.99800 5.00900 1.000 29.00867 O ? Q ? . 1
   HETATM 2232 O . HOH S 82 ? 2.45500 29.74600 29.10200 1.000 26.48693 O ? Q ? . 1
   HETATM 2233 O . HOH S 84 ? -2.23700 13.66900 27.87000 1.000 25.66728 O ? Q ? . 1
   HETATM 2234 O . HOH S 85 ? 2.11100 33.20900 33.26600 1.000 30.24960 O ? Q ? . 1
   HETATM 2235 O . HOH S 86 ? -0.22600 42.85600 19.00100 1.000 29.71425 O ? Q ? . 1
   HETATM 2236 O . HOH S 88 ? 9.00500 28.48800 18.49000 1.000 30.63091 O ? Q ? . 1
   HETATM 2237 O . HOH S 89 ? 14.05000 8.05900 33.11400 1.000 37.85651 O ? Q ? . 1
   HETATM 2238 O . HOH S 90 ? -0.23500 37.63400 25.78300 1.000 32.93899 O ? Q ? . 1
   HETATM 2239 O . HOH S 91 ? 20.87800 21.71700 24.43500 1.000 38.49766 O ? Q ? . 1
   HETATM 2240 O . HOH S 96 ? -13.55600 20.15900 16.78200 1.000 28.16576 O ? Q ? . 1
   HETATM 2241 O . HOH S 97 ? 7.87800 19.27500 4.42400 1.000 37.68608 O ? Q ? . 1
   HETATM 2242 O . HOH S 98 ? 5.86800 41.62400 19.04500 1.000 34.69785 O ? Q ? . 1
   HETATM 2243 O . HOH S 99 ? 14.81500 21.65300 31.29900 1.000 37.09994 O ? Q ? . 1
   HETATM 2244 O . HOH S 100 ? -8.33400 29.38400 30.65100 1.000 38.46056 O ? Q ? . 1
   HETATM 2245 O . HOH S 101 ? -7.60500 30.13100 33.44700 1.000 41.31386 O ? Q ? . 1
   HETATM 2246 O . HOH S 102 ? -0.45000 21.83700 2.73000 1.000 43.95334 O ? Q ? . 1
   HETATM 2247 O . HOH S 106 ? -12.60200 17.51500 23.94700 1.000 36.73739 O ? Q ? . 1
   HETATM 2248 O . HOH S 113 ? 19.97400 19.97400 18.54450 1.000 36.66271 O ? Q ? . 1
   HETATM 2249 O . HOH S 117 ? 14.48500 14.48500 37.08900 1.000 26.43631 O ? Q ? . 1
   HETATM 2250 O . HOH S 118 ? -13.86900 24.68700 -1.21400 1.000 36.33430 O ? Q ? . 1
   HETATM 2251 O . HOH S 119 ? -19.28900 20.57500 8.23600 1.000 42.71219 O ? Q ? . 1
   HETATM 2252 O . HOH S 120 ? 9.72000 19.03300 8.38200 1.000 22.60320 O ? Q ? . 1
   HETATM 2253 O . HOH S 122 ? 7.30100 24.01700 3.10500 1.000 37.29204 O ? Q ? . 1
   HETATM 2254 O . HOH S 129 ? 8.36000 21.32000 1.96600 1.000 38.29595 O ? Q ? . 1
   HETATM 2255 O . HOH S 134 ? 14.29200 12.38300 39.00900 1.000 44.79334 O ? Q ? . 1
   HETATM 2256 O . HOH S 139 ? 0.02700 13.40300 4.56700 1.000 38.94975 O ? Q ? . 1
   HETATM 2257 O . HOH S 157 ? -12.91200 15.49000 21.20400 1.000 39.97715 O ? Q ? . 1
   HETATM 2258 O . HOH S 162 ? 16.31200 13.16200 34.12800 1.000 38.30149 O ? Q ? . 1
   HETATM 2259 O . HOH S 163 ? -7.88700 20.30300 29.64400 1.000 44.36293 O ? Q ? . 1
   HETATM 2260 O . HOH S 172 ? 4.26900 8.40900 30.64600 1.000 30.63876 O ? Q ? . 1
   HETATM 2261 O . HOH S 173 ? -10.12500 12.14100 19.90800 1.000 40.94693 O ? Q ? . 1
   HETATM 2262 O . HOH S 175 ? 16.61900 26.93000 22.86400 1.000 33.80498 O ? Q ? . 1
   HETATM 2263 O . HOH S 176 ? -7.60300 14.21400 7.68600 1.000 32.59511 O ? Q ? . 1
   HETATM 2264 RE . RE D 2 ? -16.01900 16.29500 8.27300 0.210 32.51300 Re ? R ? . 1
   HETATM 2265 RE . RE D 4 ? -10.81500 10.81500 9.27200 0.190 119.26526 Re ? S ? . 1
   HETATM 2266 RE . RE D 5 ? -18.05500 23.26300 8.19800 0.180 59.09651 Re ? T ? . 1
   HETATM 2267 BR . BR B 1 ? -8.04500 11.67100 7.60200 0.200 24.01923 Br ? U ? . 1

loop_
  _atom_site_anisotrop.id
  _atom_site_anisotrop.pdbx_auth_atom_id
  _atom_site_anisotrop.pdbx_label_alt_id
  _atom_site_anisotrop.pdbx_auth_comp_id
  _atom_site_anisotrop.pdbx_auth_asym_id
  _atom_site_anisotrop.pdbx_auth_seq_id
  _atom_site_anisotrop.pdbx_PDB_ins_code
  _atom_site_anisotrop.U[1][1]
  _atom_site_anisotrop.U[2][2]
  _atom_site_anisotrop.U[3][3]
  _atom_site_anisotrop.U[1][2]
  _atom_site_anisotrop.U[1][3]
  _atom_site_anisotrop.U[2][3]
   1 N . LYS A 1 ? 0.26867 0.25420 0.27871 0.05032 -0.06281 -0.07749
   2 CA . LYS A 1 ? 0.26433 0.27453 0.27679 0.03830 -0.08075 -0.07134
   3 C . LYS A 1 ? 0.26333 0.27889 0.22673 0.04466 -0.09590 -0.08372
   4 O . LYS A 1 ? 0.26689 0.27168 0.22526 0.04414 -0.09191 -0.07701
   5 CB . LYS A 1 ? 0.27153 0.27225 0.32456 0.02891 -0.07836 -0.03452
   6 CG . LYS A 1 ? 0.27148 0.27493 0.35568 0.02686 -0.09440 -0.04033
   7 CD . LYS A 1 ? 0.28480 0.29478 0.42793 0.02672 -0.10655 -0.04776
   8 CE . LYS A 1 ? 0.30577 0.32663 0.50770 0.02816 -0.10271 -0.03126
   9 NZ . LYS A 1 ? 0.33594 0.35466 0.56009 0.01932 -0.10054 -0.03655
   25 N . VAL A 2 ? 0.25312 0.27119 0.21463 0.04827 -0.07344 -0.09941
   26 CA . VAL A 2 ? 0.27120 0.28832 0.19891 0.04801 -0.07707 -0.07194
   27 C . VAL A 2 ? 0.28604 0.28425 0.19811 0.05085 -0.08346 -0.07918
   28 O . VAL A 2 ? 0.31317 0.30488 0.19463 0.04642 -0.07957 -0.08693
   29 CB . VAL A 2 ? 0.27782 0.31554 0.18912 0.04173 -0.04797 -0.06698
   30 CG1 . VAL A 2 ? 0.28901 0.34360 0.19065 0.04426 -0.03240 -0.03447
   31 CG2 . VAL A 2 ? 0.28364 0.32760 0.21908 0.04237 -0.02596 -0.05998
   41 N . PHE A 3 ? 0.26528 0.26286 0.16424 0.06645 -0.07583 -0.05634
   42 CA . PHE A 3 ? 0.25799 0.26013 0.16306 0.05647 -0.08508 -0.07975
   43 C . PHE A 3 ? 0.25649 0.27879 0.15760 0.04934 -0.08883 -0.07308
   44 O . PHE A 3 ? 0.25949 0.29109 0.20264 0.06010 -0.08162 -0.06785
   45 CB . PHE A 3 ? 0.25956 0.25575 0.20489 0.05294 -0.07379 -0.06132
   46 CG . PHE A 3 ? 0.25492 0.25911 0.22885 0.02832 -0.07409 -0.05803
   47 CD1 . PHE A 3 ? 0.26298 0.26715 0.23370 0.01658 -0.07170 -0.04042
   48 CD2 . PHE A 3 ? 0.26274 0.26430 0.25425 0.02201 -0.06036 -0.05463
   49 CE1 . PHE A 3 ? 0.27154 0.26576 0.23057 0.02868 -0.06100 -0.02420
   50 CE2 . PHE A 3 ? 0.27172 0.26868 0.26639 0.02102 -0.05814 -0.02892
   51 CZ . PHE A 3 ? 0.27380 0.26154 0.25631 0.03051 -0.06055 -0.03173
   61 N . GLY A 4 ? 0.25571 0.29535 0.16909 0.05152 -0.08517 -0.04031
   62 CA . GLY A 4 ? 0.26713 0.29821 0.17757 0.04069 -0.08686 -0.01456
   63 C . GLY A 4 ? 0.25942 0.28532 0.15605 0.03357 -0.08867 -0.01546
   64 O . GLY A 4 ? 0.24989 0.28772 0.20418 0.03200 -0.07729 -0.01897
   68 N . ARG A 5 ? 0.27397 0.28433 0.14915 0.01272 -0.05716 -0.02673
   69 CA . ARG A 5 ? 0.26300 0.27663 0.19442 -0.00055 -0.03917 -0.03609
   70 C . ARG A 5 ? 0.26169 0.26549 0.21255 0.00092 -0.05284 -0.03391
   71 O . ARG A 5 ? 0.26181 0.25300 0.19079 -0.00005 -0.08191 -0.02395
   72 CB . ARG A 5 ? 0.27160 0.29332 0.23110 -0.00739 -0.01762 -0.03355
   73 CG . ARG A 5 ? 0.28237 0.29644 0.23778 -0.02079 0.01909 -0.05099
   74 CD . ARG A 5 ? 0.29220 0.29500 0.21414 -0.03024 0.02449 -0.07006
   75 NE . ARG A 5 ? 0.31014 0.31803 0.21698 -0.02639 0.01463 -0.07030
   76 CZ . ARG A 5 ? 0.31527 0.34315 0.19575 -0.03342 -0.02394 -0.03351
   77 NH1 . ARG A 5 ? 0.30182 0.33048 0.20599 -0.02809 -0.03552 -0.01521
   78 NH2 . ARG A 5 ? 0.32548 0.37932 0.22173 -0.01809 -0.01187 -0.01270
   92 N . CYS A 6 ? 0.25966 0.27749 0.23710 0.00473 -0.07375 -0.01544
   93 CA . CYS A 6 ? 0.27242 0.27631 0.19378 0.00917 -0.09991 -0.02511
   94 C . CYS A 6 ? 0.27630 0.26404 0.20448 0.01160 -0.09295 -0.02847
   95 O . CYS A 6 ? 0.28136 0.23837 0.23084 -0.00046 -0.08270 0.00358
   96 CB . CYS A 6 ? 0.29955 0.29355 0.19474 0.01282 -0.11360 -0.01292
   97 SG . CYS A 6 ? 0.31698 0.30408 0.20746 0.00292 -0.09502 -0.00009
   102 N . GLU A 7 ? 0.28062 0.26578 0.21575 0.01740 -0.09000 -0.04601
   103 CA . GLU A 7 ? 0.27318 0.26081 0.25936 0.01722 -0.11357 -0.05433
   104 C . GLU A 7 ? 0.24956 0.23702 0.26256 -0.00496 -0.10044 -0.06802
   105 O . GLU A 7 ? 0.24695 0.24274 0.28093 0.00632 -0.09202 -0.05543
   106 CB . GLU A 7 ? 0.31135 0.27260 0.34980 0.02558 -0.14612 -0.07106
   107 CG . GLU A 7 ? 0.35029 0.29186 0.43512 0.02111 -0.17351 -0.06796
   108 CD . GLU A 7 ? 0.37191 0.30445 0.49932 0.01490 -0.18233 -0.07933
   109 OE1 . GLU A 7 ? 0.38071 0.30150 0.48822 0.01809 -0.20343 -0.06647
   110 OE2 . GLU A 7 ? 0.38397 0.31307 0.56881 0.01468 -0.15781 -0.07024
   117 N . LEU A 8 ? 0.24558 0.21657 0.23016 -0.01025 -0.07706 -0.06024
   118 CA . LEU A 8 ? 0.24638 0.22997 0.21557 -0.00237 -0.07080 -0.04109
   119 C . LEU A 8 ? 0.22867 0.23021 0.22608 -0.00325 -0.07002 -0.02782
   120 O . LEU A 8 ? 0.22674 0.24138 0.22872 0.00459 -0.07928 -0.00760
   121 CB . LEU A 8 ? 0.24204 0.23630 0.20613 0.00126 -0.07269 -0.02149
   122 CG . LEU A 8 ? 0.23758 0.23789 0.21178 -0.02749 -0.06812 -0.01997
   123 CD1 . LEU A 8 ? 0.23334 0.24161 0.22943 -0.03871 -0.07207 -0.02944
   124 CD2 . LEU A 8 ? 0.24726 0.25661 0.21911 -0.02754 -0.05666 -0.05124
   136 N . ALA A 9 ? 0.21659 0.22732 0.22619 -0.00038 -0.05599 -0.04930
   137 CA . ALA A 9 ? 0.22039 0.23775 0.22079 0.00212 -0.05274 -0.03596
   138 C . ALA A 9 ? 0.22306 0.24139 0.20315 -0.00418 -0.07101 -0.02189
   139 O . ALA A 9 ? 0.23240 0.25074 0.22141 -0.01013 -0.06357 -0.00510
   140 CB . ALA A 9 ? 0.24236 0.25466 0.21739 -0.00680 -0.05251 -0.01301
   146 N . ALA A 10 ? 0.23700 0.26205 0.23246 -0.01510 -0.08282 -0.03210
   147 CA . ALA A 10 ? 0.24836 0.25909 0.27740 -0.03154 -0.08671 -0.02783
   148 C . ALA A 10 ? 0.23419 0.25084 0.27350 -0.03357 -0.10378 -0.01995
   149 O . ALA A 10 ? 0.23535 0.25827 0.31659 -0.02953 -0.10797 0.00551
   150 CB . ALA A 10 ? 0.27562 0.25219 0.31481 -0.02850 -0.08813 -0.03583
   156 N . ALA A 11 ? 0.23007 0.24130 0.24480 -0.02300 -0.08921 -0.02538
   157 CA . ALA A 11 ? 0.23448 0.24224 0.25959 -0.01643 -0.08815 -0.03603
   158 C . ALA A 11 ? 0.21612 0.23009 0.26759 -0.01344 -0.07513 -0.01844
   159 O . ALA A 11 ? 0.20675 0.23621 0.28201 -0.00816 -0.06942 0.01579
   160 CB . ALA A 11 ? 0.25194 0.24636 0.27739 -0.01640 -0.07822 -0.03431
   166 N . MET A 12 ? 0.20709 0.21086 0.22968 -0.01830 -0.05036 -0.01150
   167 CA . MET A 12 ? 0.20779 0.22244 0.23119 -0.01675 -0.03794 0.00838
   168 C . MET A 12 ? 0.21186 0.24419 0.23335 -0.02114 -0.04807 -0.01067
   169 O . MET A 12 ? 0.22374 0.24761 0.22766 -0.01386 -0.00435 -0.00456
   170 CB . MET A 12 ? 0.20771 0.21636 0.22569 -0.00973 -0.03641 -0.00867
   171 CG . MET A 12 ? 0.20259 0.21313 0.19787 -0.01511 -0.05007 -0.00926
   172 SD . MET A 12 ? 0.23171 0.19951 0.17623 -0.00105 -0.02243 -0.00395
   173 CE . MET A 12 ? 0.22302 0.20217 0.19728 0.00324 -0.04033 0.00579
   183 N . LYS A 13 ? 0.20253 0.26643 0.25878 -0.01588 -0.04254 0.00229
   184 CA . LYS A 13 ? 0.19479 0.28265 0.26906 -0.02898 -0.04761 0.01699
   185 C . LYS A 13 ? 0.21811 0.28954 0.30422 -0.03752 -0.05917 0.01316
   186 O . LYS A 13 ? 0.21728 0.28771 0.31750 -0.02463 -0.07149 -0.01216
   187 CB . LYS A 13 ? 0.20922 0.32674 0.31789 -0.01479 -0.04514 0.02804
   188 CG . LYS A 13 ? 0.23767 0.38337 0.42553 0.00929 -0.03421 0.04965
   189 CD . LYS A 13 ? 0.26706 0.43220 0.53184 0.03607 -0.01450 0.07219
   190 CE . LYS A 13 ? 0.29340 0.46914 0.61212 0.05218 -0.00640 0.08151
   191 NZ . LYS A 13 ? 0.32713 0.49438 0.66694 0.05197 0.01645 0.08782
   205 N . ARG A 14 ? 0.23905 0.28851 0.32204 -0.04554 -0.07123 0.01818
   206 CA . ARG A 14 ? 0.26677 0.32126 0.36478 -0.05748 -0.06722 0.02517
   207 C . ARG A 14 ? 0.25292 0.29574 0.36462 -0.04842 -0.05642 0.03177
   208 O . ARG A 14 ? 0.24194 0.30067 0.40269 -0.06206 -0.04124 0.05491
   209 CB . ARG A 14 ? 0.31932 0.38161 0.43298 -0.08125 -0.08746 -0.00088
   210 CG . ARG A 14 ? 0.37418 0.45031 0.56156 -0.09794 -0.05176 0.01267
   211 CD . ARG A 14 ? 0.43240 0.50761 0.67934 -0.11007 -0.04229 -0.00236
   212 NE . ARG A 14 ? 0.47789 0.55300 0.76025 -0.12065 -0.04520 -0.01655
   213 CZ . ARG A 14 ? 0.51126 0.58436 0.80011 -0.13620 -0.05021 -0.03651
   214 NH1 . ARG A 14 ? 0.52445 0.59506 0.81438 -0.13785 -0.05395 -0.04268
   215 NH2 . ARG A 14 ? 0.52639 0.60107 0.80677 -0.13647 -0.05455 -0.04335
   229 N . HIS A 15 ? 0.23769 0.26734 0.33643 -0.03124 -0.04870 0.04105
   230 CA . HIS A 15 ? 0.23002 0.27060 0.32318 -0.02369 -0.04125 0.04192
   231 C . HIS A 15 ? 0.21127 0.28311 0.29069 -0.02778 -0.03504 0.03340
   232 O . HIS A 15 ? 0.21821 0.28543 0.33730 -0.02088 -0.04171 0.04696
   233 CB . HIS A 15 ? 0.24793 0.27918 0.35224 -0.02346 -0.06346 0.02982
   234 CG . HIS A 15 ? 0.29695 0.28918 0.40941 -0.00954 -0.03167 0.06690
   235 ND1 . HIS A 15 ? 0.35483 0.31014 0.47266 0.00507 0.00216 0.05665
   236 CD2 . HIS A 15 ? 0.33137 0.28772 0.44214 -0.00661 -0.03277 0.04255
   237 CE1 . HIS A 15 ? 0.35586 0.28730 0.47912 0.00093 -0.00982 0.03733
   238 NE2 . HIS A 15 ? 0.33975 0.27448 0.44476 -0.02014 -0.04929 0.01403
   246 N . GLY A 16 ? 0.20163 0.29096 0.27922 -0.02686 -0.01726 0.03998
   247 CA . GLY A 16 ? 0.21122 0.28912 0.25599 -0.03088 0.00371 0.03033
   248 C . GLY A 16 ? 0.20958 0.29275 0.23581 -0.02891 -0.00618 0.02736
   249 O . GLY A 16 ? 0.21345 0.30326 0.25607 -0.03131 0.00133 0.01775
   253 N . LEU A 17 ? 0.21461 0.28635 0.21630 -0.01995 0.00000 0.01819
   254 CA . LEU A 17 ? 0.21151 0.27201 0.22163 -0.01122 -0.00027 0.01690
   255 C . LEU A 17 ? 0.20289 0.27842 0.24347 -0.00562 -0.00800 0.01279
   256 O . LEU A 17 ? 0.20071 0.25767 0.27562 -0.00617 0.00317 0.00005
   257 CB . LEU A 17 ? 0.22518 0.25147 0.21337 -0.00712 -0.00213 0.00798
   258 CG . LEU A 17 ? 0.22899 0.23948 0.20115 -0.00380 -0.01023 -0.00018
   259 CD1 . LEU A 17 ? 0.22199 0.23535 0.21573 0.01182 -0.00480 -0.02426
   260 CD2 . LEU A 17 ? 0.22793 0.23414 0.20216 -0.00662 0.00462 -0.00669
   272 N . ASP A 18 ? 0.20920 0.28126 0.21024 0.00937 -0.00629 0.01801
   273 CA . ASP A 18 ? 0.21061 0.29960 0.26874 -0.00109 0.00207 0.00170
   274 C . ASP A 18 ? 0.18352 0.29253 0.27237 -0.00565 0.01748 0.04000
   275 O . ASP A 18 ? 0.20747 0.29471 0.27656 -0.00074 0.00567 0.02448
   276 CB . ASP A 18 ? 0.23266 0.33067 0.32209 -0.01303 -0.02728 -0.01055
   277 CG . ASP A 18 ? 0.26013 0.34635 0.38346 -0.03103 -0.04220 -0.04488
   278 OD1 . ASP A 18 ? 0.25199 0.36267 0.35536 -0.01856 -0.01587 -0.03744
   279 OD2 . ASP A 18 ? 0.30494 0.36396 0.44389 -0.02203 -0.10348 -0.06545
   284 N A ASN A 19 ? 0.17845 0.28374 0.25412 -0.00075 -0.00659 0.04796
   285 CA A ASN A 19 ? 0.16931 0.28954 0.27971 0.00300 -0.01386 0.04475
   286 C A ASN A 19 ? 0.17620 0.29080 0.29084 -0.00216 -0.00052 0.04013
   287 O A ASN A 19 ? 0.18866 0.29420 0.27063 -0.01139 -0.00088 0.04099
   288 CB A ASN A 19 ? 0.17706 0.30138 0.31942 0.01342 -0.03548 0.03400
   289 CG A ASN A 19 ? 0.20364 0.31499 0.36659 0.01087 -0.03623 0.00785
   290 OD1 A ASN A 19 ? 0.21948 0.32239 0.38600 0.01777 -0.05252 0.00884
   291 ND2 A ASN A 19 ? 0.21183 0.32622 0.40093 0.00329 -0.03062 -0.01120
   298 N B ASN A 19 ? 0.17722 0.29404 0.26943 0.00368 0.01086 0.06532
   299 CA B ASN A 19 ? 0.16682 0.30986 0.30778 0.00916 0.01859 0.07662
   300 C B ASN A 19 ? 0.17504 0.30039 0.30539 0.00026 0.01502 0.05735
   301 O B ASN A 19 ? 0.18792 0.30253 0.28763 -0.01115 0.01669 0.06278
   302 CB B ASN A 19 ? 0.17226 0.34291 0.36717 0.02541 0.02404 0.08667
   303 CG B ASN A 19 ? 0.19678 0.37687 0.42328 0.02490 0.05111 0.08614
   304 OD1 B ASN A 19 ? 0.23094 0.38746 0.46600 0.02630 0.04409 0.09554
   305 ND2 B ASN A 19 ? 0.19875 0.39272 0.43225 0.02605 0.04628 0.07867
   312 N . TYR A 20 ? 0.16968 0.28477 0.27452 0.00197 0.00806 0.04137
   313 CA . TYR A 20 ? 0.17897 0.28312 0.21134 0.00042 0.01013 0.03186
   314 C . TYR A 20 ? 0.19013 0.26527 0.20577 0.00872 0.03313 0.03271
   315 O . TYR A 20 ? 0.19145 0.25156 0.20806 0.01587 0.03809 0.04616
   316 CB . TYR A 20 ? 0.18316 0.28642 0.24106 0.00492 0.01236 0.03413
   317 CG . TYR A 20 ? 0.18165 0.27773 0.22011 0.00885 0.00720 0.03217
   318 CD1 . TYR A 20 ? 0.21165 0.29046 0.22626 0.01043 0.02060 0.03603
   319 CD2 . TYR A 20 ? 0.18197 0.27276 0.20697 0.01551 0.01466 0.04725
   320 CE1 . TYR A 20 ? 0.21949 0.29916 0.24077 0.00941 0.02601 0.04812
   321 CE2 . TYR A 20 ? 0.19847 0.28711 0.20835 0.03414 0.03533 0.04281
   322 CZ . TYR A 20 ? 0.21779 0.30849 0.21654 0.02046 0.03619 0.07729
   323 OH . TYR A 20 ? 0.24893 0.34658 0.24800 0.03284 0.03778 0.07561
   333 N . ARG A 21 ? 0.19970 0.27237 0.21488 0.00764 0.03297 0.03149
   334 CA . ARG A 21 ? 0.19725 0.27293 0.20381 0.00150 0.04340 0.05764
   335 C . ARG A 21 ? 0.19110 0.28099 0.17547 0.00969 0.01417 0.02268
   336 O . ARG A 21 ? 0.19784 0.28869 0.19202 -0.00425 0.02575 -0.00440
   337 CB . ARG A 21 ? 0.23551 0.29722 0.29175 -0.00520 0.05542 0.12449
   338 CG . ARG A 21 ? 0.28324 0.38094 0.42482 -0.00455 0.01552 0.12255
   339 CD . ARG A 21 ? 0.34159 0.44519 0.49542 -0.02362 0.00911 0.12137
   340 NE . ARG A 21 ? 0.36254 0.48622 0.58432 -0.01775 -0.02699 0.14305
   341 CZ . ARG A 21 ? 0.38286 0.52480 0.60895 -0.03492 -0.03338 0.15259
   342 NH1 . ARG A 21 ? 0.39102 0.54399 0.65425 -0.03876 -0.04812 0.15497
   343 NH2 . ARG A 21 ? 0.39553 0.53583 0.60429 -0.04572 -0.01410 0.13957
   357 N . GLY A 22 ? 0.18034 0.27756 0.15030 0.01721 0.04502 0.01442
   358 CA . GLY A 22 ? 0.17200 0.26841 0.19077 0.02881 0.00609 0.02792
   359 C . GLY A 22 ? 0.18599 0.25430 0.18271 0.02837 0.00984 0.00146
   360 O . GLY A 22 ? 0.18869 0.22297 0.19188 0.01407 0.01534 0.01008
   364 N . TYR A 23 ? 0.17695 0.25395 0.15288 0.02197 0.02310 0.01474
   365 CA . TYR A 23 ? 0.17729 0.23476 0.13135 0.01128 0.01104 -0.00291
   366 C . TYR A 23 ? 0.17873 0.23509 0.14479 0.00918 0.02110 0.00657
   367 O . TYR A 23 ? 0.17859 0.23446 0.15075 0.00264 0.00566 0.01191
   368 CB . TYR A 23 ? 0.18691 0.21247 0.10810 0.01764 0.00291 -0.00993
   369 CG . TYR A 23 ? 0.18316 0.19903 0.09923 0.02149 0.01059 -0.00227
   370 CD1 . TYR A 23 ? 0.19085 0.20745 0.10106 0.01872 0.00685 0.01513
   371 CD2 . TYR A 23 ? 0.19332 0.20524 0.11557 0.02125 0.01103 0.01287
   372 CE1 . TYR A 23 ? 0.18565 0.20049 0.10727 0.00905 0.00102 0.01865
   373 CE2 . TYR A 23 ? 0.18112 0.20689 0.11796 0.03272 0.01009 0.01223
   374 CZ . TYR A 23 ? 0.19273 0.19869 0.12063 0.02216 -0.00690 0.00930
   375 OH . TYR A 23 ? 0.19921 0.19880 0.14704 0.01707 -0.00539 0.01203
   385 N . SER A 24 ? 0.21398 0.24596 0.13198 -0.00091 0.02836 0.01254
   386 CA . SER A 24 ? 0.20237 0.25330 0.11214 -0.00897 0.01600 -0.00094
   387 C . SER A 24 ? 0.17937 0.25228 0.12177 -0.01866 0.00810 -0.00904
   388 O . SER A 24 ? 0.18681 0.28062 0.12174 -0.02408 0.00583 -0.00303
   389 CB . SER A 24 ? 0.22930 0.26109 0.15962 -0.00649 -0.00369 0.01327
   390 OG . SER A 24 ? 0.26718 0.27353 0.18784 -0.04632 -0.02128 0.01833
   396 N . LEU A 25 ? 0.20206 0.24206 0.15600 -0.01084 -0.01506 0.00661
   397 CA . LEU A 25 ? 0.19799 0.22059 0.16346 -0.02082 -0.01975 -0.00480
   398 C . LEU A 25 ? 0.18378 0.20601 0.14244 0.00090 -0.00883 0.00364
   399 O . LEU A 25 ? 0.18455 0.18836 0.19296 0.00988 -0.02249 0.00938
   400 CB . LEU A 25 ? 0.22629 0.24200 0.20312 -0.03062 -0.02456 0.01599
   401 CG . LEU A 25 ? 0.22560 0.25465 0.19148 -0.01592 -0.02233 0.01790
   402 CD1 . LEU A 25 ? 0.24125 0.24603 0.22099 -0.01802 -0.04880 0.02707
   403 CD2 . LEU A 25 ? 0.22928 0.26755 0.19122 -0.01939 -0.05014 0.01491
   415 N . GLY A 26 ? 0.18499 0.18816 0.13769 0.00569 -0.00325 -0.01031
   416 CA . GLY A 26 ? 0.18555 0.18183 0.13166 0.01192 -0.03296 0.01639
   417 C . GLY A 26 ? 0.17760 0.19080 0.10102 0.01555 -0.01161 0.01597
   418 O . GLY A 26 ? 0.19564 0.19675 0.11442 -0.00235 -0.01771 0.01116
   422 N . ASN A 27 ? 0.16743 0.19861 0.11075 0.02258 -0.00046 -0.01881
   423 CA . ASN A 27 ? 0.17388 0.18954 0.12605 0.01261 -0.00351 -0.00670
   424 C . ASN A 27 ? 0.17683 0.18770 0.12312 0.01799 0.00100 -0.00094
   425 O . ASN A 27 ? 0.17631 0.17573 0.13981 0.01988 -0.00730 -0.01050
   426 CB . ASN A 27 ? 0.20041 0.17927 0.13516 0.01880 0.00156 -0.02194
   427 CG . ASN A 27 ? 0.18422 0.18634 0.13778 0.02212 -0.00860 -0.01318
   428 OD1 . ASN A 27 ? 0.17958 0.18303 0.14116 0.01256 -0.02235 -0.00382
   429 ND2 . ASN A 27 ? 0.18519 0.22352 0.14751 0.03223 0.00878 -0.02191
   436 N . TRP A 28 ? 0.16421 0.18910 0.12831 0.00706 -0.01390 0.01140
   437 CA . TRP A 28 ? 0.18819 0.18070 0.13086 0.01695 -0.01240 0.00563
   438 C . TRP A 28 ? 0.19391 0.18180 0.14247 0.01099 -0.02994 0.01275
   439 O . TRP A 28 ? 0.18596 0.18529 0.13618 0.00576 -0.01996 0.00777
   440 CB . TRP A 28 ? 0.19042 0.18156 0.17540 0.01719 -0.02251 0.01185
   441 CG . TRP A 28 ? 0.18047 0.18357 0.16031 0.00912 -0.01056 0.01395
   442 CD1 . TRP A 28 ? 0.18224 0.21041 0.15621 0.01016 0.00393 -0.00373
   443 CD2 . TRP A 28 ? 0.17739 0.20059 0.12772 0.00943 0.00340 0.01273
   444 NE1 . TRP A 28 ? 0.17801 0.21864 0.17428 0.01097 -0.00126 -0.00290
   445 CE2 . TRP A 28 ? 0.17064 0.20921 0.12155 -0.00047 0.01752 0.01615
   446 CE3 . TRP A 28 ? 0.19483 0.20076 0.12249 0.00623 0.00671 0.00608
   447 CZ2 . TRP A 28 ? 0.17493 0.25146 0.10715 -0.00118 0.01578 0.01063
   448 CZ3 . TRP A 28 ? 0.19985 0.22587 0.12842 0.00631 -0.00904 0.00824
   449 CH2 . TRP A 28 ? 0.19824 0.25003 0.13026 -0.00728 0.01174 0.00738
   460 N . VAL A 29 ? 0.19946 0.18450 0.10134 0.00825 -0.03455 -0.00934
   461 CA . VAL A 29 ? 0.19678 0.17833 0.09041 0.01900 -0.03284 -0.02958
   462 C . VAL A 29 ? 0.19071 0.19173 0.13008 0.01361 -0.03586 -0.04132
   463 O . VAL A 29 ? 0.18798 0.19763 0.13639 0.02124 -0.02888 -0.02789
   464 CB . VAL A 29 ? 0.20368 0.19802 0.10164 0.00417 -0.03819 -0.02527
   465 CG1 . VAL A 29 ? 0.21205 0.20971 0.08977 -0.00100 -0.02850 -0.02320
   466 CG2 . VAL A 29 ? 0.20384 0.21230 0.14233 -0.00169 -0.04718 -0.03894
   476 N . CYS A 30 ? 0.18798 0.18027 0.14515 0.01070 -0.04119 -0.01561
   477 CA . CYS A 30 ? 0.18619 0.18746 0.11108 0.01242 -0.02424 -0.02571
   478 C . CYS A 30 ? 0.17595 0.17771 0.10562 0.00938 -0.01934 -0.00716
   479 O . CYS A 30 ? 0.17136 0.19537 0.10458 0.01109 -0.00976 0.00290
   480 CB . CYS A 30 ? 0.18328 0.20590 0.15092 -0.00629 -0.01746 -0.00889
   481 SG . CYS A 30 ? 0.19632 0.19936 0.13597 0.00165 -0.00531 0.00500
   486 N . ALA A 31 ? 0.18457 0.18457 0.09917 0.00624 -0.01398 -0.00162
   487 CA . ALA A 31 ? 0.17694 0.19716 0.07547 0.00455 -0.02121 -0.01389
   488 C . ALA A 31 ? 0.18313 0.19631 0.09699 0.01054 -0.03669 -0.01186
   489 O . ALA A 31 ? 0.16778 0.19574 0.10892 0.01245 -0.01732 -0.01143
   490 CB . ALA A 31 ? 0.18261 0.19337 0.11631 0.00242 -0.02054 -0.00357
   496 N . ALA A 32 ? 0.17173 0.19047 0.12058 0.00734 -0.01876 -0.01604
   497 CA . ALA A 32 ? 0.18388 0.18341 0.14675 0.01136 -0.01243 -0.01463
   498 C . ALA A 32 ? 0.17821 0.18234 0.11132 0.00892 -0.01451 -0.01814
   499 O . ALA A 32 ? 0.17584 0.19653 0.13963 0.01467 -0.00904 -0.00330
   500 CB . ALA A 32 ? 0.21568 0.17595 0.15460 0.00915 -0.00977 -0.00901
   506 N . LYS A 33 ? 0.19788 0.19057 0.10406 0.00454 -0.01133 0.00259
   507 CA . LYS A 33 ? 0.21049 0.18764 0.07466 0.00740 -0.02553 0.00859
   508 C . LYS A 33 ? 0.19877 0.18653 0.12852 0.00414 0.00652 -0.00996
   509 O . LYS A 33 ? 0.19694 0.20303 0.16399 0.00044 -0.02289 -0.01619
   510 CB . LYS A 33 ? 0.24299 0.21702 0.08643 0.00353 -0.02840 0.00667
   511 CG . LYS A 33 ? 0.26895 0.25382 0.10769 0.01426 -0.01215 0.01728
   512 CD . LYS A 33 ? 0.30379 0.28610 0.12525 0.01750 0.01659 0.03534
   513 CE . LYS A 33 ? 0.34379 0.31325 0.18842 0.04952 0.05664 0.05694
   514 NZ . LYS A 33 ? 0.37129 0.33472 0.24935 0.06000 0.05683 0.04380
   528 N . PHE A 34 ? 0.19025 0.18745 0.13043 0.00238 -0.01934 0.00265
   529 CA . PHE A 34 ? 0.19750 0.19381 0.11973 -0.01489 -0.00975 0.00771
   530 C . PHE A 34 ? 0.18742 0.22127 0.12395 -0.01538 -0.01239 0.01217
   531 O . PHE A 34 ? 0.19829 0.24966 0.16513 -0.04538 -0.03062 0.03383
   532 CB . PHE A 34 ? 0.20439 0.19617 0.10442 -0.01750 0.01342 -0.00088
   533 CG . PHE A 34 ? 0.21244 0.19487 0.11562 -0.02661 0.01038 0.00704
   534 CD1 . PHE A 34 ? 0.21872 0.19855 0.14129 -0.03664 -0.00403 0.02545
   535 CD2 . PHE A 34 ? 0.22853 0.21963 0.16968 -0.02651 -0.00491 0.04177
   536 CE1 . PHE A 34 ? 0.21685 0.21441 0.17262 -0.03507 -0.00574 0.02391
   537 CE2 . PHE A 34 ? 0.22342 0.22992 0.17690 -0.04161 -0.00238 0.05467
   538 CZ . PHE A 34 ? 0.22529 0.22410 0.17408 -0.03897 -0.01306 0.05111
   548 N . GLU A 35 ? 0.18318 0.21643 0.09930 -0.00739 -0.00768 0.00654
   549 CA . GLU A 35 ? 0.17789 0.22116 0.08802 -0.00323 -0.01795 0.00467
   550 C . GLU A 35 ? 0.18652 0.23440 0.11034 0.00538 -0.03844 -0.00740
   551 O . GLU A 35 ? 0.18362 0.25760 0.13400 0.00883 -0.02628 -0.02250
   552 CB . GLU A 35 ? 0.19051 0.22678 0.07807 -0.01762 -0.02396 -0.00521
   553 CG . GLU A 35 ? 0.21791 0.23599 0.11216 -0.01995 -0.01522 -0.01790
   554 CD . GLU A 35 ? 0.20635 0.22571 0.13028 0.00050 -0.03143 0.00021
   555 OE1 . GLU A 35 ? 0.21029 0.23215 0.14540 0.02578 -0.04218 -0.02078
   556 OE2 . GLU A 35 ? 0.21356 0.24841 0.11794 -0.00235 0.01133 -0.00877
   563 N . SER A 36 ? 0.19944 0.23194 0.13052 0.01328 -0.03516 -0.00824
   564 CA . SER A 36 ? 0.20820 0.24449 0.12121 0.02802 -0.03412 -0.01549
   565 C . SER A 36 ? 0.20745 0.24045 0.12167 0.03530 -0.02566 -0.01806
   566 O . SER A 36 ? 0.22038 0.23966 0.14543 0.05195 -0.01063 -0.02077
   567 CB . SER A 36 ? 0.21113 0.25023 0.09485 0.03911 -0.02957 0.00597
   568 OG . SER A 36 ? 0.21122 0.20797 0.11386 0.03672 -0.02393 -0.00788
   574 N . ASN A 37 ? 0.22388 0.23093 0.12718 0.03380 -0.00266 -0.00171
   575 CA . ASN A 37 ? 0.24908 0.23945 0.12537 0.04563 -0.00679 -0.00635
   576 C . ASN A 37 ? 0.23902 0.24474 0.10384 0.04529 -0.01692 -0.01229
   577 O . ASN A 37 ? 0.24854 0.25606 0.09430 0.03888 -0.00679 -0.02124
   578 CB . ASN A 37 ? 0.27274 0.27131 0.14917 0.03687 0.01503 0.00242
   579 CG . ASN A 37 ? 0.28600 0.29685 0.20111 0.05399 0.03614 0.00988
   580 OD1 . ASN A 37 ? 0.31249 0.32097 0.21762 0.04989 0.00163 0.01160
   581 ND2 . ASN A 37 ? 0.30782 0.31917 0.28003 0.05692 0.05610 0.02810
   588 N . PHE A 38 ? 0.20165 0.23153 0.10648 0.04422 -0.03485 -0.01305
   589 CA . PHE A 38 ? 0.21009 0.21092 0.13104 0.04275 -0.04256 -0.03633
   590 C . PHE A 38 ? 0.21163 0.20726 0.13762 0.04166 -0.04341 -0.02877
   591 O . PHE A 38 ? 0.20770 0.22695 0.14073 0.04552 -0.04532 -0.03006
   592 CB . PHE A 38 ? 0.22379 0.21577 0.14817 0.04890 -0.04587 -0.03476
   593 CG . PHE A 38 ? 0.22358 0.22574 0.10146 0.03636 -0.04302 -0.01391
   594 CD1 . PHE A 38 ? 0.21234 0.22027 0.11838 0.02637 -0.03713 -0.02011
   595 CD2 . PHE A 38 ? 0.26011 0.25030 0.13821 0.03221 -0.04081 0.00969
   596 CE1 . PHE A 38 ? 0.20629 0.23879 0.11499 0.04165 -0.01944 -0.02981
   597 CE2 . PHE A 38 ? 0.25782 0.24640 0.14061 0.03778 -0.05398 0.01245
   598 CZ . PHE A 38 ? 0.23596 0.22896 0.13832 0.04426 -0.04417 -0.02347
   608 N . ASN A 39 ? 0.21919 0.20414 0.13049 0.04439 -0.04548 -0.00297
   609 CA . ASN A 39 ? 0.21701 0.20792 0.11869 0.03918 -0.04967 -0.01953
   610 C . ASN A 39 ? 0.21408 0.21232 0.09515 0.03906 -0.04104 -0.00662
   611 O . ASN A 39 ? 0.22386 0.21619 0.08187 0.03487 -0.02839 -0.01035
   612 CB . ASN A 39 ? 0.21677 0.21492 0.13375 0.04080 -0.01107 -0.02296
   613 CG . ASN A 39 ? 0.20581 0.21196 0.16832 0.03484 -0.00998 -0.00659
   614 OD1 . ASN A 39 ? 0.21025 0.20636 0.14479 0.02574 -0.02848 -0.02354
   615 ND2 . ASN A 39 ? 0.20439 0.22461 0.24488 0.04306 0.01970 0.00530
   622 N . THR A 40 ? 0.22106 0.22543 0.15427 0.03289 -0.03037 -0.00689
   623 CA . THR A 40 ? 0.21071 0.22682 0.16091 0.03462 -0.03886 -0.02034
   624 C . THR A 40 ? 0.20916 0.22236 0.10475 0.04463 -0.02475 -0.00994
   625 O . THR A 40 ? 0.23335 0.21884 0.13580 0.04631 -0.02460 -0.00846
   626 CB . THR A 40 ? 0.19542 0.22376 0.25343 0.03318 -0.01136 -0.02284
   627 OG1 . THR A 40 ? 0.21511 0.23648 0.29080 0.02558 -0.02558 -0.05356
   628 CG2 . THR A 40 ? 0.20160 0.22485 0.21731 0.03419 -0.03608 -0.00117
   636 N . GLN A 41 ? 0.20466 0.22525 0.13401 0.04335 -0.01890 -0.01943
   637 CA . GLN A 41 ? 0.19878 0.23134 0.14723 0.04785 -0.02262 -0.02359
   638 C . GLN A 41 ? 0.19307 0.24673 0.14667 0.04317 -0.03500 -0.04181
   639 O . GLN A 41 ? 0.21370 0.27076 0.19776 0.05643 -0.07594 -0.04591
   640 CB . GLN A 41 ? 0.20157 0.23259 0.15776 0.04978 -0.02669 -0.00498
   641 CG . GLN A 41 ? 0.21883 0.22818 0.15092 0.06016 -0.02287 -0.02142
   642 CD . GLN A 41 ? 0.22651 0.21825 0.15077 0.05337 -0.00578 -0.01973
   643 OE1 . GLN A 41 ? 0.26123 0.22632 0.24915 0.08613 -0.04324 -0.02010
   644 NE2 . GLN A 41 ? 0.22141 0.20178 0.13182 0.03566 0.00064 -0.03509
   653 N . ALA A 42 ? 0.21019 0.24783 0.13013 0.03194 -0.03763 -0.02055
   654 CA . ALA A 42 ? 0.21027 0.25384 0.14238 0.01811 -0.02292 -0.02446
   655 C . ALA A 42 ? 0.18901 0.24686 0.13424 0.03309 -0.02711 -0.02677
   656 O . ALA A 42 ? 0.20833 0.21061 0.13692 0.02801 -0.02877 -0.00857
   657 CB . ALA A 42 ? 0.22710 0.25206 0.13759 0.01160 -0.01528 -0.03013
   663 N . THR A 43 ? 0.19214 0.27759 0.13658 0.01566 -0.01851 -0.03826
   664 CA . THR A 43 ? 0.20090 0.28971 0.13664 0.02059 -0.00927 -0.01916
   665 C . THR A 43 ? 0.20382 0.29852 0.10774 0.00536 0.00458 -0.00222
   666 O . THR A 43 ? 0.23502 0.35598 0.12655 -0.03070 -0.00989 -0.02688
   667 CB . THR A 43 ? 0.20112 0.30222 0.17407 0.03918 0.00085 -0.02866
   668 OG1 . THR A 43 ? 0.18548 0.31686 0.16901 0.04033 -0.01617 -0.02758
   669 CG2 . THR A 43 ? 0.22572 0.28795 0.17232 0.05765 0.00096 -0.01257
   677 N A ASN A 44 ? 0.19439 0.27800 0.10372 0.00997 0.00563 -0.01080
   678 CA A ASN A 44 ? 0.19874 0.27854 0.09828 0.00780 0.01112 -0.02709
   679 C A ASN A 44 ? 0.20089 0.26275 0.08946 0.01291 0.02948 -0.01934
   680 O A ASN A 44 ? 0.18330 0.25777 0.08944 0.01711 0.04860 -0.00392
   681 CB A ASN A 44 ? 0.21359 0.29641 0.15731 0.00250 0.00166 -0.02116
   682 CG A ASN A 44 ? 0.21891 0.30159 0.16767 -0.00508 0.03838 -0.01918
   683 OD1 A ASN A 44 ? 0.22775 0.33334 0.16400 -0.03055 0.03001 -0.02699
   684 ND2 A ASN A 44 ? 0.22809 0.28225 0.21183 -0.00836 0.06034 -0.01270
   691 N B ASN A 44 ? 0.21052 0.26948 0.11544 0.00273 -0.00324 0.00965
   692 CA B ASN A 44 ? 0.23970 0.26951 0.12507 -0.00904 -0.00106 0.00807
   693 C B ASN A 44 ? 0.24133 0.25239 0.10680 -0.00544 -0.00685 0.01820
   694 O B ASN A 44 ? 0.23081 0.25061 0.11284 0.01032 -0.01877 0.02582
   695 CB B ASN A 44 ? 0.27797 0.29308 0.22261 -0.01720 -0.00243 0.02717
   696 CG B ASN A 44 ? 0.32071 0.30382 0.28995 -0.02634 0.01646 0.02430
   697 OD1 B ASN A 44 ? 0.33620 0.29816 0.33920 -0.04969 0.04386 0.03898
   698 ND2 B ASN A 44 ? 0.34232 0.30969 0.30707 -0.01911 0.02540 0.02216
   705 N A ARG A 45 ? 0.21773 0.25586 0.09699 0.01918 0.02791 -0.02856
   706 CA A ARG A 45 ? 0.25028 0.25666 0.10721 0.01567 -0.00031 -0.01314
   707 C A ARG A 45 ? 0.29819 0.25036 0.12179 -0.01602 -0.00551 0.01779
   708 O A ARG A 45 ? 0.30968 0.25637 0.16074 -0.01100 0.02029 0.00562
   709 CB A ARG A 45 ? 0.24937 0.28050 0.12974 0.02892 -0.04358 -0.01734
   710 CG A ARG A 45 ? 0.25935 0.29439 0.16359 0.03519 -0.05002 -0.02279
   711 CD A ARG A 45 ? 0.26085 0.30810 0.17513 0.03987 -0.03763 -0.02011
   712 NE A ARG A 45 ? 0.25411 0.30813 0.18937 0.03483 -0.03581 -0.02865
   713 CZ A ARG A 45 ? 0.24162 0.31370 0.18084 0.03872 -0.03543 -0.03832
   714 NH1 A ARG A 45 ? 0.22731 0.30964 0.15835 0.05821 -0.00384 -0.04310
   715 NH2 A ARG A 45 ? 0.24037 0.31850 0.19067 0.03564 -0.04838 -0.02533
   729 N B ARG A 45 ? 0.25304 0.24182 0.11181 -0.00752 -0.00112 0.01499
   730 CA B ARG A 45 ? 0.28153 0.24211 0.11367 -0.01817 -0.01361 0.03361
   731 C B ARG A 45 ? 0.32312 0.24398 0.11857 -0.04262 -0.01136 0.03922
   732 O B ARG A 45 ? 0.35483 0.25398 0.15806 -0.04935 0.01273 0.02271
   733 CB B ARG A 45 ? 0.28833 0.26497 0.17986 -0.01987 -0.04392 0.02833
   734 CG B ARG A 45 ? 0.30405 0.26933 0.22475 -0.02631 -0.06244 0.03071
   735 CD B ARG A 45 ? 0.30911 0.23620 0.20274 -0.04998 -0.06120 0.02746
   736 NE B ARG A 45 ? 0.31304 0.24143 0.24779 -0.05317 -0.06223 0.02568
   737 CZ B ARG A 45 ? 0.32978 0.25464 0.29327 -0.05040 -0.04851 0.03512
   738 NH1 B ARG A 45 ? 0.33481 0.25794 0.32803 -0.03686 -0.03058 0.01849
   739 NH2 B ARG A 45 ? 0.33579 0.26804 0.30543 -0.04961 -0.04839 0.03120
   753 N . ASN A 46 ? 0.33048 0.24264 0.13624 -0.03728 -0.02671 0.00245
   754 CA . ASN A 46 ? 0.38511 0.25901 0.18111 -0.04039 -0.05535 -0.01909
   755 C . ASN A 46 ? 0.42137 0.27718 0.22436 -0.08659 -0.09389 0.00667
   756 O . ASN A 46 ? 0.40957 0.29670 0.25075 -0.10460 -0.10308 0.02594
   757 CB . ASN A 46 ? 0.39471 0.26629 0.20663 -0.00043 -0.04938 -0.04386
   758 CG . ASN A 46 ? 0.40335 0.28814 0.23173 0.03246 -0.04293 -0.00579
   759 OD1 . ASN A 46 ? 0.40478 0.29990 0.23420 0.04685 -0.07816 -0.02309
   760 ND2 . ASN A 46 ? 0.41083 0.29666 0.25823 0.05001 -0.04888 0.02274
   768 N . THR A 47 ? 0.46773 0.31087 0.27505 -0.10223 -0.08331 0.01344
   769 CA . THR A 47 ? 0.50265 0.34729 0.31689 -0.10645 -0.06135 0.01298
   770 C . THR A 47 ? 0.49453 0.36483 0.30029 -0.10164 -0.07641 0.00513
   771 O . THR A 47 ? 0.49111 0.37544 0.32151 -0.10605 -0.06412 -0.00056
   772 CB . THR A 47 ? 0.54004 0.36840 0.41219 -0.10726 -0.03495 0.00895
   773 OG1 . THR A 47 ? 0.55870 0.36619 0.46563 -0.10633 -0.02091 0.00273
   774 CG2 . THR A 47 ? 0.55311 0.37877 0.44810 -0.10994 -0.03386 0.01991
   782 N . ASP A 48 ? 0.48366 0.36624 0.22356 -0.08811 -0.08526 -0.02234
   783 CA . ASP A 48 ? 0.46480 0.35092 0.19440 -0.06222 -0.08949 -0.01574
   784 C . ASP A 48 ? 0.44602 0.34480 0.19484 -0.05439 -0.07711 -0.00421
   785 O . ASP A 48 ? 0.46364 0.35534 0.22532 -0.05896 -0.07362 0.02171
   786 CB . ASP A 48 ? 0.46934 0.36861 0.20203 -0.02205 -0.06982 -0.03444
   787 CG . ASP A 48 ? 0.48207 0.38692 0.23808 0.01621 -0.05545 -0.05454
   788 OD1 . ASP A 48 ? 0.47848 0.37023 0.20661 0.01906 -0.07598 -0.05903
   789 OD2 . ASP A 48 ? 0.49295 0.40768 0.26047 0.04413 -0.01100 -0.06928
   794 N . GLY A 49 ? 0.38998 0.32970 0.22234 -0.04696 -0.09104 -0.01902
   795 CA . GLY A 49 ? 0.32711 0.31748 0.21987 -0.02134 -0.10256 -0.00692
   796 C . GLY A 49 ? 0.28220 0.28447 0.18955 -0.00967 -0.08521 -0.01829
   797 O . GLY A 49 ? 0.26778 0.29102 0.19944 0.01578 -0.05036 -0.00677
   801 N . SER A 50 ? 0.28461 0.25564 0.13137 -0.00579 -0.06483 -0.01927
   802 CA . SER A 50 ? 0.27155 0.23622 0.13384 0.00209 -0.04315 -0.00694
   803 C . SER A 50 ? 0.22707 0.23063 0.10556 -0.00059 -0.03715 0.00785
   804 O . SER A 50 ? 0.24189 0.23957 0.12094 -0.01451 -0.02757 0.00650
   805 CB . SER A 50 ? 0.29963 0.23108 0.15031 0.03355 -0.02832 -0.02746
   806 OG . SER A 50 ? 0.32289 0.25113 0.14483 0.05372 -0.04048 -0.02021
   812 N . THR A 51 ? 0.19720 0.21640 0.10995 0.01399 -0.01603 0.00419
   813 CA . THR A 51 ? 0.18944 0.21578 0.09470 0.02676 -0.00228 -0.00339
   814 C . THR A 51 ? 0.19225 0.20879 0.08219 0.02593 0.00652 -0.00616
   815 O . THR A 51 ? 0.18442 0.22851 0.07258 0.03733 0.00669 -0.00365
   816 CB . THR A 51 ? 0.18844 0.23748 0.10454 0.02241 -0.00214 -0.00021
   817 OG1 . THR A 51 ? 0.20250 0.26305 0.10106 0.04352 -0.00188 0.00682
   818 CG2 . THR A 51 ? 0.18633 0.22608 0.11027 0.03053 -0.01153 -0.02510
   826 N . ASP A 52 ? 0.19161 0.22724 0.09218 0.01358 -0.00735 0.00376
   827 CA . ASP A 52 ? 0.18981 0.20686 0.09756 0.02410 -0.00751 0.01425
   828 C . ASP A 52 ? 0.19169 0.22048 0.09215 0.02080 0.00060 0.00437
   829 O . ASP A 52 ? 0.18770 0.21823 0.11785 0.01649 0.01399 -0.02641
   830 CB . ASP A 52 ? 0.22786 0.19782 0.14180 0.01104 -0.02008 0.01994
   831 CG . ASP A 52 ? 0.32423 0.22874 0.22907 0.02319 -0.03123 0.00831
   832 OD1 . ASP A 52 ? 0.32016 0.24206 0.21304 0.04424 -0.00405 -0.00764
   833 OD2 . ASP A 52 ? 0.40717 0.24648 0.29362 0.01039 -0.03667 -0.01139
   838 N . TYR A 53 ? 0.17631 0.21365 0.10525 0.02006 -0.00181 0.01153
   839 CA . TYR A 53 ? 0.17251 0.19650 0.11189 0.02293 -0.02305 0.00331
   840 C . TYR A 53 ? 0.17757 0.19877 0.07988 0.02415 -0.00635 0.00453
   841 O . TYR A 53 ? 0.17335 0.22618 0.11336 0.03014 -0.00047 -0.00667
   842 CB . TYR A 53 ? 0.18027 0.20038 0.13191 0.02254 -0.01233 0.02615
   843 CG . TYR A 53 ? 0.18370 0.20017 0.12803 0.01972 -0.03696 0.00558
   844 CD1 . TYR A 53 ? 0.18687 0.19997 0.13269 0.01968 -0.00871 0.01792
   845 CD2 . TYR A 53 ? 0.21190 0.21356 0.11532 0.03632 -0.01057 -0.01537
   846 CE1 . TYR A 53 ? 0.19022 0.20236 0.10674 0.02176 0.00499 0.02563
   847 CE2 . TYR A 53 ? 0.20951 0.21566 0.09785 0.03498 -0.01961 -0.01081
   848 CZ . TYR A 53 ? 0.18985 0.20603 0.09533 0.02963 -0.01052 0.01486
   849 OH . TYR A 53 ? 0.20108 0.21532 0.12348 0.04732 -0.01571 0.00756
   859 N . GLY A 54 ? 0.19601 0.20078 0.10278 0.01763 -0.01313 -0.01515
   860 CA . GLY A 54 ? 0.21200 0.20851 0.07852 0.03433 -0.03862 -0.03019
   861 C . GLY A 54 ? 0.20792 0.21798 0.11854 0.02545 -0.02806 -0.02662
   862 O . GLY A 54 ? 0.19773 0.20610 0.12898 0.02055 -0.01485 -0.02081
   866 N . ILE A 55 ? 0.20659 0.23080 0.11048 0.02101 -0.03360 0.00376
   867 CA . ILE A 55 ? 0.20710 0.24722 0.15901 0.02532 -0.04650 0.00633
   868 C . ILE A 55 ? 0.20262 0.23640 0.11858 0.02965 -0.01078 0.00521
   869 O . ILE A 55 ? 0.20862 0.23588 0.11347 0.03009 -0.00326 0.01686
   870 CB . ILE A 55 ? 0.23865 0.30692 0.31268 0.00732 -0.08927 0.00188
   871 CG1 . ILE A 55 ? 0.28816 0.32471 0.41670 -0.00290 -0.11785 0.01714
   872 CG2 . ILE A 55 ? 0.19467 0.32041 0.34229 0.00864 -0.09529 -0.04584
   873 CD1 . ILE A 55 ? 0.30406 0.32679 0.44664 -0.01168 -0.10780 0.01520
   885 N . LEU A 56 ? 0.18608 0.21997 0.12112 0.02263 -0.01834 -0.02112
   886 CA . LEU A 56 ? 0.18928 0.21690 0.11965 0.03421 -0.00639 0.00553
   887 C . LEU A 56 ? 0.19805 0.20601 0.15035 0.04185 -0.00888 -0.02639
   888 O . LEU A 56 ? 0.21166 0.21432 0.16590 0.05176 -0.01745 -0.01608
   889 CB . LEU A 56 ? 0.19724 0.23419 0.13543 0.02788 0.00317 0.00076
   890 CG . LEU A 56 ? 0.20778 0.24801 0.13890 0.03518 0.00612 0.02068
   891 CD1 . LEU A 56 ? 0.20938 0.27353 0.18747 0.04038 0.02646 0.02828
   892 CD2 . LEU A 56 ? 0.22757 0.25311 0.14527 0.07084 -0.00034 0.02203
   905 N . GLN A 57 ? 0.19704 0.20316 0.12374 0.02312 -0.01420 -0.01618
   906 CA . GLN A 57 ? 0.17910 0.20298 0.11645 0.03075 -0.01266 -0.01340
   907 C . GLN A 57 ? 0.19530 0.21606 0.12203 0.03474 -0.00331 -0.01759
   908 O . GLN A 57 ? 0.22145 0.24655 0.11439 0.03155 -0.02883 -0.01159
   909 CB . GLN A 57 ? 0.18842 0.19780 0.10030 0.03704 -0.00250 -0.01115
   910 CG . GLN A 57 ? 0.18970 0.20988 0.14386 0.01989 -0.00039 -0.00517
   911 CD . GLN A 57 ? 0.20038 0.20394 0.15285 0.02019 -0.00749 -0.00561
   912 OE1 . GLN A 57 ? 0.20663 0.21480 0.19448 0.00507 -0.02798 0.01016
   913 NE2 . GLN A 57 ? 0.20013 0.20001 0.13653 0.03941 -0.00373 0.00308
   922 N . ILE A 58 ? 0.19818 0.22521 0.11133 0.02483 -0.00351 0.00601
   923 CA . ILE A 58 ? 0.20365 0.24898 0.09648 0.02189 -0.00346 0.01732
   924 C . ILE A 58 ? 0.18558 0.25703 0.07963 0.04138 0.00397 0.00703
   925 O . ILE A 58 ? 0.19983 0.25040 0.14254 0.05131 -0.00286 -0.01230
   926 CB . ILE A 58 ? 0.21240 0.27947 0.15276 0.02280 -0.01715 0.02303
   927 CG1 . ILE A 58 ? 0.21268 0.29185 0.16827 0.01108 0.00348 0.04032
   928 CG2 . ILE A 58 ? 0.21257 0.28112 0.13936 0.03362 -0.00576 0.02724
   929 CD1 . ILE A 58 ? 0.21912 0.31536 0.17205 -0.01318 0.01736 0.03327
   941 N . ASN A 59 ? 0.20411 0.30762 0.09923 0.05102 -0.00443 -0.00604
   942 CA . ASN A 59 ? 0.22806 0.34816 0.12904 0.05315 0.00979 0.00047
   943 C . ASN A 59 ? 0.20471 0.36433 0.11815 0.04347 0.03795 0.01540
   944 O . ASN A 59 ? 0.21532 0.43009 0.13131 0.07831 0.01414 0.04942
   945 CB . ASN A 59 ? 0.26175 0.37336 0.25462 0.05215 0.00902 0.00967
   946 CG . ASN A 59 ? 0.32358 0.41614 0.37645 0.03760 -0.00219 0.04380
   947 OD1 . ASN A 59 ? 0.34018 0.42739 0.41829 0.03231 -0.03135 0.06060
   948 ND2 . ASN A 59 ? 0.34666 0.44038 0.45203 0.04689 -0.00627 0.04365
   955 N . SER A 60 ? 0.19614 0.32728 0.09967 0.02996 0.01400 -0.00809
   956 CA . SER A 60 ? 0.21577 0.32401 0.08586 0.00477 -0.00654 0.00981
   957 C . SER A 60 ? 0.22615 0.37014 0.09578 0.00322 -0.01796 0.00657
   958 O . SER A 60 ? 0.26411 0.40828 0.11092 -0.04248 -0.01423 0.01260
   959 CB . SER A 60 ? 0.21430 0.29583 0.12252 0.01400 0.01117 0.04006
   960 OG . SER A 60 ? 0.20804 0.26559 0.11789 0.02792 0.00837 0.02450
   966 N . ARG A 61 ? 0.24080 0.41885 0.14114 0.04813 -0.00562 -0.05948
   967 CA . ARG A 61 ? 0.29226 0.45638 0.16466 0.07595 0.01604 -0.09088
   968 C . ARG A 61 ? 0.27976 0.43833 0.14252 0.09734 0.00522 -0.06489
   969 O . ARG A 61 ? 0.28427 0.49339 0.17665 0.12556 0.00560 -0.06819
   970 CB . ARG A 61 ? 0.35494 0.51468 0.21849 0.05849 0.02315 -0.13123
   971 CG . ARG A 61 ? 0.42768 0.56633 0.28833 0.05210 0.03906 -0.16302
   972 CD . ARG A 61 ? 0.48579 0.60924 0.31759 0.03630 0.03472 -0.18030
   973 NE . ARG A 61 ? 0.53156 0.64481 0.36810 0.02253 0.02877 -0.18911
   974 CZ . ARG A 61 ? 0.55833 0.66103 0.35067 0.01461 0.02273 -0.21368
   975 NH1 . ARG A 61 ? 0.56395 0.66646 0.34241 0.01660 0.01537 -0.20894
   976 NH2 . ARG A 61 ? 0.57154 0.67012 0.37466 0.01152 0.01526 -0.21677
   990 N . TRP A 62 ? 0.25094 0.36038 0.13595 0.09922 -0.00331 -0.07087
   991 CA . TRP A 62 ? 0.26078 0.32842 0.17498 0.09306 0.01624 -0.02839
   992 C . TRP A 62 ? 0.24535 0.29850 0.13053 0.09098 0.03016 -0.00695
   993 O . TRP A 62 ? 0.27456 0.31148 0.10042 0.08692 0.02476 0.00117
   994 CB . TRP A 62 ? 0.28465 0.33421 0.20089 0.07443 0.02197 -0.05010
   995 CG . TRP A 62 ? 0.33145 0.36392 0.22637 0.04982 0.01715 -0.06581
   996 CD1 . TRP A 62 ? 0.36371 0.39166 0.30166 0.03661 0.00592 -0.08598
   997 CD2 . TRP A 62 ? 0.36982 0.38697 0.28874 0.03943 -0.00062 -0.07728
   998 NE1 . TRP A 62 ? 0.38260 0.39845 0.33228 0.00882 -0.01314 -0.07874
   999 CE2 . TRP A 62 ? 0.39114 0.40454 0.30480 0.02011 -0.01153 -0.08397
   1000 CE3 . TRP A 62 ? 0.39070 0.39341 0.24805 0.03678 -0.01546 -0.08731
   1001 CZ2 . TRP A 62 ? 0.40548 0.41342 0.32475 0.01452 -0.00772 -0.07349
   1002 CZ3 . TRP A 62 ? 0.40820 0.40262 0.30656 0.02395 -0.01728 -0.07620
   1003 CH2 . TRP A 62 ? 0.40819 0.41141 0.32772 0.01970 -0.01248 -0.06416
   1014 N . TRP A 63 ? 0.22465 0.26349 0.09302 0.05998 0.03042 0.02395
   1015 CA . TRP A 63 ? 0.21731 0.23764 0.10899 0.04674 0.02941 0.00307
   1016 C . TRP A 63 ? 0.20789 0.23333 0.16490 0.05334 0.02216 0.00833
   1017 O . TRP A 63 ? 0.21755 0.24847 0.20961 0.03802 0.03880 -0.00436
   1018 CB . TRP A 63 ? 0.21957 0.21899 0.13398 0.03912 0.02062 0.00402
   1019 CG . TRP A 63 ? 0.21684 0.21537 0.12715 0.02804 0.01948 0.00945
   1020 CD1 . TRP A 63 ? 0.24098 0.22269 0.16451 0.03243 0.01382 0.00127
   1021 CD2 . TRP A 63 ? 0.22714 0.23017 0.11730 0.03354 0.01097 0.00477
   1022 NE1 . TRP A 63 ? 0.24773 0.22305 0.15940 0.03078 0.00083 -0.00796
   1023 CE2 . TRP A 63 ? 0.23592 0.23273 0.12538 0.03118 -0.00064 0.00209
   1024 CE3 . TRP A 63 ? 0.21961 0.24229 0.17049 0.04591 0.02653 -0.00203
   1025 CZ2 . TRP A 63 ? 0.24617 0.24253 0.16851 0.03271 -0.01280 -0.02398
   1026 CZ3 . TRP A 63 ? 0.22985 0.25687 0.19856 0.05427 0.03198 -0.01220
   1027 CH2 . TRP A 63 ? 0.22966 0.26220 0.20186 0.05927 0.02888 -0.02148
   1038 N . CYS A 64 ? 0.20132 0.22517 0.18462 0.04985 0.05719 0.03092
   1039 CA . CYS A 64 ? 0.22506 0.21432 0.17279 0.05351 0.04760 0.04019
   1040 C . CYS A 64 ? 0.22710 0.20454 0.18179 0.05238 0.04354 0.01329
   1041 O . CYS A 64 ? 0.24624 0.20591 0.17439 0.04829 0.04789 0.02432
   1042 CB . CYS A 64 ? 0.22939 0.22303 0.17139 0.05408 0.04501 0.02832
   1043 SG . CYS A 64 ? 0.22370 0.21896 0.17853 0.03418 0.03980 0.02783
   1048 N . ASN A 65 ? 0.22675 0.21172 0.17474 0.05654 0.04223 0.02410
   1049 CA . ASN A 65 ? 0.22365 0.21557 0.17548 0.04660 0.04025 0.04303
   1050 C . ASN A 65 ? 0.21441 0.20689 0.16813 0.04802 0.01362 0.03115
   1051 O . ASN A 65 ? 0.21044 0.22295 0.16451 0.03076 0.03182 0.01614
   1052 CB . ASN A 65 ? 0.24365 0.23296 0.20359 0.04610 0.05595 0.04619
   1053 CG . ASN A 65 ? 0.26955 0.25774 0.21812 0.05670 0.05201 0.05926
   1054 OD1 . ASN A 65 ? 0.28672 0.27329 0.20937 0.07493 0.03911 0.06916
   1055 ND2 . ASN A 65 ? 0.29235 0.27417 0.26778 0.07017 0.03566 0.05097
   1062 N . ASP A 66 ? 0.21472 0.19654 0.14604 0.04050 0.02916 0.01723
   1063 CA . ASP A 66 ? 0.22493 0.20269 0.14899 0.05373 0.03793 0.00626
   1064 C . ASP A 66 ? 0.24095 0.21320 0.14465 0.05763 0.02723 0.01487
   1065 O . ASP A 66 ? 0.23891 0.21063 0.17768 0.05887 0.03788 0.00164
   1066 CB . ASP A 66 ? 0.21282 0.21377 0.15700 0.04264 0.02422 0.02330
   1067 CG . ASP A 66 ? 0.21206 0.22845 0.11389 0.04450 -0.00645 0.01621
   1068 OD1 . ASP A 66 ? 0.21521 0.25559 0.11002 0.03524 0.00935 0.02811
   1069 OD2 . ASP A 66 ? 0.20814 0.23320 0.12636 0.02745 -0.00327 0.02636
   1074 N . GLY A 67 ? 0.25224 0.22668 0.14784 0.07154 0.03218 0.03293
   1075 CA . GLY A 67 ? 0.24064 0.25213 0.15759 0.05679 0.01021 0.04459
   1076 C . GLY A 67 ? 0.24218 0.26719 0.18049 0.06996 -0.01138 0.03611
   1077 O . GLY A 67 ? 0.26021 0.29420 0.19669 0.06877 -0.04741 0.02349
   1081 N A ARG A 68 ? 0.23950 0.27086 0.16759 0.05638 -0.01133 0.03621
   1082 CA A ARG A 68 ? 0.23256 0.28050 0.14911 0.04542 -0.00329 0.02292
   1083 C A ARG A 68 ? 0.23665 0.28367 0.16275 0.03639 0.01564 0.01728
   1084 O A ARG A 68 ? 0.23826 0.29489 0.23679 0.02547 0.03485 -0.01542
   1085 CB A ARG A 68 ? 0.22073 0.28120 0.12705 0.03808 0.00119 0.01005
   1086 CG A ARG A 68 ? 0.20852 0.28366 0.10206 0.03775 0.02690 0.01150
   1087 CD A ARG A 68 ? 0.20653 0.28163 0.08570 0.02782 0.03470 -0.00664
   1088 NE A ARG A 68 ? 0.20622 0.28364 0.11129 0.03038 0.03167 -0.00293
   1089 CZ A ARG A 68 ? 0.22168 0.28128 0.13698 0.01433 0.03745 -0.00813
   1090 NH1 A ARG A 68 ? 0.23338 0.27224 0.13678 0.01010 0.03831 -0.00247
   1091 NH2 A ARG A 68 ? 0.22043 0.28098 0.10016 0.01326 0.03423 -0.01790
   1105 N B ARG A 68 ? 0.24775 0.26838 0.18074 0.05680 -0.01511 0.03704
   1106 CA B ARG A 68 ? 0.24942 0.27575 0.17877 0.04581 -0.01337 0.02791
   1107 C B ARG A 68 ? 0.24603 0.28173 0.17360 0.03711 0.01089 0.01863
   1108 O B ARG A 68 ? 0.24827 0.29222 0.23877 0.02683 0.02776 -0.01232
   1109 CB B ARG A 68 ? 0.25456 0.27160 0.19298 0.03829 -0.02180 0.02640
   1110 CG B ARG A 68 ? 0.25761 0.26777 0.21100 0.03607 -0.01805 0.04041
   1111 CD B ARG A 68 ? 0.26514 0.26260 0.22035 0.03079 -0.01975 0.04729
   1112 NE B ARG A 68 ? 0.27173 0.26375 0.23491 0.03813 -0.02849 0.06001
   1113 CZ B ARG A 68 ? 0.27410 0.27072 0.26403 0.04256 -0.02167 0.06177
   1114 NH1 B ARG A 68 ? 0.27289 0.27658 0.31001 0.04292 -0.00945 0.04584
   1115 NH2 B ARG A 68 ? 0.27459 0.26512 0.26696 0.04929 -0.03980 0.06495
   1129 N . THR A 69 ? 0.24627 0.28884 0.10103 0.04443 0.01822 0.01569
   1130 CA . THR A 69 ? 0.25085 0.30170 0.11130 0.04343 -0.00783 -0.00285
   1131 C . THR A 69 ? 0.27286 0.32610 0.09349 0.03947 0.00553 0.02578
   1132 O . THR A 69 ? 0.27901 0.36955 0.11014 0.05148 0.02538 0.03161
   1133 CB . THR A 69 ? 0.24709 0.28325 0.09888 0.04266 -0.01983 0.00916
   1134 OG1 . THR A 69 ? 0.22965 0.27826 0.08441 0.05323 -0.01189 0.01315
   1135 CG2 . THR A 69 ? 0.26840 0.28765 0.12299 0.06061 -0.01101 0.00950
   1144 N . PRO A 70 ? 0.30733 0.34406 0.09183 0.01271 0.02910 0.00737
   1145 CA . PRO A 70 ? 0.35149 0.37638 0.13684 0.00840 0.01939 0.01589
   1146 C . PRO A 70 ? 0.43053 0.38618 0.18388 0.04093 0.04349 0.02914
   1147 O . PRO A 70 ? 0.48464 0.37555 0.19881 0.04105 0.08231 0.00121
   1148 CB . PRO A 70 ? 0.34547 0.40131 0.20953 -0.01762 0.00308 0.00957
   1149 CG . PRO A 70 ? 0.32991 0.39285 0.16576 -0.02280 0.00682 0.01671
   1150 CD . PRO A 70 ? 0.31798 0.37539 0.12674 -0.01772 0.01425 0.01814
   1158 N . GLY A 71 ? 0.44248 0.41902 0.18345 0.07171 0.06061 0.03120
   1159 CA . GLY A 71 ? 0.45115 0.44173 0.22068 0.10569 0.05918 0.04584
   1160 C . GLY A 71 ? 0.43806 0.46047 0.21088 0.15586 0.04534 0.03528
   1161 O . GLY A 71 ? 0.46295 0.46016 0.23947 0.16189 0.06208 0.00715
   1165 N . SER A 72 ? 0.41887 0.49108 0.19249 0.18092 -0.00614 0.05771
   1166 CA . SER A 72 ? 0.40474 0.51632 0.22543 0.17829 -0.01699 0.02372
   1167 C . SER A 72 ? 0.37921 0.51856 0.24719 0.18290 0.00727 0.04390
   1168 O . SER A 72 ? 0.38329 0.53591 0.24459 0.21078 0.04273 0.03463
   1169 CB . SER A 72 ? 0.40417 0.52311 0.22792 0.18338 -0.04887 -0.03825
   1170 OG . SER A 72 ? 0.40597 0.51945 0.20903 0.19091 -0.04315 -0.10357
   1175 N . ARG A 73 ? 0.36559 0.48996 0.20785 0.15978 0.00509 0.04890
   1176 CA . ARG A 73 ? 0.33539 0.45740 0.25466 0.13223 0.01284 0.03619
   1177 C . ARG A 73 ? 0.29053 0.40697 0.26610 0.09660 0.04174 0.05154
   1178 O . ARG A 73 ? 0.26351 0.39265 0.34213 0.07790 -0.02252 0.05246
   1179 CB . ARG A 73 ? 0.33667 0.47085 0.22484 0.15824 0.05433 0.02260
   1180 CG . ARG A 73 ? 0.35274 0.49410 0.25076 0.15858 0.07625 0.02236
   1181 CD . ARG A 73 ? 0.36985 0.52473 0.32789 0.15305 0.06719 0.04397
   1182 NE . ARG A 73 ? 0.37712 0.54764 0.35739 0.15477 0.08658 0.04615
   1183 CZ . ARG A 73 ? 0.38122 0.56477 0.39420 0.14919 0.10136 0.03261
   1184 NH1 . ARG A 73 ? 0.38694 0.57771 0.41773 0.14869 0.10673 0.02794
   1185 NH2 . ARG A 73 ? 0.37427 0.56989 0.39316 0.14449 0.10767 0.03131
   1199 N . ASN A 74 ? 0.25462 0.36146 0.25757 0.07216 0.06706 0.08307
   1200 CA . ASN A 74 ? 0.25038 0.34020 0.15555 0.07772 0.05895 0.08864
   1201 C . ASN A 74 ? 0.23748 0.33053 0.17187 0.07343 0.06852 0.05627
   1202 O . ASN A 74 ? 0.24246 0.33575 0.16861 0.08469 0.07146 0.07124
   1203 CB . ASN A 74 ? 0.26684 0.32973 0.18050 0.07866 0.06658 0.08083
   1204 CG . ASN A 74 ? 0.26848 0.32784 0.21286 0.08306 0.06634 0.08039
   1205 OD1 . ASN A 74 ? 0.26728 0.30650 0.23473 0.07593 0.06909 0.07976
   1206 ND2 . ASN A 74 ? 0.27587 0.32798 0.25072 0.09808 0.02633 0.08994
   1213 N . LEU A 75 ? 0.22196 0.32683 0.17064 0.06243 0.04990 0.07687
   1214 CA . LEU A 75 ? 0.23848 0.33993 0.21195 0.05735 0.04857 0.03387
   1215 C . LEU A 75 ? 0.22936 0.33113 0.19592 0.05305 0.05250 0.05030
   1216 O . LEU A 75 ? 0.23478 0.37681 0.24648 0.04984 0.06442 0.02973
   1217 CB . LEU A 75 ? 0.24979 0.35163 0.20910 0.04844 0.04310 -0.00655
   1218 CG . LEU A 75 ? 0.27759 0.36303 0.22331 0.04311 0.06399 -0.02751
   1219 CD1 . LEU A 75 ? 0.30230 0.36536 0.25717 0.04207 0.04541 -0.05363
   1220 CD2 . LEU A 75 ? 0.30227 0.38248 0.23665 0.02308 0.03506 -0.02663
   1232 N . CYS A 76 ? 0.23127 0.29210 0.18189 0.04704 0.04069 0.05308
   1233 CA . CYS A 76 ? 0.22917 0.28483 0.21007 0.04105 0.04624 0.04525
   1234 C . CYS A 76 ? 0.22856 0.28947 0.21768 0.03227 0.04869 0.06842
   1235 O . CYS A 76 ? 0.22152 0.29720 0.23101 0.02899 0.04597 0.07739
   1236 CB . CYS A 76 ? 0.22580 0.25359 0.18219 0.03028 0.02921 0.04024
   1237 SG . CYS A 76 ? 0.21763 0.24254 0.19312 0.02418 0.01395 0.02441
   1242 N . ASN A 77 ? 0.23269 0.29663 0.22272 0.03591 0.06620 0.08400
   1243 CA . ASN A 77 ? 0.24970 0.29367 0.23497 0.02955 0.07033 0.09918
   1244 C . ASN A 77 ? 0.24729 0.27132 0.23046 0.02973 0.07233 0.08132
   1245 O . ASN A 77 ? 0.26213 0.28689 0.27813 0.00774 0.08596 0.04543
   1246 CB . ASN A 77 ? 0.29249 0.33906 0.25053 0.01794 0.08355 0.11564
   1247 CG . ASN A 77 ? 0.33364 0.40843 0.34356 -0.00194 0.08609 0.08627
   1248 OD1 . ASN A 77 ? 0.36843 0.44751 0.35748 -0.03997 0.10080 0.07048
   1249 ND2 . ASN A 77 ? 0.36553 0.43128 0.40822 -0.00180 0.08184 0.06183
   1256 N A ILE A 78 ? 0.23820 0.25694 0.23183 0.02998 0.07807 0.05981
   1257 CA A ILE A 78 ? 0.23275 0.24711 0.22720 0.02435 0.07102 0.03987
   1258 C A ILE A 78 ? 0.23739 0.23990 0.23262 0.02251 0.05402 0.03774
   1259 O A ILE A 78 ? 0.23666 0.24028 0.21641 0.04052 0.05310 0.03451
   1260 CB A ILE A 78 ? 0.23993 0.24682 0.24907 0.01826 0.04967 0.04097
   1261 CG1 A ILE A 78 ? 0.24273 0.24940 0.27321 0.01986 0.03477 0.02271
   1262 CG2 A ILE A 78 ? 0.24096 0.23732 0.25008 0.01906 0.03015 0.07534
   1263 CD1 A ILE A 78 ? 0.25710 0.24836 0.28888 0.01766 0.02544 0.02536
   1275 N B ILE A 78 ? 0.25044 0.25821 0.23712 0.02757 0.07614 0.06373
   1276 CA B ILE A 78 ? 0.25552 0.25074 0.23695 0.02273 0.07197 0.04560
   1277 C B ILE A 78 ? 0.25485 0.24371 0.25364 0.01247 0.06185 0.03030
   1278 O B ILE A 78 ? 0.25970 0.24585 0.26014 0.01611 0.06248 0.01694
   1279 CB B ILE A 78 ? 0.27376 0.25526 0.24374 0.02339 0.06214 0.05264
   1280 CG1 B ILE A 78 ? 0.29780 0.26554 0.25296 0.02056 0.05950 0.05273
   1281 CG2 B ILE A 78 ? 0.26536 0.24742 0.24327 0.02772 0.04551 0.05932
   1282 CD1 B ILE A 78 ? 0.30468 0.27558 0.25264 0.01733 0.05467 0.05147
   1294 N . PRO A 79 ? 0.25299 0.23204 0.24283 0.00620 0.04413 0.02612
   1295 CA . PRO A 79 ? 0.24053 0.21072 0.18320 0.02142 0.05835 0.02311
   1296 C . PRO A 79 ? 0.21175 0.21259 0.17799 0.01979 0.03705 0.01486
   1297 O . PRO A 79 ? 0.21222 0.22585 0.19983 0.00529 0.01979 0.01904
   1298 CB . PRO A 79 ? 0.25737 0.20283 0.23630 0.02827 0.03870 0.01858
   1299 CG . PRO A 79 ? 0.28068 0.21564 0.30821 0.01097 0.03196 -0.00763
   1300 CD . PRO A 79 ? 0.26483 0.22101 0.27695 0.00255 0.02740 0.02269
   1308 N . CYS A 80 ? 0.20941 0.22785 0.15811 0.02829 0.02612 0.02290
   1309 CA . CYS A 80 ? 0.20962 0.20821 0.17813 0.02349 0.01170 0.02976
   1310 C . CYS A 80 ? 0.22516 0.20372 0.16518 0.03621 0.01156 0.03864
   1311 O . CYS A 80 ? 0.22556 0.22212 0.14804 0.04327 0.00404 0.02226
   1312 CB . CYS A 80 ? 0.20998 0.20854 0.19028 0.02737 0.00840 0.00763
   1313 SG . CYS A 80 ? 0.22235 0.21128 0.15570 0.03569 0.03047 0.01623
   1318 N . SER A 81 ? 0.25083 0.21462 0.16992 0.03841 0.00481 0.04319
   1319 CA . SER A 81 ? 0.27749 0.21986 0.17761 0.03990 -0.00186 0.01306
   1320 C . SER A 81 ? 0.27784 0.23488 0.22084 0.03641 -0.00928 0.00290
   1321 O . SER A 81 ? 0.28023 0.23716 0.23927 0.04174 -0.02326 0.00291
   1322 CB . SER A 81 ? 0.31324 0.23088 0.20626 0.03124 0.01985 -0.01144
   1323 OG . SER A 81 ? 0.32870 0.23859 0.23385 0.03477 0.02139 0.00318
   1329 N . ALA A 82 ? 0.26323 0.23134 0.23545 0.03197 -0.00754 0.03283
   1330 CA . ALA A 82 ? 0.26664 0.23412 0.27012 -0.00039 -0.00350 0.03756
   1331 C . ALA A 82 ? 0.25331 0.23834 0.28761 0.00935 -0.01790 0.00831
   1332 O . ALA A 82 ? 0.24495 0.25317 0.31824 0.00640 -0.03561 0.01754
   1333 CB . ALA A 82 ? 0.29225 0.25105 0.30080 0.00540 -0.00662 0.05091
   1339 N . LEU A 83 ? 0.24023 0.22185 0.26804 0.01117 -0.00510 0.00730
   1340 CA . LEU A 83 ? 0.23633 0.22942 0.27094 0.02951 0.00917 0.01939
   1341 C . LEU A 83 ? 0.24509 0.20355 0.24195 0.03177 -0.00046 -0.00479
   1342 O . LEU A 83 ? 0.25516 0.19751 0.24371 0.03403 -0.02197 -0.00523
   1343 CB . LEU A 83 ? 0.23177 0.24448 0.23825 0.05289 0.00546 0.00249
   1344 CG . LEU A 83 ? 0.24542 0.25534 0.26736 0.04225 0.00380 0.00655
   1345 CD1 . LEU A 83 ? 0.26485 0.24908 0.28436 0.04827 0.00443 0.02674
   1346 CD2 . LEU A 83 ? 0.25250 0.28775 0.31148 0.04645 0.01658 -0.01356
   1358 N . LEU A 84 ? 0.24332 0.20802 0.25079 0.03845 -0.00177 0.00822
   1359 CA . LEU A 84 ? 0.24680 0.21892 0.22932 0.03060 -0.00795 0.00151
   1360 C . LEU A 84 ? 0.26643 0.24111 0.22272 0.01709 -0.01423 -0.00959
   1361 O . LEU A 84 ? 0.27018 0.25144 0.21192 0.02810 -0.00903 -0.02343
   1362 CB . LEU A 84 ? 0.24216 0.22178 0.22913 0.03525 -0.01646 -0.00133
   1363 CG . LEU A 84 ? 0.23223 0.23067 0.22697 0.04258 -0.02747 0.01103
   1364 CD1 . LEU A 84 ? 0.24446 0.24690 0.26710 0.05533 -0.02397 -0.01221
   1365 CD2 . LEU A 84 ? 0.23256 0.23002 0.20146 0.04322 -0.02477 0.02798
   1377 N A SER A 85 ? 0.27444 0.22558 0.28354 -0.00514 -0.02862 -0.01453
   1378 CA A SER A 85 ? 0.28359 0.21970 0.29425 -0.00748 -0.05399 -0.01275
   1379 C A SER A 85 ? 0.29859 0.22372 0.28338 0.00482 -0.06102 -0.01522
   1380 O A SER A 85 ? 0.28298 0.21349 0.29444 0.01809 -0.06993 -0.02793
   1381 CB A SER A 85 ? 0.29283 0.21487 0.33837 -0.02717 -0.05926 0.00723
   1382 OG A SER A 85 ? 0.29534 0.21315 0.35857 -0.04448 -0.05626 0.00833
   1388 N B SER A 85 ? 0.27642 0.23511 0.25565 0.00909 -0.02080 -0.01002
   1389 CA B SER A 85 ? 0.28690 0.23335 0.25664 0.00822 -0.03271 -0.00818
   1390 C B SER A 85 ? 0.30238 0.23153 0.26710 0.01275 -0.04422 -0.01501
   1391 O B SER A 85 ? 0.29783 0.22796 0.27143 0.01601 -0.04557 -0.02295
   1392 CB B SER A 85 ? 0.28808 0.23718 0.25897 0.00082 -0.03147 0.00728
   1393 OG B SER A 85 ? 0.28695 0.24378 0.25056 -0.00561 -0.02691 0.00802
   1399 N . SER A 86 ? 0.31852 0.23166 0.28069 0.02118 -0.05243 -0.01927
   1400 CA . SER A 86 ? 0.35132 0.25470 0.32240 0.02200 -0.06719 -0.05782
   1401 C . SER A 86 ? 0.33082 0.25988 0.33244 0.01801 -0.07897 -0.07488
   1402 O . SER A 86 ? 0.33014 0.27023 0.37322 0.03872 -0.10189 -0.05868
   1403 CB . SER A 86 ? 0.39335 0.28827 0.33064 0.01533 -0.07806 -0.04947
   1404 OG . SER A 86 ? 0.42153 0.33084 0.36853 0.01981 -0.06822 -0.04064
   1410 N . ASP A 87 ? 0.31310 0.26062 0.32687 0.00272 -0.03749 -0.08035
   1411 CA . ASP A 87 ? 0.29150 0.25861 0.34241 -0.02164 -0.05434 -0.06843
   1412 C . ASP A 87 ? 0.26875 0.24763 0.33413 -0.00178 -0.07343 -0.04937
   1413 O . ASP A 87 ? 0.26497 0.24197 0.35151 0.01276 -0.07496 -0.02605
   1414 CB . ASP A 87 ? 0.32030 0.28624 0.35963 -0.04302 -0.05383 -0.06552
   1415 CG . ASP A 87 ? 0.34543 0.31727 0.39220 -0.05364 -0.02908 -0.05844
   1416 OD1 . ASP A 87 ? 0.35559 0.31872 0.39567 -0.06034 0.00038 -0.05341
   1417 OD2 . ASP A 87 ? 0.36704 0.35746 0.45636 -0.03799 -0.04684 -0.03985
   1422 N . ILE A 88 ? 0.25362 0.24670 0.32543 0.00170 -0.06870 -0.04236
   1423 CA . ILE A 88 ? 0.25299 0.24272 0.28496 0.00045 -0.07724 -0.03471
   1424 C . ILE A 88 ? 0.24101 0.22256 0.27967 0.00217 -0.05344 -0.00844
   1425 O . ILE A 88 ? 0.22261 0.21264 0.26207 0.00141 -0.03887 -0.01485
   1426 CB . ILE A 88 ? 0.26891 0.24573 0.24596 0.00941 -0.07590 -0.04000
   1427 CG1 . ILE A 88 ? 0.27550 0.24574 0.26711 0.00990 -0.08567 -0.02856
   1428 CG2 . ILE A 88 ? 0.28849 0.24466 0.26594 0.01364 -0.05646 -0.01325
   1429 CD1 . ILE A 88 ? 0.28609 0.24843 0.28779 0.01978 -0.05747 -0.01209
   1441 N . THR A 89 ? 0.24484 0.22122 0.30289 -0.01266 -0.03909 -0.01045
   1442 CA . THR A 89 ? 0.25092 0.21526 0.32495 -0.01747 -0.01901 0.01360
   1443 C . THR A 89 ? 0.23178 0.21274 0.30784 0.00043 -0.00092 0.03031
   1444 O . THR A 89 ? 0.22128 0.20905 0.31716 0.00421 0.01086 0.02375
   1445 CB . THR A 89 ? 0.27483 0.23916 0.38389 -0.04121 0.00096 0.02835
   1446 OG1 . THR A 89 ? 0.27686 0.26157 0.43697 -0.05652 -0.03491 0.01417
   1447 CG2 . THR A 89 ? 0.29368 0.23924 0.38393 -0.04737 0.02085 0.05723
   1455 N . ALA A 90 ? 0.21935 0.22353 0.32152 -0.00536 -0.00432 0.03811
   1456 CA . ALA A 90 ? 0.22619 0.23248 0.30763 0.01875 -0.00042 0.05131
   1457 C . ALA A 90 ? 0.21894 0.22560 0.24817 0.02307 0.00405 0.02771
   1458 O . ALA A 90 ? 0.23967 0.25932 0.21647 0.02344 0.00898 0.06192
   1459 CB . ALA A 90 ? 0.23982 0.24072 0.33021 0.02698 -0.01312 0.06417
   1465 N . SER A 91 ? 0.21955 0.20750 0.22125 0.02502 -0.00495 -0.00601
   1466 CA . SER A 91 ? 0.21616 0.21290 0.19936 0.01212 -0.01108 0.00313
   1467 C . SER A 91 ? 0.20230 0.19951 0.16555 0.00378 0.00157 0.01402
   1468 O . SER A 91 ? 0.19234 0.20844 0.20232 0.00271 0.00761 0.01586
   1469 CB . SER A 91 ? 0.19804 0.22960 0.21288 0.00992 -0.00741 -0.00307
   1470 OG . SER A 91 ? 0.18709 0.23130 0.19197 0.02124 0.00715 -0.00856
   1476 N . VAL A 92 ? 0.20363 0.19971 0.20294 0.00719 -0.02238 0.00331
   1477 CA . VAL A 92 ? 0.20368 0.21548 0.19641 0.00676 -0.02421 0.00686
   1478 C . VAL A 92 ? 0.19751 0.22060 0.22036 -0.00256 -0.01155 0.00950
   1479 O . VAL A 92 ? 0.19969 0.22397 0.22809 0.00130 0.00694 0.03595
   1480 CB . VAL A 92 ? 0.20730 0.24515 0.22327 0.00443 -0.02701 0.00410
   1481 CG1 . VAL A 92 ? 0.20782 0.26195 0.23570 -0.00872 -0.02283 0.01297
   1482 CG2 . VAL A 92 ? 0.21234 0.26316 0.22817 -0.00447 -0.03133 -0.01071
   1492 N . ASN A 93 ? 0.21866 0.22477 0.22352 -0.00166 -0.00924 0.03154
   1493 CA . ASN A 93 ? 0.23752 0.23351 0.23349 -0.01733 -0.00770 0.05175
   1494 C . ASN A 93 ? 0.21969 0.21981 0.22111 -0.01071 0.00682 0.04963
   1495 O . ASN A 93 ? 0.22247 0.23962 0.23319 0.00751 0.02751 0.05966
   1496 CB . ASN A 93 ? 0.27571 0.25027 0.27229 -0.04286 -0.00150 0.08035
   1497 CG . ASN A 93 ? 0.31891 0.28226 0.32597 -0.05894 0.01045 0.06903
   1498 OD1 . ASN A 93 ? 0.32002 0.30802 0.37437 -0.07002 0.00988 0.02558
   1499 ND2 . ASN A 93 ? 0.34875 0.29769 0.37798 -0.08278 0.02356 0.04538
   1506 N . CYS A 94 ? 0.19395 0.20243 0.21667 -0.01125 -0.01396 0.03014
   1507 CA . CYS A 94 ? 0.19233 0.21603 0.20087 -0.00023 -0.01356 0.03195
   1508 C . CYS A 94 ? 0.19653 0.21314 0.16274 0.01783 -0.00702 0.03057
   1509 O . CYS A 94 ? 0.21239 0.22837 0.23590 0.02629 -0.00594 0.04391
   1510 CB . CYS A 94 ? 0.20017 0.22463 0.17720 0.01993 0.00722 0.01888
   1511 SG . CYS A 94 ? 0.21441 0.24090 0.18517 0.01461 -0.00460 0.03524
   1516 N . ALA A 95 ? 0.19767 0.21536 0.14368 0.02159 0.00501 0.02431
   1517 CA . ALA A 95 ? 0.19886 0.21431 0.13063 0.01136 0.00060 0.00910
   1518 C . ALA A 95 ? 0.19835 0.21898 0.13894 0.00556 -0.00280 0.02076
   1519 O . ALA A 95 ? 0.18175 0.22239 0.16176 0.00725 -0.00625 0.02496
   1520 CB . ALA A 95 ? 0.20765 0.21968 0.17236 -0.00448 0.00775 0.01481
   1526 N . LYS A 96 ? 0.20742 0.22186 0.13660 0.00920 0.01164 0.03500
   1527 CA . LYS A 96 ? 0.20396 0.23441 0.18859 0.00196 0.01281 0.03045
   1528 C . LYS A 96 ? 0.21528 0.23478 0.18476 0.01610 0.01078 0.05770
   1529 O . LYS A 96 ? 0.22847 0.23210 0.22814 0.03637 0.01197 0.04559
   1530 CB . LYS A 96 ? 0.20207 0.23233 0.21007 -0.01509 -0.00490 0.02466
   1531 CG . LYS A 96 ? 0.20478 0.24655 0.23841 -0.01078 0.00083 0.00624
   1532 CD . LYS A 96 ? 0.18464 0.27272 0.26777 -0.01008 -0.00832 0.00438
   1533 CE . LYS A 96 ? 0.18923 0.28565 0.28795 -0.02410 -0.01223 0.00456
   1534 NZ . LYS A 96 ? 0.21109 0.31284 0.32269 -0.04360 -0.01470 0.00492
   1548 N . LYS A 97 ? 0.22848 0.22781 0.14932 0.02059 0.01603 0.07846
   1549 CA . LYS A 97 ? 0.23744 0.25016 0.14894 0.02573 0.01704 0.06811
   1550 C . LYS A 97 ? 0.22481 0.24529 0.15267 0.02064 0.01226 0.05029
   1551 O . LYS A 97 ? 0.24668 0.25393 0.14692 0.02088 0.02679 0.03865
   1552 CB . LYS A 97 ? 0.27053 0.27495 0.17499 0.03550 0.01617 0.05180
   1553 CG . LYS A 97 ? 0.32186 0.31823 0.29694 0.05266 -0.01911 0.06381
   1554 CD . LYS A 97 ? 0.35573 0.35875 0.38923 0.05310 -0.02154 0.07621
   1555 CE . LYS A 97 ? 0.38206 0.38647 0.45689 0.03956 -0.03227 0.08772
   1556 NZ . LYS A 97 ? 0.40009 0.40923 0.50467 0.03378 -0.01050 0.09275
   1570 N . ILE A 98 ? 0.21771 0.22805 0.13886 0.01761 0.01136 0.04754
   1571 CA . ILE A 98 ? 0.21046 0.22094 0.15532 0.01622 0.01188 0.03669
   1572 C . ILE A 98 ? 0.19803 0.21246 0.13695 0.01255 0.01517 0.02881
   1573 O . ILE A 98 ? 0.21560 0.22341 0.13275 0.01651 -0.00632 0.03273
   1574 CB . ILE A 98 ? 0.18634 0.22096 0.14059 0.01503 0.00356 0.04625
   1575 CG1 . ILE A 98 ? 0.18702 0.22331 0.20335 0.02820 -0.00921 0.03999
   1576 CG2 . ILE A 98 ? 0.19864 0.21812 0.15467 0.00154 0.02210 0.02838
   1577 CD1 . ILE A 98 ? 0.20806 0.22260 0.22648 0.04815 -0.01078 0.04147
   1589 N . VAL A 99 ? 0.19218 0.21237 0.14065 0.02374 0.00317 0.03497
   1590 CA . VAL A 99 ? 0.19784 0.21588 0.12565 0.02594 0.02918 0.04012
   1591 C . VAL A 99 ? 0.22727 0.22825 0.11861 0.01792 0.05222 0.03668
   1592 O . VAL A 99 ? 0.25613 0.23509 0.14802 0.03566 0.02574 0.03479
   1593 CB . VAL A 99 ? 0.20634 0.21023 0.14642 0.01140 0.03140 0.02976
   1594 CG1 . VAL A 99 ? 0.20776 0.21633 0.18065 0.00400 0.03674 0.05568
   1595 CG2 . VAL A 99 ? 0.20911 0.21588 0.14075 0.01555 0.02323 0.05010
   1605 N . SER A 100 ? 0.24487 0.25546 0.13002 0.02215 0.07306 0.05198
   1606 CA . SER A 100 ? 0.25690 0.29104 0.12338 0.01815 0.06687 0.05990
   1607 C . SER A 100 ? 0.29673 0.30030 0.17002 0.02992 0.04580 0.02053
   1608 O . SER A 100 ? 0.32733 0.32452 0.18495 0.02181 0.04137 0.00068
   1609 CB . SER A 100 ? 0.24389 0.31680 0.15002 0.00054 0.07469 0.05333
   1610 OG . SER A 100 ? 0.24475 0.33957 0.20658 -0.00129 0.04984 0.02502
   1616 N . ASP A 101 ? 0.30265 0.28812 0.15123 0.01916 -0.00504 0.03713
   1617 CA . ASP A 101 ? 0.31708 0.29579 0.19762 0.01932 -0.02760 0.05454
   1618 C . ASP A 101 ? 0.32918 0.30233 0.19411 0.02680 -0.00727 0.04176
   1619 O . ASP A 101 ? 0.34755 0.30396 0.23619 0.04760 -0.01500 0.03178
   1620 CB . ASP A 101 ? 0.31646 0.30226 0.27140 0.03035 -0.06601 0.04758
   1621 CG . ASP A 101 ? 0.32921 0.33181 0.36171 0.01460 -0.02287 0.04958
   1622 OD1 . ASP A 101 ? 0.37394 0.37063 0.42604 0.00851 -0.05291 0.06815
   1623 OD2 . ASP A 101 ? 0.28872 0.32216 0.33220 0.03792 -0.00781 0.03493
   1628 N . GLY A 102 ? 0.33010 0.28931 0.12960 0.02042 0.01982 0.04946
   1629 CA . GLY A 102 ? 0.32887 0.28097 0.16200 0.02324 0.03576 0.01648
   1630 C . GLY A 102 ? 0.30755 0.26702 0.11127 0.03554 0.02136 0.01421
   1631 O . GLY A 102 ? 0.32319 0.28622 0.12994 0.04513 0.03692 0.00330
   1635 N . ASN A 103 ? 0.28267 0.25135 0.09093 0.05258 0.00460 0.02516
   1636 CA . ASN A 103 ? 0.25709 0.24619 0.11284 0.02972 -0.00469 0.02396
   1637 C . ASN A 103 ? 0.24072 0.20900 0.10341 0.02044 0.00100 0.01821
   1638 O . ASN A 103 ? 0.23794 0.20775 0.10191 0.02330 0.00341 0.00719
   1639 CB . ASN A 103 ? 0.26849 0.27265 0.16213 0.02455 -0.04802 0.00512
   1640 CG . ASN A 103 ? 0.30234 0.28500 0.16082 0.04960 -0.03264 -0.01670
   1641 OD1 . ASN A 103 ? 0.32868 0.28589 0.18349 0.04904 -0.04080 -0.03455
   1642 ND2 . ASN A 103 ? 0.30842 0.29560 0.22269 0.05412 -0.02997 -0.01908
   1649 N . GLY A 104 ? 0.23489 0.19611 0.09678 0.02184 0.00701 0.02711
   1650 CA . GLY A 104 ? 0.19921 0.20116 0.06471 0.01254 -0.00016 0.01197
   1651 C . GLY A 104 ? 0.17761 0.20012 0.09584 0.01367 0.02441 0.01291
   1652 O . GLY A 104 ? 0.20148 0.21826 0.11213 0.02000 0.00907 0.00708
   1656 N . MET A 105 ? 0.17085 0.19917 0.12158 0.02143 0.00880 0.00656
   1657 CA . MET A 105 ? 0.16663 0.18522 0.07337 0.01739 0.01137 -0.01808
   1658 C . MET A 105 ? 0.17426 0.18307 0.09515 0.01575 0.00114 0.01783
   1659 O . MET A 105 ? 0.17692 0.19803 0.09143 0.01236 0.00105 0.01458
   1660 CB . MET A 105 ? 0.18223 0.19149 0.10405 0.00917 -0.00610 -0.01309
   1661 CG . MET A 105 ? 0.18779 0.18110 0.14404 0.01014 -0.01169 0.01677
   1662 SD . MET A 105 ? 0.19728 0.20573 0.10754 0.00848 0.00131 -0.00018
   1663 CE . MET A 105 ? 0.22690 0.19490 0.09400 0.01235 0.03368 -0.01776
   1673 N . ASN A 106 ? 0.18089 0.18216 0.14382 -0.00189 0.00003 0.00194
   1674 CA . ASN A 106 ? 0.19972 0.20375 0.11812 0.00506 -0.02880 -0.02146
   1675 C . ASN A 106 ? 0.20244 0.21300 0.11834 0.01193 -0.00674 0.00890
   1676 O . ASN A 106 ? 0.19767 0.22139 0.22647 0.01303 -0.03081 -0.00744
   1677 CB . ASN A 106 ? 0.19679 0.19495 0.13111 0.00569 -0.02712 -0.00239
   1678 CG . ASN A 106 ? 0.21216 0.20307 0.11478 0.01997 -0.01194 0.00699
   1679 OD1 . ASN A 106 ? 0.21834 0.19355 0.10916 0.00191 -0.00529 0.00948
   1680 ND2 . ASN A 106 ? 0.21610 0.21412 0.14828 0.03721 0.00722 0.01334
   1687 N . ALA A 107 ? 0.20236 0.20681 0.11310 0.03765 0.00937 0.01738
   1688 CA . ALA A 107 ? 0.20515 0.22960 0.11097 0.03522 0.00323 0.01973
   1689 C . ALA A 107 ? 0.20419 0.23886 0.12672 0.04353 0.00105 0.03753
   1690 O . ALA A 107 ? 0.22837 0.29107 0.18930 0.07108 0.00081 0.00985
   1691 CB . ALA A 107 ? 0.22337 0.23025 0.14396 0.02827 0.00003 0.02896
   1697 N . TRP A 108 ? 0.18568 0.21997 0.09662 0.02139 0.01504 0.01529
   1698 CA . TRP A 108 ? 0.18584 0.22767 0.11790 0.02574 0.01394 0.03145
   1699 C . TRP A 108 ? 0.17001 0.24640 0.13537 0.01200 -0.00204 0.04832
   1700 O . TRP A 108 ? 0.17144 0.23163 0.12809 0.00751 0.00128 0.03569
   1701 CB . TRP A 108 ? 0.19525 0.19426 0.10581 0.03167 0.01552 0.00925
   1702 CG . TRP A 108 ? 0.19513 0.18528 0.12766 0.02739 0.02083 0.00814
   1703 CD1 . TRP A 108 ? 0.20645 0.20577 0.16012 0.03024 0.03937 0.00423
   1704 CD2 . TRP A 108 ? 0.19575 0.18686 0.08846 0.02362 0.00078 -0.00074
   1705 NE1 . TRP A 108 ? 0.20824 0.19665 0.13937 0.02536 0.02550 0.00138
   1706 CE2 . TRP A 108 ? 0.19345 0.19278 0.13156 0.02458 0.00467 0.00705
   1707 CE3 . TRP A 108 ? 0.20258 0.20071 0.11909 0.00550 0.01613 -0.00993
   1708 CZ2 . TRP A 108 ? 0.18390 0.19806 0.15467 0.02716 0.01004 0.01694
   1709 CZ3 . TRP A 108 ? 0.19330 0.18344 0.14001 0.01454 0.00370 -0.00046
   1710 CH2 . TRP A 108 ? 0.18986 0.18372 0.13697 0.02591 0.01775 0.00785
   1721 N . VAL A 109 ? 0.18122 0.28211 0.18222 -0.02031 -0.01673 0.09546
   1722 CA . VAL A 109 ? 0.19383 0.31594 0.19905 -0.03162 -0.04150 0.12226
   1723 C . VAL A 109 ? 0.17921 0.28527 0.19489 -0.01673 -0.03042 0.10593
   1724 O . VAL A 109 ? 0.18518 0.27881 0.18187 -0.03644 -0.04877 0.08613
   1725 CB . VAL A 109 ? 0.21854 0.35905 0.24629 -0.05637 -0.07434 0.15547
   1726 CG1 . VAL A 109 ? 0.24181 0.38248 0.32182 -0.05724 -0.09336 0.15770
   1727 CG2 . VAL A 109 ? 0.24813 0.37527 0.30550 -0.06938 -0.06519 0.14578
   1737 N . ALA A 110 ? 0.18509 0.26284 0.19075 -0.00259 0.01154 0.10129
   1738 CA . ALA A 110 ? 0.19617 0.24603 0.16411 0.00875 0.02212 0.05660
   1739 C . ALA A 110 ? 0.19021 0.21028 0.12349 -0.00128 0.00941 0.04826
   1740 O . ALA A 110 ? 0.20014 0.19900 0.15075 0.00614 0.01295 0.02915
   1741 CB . ALA A 110 ? 0.21303 0.26318 0.17669 0.01448 0.02706 0.04331
   1747 N . TRP A 111 ? 0.17639 0.22125 0.14522 0.00636 0.00839 0.02901
   1748 CA . TRP A 111 ? 0.16867 0.22256 0.12534 -0.01387 -0.00495 0.01305
   1749 C . TRP A 111 ? 0.16931 0.22483 0.11148 -0.02106 -0.03194 0.02890
   1750 O . TRP A 111 ? 0.18161 0.20492 0.10911 -0.00105 -0.01307 0.02517
   1751 CB . TRP A 111 ? 0.17714 0.22066 0.11397 -0.00305 0.01313 0.02789
   1752 CG . TRP A 111 ? 0.17865 0.20332 0.09863 -0.00202 0.00841 0.01460
   1753 CD1 . TRP A 111 ? 0.17759 0.18103 0.10265 -0.00125 -0.00104 0.02292
   1754 CD2 . TRP A 111 ? 0.17572 0.18945 0.10096 -0.01224 0.00077 0.02717
   1755 NE1 . TRP A 111 ? 0.17759 0.18280 0.10644 0.00370 -0.00010 -0.01449
   1756 CE2 . TRP A 111 ? 0.17951 0.18137 0.10447 -0.00828 0.00767 0.01023
   1757 CE3 . TRP A 111 ? 0.19456 0.20941 0.12117 -0.02784 0.00735 0.02869
   1758 CZ2 . TRP A 111 ? 0.20405 0.18935 0.09447 -0.00928 0.01244 -0.00469
   1759 CZ3 . TRP A 111 ? 0.20528 0.22136 0.09876 -0.02517 0.00230 0.00625
   1760 CH2 . TRP A 111 ? 0.20501 0.19616 0.12996 -0.01672 -0.00910 0.00447
   1771 N . ARG A 112 ? 0.17880 0.22197 0.13536 -0.01697 -0.02160 0.01859
   1772 CA . ARG A 112 ? 0.18757 0.22384 0.12523 -0.03010 -0.00314 0.00633
   1773 C . ARG A 112 ? 0.18820 0.20075 0.12058 -0.02200 0.00134 0.00385
   1774 O . ARG A 112 ? 0.19808 0.19910 0.17003 -0.00854 -0.00441 0.01700
   1775 CB . ARG A 112 ? 0.20153 0.26891 0.14472 -0.05781 -0.00132 -0.00381
   1776 CG . ARG A 112 ? 0.22082 0.30626 0.15068 -0.05571 -0.00945 -0.02359
   1777 CD . ARG A 112 ? 0.26631 0.35172 0.19003 -0.06094 0.00490 -0.01465
   1778 NE . ARG A 112 ? 0.29792 0.38292 0.21095 -0.07364 -0.00519 -0.01036
   1779 CZ . ARG A 112 ? 0.32812 0.41531 0.25388 -0.07608 -0.01310 -0.03614
   1780 NH1 . ARG A 112 ? 0.34393 0.41818 0.24603 -0.08136 -0.00744 -0.03924
   1781 NH2 . ARG A 112 ? 0.32769 0.43410 0.29817 -0.07631 -0.02450 -0.03176
   1795 N . ASN A 113 ? 0.19130 0.20194 0.12192 -0.01994 0.00046 0.01346
   1796 CA . ASN A 113 ? 0.20016 0.21347 0.09208 -0.02567 -0.01015 0.01236
   1797 C . ASN A 113 ? 0.20048 0.20595 0.11188 -0.02812 0.00568 0.01683
   1798 O . ASN A 113 ? 0.20555 0.18542 0.12810 -0.03822 -0.00173 0.01978
   1799 CB . ASN A 113 ? 0.21704 0.22187 0.11207 -0.02910 0.00677 -0.00378
   1800 CG . ASN A 113 ? 0.21410 0.23533 0.13868 -0.04020 -0.01131 -0.00139
   1801 OD1 . ASN A 113 ? 0.23279 0.27524 0.16292 -0.03867 -0.02902 -0.02397
   1802 ND2 . ASN A 113 ? 0.21947 0.23330 0.14450 -0.05075 -0.00898 0.00873
   1809 N . ARG A 114 ? 0.20723 0.21508 0.13695 -0.02766 -0.00905 0.02929
   1810 CA . ARG A 114 ? 0.19320 0.20750 0.12275 -0.03658 -0.00366 -0.00514
   1811 C . ARG A 114 ? 0.19806 0.21426 0.08106 -0.01655 0.00902 0.00276
   1812 O . ARG A 114 ? 0.21079 0.24384 0.11014 -0.00624 0.01482 0.03075
   1813 CB . ARG A 114 ? 0.19524 0.21612 0.17751 -0.02976 0.00080 0.01171
   1814 CG . ARG A 114 ? 0.18798 0.22598 0.18182 -0.02672 -0.01374 0.03099
   1815 CD . ARG A 114 ? 0.19726 0.22931 0.15564 -0.02489 -0.01295 0.01291
   1816 NE . ARG A 114 ? 0.18376 0.23533 0.15254 -0.03037 0.00925 0.01553
   1817 CZ . ARG A 114 ? 0.18975 0.24672 0.11407 -0.03966 0.01504 0.00954
   1818 NH1 . ARG A 114 ? 0.20401 0.23508 0.14886 -0.03834 0.00146 0.00252
   1819 NH2 . ARG A 114 ? 0.20570 0.24457 0.14259 -0.02687 0.01287 -0.02179
   1833 N . CYS A 115 ? 0.20337 0.19242 0.07902 -0.02020 -0.01530 -0.00177
   1834 CA . CYS A 115 ? 0.19758 0.19587 0.12840 -0.00689 0.00106 0.00497
   1835 C . CYS A 115 ? 0.20018 0.19272 0.07228 -0.00333 -0.00530 -0.00211
   1836 O . CYS A 115 ? 0.20013 0.20642 0.06963 -0.00400 -0.01120 0.00426
   1837 CB . CYS A 115 ? 0.19742 0.20617 0.13107 0.00095 -0.02684 0.01049
   1838 SG . CYS A 115 ? 0.19422 0.19531 0.13754 0.00644 -0.00800 0.00169
   1843 N . LYS A 116 ? 0.21824 0.20204 0.07851 0.01189 0.00431 0.00448
   1844 CA . LYS A 116 ? 0.22247 0.21782 0.06072 -0.00006 -0.00481 -0.02613
   1845 C . LYS A 116 ? 0.23334 0.23630 0.09337 0.03044 -0.00111 -0.01299
   1846 O . LYS A 116 ? 0.23767 0.21179 0.13411 0.02636 -0.02922 0.00776
   1847 CB . LYS A 116 ? 0.23256 0.20456 0.06284 -0.00015 -0.01482 -0.01910
   1848 CG . LYS A 116 ? 0.23086 0.21103 0.06932 -0.00782 0.00948 -0.03721
   1849 CD . LYS A 116 ? 0.22674 0.22481 0.07079 -0.01481 0.01796 -0.03328
   1850 CE . LYS A 116 ? 0.22032 0.23356 0.10238 0.00077 -0.00146 -0.03214
   1851 NZ . LYS A 116 ? 0.19449 0.22505 0.12435 -0.00121 -0.02094 -0.03937
   1865 N . GLY A 117 ? 0.23929 0.27466 0.10515 0.04076 -0.01328 -0.00093
   1866 CA . GLY A 117 ? 0.26157 0.28939 0.10619 0.05835 -0.02747 -0.02590
   1867 C . GLY A 117 ? 0.29355 0.26308 0.10397 0.05008 -0.02929 -0.01543
   1868 O . GLY A 117 ? 0.34213 0.26068 0.14553 0.07166 -0.05022 -0.00694
   1872 N . THR A 118 ? 0.26181 0.23232 0.11364 0.02665 -0.02076 -0.02217
   1873 CA . THR A 118 ? 0.24554 0.21398 0.12728 0.01218 -0.02319 0.01320
   1874 C . THR A 118 ? 0.26095 0.21490 0.12176 0.01489 -0.03602 0.00453
   1875 O . THR A 118 ? 0.26472 0.21369 0.13616 0.00971 -0.03756 0.01811
   1876 CB . THR A 118 ? 0.23455 0.21171 0.13090 0.01438 -0.01142 0.01412
   1877 OG1 . THR A 118 ? 0.22943 0.21293 0.09313 0.01035 -0.01712 0.01244
   1878 CG2 . THR A 118 ? 0.24130 0.22972 0.16348 0.01047 0.02572 -0.01161
   1886 N . ASP A 119 ? 0.27422 0.21181 0.14767 0.00438 -0.04458 0.01424
   1887 CA . ASP A 119 ? 0.28988 0.21173 0.13724 0.00551 -0.04916 0.01703
   1888 C . ASP A 119 ? 0.30110 0.20488 0.10237 0.02220 -0.01594 0.02582
   1889 O . ASP A 119 ? 0.32819 0.22423 0.14281 0.01579 0.00647 0.01691
   1890 CB . ASP A 119 ? 0.29866 0.22416 0.13546 -0.01282 -0.05369 0.04286
   1891 CG . ASP A 119 ? 0.30513 0.25112 0.20905 -0.01997 -0.05920 0.03460
   1892 OD1 . ASP A 119 ? 0.31582 0.29141 0.18575 -0.02483 -0.03644 0.02852
   1893 OD2 . ASP A 119 ? 0.30212 0.27278 0.23354 0.00750 -0.07081 0.04268
   1898 N . VAL A 120 ? 0.30913 0.19269 0.12085 0.02327 -0.03069 0.03126
   1899 CA . VAL A 120 ? 0.30384 0.19926 0.13472 0.02311 -0.03352 0.03831
   1900 C . VAL A 120 ? 0.30732 0.20565 0.11875 0.02392 -0.00528 0.01928
   1901 O . VAL A 120 ? 0.31498 0.22107 0.11947 0.02421 -0.02338 -0.01483
   1902 CB . VAL A 120 ? 0.31128 0.21475 0.12769 0.01952 -0.04989 0.01620
   1903 CG1 . VAL A 120 ? 0.29945 0.22148 0.12324 0.02406 -0.06853 -0.00434
   1904 CG2 . VAL A 120 ? 0.32401 0.22139 0.12034 0.01820 -0.01331 0.00062
   1914 N . GLN A 121 ? 0.29853 0.21959 0.16340 0.01818 0.01258 0.00743
   1915 CA . GLN A 121 ? 0.29198 0.23810 0.23110 -0.00316 -0.00109 0.00709
   1916 C . GLN A 121 ? 0.25829 0.22182 0.18552 -0.00043 -0.02111 0.02439
   1917 O . GLN A 121 ? 0.24998 0.23755 0.19522 -0.01155 -0.04379 -0.00007
   1918 CB . GLN A 121 ? 0.33150 0.29019 0.36735 -0.00874 0.00759 -0.04427
   1919 CG . GLN A 121 ? 0.39984 0.36786 0.52622 -0.00359 0.00341 -0.06877
   1920 CD . GLN A 121 ? 0.44944 0.42672 0.63074 -0.00545 0.00213 -0.10538
   1921 OE1 . GLN A 121 ? 0.48202 0.45367 0.68366 0.00575 -0.00467 -0.10091
   1922 NE2 . GLN A 121 ? 0.45490 0.44026 0.65867 -0.01808 0.01385 -0.12712
   1931 N . ALA A 122 ? 0.23884 0.22310 0.12196 -0.00147 -0.03303 0.00905
   1932 CA . ALA A 122 ? 0.24949 0.24262 0.14815 -0.01036 -0.03463 0.01129
   1933 C . ALA A 122 ? 0.24497 0.24713 0.14141 -0.00862 -0.06947 -0.00643
   1934 O . ALA A 122 ? 0.26227 0.25447 0.16521 -0.00408 -0.06663 0.01330
   1935 CB . ALA A 122 ? 0.24237 0.24231 0.16327 0.01063 -0.01636 0.00038
   1941 N . TRP A 123 ? 0.23421 0.24801 0.12824 -0.00129 -0.04864 -0.01665
   1942 CA . TRP A 123 ? 0.23083 0.22861 0.16289 -0.00519 -0.04253 -0.01057
   1943 C . TRP A 123 ? 0.23317 0.22887 0.19498 -0.00942 -0.04164 -0.02456
   1944 O . TRP A 123 ? 0.24457 0.23972 0.21685 -0.00223 -0.03499 -0.04552
   1945 CB . TRP A 123 ? 0.24413 0.22522 0.16091 0.00505 -0.05289 0.02028
   1946 CG . TRP A 123 ? 0.24028 0.24285 0.16986 -0.01703 -0.04976 0.01774
   1947 CD1 . TRP A 123 ? 0.24233 0.26450 0.19858 -0.01294 -0.05484 -0.00513
   1948 CD2 . TRP A 123 ? 0.25330 0.25723 0.17155 -0.00911 -0.06264 0.04207
   1949 NE1 . TRP A 123 ? 0.24583 0.26447 0.17947 -0.02384 -0.06765 0.01247
   1950 CE2 . TRP A 123 ? 0.24718 0.26158 0.19799 -0.01259 -0.08073 0.05702
   1951 CE3 . TRP A 123 ? 0.24891 0.24879 0.24215 0.00399 -0.05191 0.05045
   1952 CZ2 . TRP A 123 ? 0.24242 0.26593 0.25858 -0.01322 -0.05919 0.05036
   1953 CZ3 . TRP A 123 ? 0.24894 0.25106 0.28885 0.00396 -0.04291 0.02494
   1954 CH2 . TRP A 123 ? 0.24131 0.26593 0.31963 -0.01172 -0.02629 0.04297
   1965 N . ILE A 124 ? 0.22382 0.23799 0.19301 -0.01358 -0.04734 -0.00914
   1966 CA . ILE A 124 ? 0.24416 0.25859 0.21563 -0.03763 -0.07097 -0.00330
   1967 C . ILE A 124 ? 0.27807 0.26376 0.22999 -0.05160 -0.10558 0.00120
   1968 O . ILE A 124 ? 0.29056 0.25989 0.22677 -0.04901 -0.09573 -0.00838
   1969 CB . ILE A 124 ? 0.26179 0.27509 0.23377 -0.03567 -0.05387 0.01500
   1970 CG1 . ILE A 124 ? 0.29066 0.29997 0.30796 -0.03320 -0.02202 0.02028
   1971 CG2 . ILE A 124 ? 0.27207 0.27942 0.20874 -0.01682 -0.05593 0.00617
   1972 CD1 . ILE A 124 ? 0.31807 0.30391 0.30555 -0.03692 -0.00653 0.01839
   1984 N . ARG A 125 ? 0.31798 0.30078 0.22556 -0.06160 -0.13561 0.03549
   1985 CA . ARG A 125 ? 0.35854 0.33771 0.24019 -0.07069 -0.16083 0.03231
   1986 C . ARG A 125 ? 0.37023 0.35697 0.20480 -0.05957 -0.14121 0.04446
   1987 O . ARG A 125 ? 0.37943 0.38074 0.20233 -0.06977 -0.12305 0.01290
   1988 CB . ARG A 125 ? 0.41026 0.36700 0.30892 -0.07898 -0.19033 0.05179
   1989 CG . ARG A 125 ? 0.45481 0.40668 0.41652 -0.08951 -0.19260 0.02856
   1990 CD . ARG A 125 ? 0.49379 0.44312 0.48203 -0.09298 -0.18245 0.00468
   1991 NE . ARG A 125 ? 0.52403 0.47971 0.52022 -0.08646 -0.16595 -0.02685
   1992 CZ . ARG A 125 ? 0.53994 0.51013 0.51234 -0.08160 -0.16695 -0.05345
   1993 NH1 . ARG A 125 ? 0.54390 0.51047 0.52122 -0.07969 -0.17284 -0.06324
   1994 NH2 . ARG A 125 ? 0.55036 0.53098 0.48404 -0.06609 -0.15533 -0.06131
   2008 N . GLY A 126 ? 0.38063 0.35466 0.21124 -0.06299 -0.14358 0.04650
   2009 CA . GLY A 126 ? 0.38195 0.35043 0.21212 -0.06679 -0.11638 0.04378
   2010 C . GLY A 126 ? 0.35606 0.34575 0.22530 -0.06567 -0.12017 0.02593
   2011 O . GLY A 126 ? 0.36204 0.35692 0.24428 -0.05646 -0.10788 -0.00411
   2015 N . CYS A 127 ? 0.31578 0.33613 0.23832 -0.05600 -0.14748 0.03249
   2016 CA . CYS A 127 ? 0.28562 0.33391 0.27947 -0.04170 -0.14337 0.01942
   2017 C . CYS A 127 ? 0.30546 0.37364 0.34381 -0.05493 -0.13395 0.02684
   2018 O . CYS A 127 ? 0.29576 0.36121 0.36791 -0.04585 -0.13943 0.04590
   2019 CB . CYS A 127 ? 0.26270 0.30752 0.26732 -0.01828 -0.12880 -0.00252
   2020 SG . CYS A 127 ? 0.27361 0.29783 0.25554 0.00407 -0.11199 0.00522
   2025 N . ARG A 128 ? 0.33029 0.42162 0.37377 -0.07294 -0.11378 0.00899
   2026 CA . ARG A 128 ? 0.36304 0.49916 0.47718 -0.09090 -0.11027 0.00242
   2027 C . ARG A 128 ? 0.37255 0.51353 0.46878 -0.10603 -0.11524 0.00547
   2028 O . ARG A 128 ? 0.37939 0.50763 0.46803 -0.10660 -0.12075 0.00124
   2029 CB . ARG A 128 ? 0.38516 0.55634 0.60723 -0.11200 -0.09341 -0.00966
   2030 CG . ARG A 128 ? 0.41325 0.61998 0.73242 -0.11575 -0.08720 -0.01399
   2031 CD . ARG A 128 ? 0.44396 0.67918 0.85231 -0.11349 -0.06283 -0.01633
   2032 NE . ARG A 128 ? 0.47018 0.72310 0.95092 -0.10872 -0.03734 -0.03267
   2033 CZ . ARG A 128 ? 0.48685 0.75461 1.02431 -0.10797 -0.01454 -0.04907
   2034 NH1 . ARG A 128 ? 0.49329 0.76502 1.05979 -0.10560 -0.00108 -0.05160
   2035 NH2 . ARG A 128 ? 0.49452 0.76532 1.03836 -0.10678 -0.01244 -0.05516
   2049 N . LEU A 129 ? 0.38071 0.54071 0.47223 -0.10530 -0.10863 0.02205
   2050 CA . LEU A 129 ? 0.40562 0.58058 0.49426 -0.08927 -0.10682 0.02928
   2051 C . LEU A 129 ? 0.43155 0.62350 0.57742 -0.08758 -0.11433 0.02949
   2052 O . LEU A 129 ? 0.43824 0.63838 0.61083 -0.08584 -0.13004 0.02598
   2053 CB . LEU A 129 ? 0.40659 0.57825 0.44449 -0.07249 -0.09364 0.04644
   2054 CG . LEU A 129 ? 0.40490 0.57357 0.40088 -0.05834 -0.09429 0.05959
   2055 CD1 . LEU A 129 ? 0.42096 0.57502 0.40118 -0.05557 -0.07386 0.05476
   2056 CD2 . LEU A 129 ? 0.39901 0.57518 0.39258 -0.04408 -0.09934 0.06837
   2057 OXT . LEU A 129 ? 0.44286 0.63991 0.60539 -0.08741 -0.11092 0.02094
   2069 CL . CL A 1130 ? 0.25744 0.22734 0.20664 0.01607 0.03565 -0.02742
   2070 CL . CL A 1131 ? 0.19521 0.29112 0.17621 0.06012 -0.01306 0.03651
   2071 CL . CL A 1132 ? 0.25934 0.26472 0.18035 0.05124 0.05064 0.05169
   2072 CL . CL A 1134 ? 1.15665 0.82146 0.79035 0.29294 0.32976 0.39741
   2073 CL . CL A 1135 ? 0.70611 0.35393 0.51035 0.08177 -0.16412 0.07104
   2074 NA . NA A 1138 ? 0.27147 0.29601 0.22489 0.04172 0.02529 0.02731
   2075 C1 . RII A 2143 ? 0.26594 0.24889 0.12828 0.02319 -0.05381 0.03216
   2076 C2 . RII A 2143 ? 0.22563 0.22822 0.11405 -0.01151 -0.00454 0.01742
   2077 C3 . RII A 2143 ? 0.22822 0.23603 0.14802 -0.00223 -0.08806 -0.00291
   2078 C4 . RII A 2143 ? 0.24299 0.26614 0.16922 -0.00458 0.00933 0.02790
   2079 C5 . RII A 2143 ? 0.24673 0.29344 0.16285 -0.01227 0.02741 0.02092
   2080 C6 . RII A 2143 ? 0.23526 0.28340 0.17628 -0.00344 0.00221 0.02748
   2081 C7 . RII A 2143 ? 0.25441 0.21553 0.13998 0.02198 -0.07473 0.00467
   2082 C8 . RII A 2143 ? 0.23945 0.22696 0.16799 0.01128 -0.04741 0.01431
   2083 C9 . RII A 2143 ? 0.23974 0.21659 0.17662 0.02440 -0.04896 0.02495
   2084 N1 . RII A 2143 ? 0.22817 0.25138 0.16813 0.00676 -0.05449 0.03327
   2085 N2 . RII A 2143 ? 0.25672 0.29291 0.15320 -0.00973 0.03204 0.01324
   2086 N3 . RII A 2143 ? 0.24532 0.20886 0.13977 0.02227 -0.05657 0.01195
   2087 N4 . RII A 2143 ? 0.26243 0.22459 0.16644 0.01725 -0.04885 0.01040
   2088 O1 . RII A 2143 ? 0.27073 0.25995 0.14101 0.01865 -0.07398 0.02188
   2089 O2 . RII A 2143 ? 0.24968 0.24082 0.15076 -0.01042 0.02429 0.04222
   2090 O3 . RII A 2143 ? 0.24122 0.25669 0.19719 0.00053 -0.06818 -0.00173
   2091 RE1 . RII A 2143 ? 0.23315 0.23067 0.13838 0.01248 -0.04673 0.02212
   2100 C1 . RII A 2144 ? 0.25896 0.29062 0.11562 0.05812 -0.00739 0.06872
   2101 C2 . RII A 2144 ? 0.25583 0.28758 0.15588 0.04871 0.04894 0.05623
   2102 C3 . RII A 2144 ? 0.26042 0.26239 0.18181 0.03824 0.02719 0.02602
   2103 C4 . RII A 2144 ? 0.16483 0.24180 0.21920 0.08660 0.05048 0.04607
   2104 C5 . RII A 2144 ? 0.18667 0.26937 0.18701 0.04752 0.02951 0.05818
   2105 C6 . RII A 2144 ? 0.20449 0.26982 0.22642 0.05411 0.02649 0.05507
   2106 C7 . RII A 2144 ? 0.28433 0.27867 0.15365 0.06585 -0.00713 0.02877
   2107 C8 . RII A 2144 ? 0.30227 0.29218 0.21043 0.05926 -0.01374 0.03061
   2108 C9 . RII A 2144 ? 0.28687 0.29061 0.20850 0.05826 -0.02553 0.03850
   2109 N1 . RII A 2144 ? 0.21945 0.26583 0.22888 0.05094 0.00324 0.03877
   2110 N2 . RII A 2144 ? 0.17267 0.26076 0.18990 0.03665 0.09152 0.00589
   2111 N3 . RII A 2144 ? 0.26344 0.28724 0.11260 0.06611 -0.00985 0.05008
   2112 N4 . RII A 2144 ? 0.30184 0.28978 0.18226 0.05613 -0.01024 0.01712
   2113 O1 . RII A 2144 ? 0.28547 0.31787 0.13734 0.06103 -0.02167 0.06350
   2114 O2 . RII A 2144 ? 0.27327 0.30532 0.18558 0.03295 0.05899 0.07798
   2115 O3 . RII A 2144 ? 0.27444 0.25808 0.21245 0.03515 0.03339 0.03780
   2116 RE1 . RII A 2144 ? 0.24865 0.26418 0.15076 0.05089 0.02782 0.04512
   2125 C1 . RI3 A 2145 ? 0.35379 0.25590 0.42279 -0.01863 -0.13026 -0.01948
   2126 C2 . RI3 A 2145 ? 0.33746 0.23558 0.38177 -0.03569 -0.16526 -0.01738
   2127 C3 . RI3 A 2145 ? 0.33295 0.23470 0.37414 -0.02568 -0.14299 -0.03067
   2128 C7 . RI3 A 2145 ? 0.35104 0.28178 0.51793 -0.02923 -0.09450 -0.01857
   2129 C8 . RI3 A 2145 ? 0.34325 0.27633 0.52628 -0.03193 -0.08210 -0.01594
   2130 C9 . RI3 A 2145 ? 0.34641 0.27726 0.50927 -0.02905 -0.09566 -0.01691
   2131 N3 . RI3 A 2145 ? 0.34162 0.26058 0.46486 -0.02582 -0.12581 -0.02205
   2132 N4 . RI3 A 2145 ? 0.35235 0.28940 0.54055 -0.02559 -0.08305 -0.01310
   2133 O1 . RI3 A 2145 ? 0.37212 0.27506 0.43384 -0.01999 -0.12168 -0.02776
   2134 O2 . RI3 A 2145 ? 0.35316 0.23855 0.40401 -0.04369 -0.15075 -0.01587
   2135 O3 . RI3 A 2145 ? 0.34733 0.25834 0.35262 -0.01796 -0.15159 -0.04497
   2136 O4 . RI3 A 2145 ? 0.33466 0.25378 0.45114 -0.01606 -0.11125 -0.01939
   2137 RE1 . RI3 A 2145 ? 0.33573 0.23896 0.41270 -0.02182 -0.13463 -0.01237
   2142 RE . RE A 2146 ? 0.47012 0.35487 0.27266 0.10719 -0.11030 -0.05059
   2152 CL . CL C 1 ? 0.34271 0.36762 0.22290 -0.02491 -0.02929 0.03172
   2153 CL . CL C 2 ? 0.35788 0.35546 0.28387 0.07467 0.01401 0.00308
   2154 CL . CL C 3 ? 0.35856 0.29715 0.25641 -0.01904 0.07043 -0.01791
   2155 CL . CL C 4 ? 0.37884 0.45179 0.56468 0.05746 -0.07665 0.01642
   2156 O . HOH S 1 ? 0.25140 0.22506 0.20088 0.05635 -0.08120 -0.03166
   2157 O . HOH S 2 ? 0.42199 0.27245 0.72672 -0.00355 -0.29207 0.05159
   2158 O . HOH S 3 ? 0.61366 0.34826 0.32371 0.00217 0.03382 -0.17859
   2159 O . HOH S 4 ? 0.39137 0.54257 0.23055 -0.04407 -0.00512 -0.14174
   2160 O . HOH S 5 ? 0.67601 0.51998 0.20920 0.10120 -0.02680 -0.01385
   2161 O . HOH S 6 ? 0.32079 0.54719 0.24425 0.03767 -0.04320 -0.13783
   2162 O . HOH S 8 ? 0.35374 0.38505 0.19247 0.07594 -0.03300 -0.02635
   2163 O . HOH S 10 ? 0.26795 0.40985 0.37006 -0.03806 0.11114 0.07930
   2164 O . HOH S 11 ? 0.29246 0.26794 0.22591 0.01890 0.02559 0.01172
   2165 O . HOH S 12 ? 0.39419 0.23068 0.15753 0.01796 -0.05452 -0.02322
   2166 O . HOH S 13 ? 0.51269 0.30344 0.22311 0.17258 0.11902 0.03539
   2167 O . HOH S 14 ? 0.45233 0.36362 0.62944 0.02391 0.19248 0.05895
   2168 O . HOH S 15 ? 0.48432 0.33213 0.46046 -0.09868 0.09804 0.03716
   2169 O . HOH S 16 ? 0.26910 0.31045 0.19262 -0.02850 -0.02081 0.00447
   2170 O . HOH S 17 ? 0.33005 0.31723 0.25850 -0.11108 0.06257 -0.03800
   2171 O . HOH S 18 ? 0.24366 0.37731 0.35937 -0.02897 -0.01864 -0.05097
   2172 O . HOH S 19 ? 0.32549 0.26472 0.22030 0.03275 0.00966 -0.01299
   2173 O . HOH S 20 ? 0.27740 0.47343 0.26104 0.07216 -0.00605 0.03937
   2174 O . HOH S 21 ? 0.37750 0.52887 0.23106 -0.00849 -0.00029 -0.12019
   2175 O . HOH S 22 ? 0.30618 0.29131 0.21537 0.02346 0.00832 -0.02109
   2176 O . HOH S 23 ? 0.25700 0.36884 0.26931 -0.04937 -0.03701 0.00803
   2177 O . HOH S 24 ? 0.30856 0.43163 0.28058 -0.06527 -0.01155 -0.01883
   2178 O . HOH S 25 ? 0.24388 0.35674 0.36905 0.02565 0.01747 0.11252
   2179 O . HOH S 26 ? 0.26228 0.24903 0.13438 0.05928 -0.01400 -0.01867
   2180 O . HOH S 28 ? 0.38455 0.28698 0.18671 0.04797 0.11269 -0.00290
   2181 O . HOH S 30 ? 0.38983 0.43068 0.55575 -0.05663 -0.06103 0.03659
   2182 O . HOH S 31 ? 0.21753 0.24349 0.10775 0.03463 0.00795 0.01339
   2183 O . HOH S 32 ? 0.73592 0.39658 0.45741 0.15741 -0.03199 -0.19652
   2184 O . HOH S 33 ? 0.20176 0.21991 0.12695 0.02218 -0.00502 0.01226
   2185 O . HOH S 34 ? 0.25827 0.25535 0.34968 -0.01514 -0.03978 -0.05303
   2186 O . HOH S 35 ? 0.50790 0.24304 0.48571 0.06408 0.19809 0.02819
   2187 O . HOH S 36 ? 0.40397 0.30478 0.33120 0.08363 -0.07721 0.02699
   2188 O . HOH S 37 ? 0.64413 0.29472 0.56929 -0.01362 0.20871 0.08385
   2189 O . HOH S 38 ? 0.58834 0.69687 0.31540 0.23252 0.10545 0.13502
   2190 O . HOH S 39 ? 0.31346 0.27096 0.20559 0.09031 0.08820 0.07062
   2191 O . HOH S 40 ? 0.29356 0.26086 0.13099 0.07487 0.01416 0.01282
   2192 O . HOH S 41 ? 0.50925 0.35480 0.27962 0.09093 0.07186 0.07065
   2193 O . HOH S 42 ? 0.26563 0.50624 0.21879 0.12219 0.02752 0.06892
   2194 O . HOH S 43 ? 0.50778 0.39091 0.25749 0.07675 -0.08212 0.03912
   2195 O . HOH S 44 ? 0.42735 0.30965 0.30980 -0.01859 -0.05621 0.00823
   2196 O . HOH S 45 ? 0.34550 0.41301 0.31278 0.05297 -0.02519 -0.01960
   2197 O . HOH S 46 ? 0.43674 0.34831 0.24288 -0.15598 -0.14822 0.07175
   2198 O . HOH S 47 ? 0.30143 0.33131 0.35604 0.06086 -0.04613 -0.01921
   2199 O . HOH S 48 ? 0.25008 0.24883 0.30070 -0.02507 -0.04828 -0.02167
   2200 O . HOH S 49 ? 0.54720 0.31871 0.49477 0.09670 -0.20367 -0.13859
   2201 O . HOH S 50 ? 0.35271 0.60454 0.34966 -0.03848 -0.07688 -0.07512
   2202 O . HOH S 51 ? 0.34712 0.30278 0.39688 0.05430 -0.01842 -0.03765
   2203 O . HOH S 52 ? 0.29474 0.32421 0.23144 0.07207 -0.00559 0.03421
   2204 O . HOH S 53 ? 0.31977 0.32414 0.33372 0.02873 0.03363 0.13099
   2205 O . HOH S 54 ? 0.28971 0.55618 0.27137 -0.04817 0.03621 0.10682
   2206 O . HOH S 55 ? 0.42116 0.27338 0.34351 -0.00761 -0.04878 0.03659
   2207 O . HOH S 56 ? 0.32282 0.29568 0.57443 -0.02218 -0.08496 0.09647
   2208 O . HOH S 57 ? 0.56512 0.50445 0.18937 -0.00197 0.07308 0.09121
   2209 O . HOH S 58 ? 0.28213 0.25356 0.20865 0.00543 0.01730 0.04955
   2210 O . HOH S 59 ? 0.42706 0.34582 0.28613 0.12426 0.08789 0.10281
   2211 O . HOH S 60 ? 0.44200 0.52259 0.28885 -0.12859 -0.06504 0.03987
   2212 O . HOH S 61 ? 0.32125 0.51452 0.24860 0.17263 -0.02454 0.06063
   2213 O . HOH S 63 ? 0.36612 0.25906 0.41473 0.01023 -0.05828 -0.06444
   2214 O . HOH S 64 ? 0.63813 0.33369 0.33916 0.02329 -0.04214 -0.04937
   2215 O . HOH S 65 ? 0.26555 0.21930 0.20584 -0.02458 0.01501 -0.01735
   2216 O . HOH S 66 ? 0.31438 0.28381 0.17969 -0.00629 0.01844 0.03361
   2217 O . HOH S 67 ? 0.25131 0.25797 0.13408 -0.04242 -0.01525 0.03071
   2218 O . HOH S 68 ? 0.24183 0.22392 0.15694 -0.01397 0.01524 0.01559
   2219 O . HOH S 69 ? 0.33816 0.29229 0.27554 0.01048 0.03249 0.05626
   2220 O . HOH S 70 ? 0.31614 0.27017 0.21330 -0.04331 0.02492 0.00273
   2221 O . HOH S 71 ? 0.29128 0.32971 0.19948 0.02782 0.01062 -0.05113
   2222 O . HOH S 72 ? 0.57504 0.29535 0.46152 0.12872 -0.02244 0.07175
   2223 O . HOH S 73 ? 0.62048 0.41910 0.31113 0.19821 -0.10772 -0.01395
   2224 O . HOH S 74 ? 0.26897 0.24256 0.18575 -0.00680 -0.01112 -0.02351
   2225 O . HOH S 75 ? 0.37579 0.23838 0.16559 0.03800 -0.00825 0.03572
   2226 O . HOH S 76 ? 0.37757 0.30248 0.18063 -0.04567 -0.00904 0.04243
   2227 O . HOH S 77 ? 0.32749 0.39943 0.24216 -0.05043 0.01788 -0.00520
   2228 O . HOH S 78 ? 0.32126 0.35101 0.22901 0.02289 -0.05656 -0.00052
   2229 O . HOH S 79 ? 0.43374 0.45254 0.49072 0.02496 -0.19217 -0.03657
   2230 O . HOH S 80 ? 0.43739 0.47305 0.37894 0.01667 -0.04205 -0.14476
   2231 O . HOH S 81 ? 0.39986 0.31879 0.38354 -0.05958 -0.16179 0.11528
   2232 O . HOH S 82 ? 0.48686 0.31222 0.20730 0.04719 -0.06601 -0.06677
   2233 O . HOH S 84 ? 0.24364 0.43789 0.29371 0.02107 0.00254 0.10376
   2234 O . HOH S 85 ? 0.37570 0.50091 0.27274 0.01138 -0.06714 -0.18743
   2235 O . HOH S 86 ? 0.31837 0.41560 0.39504 0.09172 0.00000 0.05405
   2236 O . HOH S 88 ? 0.30823 0.51790 0.33771 0.01690 0.04471 0.03866
   2237 O . HOH S 89 ? 0.74696 0.41223 0.27919 0.11487 0.15302 0.06540
   2238 O . HOH S 90 ? 0.47300 0.43506 0.34347 0.11088 -0.13194 -0.19987
   2239 O . HOH S 91 ? 0.43975 0.47515 0.54784 -0.05438 0.04531 -0.09497
   2240 O . HOH S 96 ? 0.21349 0.37847 0.47821 -0.03065 -0.03280 -0.10922
   2241 O . HOH S 97 ? 0.58771 0.54928 0.29491 -0.04199 -0.03057 -0.11708
   2242 O . HOH S 98 ? 0.53951 0.39487 0.38399 0.07566 0.06036 0.03510
   2243 O . HOH S 99 ? 0.56514 0.35503 0.48946 -0.08464 -0.09167 0.03084
   2244 O . HOH S 100 ? 0.46562 0.48058 0.51513 0.13361 0.12341 -0.10495
   2245 O . HOH S 101 ? 0.37161 0.61231 0.58582 0.02327 0.14344 0.09262
   2246 O . HOH S 102 ? 0.79847 0.42094 0.45061 0.18399 0.25227 0.12251
   2247 O . HOH S 106 ? 0.29800 0.45721 0.64065 -0.05877 0.06076 -0.00793
   2248 O . HOH S 113 ? 0.38132 0.38132 0.63037 0.00265 0.18838 -0.18838
   2249 O . HOH S 117 ? 0.33217 0.33217 0.34011 -0.05057 0.00412 -0.00412
   2250 O . HOH S 118 ? 0.40330 0.74205 0.23519 -0.02853 -0.09211 0.06903
   2251 O . HOH S 119 ? 0.28870 0.60065 0.73352 0.03977 0.06695 0.26994
   2252 O . HOH S 120 ? 0.26151 0.27918 0.31813 0.04322 0.05006 0.02045
   2253 O . HOH S 122 ? 0.56975 0.60660 0.24058 -0.09446 -0.10801 0.08451
   2254 O . HOH S 129 ? 0.38041 0.43510 0.63956 0.13553 -0.09045 -0.07597
   2255 O . HOH S 134 ? 0.57210 0.82340 0.30644 0.20805 0.09089 0.10970
   2256 O . HOH S 139 ? 0.54611 0.56082 0.37298 -0.09507 -0.12797 -0.10990
   2257 O . HOH S 157 ? 0.39107 0.46443 0.66345 -0.09116 -0.07617 0.11947
   2258 O . HOH S 162 ? 0.73597 0.31702 0.40229 0.12026 -0.27828 -0.03272
   2259 O . HOH S 163 ? 0.40884 0.39126 0.88550 -0.00828 0.25290 0.15323
   2260 O . HOH S 172 ? 0.51690 0.30174 0.34550 0.02318 -0.01429 0.08056
   2261 O . HOH S 173 ? 0.39476 0.60685 0.55419 -0.16060 -0.03270 0.29666

data_comp_CL
loop_
  _chem_comp_atom.comp_id
  _chem_comp_atom.atom_id
  _chem_comp_atom.type_symbol
  _chem_comp_atom.type_energy
  _chem_comp_atom.partial_charge
   CL CL CL CL 0.000

loop_
  _chem_comp_tree.comp_id
  _chem_comp_tree.atom_id
  _chem_comp_tree.atom_back
  _chem_comp_tree.atom_forward
  _chem_comp_tree.connect_type
   CL CL n/a . END

loop_
  _chem_comp.id
  _chem_comp.three_letter_code
  _chem_comp.name
  _chem_comp.group
  _chem_comp.number_atoms_all
  _chem_comp.number_atoms_nh
  _chem_comp.desc_level
   CL . 'chlorine                            ' non-polymer 1 1 .

data_comp_NA
loop_
  _chem_comp_atom.comp_id
  _chem_comp_atom.atom_id
  _chem_comp_atom.type_symbol
  _chem_comp_atom.type_energy
  _chem_comp_atom.partial_charge
   NA NA NA NA 0.000

loop_
  _chem_comp_tree.comp_id
  _chem_comp_tree.atom_id
  _chem_comp_tree.atom_back
  _chem_comp_tree.atom_forward
  _chem_comp_tree.connect_type
   NA NA n/a . END

loop_
  _chem_comp.id
  _chem_comp.three_letter_code
  _chem_comp.name
  _chem_comp.group
  _chem_comp.number_atoms_all
  _chem_comp.number_atoms_nh
  _chem_comp.desc_level
   NA . 'sodium                              ' non-polymer 1 1 .

data_comp_RII
loop_
  _chem_comp_atom.comp_id
  _chem_comp_atom.atom_id
  _chem_comp_atom.type_symbol
  _chem_comp_atom.type_energy
  _chem_comp_atom.charge
  _chem_comp_atom.partial_charge
  _chem_comp_atom.x
  _chem_comp_atom.y
  _chem_comp_atom.z
   RII RE1 RE RE 0 . 0.9677 1.2900 3.1556
   RII C1 C CSP 0 . 1.4196 2.9763 2.4419
   RII O1 O OC 0 . 1.6970 4.0184 1.9897
   RII C2 C CSP 0 . -0.3108 1.0536 1.7468
   RII O2 O OC 0 . -1.0733 0.9844 0.9024
   RII C3 C CSP 0 . -0.3728 2.1178 4.2132
   RII O3 O OC 0 . -1.0568 2.7335 4.8683
   RII N1 N NR5 0 . 2.4012 1.4635 4.7925
   RII C4 C CR15 0 . 2.2567 0.9778 6.0157
   RII H41 H HCR5 0 . 1.5450 0.4437 6.2876
   RII N2 N NR15 0 . 3.2573 1.3540 6.8045
   RII H21 H HNR5 0 . 3.3523 1.1540 7.6355
   RII C5 C CR15 0 . 4.1065 2.1195 6.0536
   RII H51 H HCR5 0 . 4.8860 2.5294 6.3455
   RII C6 C CR15 0 . 3.6036 2.1648 4.8304
   RII H61 H HCR5 0 . 3.9938 2.5993 4.1063
   RII N3 N NR5 0 . 2.5671 0.2428 2.1189
   RII C7 C CR15 0 . 2.6927 -1.0453 1.9028
   RII H71 H HCR5 0 . 2.0759 -1.6882 2.1679
   RII N4 N NR15 0 . 3.8278 -1.3112 1.2522
   RII H42 H HNR5 0 . 4.1062 -2.0940 1.0316
   RII C8 C CR15 0 . 4.4465 -0.1729 1.0071
   RII H81 H HCR5 0 . 5.2510 -0.0675 0.5548
   RII C9 C CR15 0 . 3.6889 0.8099 1.5374
   RII H91 H HCR5 0 . 3.8850 1.7178 1.5151

loop_
  _chem_comp_bond.comp_id
  _chem_comp_bond.atom_id_1
  _chem_comp_bond.atom_id_2
  _chem_comp_bond.type
  _chem_comp_bond.value_dist
  _chem_comp_bond.value_dist_esd
   RII RE1 C1 single 1.886 0.020
   RII RE1 C2 single 1.917 0.020
   RII RE1 C3 single 1.898 0.020
   RII RE1 N1 single 2.183 0.020
   RII RE1 N3 single 2.175 0.020
   RII C1 O1 triple 1.169 0.020
   RII C2 O2 triple 1.140 0.020
   RII C3 O3 triple 1.130 0.020
   RII N1 C4 aromatic 1.324 0.020
   RII N1 C6 aromatic 1.392 0.020
   RII C4 H41 single 0.930 0.020
   RII C4 N2 aromatic 1.329 0.020
   RII N2 H21 single 0.860 0.020
   RII N2 C5 aromatic 1.368 0.020
   RII C5 H51 single 0.928 0.020
   RII C5 C6 aromatic 1.323 0.020
   RII C6 H61 single 0.930 0.020
   RII N3 C7 aromatic 1.312 0.020
   RII N3 C9 aromatic 1.385 0.020
   RII C7 H71 single 0.930 0.020
   RII C7 N4 aromatic 1.335 0.020
   RII N4 H42 single 0.860 0.020
   RII N4 C8 aromatic 1.319 0.020
   RII C8 H81 single 0.929 0.020
   RII C8 C9 aromatic 1.349 0.020
   RII C9 H91 single 0.929 0.020

loop_
  _chem_comp_angle.comp_id
  _chem_comp_angle.atom_id_1
  _chem_comp_angle.atom_id_2
  _chem_comp_angle.atom_id_3
  _chem_comp_angle.value_angle
  _chem_comp_angle.value_angle_esd
   RII N3 RE1 N1 85.00 3.000
   RII N3 RE1 C3 174.44 3.000
   RII N1 RE1 C3 90.65 3.000
   RII N3 RE1 C2 94.63 3.000
   RII N1 RE1 C2 177.28 3.000
   RII C3 RE1 C2 89.56 3.000
   RII N3 RE1 C1 94.24 3.000
   RII N1 RE1 C1 93.17 3.000
   RII C3 RE1 C1 89.43 3.000
   RII C2 RE1 C1 89.54 3.000
   RII O1 C1 RE1 180.00 3.000
   RII O2 C2 RE1 180.00 3.000
   RII O3 C3 RE1 180.00 3.000
   RII C6 N1 C4 104.71 3.000
   RII C6 N1 RE1 128.87 3.000
   RII C4 N1 RE1 126.30 3.000
   RII N2 C4 H41 124.41 3.000
   RII N2 C4 N1 111.25 3.000
   RII H41 C4 N1 124.34 3.000
   RII C5 N2 H21 126.30 3.000
   RII C5 N2 C4 107.47 3.000
   RII H21 N2 C4 126.23 3.000
   RII C6 C5 H51 126.51 3.000
   RII C6 C5 N2 106.90 3.000
   RII H51 C5 N2 126.59 3.000
   RII H61 C6 C5 125.18 3.000
   RII H61 C6 N1 125.19 3.000
   RII C5 C6 N1 109.64 3.000
   RII C9 N3 C7 104.79 3.000
   RII C9 N3 RE1 126.77 3.000
   RII C7 N3 RE1 128.43 3.000
   RII N4 C7 H71 124.43 3.000
   RII N4 C7 N3 110.93 3.000
   RII H71 C7 N3 124.64 3.000
   RII C8 N4 H42 125.91 3.000
   RII C8 N4 C7 108.52 3.000
   RII H42 N4 C7 125.58 3.000
   RII C9 C8 H81 126.51 3.000
   RII C9 C8 N4 106.99 3.000
   RII H81 C8 N4 126.50 3.000
   RII H91 C9 C8 125.71 3.000
   RII H91 C9 N3 125.53 3.000
   RII C8 C9 N3 108.75 3.000

loop_
  _chem_comp_tor.comp_id
  _chem_comp_tor.id
  _chem_comp_tor.atom_id_1
  _chem_comp_tor.atom_id_2
  _chem_comp_tor.atom_id_3
  _chem_comp_tor.atom_id_4
  _chem_comp_tor.value_angle
  _chem_comp_tor.value_angle_esd
  _chem_comp_tor.period
   RII CONST_01 C5 N2 C4 N1 -0.43 0.0 0
   RII CONST_02 N2 C5 C6 N1 1.91 0.0 0
   RII CONST_03 C5 C6 N1 C4 -2.14 0.0 0
   RII CONST_04 C6 C5 N2 C4 -0.94 0.0 0
   RII CONST_05 C6 N1 C4 N2 1.54 0.0 0
   RII CONST_06 C8 N4 C7 N3 -1.50 0.0 0
   RII CONST_07 N4 C8 C9 N3 -0.30 0.0 0
   RII CONST_08 C8 C9 N3 C7 -0.58 0.0 0
   RII CONST_09 C9 C8 N4 C7 1.06 0.0 0
   RII CONST_10 C9 N3 C7 N4 1.25 0.0 0
   RII CONST_11 N2 C4 N1 RE1 -174.62 0.0 0
   RII CONST_12 C5 C6 N1 RE1 173.89 0.0 0
   RII CONST_13 N4 C7 N3 RE1 -178.74 0.0 0
   RII CONST_14 C8 C9 N3 RE1 179.41 0.0 0
   RII CONST_15 H21 N2 C4 N1 179.45 0.0 0
   RII CONST_16 H51 C5 C6 N1 -178.06 0.0 0
   RII CONST_17 H61 C6 N1 C4 177.89 0.0 0
   RII CONST_18 C6 N1 C4 H41 -178.59 0.0 0
   RII CONST_19 H42 N4 C7 N3 178.49 0.0 0
   RII CONST_20 H81 C8 C9 N3 179.67 0.0 0
   RII CONST_21 H91 C9 N3 C7 179.28 0.0 0
   RII CONST_22 C9 N3 C7 H71 -178.86 0.0 0
   RII Var_01 C7 N3 RE1 N1 104.31 30.0 2
   RII Var_02 N3 RE1 N1 C4 -119.53 30.0 2
   RII Var_03 N1 RE1 C1 O1 151.80 30.0 3

loop_
  _chem_comp_plane_atom.comp_id
  _chem_comp_plane_atom.plane_id
  _chem_comp_plane_atom.atom_id
  _chem_comp_plane_atom.dist_esd
   RII plan-1 RE1 0.020
   RII plan-1 N1 0.020
   RII plan-1 C4 0.020
   RII plan-1 H41 0.020
   RII plan-1 N2 0.020
   RII plan-1 H21 0.020
   RII plan-1 C5 0.020
   RII plan-1 H51 0.020
   RII plan-1 C6 0.020
   RII plan-1 H61 0.020
   RII plan-2 RE1 0.020
   RII plan-2 N3 0.020
   RII plan-2 C7 0.020
   RII plan-2 H71 0.020
   RII plan-2 N4 0.020
   RII plan-2 H42 0.020
   RII plan-2 C8 0.020
   RII plan-2 H81 0.020
   RII plan-2 C9 0.020
   RII plan-2 H91 0.020

loop_
  _chem_comp_plane.comp_id
  _chem_comp_plane.id
   RII plan-1
   RII plan-2

loop_
  _chem_comp.id
  _chem_comp.three_letter_code
  _chem_comp.name
  _chem_comp.group
  _chem_comp.number_atoms_all
  _chem_comp.number_atoms_nh
  _chem_comp.desc_level
   RII RII 'Unknown                  ' ligand 25 17 .

data_comp_RI3
loop_
  _chem_comp_atom.comp_id
  _chem_comp_atom.atom_id
  _chem_comp_atom.type_symbol
  _chem_comp_atom.type_energy
  _chem_comp_atom.charge
  _chem_comp_atom.partial_charge
  _chem_comp_atom.x
  _chem_comp_atom.y
  _chem_comp_atom.z
   RI3 RE1 RE RE 0 . 0.9677 1.2900 3.1556
   RI3 C1 C CSP 0 . 1.4196 2.9763 2.4419
   RI3 O1 O OC 0 . 1.6970 4.0184 1.9897
   RI3 C2 C CSP 0 . -0.3108 1.0536 1.7468
   RI3 O2 O OC 0 . -1.0733 0.9844 0.9024
   RI3 C3 C CSP 0 . -0.3728 2.1178 4.2132
   RI3 O3 O OC 0 . -1.0568 2.7335 4.8683
   RI3 O4 O O 0 . 2.4012 1.4635 4.7925
   RI3 N3 N NR5 0 . 2.5671 0.2428 2.1189
   RI3 C7 C CR15 0 . 2.6927 -1.0453 1.9028
   RI3 H71 H HCR5 0 . 2.0759 -1.6882 2.1679
   RI3 N4 N NR15 0 . 3.8278 -1.3112 1.2522
   RI3 H42 H HNR5 0 . 4.1062 -2.0940 1.0316
   RI3 C8 C CR15 0 . 4.4465 -0.1729 1.0071
   RI3 H81 H HCR5 0 . 5.2510 -0.0675 0.5548
   RI3 C9 C CR15 0 . 3.6889 0.8099 1.5374
   RI3 H91 H HCR5 0 . 3.8850 1.7178 1.5151

loop_
  _chem_comp_bond.comp_id
  _chem_comp_bond.atom_id_1
  _chem_comp_bond.atom_id_2
  _chem_comp_bond.type
  _chem_comp_bond.value_dist
  _chem_comp_bond.value_dist_esd
   RI3 RE1 C1 single 1.886 0.020
   RI3 RE1 C2 single 1.917 0.020
   RI3 RE1 C3 single 1.898 0.020
   RI3 RE1 O4 single 2.183 0.020
   RI3 RE1 N3 single 2.175 0.020
   RI3 C1 O1 triple 1.169 0.020
   RI3 C2 O2 triple 1.140 0.020
   RI3 C3 O3 triple 1.130 0.020
   RI3 N3 C7 aromatic 1.312 0.020
   RI3 N3 C9 aromatic 1.385 0.020
   RI3 C7 H71 single 0.930 0.020
   RI3 C7 N4 aromatic 1.335 0.020
   RI3 N4 H42 single 0.860 0.020
   RI3 N4 C8 aromatic 1.319 0.020
   RI3 C8 H81 single 0.929 0.020
   RI3 C8 C9 aromatic 1.349 0.020
   RI3 C9 H91 single 0.929 0.020

loop_
  _chem_comp_angle.comp_id
  _chem_comp_angle.atom_id_1
  _chem_comp_angle.atom_id_2
  _chem_comp_angle.atom_id_3
  _chem_comp_angle.value_angle
  _chem_comp_angle.value_angle_esd
   RI3 N3 RE1 O4 85.00 3.000
   RI3 N3 RE1 C3 174.44 3.000
   RI3 O4 RE1 C3 90.65 3.000
   RI3 N3 RE1 C2 94.63 3.000
   RI3 O4 RE1 C2 177.28 3.000
   RI3 C3 RE1 C2 89.56 3.000
   RI3 N3 RE1 C1 94.24 3.000
   RI3 O4 RE1 C1 93.17 3.000
   RI3 C3 RE1 C1 89.43 3.000
   RI3 C2 RE1 C1 89.54 3.000
   RI3 O1 C1 RE1 180.00 3.000
   RI3 O2 C2 RE1 180.00 3.000
   RI3 O3 C3 RE1 180.00 3.000
   RI3 C9 N3 C7 104.79 3.000
   RI3 C9 N3 RE1 126.77 3.000
   RI3 C7 N3 RE1 128.43 3.000
   RI3 N4 C7 H71 124.43 3.000
   RI3 N4 C7 N3 110.93 3.000
   RI3 H71 C7 N3 124.64 3.000
   RI3 C8 N4 H42 125.91 3.000
   RI3 C8 N4 C7 108.52 3.000
   RI3 H42 N4 C7 125.58 3.000
   RI3 C9 C8 H81 126.51 3.000
   RI3 C9 C8 N4 106.99 3.000
   RI3 H81 C8 N4 126.50 3.000
   RI3 H91 C9 C8 125.71 3.000
   RI3 H91 C9 N3 125.53 3.000
   RI3 C8 C9 N3 108.75 3.000

loop_
  _chem_comp_tor.comp_id
  _chem_comp_tor.id
  _chem_comp_tor.atom_id_1
  _chem_comp_tor.atom_id_2
  _chem_comp_tor.atom_id_3
  _chem_comp_tor.atom_id_4
  _chem_comp_tor.value_angle
  _chem_comp_tor.value_angle_esd
  _chem_comp_tor.period
   RI3 CONST_01 C8 N4 C7 N3 -1.50 0.0 0
   RI3 CONST_02 N4 C8 C9 N3 -0.30 0.0 0
   RI3 CONST_03 C8 C9 N3 C7 -0.58 0.0 0
   RI3 CONST_04 C9 C8 N4 C7 1.06 0.0 0
   RI3 CONST_05 C9 N3 C7 N4 1.25 0.0 0
   RI3 CONST_06 N4 C7 N3 RE1 -178.74 0.0 0
   RI3 CONST_07 C8 C9 N3 RE1 179.41 0.0 0
   RI3 CONST_08 H42 N4 C7 N3 178.49 0.0 0
   RI3 CONST_09 H81 C8 C9 N3 179.67 0.0 0
   RI3 CONST_10 H91 C9 N3 C7 179.28 0.0 0
   RI3 CONST_11 C9 N3 C7 H71 -178.86 0.0 0
   RI3 Var_01 C7 N3 RE1 O4 104.31 30.0 2
   RI3 Var_02 N3 RE1 C2 O2 -117.54 30.0 3
   RI3 Var_03 C2 RE1 C1 O1 -28.02 30.0 3

loop_
  _chem_comp_plane_atom.comp_id
  _chem_comp_plane_atom.plane_id
  _chem_comp_plane_atom.atom_id
  _chem_comp_plane_atom.dist_esd
   RI3 plan-1 RE1 0.020
   RI3 plan-1 N3 0.020
   RI3 plan-1 C7 0.020
   RI3 plan-1 H71 0.020
   RI3 plan-1 N4 0.020
   RI3 plan-1 H42 0.020
   RI3 plan-1 C8 0.020
   RI3 plan-1 H81 0.020
   RI3 plan-1 C9 0.020
   RI3 plan-1 H91 0.020

loop_
  _chem_comp_plane.comp_id
  _chem_comp_plane.id
   RI3 plan-1

loop_
  _chem_comp.id
  _chem_comp.three_letter_code
  _chem_comp.name
  _chem_comp.group
  _chem_comp.number_atoms_all
  _chem_comp.number_atoms_nh
  _chem_comp.desc_level
   RI3 RI3 'Unknown                  ' ligand 17 13 .

data_comp_RE
loop_
  _chem_comp_atom.comp_id
  _chem_comp_atom.atom_id
  _chem_comp_atom.type_symbol
  _chem_comp_atom.type_energy
  _chem_comp_atom.partial_charge
   RE RE RE RE 0.000

loop_
  _chem_comp_tree.comp_id
  _chem_comp_tree.atom_id
  _chem_comp_tree.atom_back
  _chem_comp_tree.atom_forward
  _chem_comp_tree.connect_type
   RE RE n/a . END

loop_
  _chem_comp.id
  _chem_comp.three_letter_code
  _chem_comp.name
  _chem_comp.group
  _chem_comp.number_atoms_all
  _chem_comp.number_atoms_nh
  _chem_comp.desc_level
   RE . 'Re                               ' non-polymer 1 1 .

data_comp_RRE
loop_
  _chem_comp_atom.comp_id
  _chem_comp_atom.atom_id
  _chem_comp_atom.type_symbol
  _chem_comp_atom.type_energy
  _chem_comp_atom.charge
  _chem_comp_atom.partial_charge
  _chem_comp_atom.x
  _chem_comp_atom.y
  _chem_comp_atom.z
   RRE C4 C CSP 0 . 10.4060 4.4700 6.8900
   RRE C5 C CSP 0 . 9.2720 2.2630 7.6380
   RRE C6 C CSP 0 . 8.0040 4.5580 7.8880
   RRE O4 O OC 0 . 10.8520 4.8060 5.8630
   RRE O5 O OC 0 . 9.0100 1.2670 7.0940
   RRE O6 O OC 0 . 6.9800 4.9520 7.5110
   RRE O10 O O 0 . 11.4960 3.1900 9.4520
   RRE O11 O O 0 . 10.2420 5.6410 9.6900
   RRE O12 O O 0 . 8.9610 3.3060 10.4860
   RRE RE2 RE RE 0 . 9.6680 3.8890 8.5110

loop_
  _chem_comp_bond.comp_id
  _chem_comp_bond.atom_id_1
  _chem_comp_bond.atom_id_2
  _chem_comp_bond.type
  _chem_comp_bond.value_dist
  _chem_comp_bond.value_dist_esd
   RRE C4 O4 triple 1.169 0.020
   RRE C4 RE2 single 1.873 0.020
   RRE C5 O5 triple 1.165 0.020
   RRE C5 RE2 single 1.888 0.020
   RRE C6 O6 triple 1.160 0.020
   RRE C6 RE2 single 1.899 0.020
   RRE O10 RE2 single 2.172 0.020
   RRE O11 RE2 single 2.188 0.020
   RRE O12 RE2 single 2.177 0.020

loop_
  _chem_comp_angle.comp_id
  _chem_comp_angle.atom_id_1
  _chem_comp_angle.atom_id_2
  _chem_comp_angle.atom_id_3
  _chem_comp_angle.value_angle
  _chem_comp_angle.value_angle_esd
   RRE O4 C4 RE2 180.00 3.000
   RRE O5 C5 RE2 180.00 3.000
   RRE O6 C6 RE2 180.00 3.000
   RRE C4 RE2 C5 87.11 3.000
   RRE C4 RE2 C6 87.25 3.000
   RRE C4 RE2 O10 98.23 3.000
   RRE C4 RE2 O11 96.58 3.000
   RRE C4 RE2 O12 174.77 3.000
   RRE C5 RE2 C6 88.16 3.000
   RRE C5 RE2 O10 95.72 3.000
   RRE C5 RE2 O11 173.65 3.000
   RRE C5 RE2 O12 96.94 3.000
   RRE C6 RE2 O10 173.41 3.000
   RRE C6 RE2 O11 97.16 3.000
   RRE C6 RE2 O12 96.17 3.000
   RRE O10 RE2 O11 78.66 3.000
   RRE O10 RE2 O12 78.12 3.000
   RRE O11 RE2 O12 79.10 3.000

loop_
  _chem_comp_tor.comp_id
  _chem_comp_tor.id
  _chem_comp_tor.atom_id_1
  _chem_comp_tor.atom_id_2
  _chem_comp_tor.atom_id_3
  _chem_comp_tor.atom_id_4
  _chem_comp_tor.value_angle
  _chem_comp_tor.value_angle_esd
  _chem_comp_tor.period
   RRE Var_01 O10 RE2 C4 O4 108.13 30.0 3

loop_
  _chem_comp.id
  _chem_comp.three_letter_code
  _chem_comp.name
  _chem_comp.group
  _chem_comp.number_atoms_all
  _chem_comp.number_atoms_nh
  _chem_comp.desc_level
   RRE RRE 'Unknown                  ' ligand 10 10 .

data_comp_BR
loop_
  _chem_comp_atom.comp_id
  _chem_comp_atom.atom_id
  _chem_comp_atom.type_symbol
  _chem_comp_atom.type_energy
  _chem_comp_atom.partial_charge
   BR BR BR BR 0.000

loop_
  _chem_comp_tree.comp_id
  _chem_comp_tree.atom_id
  _chem_comp_tree.atom_back
  _chem_comp_tree.atom_forward
  _chem_comp_tree.connect_type
   BR BR n/a . END

loop_
  _chem_comp.id
  _chem_comp.three_letter_code
  _chem_comp.name
  _chem_comp.group
  _chem_comp.number_atoms_all
  _chem_comp.number_atoms_nh
  _chem_comp.desc_level
   BR . 'bromine                             ' non-polymer 1 1 .

data_link_SS
loop_
  _chem_link_bond.link_id
  _chem_link_bond.atom_1_comp_id
  _chem_link_bond.atom_id_1
  _chem_link_bond.atom_2_comp_id
  _chem_link_bond.atom_id_2
  _chem_link_bond.type
  _chem_link_bond.value_dist
  _chem_link_bond.value_dist_esd
   SS 1 SG 2 SG single 2.031 0.020

loop_
  _chem_link_angle.link_id
  _chem_link_angle.atom_1_comp_id
  _chem_link_angle.atom_id_1
  _chem_link_angle.atom_2_comp_id
  _chem_link_angle.atom_id_2
  _chem_link_angle.atom_3_comp_id
  _chem_link_angle.atom_id_3
  _chem_link_angle.value_angle
  _chem_link_angle.value_angle_esd
   SS 1 CB 1 SG 2 SG 104.200 2.100
   SS 1 SG 2 SG 2 CB 104.200 2.100

loop_
  _chem_link_tor.link_id
  _chem_link_tor.id
  _chem_link_tor.atom_1_comp_id
  _chem_link_tor.atom_id_1
  _chem_link_tor.atom_2_comp_id
  _chem_link_tor.atom_id_2
  _chem_link_tor.atom_3_comp_id
  _chem_link_tor.atom_id_3
  _chem_link_tor.atom_4_comp_id
  _chem_link_tor.atom_id_4
  _chem_link_tor.value_angle
  _chem_link_tor.alt_value_angle
  _chem_link_tor.value_angle_esd
  _chem_link_tor.period
   SS ss 1 CB 1 SG 2 SG 2 CB 93.0 -86.0 10.0 1
   SS chi2_1 1 CA 1 CB 1 SG 2 SG 79.0 183.0,-73.0 20.0 1
   SS chi2_2 1 SG 2 SG 2 CB 2 CA -79.0 -183.0,73.0 20.0 1
