# Supplementary material for: Time-series analysis of rhenium(I) organometallic covalent binding to a model protein for drug development
Source: IUCrJ. 2024 Apr 19;11(Pt 3):359–73. doi: 10.1107/S2052252524002598 (PMC11067751; doi:10.1107/S2052252524002598)
Supplement: Supplementary file 4 [file m-11-00359-sup4.zip › Week 11 - V1_22Ffj5/Lab_Week11_refine_29.cif]

data_Lab_Week11_refine
_cell.volume                      241396.118
_cell.length_a                    80.753
_cell.length_b                    80.753
_cell.length_c                    37.018
_cell.angle_beta                  90.000
_cell.angle_gamma                 90.000
_cell.angle_alpha                 90.000
_space_group.name_H-M_alt         'P 43 21 2'
_space_group.name_Hall            ' P 4nw 2abw'
_space_group.IT_number            96
_space_group.crystal_system       tetragonal
_symmetry.Int_Tables_number       96
_symmetry.space_group_name_H-M    'P 43 21 2'
_symmetry.space_group_name_Hall   ' P 4nw 2abw'
_reflns.B_iso_Wilson_estimate     9.48
_refine.ls_percent_reflns_R_free  6.08
_refine.pdbx_overall_phase_error  32.3554
_refine.solvent_model_details     'FLAT BULK SOLVENT MODEL'
_refine.pdbx_ls_cross_valid_method 'FREE R-VALUE'
_refine.pdbx_refine_id            'X-RAY DIFFRACTION'
_refine.ls_R_factor_obs           0.2217
_refine.B_iso_mean                18.89
_refine.ls_number_reflns_R_free   3573
_refine.ls_percent_reflns_obs     85.57
_refine.ls_R_factor_R_work        0.2199
_refine.pdbx_solvent_shrinkage_radii 0.9000
_refine.ls_d_res_high             1.23
_refine.ls_number_reflns_obs      58726
_refine.pdbx_ls_sigma_F           1.33
_refine.ls_number_reflns_R_work   55153
_refine.ls_d_res_low              22.61
_refine.pdbx_stereochemistry_target_values 'GeoStd + Monomer Library + CDL v1.2'
_refine.ls_R_factor_R_free        0.2491
_refine.overall_SU_ML             0.2439
_refine.pdbx_solvent_vdw_probe_radii 1.1000
_exptl.method                     'X-RAY DIFFRACTION'
_diffrn_source.pdbx_wavelength    1.54
loop_
  _space_group_symop.id
  _space_group_symop.operation_xyz
   1 x,y,z
   2 -y+1/2,x+1/2,z+3/4
   3 y+1/2,-x+1/2,z+1/4
   4 x+1/2,-y+1/2,-z+1/4
   5 -x+1/2,y+1/2,-z+3/4
   6 -x,-y,z+1/2
   7 y,x,-z
   8 -y,-x,-z+1/2

loop_
  _software.pdbx_ordinal
  _software.name
  _software.version
  _software.type
  _software.contact_author
  _software.contact_author_email
  _software.location
  _software.classification
  _software.citation_id
  _software.language
   1 phenix.refine 1.20.1_4487 program 'Paul D. Adams' pdadams@lbl.gov https://www.phenix-online.org/ refinement phenix.refine Python/C++
   2 Phenix 1.20.1_4487 program 'Paul D. Adams' pdadams@lbl.gov https://www.phenix-online.org/ refinement phenix Python/C++

loop_
  _citation.id
  _citation.title
  _citation.journal_abbrev
  _citation.journal_volume
  _citation.page_first
  _citation.page_last
  _citation.year
  _citation.journal_id_ASTM
  _citation.journal_id_ISSN
  _citation.journal_id_CSD
   phenix.refine 'Towards automated crystallographic structure refinement with phenix.refine.' 'Acta Crystallogr., Sect. D: Biol. Crystallogr.' 68 352 67 2012 ABCRE6 0907-4449 0766
   phenix 'Macromolecular structure determination using X-rays, neutrons and electrons: recent developments in Phenix' 'Acta Crystallogr., Sect. D: Biol. Crystallogr.' 75 861 877 2019 ABCRE6 0907-4449 0766

loop_
  _refine_ls_restr.pdbx_refine_id
  _refine_ls_restr.type
  _refine_ls_restr.number
  _refine_ls_restr.dev_ideal
  _refine_ls_restr.weight
  _refine_ls_restr.pdbx_restraint_function
   'X-RAY DIFFRACTION' f_bond_d 1140 0.0109 ? ?
   'X-RAY DIFFRACTION' f_angle_d 1557 1.3452 ? ?
   'X-RAY DIFFRACTION' f_chiral_restr 151 0.1022 ? ?
   'X-RAY DIFFRACTION' f_plane_restr 205 0.0191 ? ?
   'X-RAY DIFFRACTION' f_dihedral_angle_d 410 14.1506 ? ?

loop_
  _refine_ls_shell.pdbx_refine_id
  _refine_ls_shell.d_res_high
  _refine_ls_shell.d_res_low
  _refine_ls_shell.number_reflns_R_work
  _refine_ls_shell.R_factor_R_work
  _refine_ls_shell.percent_reflns_obs
  _refine_ls_shell.R_factor_R_free
  _refine_ls_shell.number_reflns_R_free
   'X-RAY DIFFRACTION' 3.63 22.61 2481 0.1640 99.89 0.1863 161
   'X-RAY DIFFRACTION' 2.88 3.63 2464 0.1565 99.77 0.1930 171
   'X-RAY DIFFRACTION' 2.52 2.88 2486 0.1599 99.74 0.2247 163
   'X-RAY DIFFRACTION' 2.29 2.52 2466 0.1553 99.85 0.1840 156
   'X-RAY DIFFRACTION' 2.12 2.29 2477 0.1598 99.62 0.1946 159
   'X-RAY DIFFRACTION' 2.00 2.12 2463 0.1649 99.32 0.1810 161
   'X-RAY DIFFRACTION' 1.90 2.00 2477 0.1628 99.43 0.1784 156
   'X-RAY DIFFRACTION' 1.82 1.90 2468 0.1662 99.81 0.2380 162
   'X-RAY DIFFRACTION' 1.75 1.82 2473 0.1579 99.96 0.2162 158
   'X-RAY DIFFRACTION' 1.69 1.75 2469 0.1692 99.85 0.2093 159
   'X-RAY DIFFRACTION' 1.63 1.69 2491 0.1784 99.92 0.2116 161
   'X-RAY DIFFRACTION' 1.59 1.63 2466 0.1914 99.96 0.2129 158
   'X-RAY DIFFRACTION' 1.54 1.59 2477 0.2092 99.96 0.2693 161
   'X-RAY DIFFRACTION' 1.51 1.54 2466 0.3153 98.61 0.3769 158
   'X-RAY DIFFRACTION' 1.47 1.51 2467 0.3084 98.87 0.3303 160
   'X-RAY DIFFRACTION' 1.44 1.47 2364 0.4021 96.74 0.4577 155
   'X-RAY DIFFRACTION' 1.41 1.44 2215 0.4815 88.58 0.4852 143
   'X-RAY DIFFRACTION' 1.39 1.41 1947 0.4568 79.60 0.5697 125
   'X-RAY DIFFRACTION' 1.36 1.39 663 0.7264 26.60 0.8077 45
   'X-RAY DIFFRACTION' 1.34 1.36 746 0.4250 35.78 0.4075 48
   'X-RAY DIFFRACTION' 1.32 1.34 1448 0.3861 58.83 0.3189 97
   'X-RAY DIFFRACTION' 1.30 1.32 1261 0.3830 50.52 0.4105 87
   'X-RAY DIFFRACTION' 1.28 1.30 2150 0.4215 87.85 0.4140 134
   'X-RAY DIFFRACTION' 1.26 1.28 2107 0.4959 84.19 0.4838 140
   'X-RAY DIFFRACTION' 1.24 1.26 2252 0.6157 91.22 0.5860 139
   'X-RAY DIFFRACTION' 1.23 1.24 909 0.7714 36.80 0.7615 56

loop_
  _struct_asym.id
   A
   B
   C
   D
   E
   F
   G
   H
   I
   J
   K
   L
   M
   N
   O
   P

loop_
  _struct_conn.id
  _struct_conn.conn_type_id
  _struct_conn.ptnr1_auth_comp_id
  _struct_conn.ptnr1_auth_asym_id
  _struct_conn.ptnr1_auth_seq_id
  _struct_conn.ptnr1_auth_atom_id
  _struct_conn.ptnr1_label_comp_id
  _struct_conn.ptnr1_label_asym_id
  _struct_conn.ptnr1_label_seq_id
  _struct_conn.ptnr1_label_atom_id
  _struct_conn.ptnr1_role
  _struct_conn.ptnr2_auth_comp_id
  _struct_conn.ptnr2_auth_asym_id
  _struct_conn.ptnr2_auth_seq_id
  _struct_conn.ptnr2_auth_atom_id
  _struct_conn.ptnr2_label_comp_id
  _struct_conn.ptnr2_label_asym_id
  _struct_conn.ptnr2_label_seq_id
  _struct_conn.ptnr2_label_atom_id
  _struct_conn.ptnr2_role
  _struct_conn.details
   C00001 disulf CYS A 6 SG CYS A 6 SG . CYS A 127 SG CYS A 127 SG . 'Comput. Cryst. Newsl. (2015), 6, 13-13.'
   C00002 covale HIS A 15 NE2 HIS A 15 NE2 . RI3 A 1143 RE1 RI3 F . RE1 . 'Bond created based on atom type and distance.'
   C00003 disulf CYS A 30 SG CYS A 30 SG . CYS A 115 SG CYS A 115 SG . 'Comput. Cryst. Newsl. (2015), 6, 13-13.'
   C00004 disulf CYS A 64 SG CYS A 64 SG . CYS A 80 SG CYS A 80 SG . 'Comput. Cryst. Newsl. (2015), 6, 13-13.'
   C00005 disulf CYS A 76 SG CYS A 76 SG . CYS A 94 SG CYS A 94 SG . 'Comput. Cryst. Newsl. (2015), 6, 13-13.'
   C00006 covale ASP A 101 OD2 ASP A 101 OD2 . RII A 1139 RE1 RII D . RE1 . 'Bond created based on atom type and distance.'
   C00007 covale ASP A 119 OD2 ASP A 119 OD2 . RII A 1140 RE1 RII E . RE1 . 'Bond created based on atom type and distance.'

loop_
  _atom_type.symbol
  _atom_type.scat_dispersion_real
  _atom_type.scat_dispersion_imag
  _atom_type.scat_Cromer_Mann_a1
  _atom_type.scat_Cromer_Mann_a2
  _atom_type.scat_Cromer_Mann_a3
  _atom_type.scat_Cromer_Mann_a4
  _atom_type.scat_Cromer_Mann_b1
  _atom_type.scat_Cromer_Mann_b2
  _atom_type.scat_Cromer_Mann_b3
  _atom_type.scat_Cromer_Mann_b4
  _atom_type.scat_Cromer_Mann_c
  _atom_type.scat_source
  _atom_type.scat_dispersion_source
   C . . 3.54356 2.42580 . . 25.62398 1.50364 . . 0.0 
;
2-Gaussian fit: Grosse-Kunstleve RW, Sauter NK, Adams PD:
Newsletter of the IUCr Commission on Crystallographic Computing 2004, 3, 22-31.
;
 .
   Cl . . 9.50761 7.44341 . . 1.04373 23.83732 . . 0.0 
;
2-Gaussian fit: Grosse-Kunstleve RW, Sauter NK, Adams PD:
Newsletter of the IUCr Commission on Crystallographic Computing 2004, 3, 22-31.
;
 .
   H . . 0.51345 0.48472 . . 24.73122 6.32584 . . 0.0 
;
2-Gaussian fit: Grosse-Kunstleve RW, Sauter NK, Adams PD:
Newsletter of the IUCr Commission on Crystallographic Computing 2004, 3, 22-31.
;
 .
   O . . 4.49882 3.47563 . . 15.80542 1.70748 . . 0.0 
;
2-Gaussian fit: Grosse-Kunstleve RW, Sauter NK, Adams PD:
Newsletter of the IUCr Commission on Crystallographic Computing 2004, 3, 22-31.
;
 .
   N . . 4.01032 2.96436 . . 19.97189 1.75589 . . 0.0 
;
2-Gaussian fit: Grosse-Kunstleve RW, Sauter NK, Adams PD:
Newsletter of the IUCr Commission on Crystallographic Computing 2004, 3, 22-31.
;
 .
   Re . . 61.03532 13.68480 . . 1.26911 23.82125 . . 0.0 
;
2-Gaussian fit: Grosse-Kunstleve RW, Sauter NK, Adams PD:
Newsletter of the IUCr Commission on Crystallographic Computing 2004, 3, 22-31.
;
 .
   S . . 9.55732 6.39887 . . 1.23737 29.19336 . . 0.0 
;
2-Gaussian fit: Grosse-Kunstleve RW, Sauter NK, Adams PD:
Newsletter of the IUCr Commission on Crystallographic Computing 2004, 3, 22-31.
;
 .
   Br . . 25.79822 9.11301 . . 1.35700 25.34896 . . 0.0 
;
2-Gaussian fit: Grosse-Kunstleve RW, Sauter NK, Adams PD:
Newsletter of the IUCr Commission on Crystallographic Computing 2004, 3, 22-31.
;
 .
   Na1+ . . 5.56094 4.42395 . . 7.30808 1.06976 . . 0.0 
;
2-Gaussian fit: Grosse-Kunstleve RW, Sauter NK, Adams PD:
Newsletter of the IUCr Commission on Crystallographic Computing 2004, 3, 22-31.
;
 .

loop_
  _chem_comp.id
   ALA
   ARG
   ASN
   ASP
   BR
   CL
   CYS
   GLN
   GLU
   GLY
   HIS
   HOH
   ILE
   LEU
   LYS
   MET
   NA
   PHE
   PRO
   RE
   RI3
   RII
   SER
   THR
   TRP
   TYR
   VAL

loop_
  _atom_site.group_PDB
  _atom_site.id
  _atom_site.label_atom_id
  _atom_site.label_alt_id
  _atom_site.label_comp_id
  _atom_site.auth_asym_id
  _atom_site.auth_seq_id
  _atom_site.pdbx_PDB_ins_code
  _atom_site.Cartn_x
  _atom_site.Cartn_y
  _atom_site.Cartn_z
  _atom_site.occupancy
  _atom_site.B_iso_or_equiv
  _atom_site.type_symbol
  _atom_site.pdbx_formal_charge
  _atom_site.label_asym_id
  _atom_site.label_entity_id
  _atom_site.label_seq_id
  _atom_site.pdbx_PDB_model_num
   ATOM 1 N . LYS A 1 ? 11.58900 -4.73800 -17.97000 1.000 20.96758 N ? A ? 1 1
   ATOM 2 CA . LYS A 1 ? 11.95900 -3.78200 -19.01900 1.000 21.36621 C ? A ? 1 1
   ATOM 3 C . LYS A 1 ? 13.46300 -3.78100 -19.20700 1.000 20.31110 C ? A ? 1 1
   ATOM 4 O . LYS A 1 ? 14.20700 -3.75200 -18.22500 1.000 20.21772 O ? A ? 1 1
   ATOM 5 CB . LYS A 1 ? 11.48600 -2.36500 -18.69300 1.000 21.91377 C ? A ? 1 1
   ATOM 6 CG . LYS A 1 ? 11.98500 -1.31200 -19.65800 1.000 21.85774 C ? A ? 1 1
   ATOM 7 CD . LYS A 1 ? 11.38300 0.03400 -19.31400 1.000 22.30062 C ? A ? 1 1
   ATOM 8 CE . LYS A 1 ? 11.74100 1.07800 -20.36400 1.000 24.45045 C ? A ? 1 1
   ATOM 9 NZ . LYS A 1 ? 11.22300 2.45000 -20.05200 1.000 25.96612 N ? A ? 1 1
   ATOM 10 H1 . LYS A 1 ? 10.70300 -4.75600 -17.88400 1.000 25.31086 H ? A ? 1 1
   ATOM 11 H2 . LYS A 1 ? 11.88200 -5.54900 -18.19100 1.000 25.31086 H ? A ? 1 1
   ATOM 12 H3 . LYS A 1 ? 11.95700 -4.48900 -17.19900 1.000 25.31086 H ? A ? 1 1
   ATOM 13 HA . LYS A 1 ? 11.54900 -4.05300 -19.85600 1.000 25.78922 H ? A ? 1 1
   ATOM 14 HB2 . LYS A 1 ? 10.51600 -2.34800 -18.71200 1.000 26.44629 H ? A ? 1 1
   ATOM 15 HB3 . LYS A 1 ? 11.80100 -2.12700 -17.80700 1.000 26.44629 H ? A ? 1 1
   ATOM 16 HG2 . LYS A 1 ? 12.95000 -1.23500 -19.59400 1.000 26.37905 H ? A ? 1 1
   ATOM 17 HG3 . LYS A 1 ? 11.72100 -1.54700 -20.56100 1.000 26.37905 H ? A ? 1 1
   ATOM 18 HD2 . LYS A 1 ? 10.41700 -0.04500 -19.28000 1.000 26.91051 H ? A ? 1 1
   ATOM 19 HD3 . LYS A 1 ? 11.72700 0.33100 -18.45700 1.000 26.91051 H ? A ? 1 1
   ATOM 20 HE2 . LYS A 1 ? 12.70700 1.13400 -20.43300 1.000 29.49031 H ? A ? 1 1
   ATOM 21 HE3 . LYS A 1 ? 11.36600 0.80600 -21.21600 1.000 29.49031 H ? A ? 1 1
   ATOM 22 HZ1 . LYS A 1 ? 11.46000 3.01800 -20.69500 1.000 31.30911 H ? A ? 1 1
   ATOM 23 HZ2 . LYS A 1 ? 10.33500 2.43400 -19.99300 1.000 31.30911 H ? A ? 1 1
   ATOM 24 HZ3 . LYS A 1 ? 11.55900 2.73300 -19.27800 1.000 31.30911 H ? A ? 1 1
   ATOM 25 N . VAL A 2 ? 13.92200 -3.83800 -20.45500 1.000 18.35406 N ? A ? 2 1
   ATOM 26 CA . VAL A 2 ? 15.33400 -3.69100 -20.77200 1.000 19.80591 C ? A ? 2 1
   ATOM 27 C . VAL A 2 ? 15.51300 -2.28000 -21.29900 1.000 19.22061 C ? A ? 2 1
   ATOM 28 O . VAL A 2 ? 15.05800 -1.96200 -22.40400 1.000 20.60677 O ? A ? 2 1
   ATOM 29 CB . VAL A 2 ? 15.80700 -4.73900 -21.78800 1.000 20.02299 C ? A ? 2 1
   ATOM 30 CG1 . VAL A 2 ? 17.27900 -4.46400 -22.08200 1.000 21.00290 C ? A ? 2 1
   ATOM 31 CG2 . VAL A 2 ? 15.58500 -6.18200 -21.27800 1.000 20.64890 C ? A ? 2 1
   ATOM 32 H . VAL A 2 ? 13.42400 -3.96300 -21.14500 1.000 22.17464 H ? A ? 2 1
   ATOM 33 HA . VAL A 2 ? 15.86200 -3.78700 -19.96500 1.000 23.91686 H ? A ? 2 1
   ATOM 34 HB . VAL A 2 ? 15.30900 -4.63000 -22.61300 1.000 24.17735 H ? A ? 2 1
   ATOM 35 HG11 . VAL A 2 ? 17.66300 -5.24400 -22.51200 1.000 25.35324 H ? A ? 2 1
   ATOM 36 HG12 . VAL A 2 ? 17.34900 -3.69600 -22.67000 1.000 25.35324 H ? A ? 2 1
   ATOM 37 HG13 . VAL A 2 ? 17.74000 -4.28800 -21.24700 1.000 25.35324 H ? A ? 2 1
   ATOM 38 HG21 . VAL A 2 ? 15.91200 -6.80600 -21.94500 1.000 24.92845 H ? A ? 2 1
   ATOM 39 HG22 . VAL A 2 ? 16.07100 -6.30100 -20.44700 1.000 24.92845 H ? A ? 2 1
   ATOM 40 HG23 . VAL A 2 ? 14.63700 -6.32200 -21.13000 1.000 24.92845 H ? A ? 2 1
   ATOM 41 N . PHE A 3 ? 16.15300 -1.42900 -20.49200 1.000 17.56758 N ? A ? 3 1
   ATOM 42 CA . PHE A 3 ? 16.41900 -0.04900 -20.88500 1.000 17.82854 C ? A ? 3 1
   ATOM 43 C . PHE A 3 ? 17.51500 0.02500 -21.92900 1.000 18.87508 C ? A ? 3 1
   ATOM 44 O . PHE A 3 ? 18.45100 -0.78000 -21.95200 1.000 19.31753 O ? A ? 3 1
   ATOM 45 CB . PHE A 3 ? 16.86400 0.77800 -19.68400 1.000 18.37540 C ? A ? 3 1
   ATOM 46 CG . PHE A 3 ? 15.74700 1.30400 -18.83300 1.000 18.95674 C ? A ? 3 1
   ATOM 47 CD1 . PHE A 3 ? 15.13000 0.49400 -17.87800 1.000 19.21500 C ? A ? 3 1
   ATOM 48 CD2 . PHE A 3 ? 15.36500 2.64600 -18.93800 1.000 17.94059 C ? A ? 3 1
   ATOM 49 CE1 . PHE A 3 ? 14.11300 1.01300 -17.07700 1.000 19.01796 C ? A ? 3 1
   ATOM 50 CE2 . PHE A 3 ? 14.37500 3.15500 -18.13000 1.000 19.82336 C ? A ? 3 1
   ATOM 51 CZ . PHE A 3 ? 13.73300 2.34100 -17.21000 1.000 20.18547 C ? A ? 3 1
   ATOM 52 H . PHE A 3 ? 16.44300 -1.63100 -19.70800 1.000 21.23086 H ? A ? 3 1
   ATOM 53 HA . PHE A 3 ? 15.61300 0.34600 -21.25300 1.000 21.54402 H ? A ? 3 1
   ATOM 54 HB2 . PHE A 3 ? 17.42800 0.22600 -19.12000 1.000 22.20025 H ? A ? 3 1
   ATOM 55 HB3 . PHE A 3 ? 17.37000 1.54000 -20.00600 1.000 22.20025 H ? A ? 3 1
   ATOM 56 HD1 . PHE A 3 ? 15.37900 -0.39800 -17.79400 1.000 23.20777 H ? A ? 3 1
   ATOM 57 HD2 . PHE A 3 ? 15.78500 3.19800 -19.55700 1.000 21.67847 H ? A ? 3 1
   ATOM 58 HE1 . PHE A 3 ? 13.69000 0.46900 -16.45200 1.000 22.97132 H ? A ? 3 1
   ATOM 59 HE2 . PHE A 3 ? 14.11400 4.04300 -18.22200 1.000 23.93779 H ? A ? 3 1
   ATOM 60 HZ . PHE A 3 ? 13.05900 2.68800 -16.67200 1.000 24.37232 H ? A ? 3 1
   ATOM 61 N . GLY A 4 ? 17.42100 1.06700 -22.76600 1.000 19.81961 N ? A ? 4 1
   ATOM 62 CA . GLY A 4 ? 18.57000 1.52200 -23.49800 1.000 19.72242 C ? A ? 4 1
   ATOM 63 C . GLY A 4 ? 19.46000 2.38300 -22.62400 1.000 19.14302 C ? A ? 4 1
   ATOM 64 O . GLY A 4 ? 19.02900 2.92400 -21.60300 1.000 19.39600 O ? A ? 4 1
   ATOM 65 H . GLY A 4 ? 16.70200 1.51400 -22.91600 1.000 23.93330 H ? A ? 4 1
   ATOM 66 HA2 . GLY A 4 ? 19.08300 0.76100 -23.81200 1.000 23.81667 H ? A ? 4 1
   ATOM 67 HA3 . GLY A 4 ? 18.28500 2.04400 -24.26400 1.000 23.81667 H ? A ? 4 1
   ATOM 68 N . ARG A 5 ? 20.71800 2.49500 -23.04700 1.000 18.22229 N ? A ? 5 1
   ATOM 69 CA . ARG A 5 ? 21.71800 3.23500 -22.28900 1.000 18.76980 C ? A ? 5 1
   ATOM 70 C . ARG A 5 ? 21.26000 4.67000 -21.99900 1.000 17.75147 C ? A ? 5 1
   ATOM 71 O . ARG A 5 ? 21.16900 5.10000 -20.83600 1.000 15.71269 O ? A ? 5 1
   ATOM 72 CB . ARG A 5 ? 23.01400 3.22500 -23.10100 1.000 20.75750 C ? A ? 5 1
   ATOM 73 CG . ARG A 5 ? 24.13400 3.84600 -22.43700 1.000 20.78081 C ? A ? 5 1
   ATOM 74 CD . ARG A 5 ? 25.37800 3.73900 -23.30100 1.000 22.63610 C ? A ? 5 1
   ATOM 75 NE . ARG A 5 ? 25.22700 4.30900 -24.63800 1.000 23.95236 N ? A ? 5 1
   ATOM 76 CZ . ARG A 5 ? 25.49300 5.57200 -24.95700 1.000 24.63057 C ? A ? 5 1
   ATOM 77 NH1 . ARG A 5 ? 25.71000 6.49000 -24.03200 1.000 23.93502 N ? A ? 5 1
   ATOM 78 NH2 . ARG A 5 ? 25.54900 5.92500 -26.23900 1.000 26.71910 N ? A ? 5 1
   ATOM 79 H . ARG A 5 ? 21.01700 2.14800 -23.77500 1.000 22.01651 H ? A ? 5 1
   ATOM 80 HA . ARG A 5 ? 21.88100 2.78700 -21.44400 1.000 22.67353 H ? A ? 5 1
   ATOM 81 HB2 . ARG A 5 ? 23.25600 2.30500 -23.29000 1.000 25.05876 H ? A ? 5 1
   ATOM 82 HB3 . ARG A 5 ? 22.86000 3.70000 -23.93200 1.000 25.05876 H ? A ? 5 1
   ATOM 83 HG2 . ARG A 5 ? 23.94600 4.78600 -22.28700 1.000 25.08674 H ? A ? 5 1
   ATOM 84 HG3 . ARG A 5 ? 24.30300 3.39500 -21.59500 1.000 25.08674 H ? A ? 5 1
   ATOM 85 HD2 . ARG A 5 ? 26.10600 4.20300 -22.85900 1.000 27.31309 H ? A ? 5 1
   ATOM 86 HD3 . ARG A 5 ? 25.60400 2.80100 -23.40500 1.000 27.31309 H ? A ? 5 1
   ATOM 87 HE . ARG A 5 ? 24.94600 3.79000 -25.26400 1.000 28.89260 H ? A ? 5 1
   ATOM 88 HH11 . ARG A 5 ? 25.68700 6.27800 -23.19900 1.000 28.87179 H ? A ? 5 1
   ATOM 89 HH12 . ARG A 5 ? 25.87600 7.30100 -24.26400 1.000 28.87179 H ? A ? 5 1
   ATOM 90 HH21 . ARG A 5 ? 25.40300 5.34000 -26.85300 1.000 32.21268 H ? A ? 5 1
   ATOM 91 HH22 . ARG A 5 ? 25.70700 6.74300 -26.45300 1.000 32.21268 H ? A ? 5 1
   ATOM 92 N . CYS A 6 ? 20.96600 5.42700 -23.05200 1.000 18.52052 N ? A ? 6 1
   ATOM 93 CA . CYS A 6 ? 20.60100 6.82200 -22.85600 1.000 17.72692 C ? A ? 6 1
   ATOM 94 C . CYS A 6 ? 19.26100 6.97200 -22.16500 1.000 17.59706 C ? A ? 6 1
   ATOM 95 O . CYS A 6 ? 19.06600 7.92600 -21.41100 1.000 18.65189 O ? A ? 6 1
   ATOM 96 CB . CYS A 6 ? 20.58100 7.55600 -24.18300 1.000 17.82875 C ? A ? 6 1
   ATOM 97 SG . CYS A 6 ? 22.20600 7.80000 -24.87100 1.000 18.95747 S ? A ? 6 1
   ATOM 98 H . CYS A 6 ? 20.97000 5.16400 -23.87100 1.000 22.37439 H ? A ? 6 1
   ATOM 99 HA . CYS A 6 ? 21.26600 7.23900 -22.28800 1.000 21.42207 H ? A ? 6 1
   ATOM 100 HB2 . CYS A 6 ? 20.06100 7.04100 -24.82000 1.000 21.54426 H ? A ? 6 1
   ATOM 101 HB3 . CYS A 6 ? 20.17700 8.42800 -24.05400 1.000 21.54426 H ? A ? 6 1
   ATOM 102 N . GLU A 7 ? 18.31700 6.07100 -22.45000 1.000 17.97419 N ? A ? 7 1
   ATOM 103 CA . GLU A 7 ? 17.01900 6.05800 -21.77100 1.000 18.05567 C ? A ? 7 1
   ATOM 104 C . GLU A 7 ? 17.18200 5.89900 -20.26200 1.000 17.63908 C ? A ? 7 1
   ATOM 105 O . GLU A 7 ? 16.50900 6.58600 -19.47500 1.000 18.21742 O ? A ? 7 1
   ATOM 106 CB . GLU A 7 ? 16.13800 4.93900 -22.33200 1.000 22.45637 C ? A ? 7 1
   ATOM 107 CG . GLU A 7 ? 14.71700 4.88300 -21.77500 1.000 25.56498 C ? A ? 7 1
   ATOM 108 CD . GLU A 7 ? 13.90300 3.61500 -22.21400 1.000 27.58402 C ? A ? 7 1
   ATOM 109 OE1 . GLU A 7 ? 14.52100 2.56000 -22.58100 1.000 28.35520 O ? A ? 7 1
   ATOM 110 OE2 . GLU A 7 ? 12.65100 3.67500 -22.13100 1.000 28.53895 O ? A ? 7 1
   ATOM 111 H . GLU A 7 ? 18.40600 5.45100 -23.03900 1.000 21.71879 H ? A ? 7 1
   ATOM 112 HA . GLU A 7 ? 16.57000 6.90200 -21.93500 1.000 21.81657 H ? A ? 7 1
   ATOM 113 HB2 . GLU A 7 ? 16.07000 5.05400 -23.29300 1.000 27.09740 H ? A ? 7 1
   ATOM 114 HB3 . GLU A 7 ? 16.56100 4.08800 -22.13700 1.000 27.09740 H ? A ? 7 1
   ATOM 115 HG2 . GLU A 7 ? 14.75800 4.88300 -20.80600 1.000 30.82774 H ? A ? 7 1
   ATOM 116 HG3 . GLU A 7 ? 14.23200 5.66500 -22.08100 1.000 30.82774 H ? A ? 7 1
   ATOM 117 N . LEU A 8 ? 18.02100 4.95200 -19.83300 1.000 18.16389 N ? A ? 8 1
   ATOM 118 CA . LEU A 8 ? 18.22400 4.77800 -18.40400 1.000 16.78960 C ? A ? 8 1
   ATOM 119 C . LEU A 8 ? 18.94100 5.98200 -17.81100 1.000 16.24971 C ? A ? 8 1
   ATOM 120 O . LEU A 8 ? 18.58300 6.45200 -16.72200 1.000 16.41838 O ? A ? 8 1
   ATOM 121 CB . LEU A 8 ? 19.06300 3.52400 -18.15300 1.000 16.37930 C ? A ? 8 1
   ATOM 122 CG . LEU A 8 ? 19.30100 3.18700 -16.68800 1.000 17.32507 C ? A ? 8 1
   ATOM 123 CD1 . LEU A 8 ? 17.98700 2.99700 -15.94900 1.000 18.22362 C ? A ? 8 1
   ATOM 124 CD2 . LEU A 8 ? 20.13400 1.93600 -16.53800 1.000 17.09822 C ? A ? 8 1
   ATOM 125 H . LEU A 8 ? 18.46900 4.41600 -20.33500 1.000 21.94643 H ? A ? 8 1
   ATOM 126 HA . LEU A 8 ? 17.36500 4.67800 -17.96500 1.000 20.29729 H ? A ? 8 1
   ATOM 127 HB2 . LEU A 8 ? 18.61300 2.76600 -18.55700 1.000 19.80492 H ? A ? 8 1
   ATOM 128 HB3 . LEU A 8 ? 19.93100 3.64600 -18.56900 1.000 19.80492 H ? A ? 8 1
   ATOM 129 HG . LEU A 8 ? 19.78000 3.91700 -16.26600 1.000 20.93985 H ? A ? 8 1
   ATOM 130 HD11 . LEU A 8 ? 18.17000 2.62600 -15.07200 1.000 22.01811 H ? A ? 8 1
   ATOM 131 HD12 . LEU A 8 ? 17.54700 3.85600 -15.85800 1.000 22.01811 H ? A ? 8 1
   ATOM 132 HD13 . LEU A 8 ? 17.42600 2.38800 -16.45400 1.000 22.01811 H ? A ? 8 1
   ATOM 133 HD21 . LEU A 8 ? 20.28000 1.76500 -15.59400 1.000 20.66763 H ? A ? 8 1
   ATOM 134 HD22 . LEU A 8 ? 19.66000 1.19100 -16.94000 1.000 20.66763 H ? A ? 8 1
   ATOM 135 HD23 . LEU A 8 ? 20.98400 2.06800 -16.98600 1.000 20.66763 H ? A ? 8 1
   ATOM 136 N . ALA A 9 ? 19.94700 6.50100 -18.51100 1.000 16.88492 N ? A ? 9 1
   ATOM 137 CA . ALA A 9 ? 20.64000 7.67900 -18.01400 1.000 16.38991 C ? A ? 9 1
   ATOM 138 C . ALA A 9 ? 19.65400 8.81200 -17.74500 1.000 16.64825 C ? A ? 9 1
   ATOM 139 O . ALA A 9 ? 19.70600 9.46300 -16.69500 1.000 17.29673 O ? A ? 9 1
   ATOM 140 CB . ALA A 9 ? 21.66300 8.14500 -19.03800 1.000 17.36020 C ? A ? 9 1
   ATOM 141 H . ALA A 9 ? 20.24000 6.19600 -19.26000 1.000 20.41167 H ? A ? 9 1
   ATOM 142 HA . ALA A 9 ? 21.10100 7.46400 -17.18800 1.000 19.81766 H ? A ? 9 1
   ATOM 143 HB1 . ALA A 9 ? 22.11900 8.92900 -18.69400 1.000 20.98201 H ? A ? 9 1
   ATOM 144 HB2 . ALA A 9 ? 22.30200 7.43200 -19.19300 1.000 20.98201 H ? A ? 9 1
   ATOM 145 HB3 . ALA A 9 ? 21.20500 8.36400 -19.86400 1.000 20.98201 H ? A ? 9 1
   ATOM 146 N . ALA A 10 ? 18.70000 9.02300 -18.65500 1.000 17.48876 N ? A ? 10 1
   ATOM 147 CA . ALA A 10 ? 17.74500 10.10300 -18.44600 1.000 17.64695 C ? A ? 10 1
   ATOM 148 C . ALA A 10 ? 16.84500 9.81600 -17.25400 1.000 18.34549 C ? A ? 10 1
   ATOM 149 O . ALA A 10 ? 16.52400 10.72900 -16.46600 1.000 19.43342 O ? A ? 10 1
   ATOM 150 CB . ALA A 10 ? 16.93700 10.32500 -19.71400 1.000 17.92028 C ? A ? 10 1
   ATOM 151 H . ALA A 10 ? 18.58900 8.57000 -19.37700 1.000 21.13628 H ? A ? 10 1
   ATOM 152 HA . ALA A 10 ? 18.23300 10.92000 -18.25900 1.000 21.32611 H ? A ? 10 1
   ATOM 153 HB1 . ALA A 10 ? 16.30500 11.04500 -19.56300 1.000 21.65411 H ? A ? 10 1
   ATOM 154 HB2 . ALA A 10 ? 17.54100 10.56000 -20.43600 1.000 21.65411 H ? A ? 10 1
   ATOM 155 HB3 . ALA A 10 ? 16.46200 9.50800 -19.93200 1.000 21.65411 H ? A ? 10 1
   ATOM 156 N . ALA A 11 ? 16.38400 8.56900 -17.13300 1.000 18.24208 N ? A ? 11 1
   ATOM 157 CA . ALA A 11 ? 15.51300 8.21600 -16.02200 1.000 17.88460 C ? A ? 11 1
   ATOM 158 C . ALA A 11 ? 16.25900 8.32200 -14.70800 1.000 18.11262 C ? A ? 11 1
   ATOM 159 O . ALA A 11 ? 15.70700 8.81900 -13.71700 1.000 19.91178 O ? A ? 11 1
   ATOM 160 CB . ALA A 11 ? 14.96800 6.79400 -16.20500 1.000 17.52091 C ? A ? 11 1
   ATOM 161 H . ALA A 11 ? 16.55900 7.92300 -17.67300 1.000 22.04026 H ? A ? 11 1
   ATOM 162 HA . ALA A 11 ? 14.76200 8.82900 -15.99600 1.000 21.61128 H ? A ? 11 1
   ATOM 163 HB1 . ALA A 11 ? 14.39100 6.57900 -15.45600 1.000 21.17486 H ? A ? 11 1
   ATOM 164 HB2 . ALA A 11 ? 14.46400 6.75300 -17.03300 1.000 21.17486 H ? A ? 11 1
   ATOM 165 HB3 . ALA A 11 ? 15.71200 6.17300 -16.23900 1.000 21.17486 H ? A ? 11 1
   ATOM 166 N . MET A 12 ? 17.50800 7.84300 -14.67200 1.000 15.96088 N ? A ? 12 1
   ATOM 167 CA . MET A 12 ? 18.27800 7.96600 -13.44000 1.000 15.28004 C ? A ? 12 1
   ATOM 168 C . MET A 12 ? 18.53200 9.43000 -13.10800 1.000 16.56067 C ? A ? 12 1
   ATOM 169 O . MET A 12 ? 18.58000 9.80700 -11.92800 1.000 16.82359 O ? A ? 12 1
   ATOM 170 CB . MET A 12 ? 19.61300 7.21700 -13.49500 1.000 14.94779 C ? A ? 12 1
   ATOM 171 CG . MET A 12 ? 19.48100 5.70900 -13.34600 1.000 14.23469 C ? A ? 12 1
   ATOM 172 SD . MET A 12 ? 21.03500 4.97800 -13.78900 1.000 14.40865 S ? A ? 12 1
   ATOM 173 CE . MET A 12 ? 20.84900 3.62300 -12.58100 1.000 15.74312 C ? A ? 12 1
   ATOM 174 H . MET A 12 ? 17.91600 7.45700 -15.32400 1.000 19.30282 H ? A ? 12 1
   ATOM 175 HA . MET A 12 ? 17.76000 7.57600 -12.71900 1.000 18.48581 H ? A ? 12 1
   ATOM 176 HB2 . MET A 12 ? 20.03500 7.39400 -14.35000 1.000 18.08712 H ? A ? 12 1
   ATOM 177 HB3 . MET A 12 ? 20.18000 7.53700 -12.77600 1.000 18.08712 H ? A ? 12 1
   ATOM 178 HG2 . MET A 12 ? 19.27200 5.48000 -12.42800 1.000 17.23140 H ? A ? 12 1
   ATOM 179 HG3 . MET A 12 ? 18.79700 5.37800 -13.94800 1.000 17.23140 H ? A ? 12 1
   ATOM 180 HE1 . MET A 12 ? 21.58800 3.00400 -12.68600 1.000 19.04151 H ? A ? 12 1
   ATOM 181 HE2 . MET A 12 ? 20.85400 3.99500 -11.68500 1.000 19.04151 H ? A ? 12 1
   ATOM 182 HE3 . MET A 12 ? 20.00900 3.16700 -12.74600 1.000 19.04151 H ? A ? 12 1
   ATOM 183 N . LYS A 13 ? 18.74200 10.27400 -14.13100 1.000 17.89958 N ? A ? 13 1
   ATOM 184 CA . LYS A 13 ? 18.84500 11.71100 -13.87600 1.000 18.97483 C ? A ? 13 1
   ATOM 185 C . LYS A 13 ? 17.54300 12.26500 -13.31300 1.000 20.60231 C ? A ? 13 1
   ATOM 186 O . LYS A 13 ? 17.56200 13.06000 -12.36400 1.000 20.84738 O ? A ? 13 1
   ATOM 187 CB . LYS A 13 ? 19.27500 12.51600 -15.12100 1.000 20.42942 C ? A ? 13 1
   ATOM 188 CG . LYS A 13 ? 19.73200 13.98400 -14.83000 1.000 22.61053 C ? A ? 13 1
   ATOM 189 CD . LYS A 13 ? 20.31000 14.64500 -16.09400 1.000 25.60069 C ? A ? 13 1
   ATOM 190 CE . LYS A 13 ? 21.19200 15.88900 -15.82400 1.000 28.17404 C ? A ? 13 1
   ATOM 191 NZ . LYS A 13 ? 22.38200 15.66100 -14.93300 1.000 30.11307 N ? A ? 13 1
   ATOM 192 H . LYS A 13 ? 18.82500 10.04400 -14.95600 1.000 21.62926 H ? A ? 13 1
   ATOM 193 HA . LYS A 13 ? 19.52800 11.84700 -13.20000 1.000 22.91957 H ? A ? 13 1
   ATOM 194 HB2 . LYS A 13 ? 20.01700 12.05700 -15.54500 1.000 24.66507 H ? A ? 13 1
   ATOM 195 HB3 . LYS A 13 ? 18.52500 12.55900 -15.73500 1.000 24.66507 H ? A ? 13 1
   ATOM 196 HG2 . LYS A 13 ? 18.96900 14.50500 -14.53400 1.000 27.28240 H ? A ? 13 1
   ATOM 197 HG3 . LYS A 13 ? 20.42100 13.97700 -14.14700 1.000 27.28240 H ? A ? 13 1
   ATOM 198 HD2 . LYS A 13 ? 20.85600 13.99400 -16.56300 1.000 30.87059 H ? A ? 13 1
   ATOM 199 HD3 . LYS A 13 ? 19.57500 14.92400 -16.66200 1.000 30.87059 H ? A ? 13 1
   ATOM 200 HE2 . LYS A 13 ? 21.52400 16.21900 -16.67300 1.000 33.95861 H ? A ? 13 1
   ATOM 201 HE3 . LYS A 13 ? 20.64200 16.57000 -15.40500 1.000 33.95861 H ? A ? 13 1
   ATOM 202 HZ1 . LYS A 13 ? 22.83700 16.42000 -14.83300 1.000 36.28545 H ? A ? 13 1
   ATOM 203 HZ2 . LYS A 13 ? 22.11300 15.37800 -14.13300 1.000 36.28545 H ? A ? 13 1
   ATOM 204 HZ3 . LYS A 13 ? 22.91800 15.04800 -15.29200 1.000 36.28545 H ? A ? 13 1
   ATOM 205 N . ARG A 14 ? 16.39700 11.85500 -13.87000 1.000 21.61920 N ? A ? 14 1
   ATOM 206 CA . ARG A 14 ? 15.13700 12.37900 -13.35300 1.000 24.71815 C ? A ? 14 1
   ATOM 207 C . ARG A 14 ? 14.92600 11.94900 -11.89900 1.000 23.95299 C ? A ? 14 1
   ATOM 208 O . ARG A 14 ? 14.21700 12.62300 -11.14900 1.000 24.37429 O ? A ? 14 1
   ATOM 209 CB . ARG A 14 ? 13.97600 11.92700 -14.24100 1.000 28.88471 C ? A ? 14 1
   ATOM 210 CG . ARG A 14 ? 12.61200 12.53300 -13.91700 1.000 33.74477 C ? A ? 14 1
   ATOM 211 CD . ARG A 14 ? 12.35700 13.84600 -14.68400 1.000 36.99135 C ? A ? 14 1
   ATOM 212 NE . ARG A 14 ? 10.92200 14.07800 -14.84500 1.000 39.65624 N ? A ? 14 1
   ATOM 213 CZ . ARG A 14 ? 10.17500 14.75800 -13.98600 1.000 41.88220 C ? A ? 14 1
   ATOM 214 NH1 . ARG A 14 ? 10.71500 15.40800 -12.96500 1.000 43.35821 N ? A ? 14 1
   ATOM 215 NH2 . ARG A 14 ? 8.85400 14.78300 -14.15000 1.000 41.73266 N ? A ? 14 1
   ATOM 216 H . ARG A 14 ? 16.32600 11.29800 -14.52100 1.000 26.09280 H ? A ? 14 1
   ATOM 217 HA . ARG A 14 ? 15.16800 13.34800 -13.37500 1.000 29.81155 H ? A ? 14 1
   ATOM 218 HB2 . ARG A 14 ? 14.18800 12.15400 -15.16000 1.000 34.81142 H ? A ? 14 1
   ATOM 219 HB3 . ARG A 14 ? 13.88900 10.96400 -14.16000 1.000 34.81142 H ? A ? 14 1
   ATOM 220 HG2 . ARG A 14 ? 11.91900 11.90100 -14.16400 1.000 40.64349 H ? A ? 14 1
   ATOM 221 HG3 . ARG A 14 ? 12.56200 12.72500 -12.96800 1.000 40.64349 H ? A ? 14 1
   ATOM 222 HD2 . ARG A 14 ? 12.75000 14.58800 -14.20100 1.000 44.53939 H ? A ? 14 1
   ATOM 223 HD3 . ARG A 14 ? 12.74900 13.78100 -15.56900 1.000 44.53939 H ? A ? 14 1
   ATOM 224 HE . ARG A 14 ? 10.53800 13.75200 -15.54200 1.000 47.73726 H ? A ? 14 1
   ATOM 225 HH11 . ARG A 14 ? 11.56500 15.39700 -12.84000 1.000 52.17962 H ? A ? 14 1
   ATOM 226 HH12 . ARG A 14 ? 10.21000 15.84400 -12.42200 1.000 52.17962 H ? A ? 14 1
   ATOM 227 HH21 . ARG A 14 ? 8.49500 14.36800 -14.81200 1.000 50.22896 H ? A ? 14 1
   ATOM 228 HH22 . ARG A 14 ? 8.36100 15.22800 -13.60300 1.000 50.22896 H ? A ? 14 1
   ATOM 229 N . HIS A 15 ? 15.53300 10.81700 -11.51600 1.000 22.13001 N ? A ? 15 1
   ATOM 230 CA . HIS A 15 ? 15.42500 10.32000 -10.12500 1.000 21.51623 C ? A ? 15 1
   ATOM 231 C . HIS A 15 ? 16.53200 10.81500 -9.19600 1.000 21.16057 C ? A ? 15 1
   ATOM 232 O . HIS A 15 ? 16.60700 10.34400 -8.07900 1.000 22.03026 O ? A ? 15 1
   ATOM 233 CB . HIS A 15 ? 15.26600 8.79700 -10.18200 1.000 21.98390 C ? A ? 15 1
   ATOM 234 CG . HIS A 15 ? 13.92600 8.36300 -10.66000 1.000 24.05594 C ? A ? 15 1
   ATOM 235 ND1 . HIS A 15 ? 12.98000 7.83100 -9.81500 1.000 25.92973 N ? A ? 15 1
   ATOM 236 CD2 . HIS A 15 ? 13.38700 8.34700 -11.89400 1.000 25.25131 C ? A ? 15 1
   ATOM 237 CE1 . HIS A 15 ? 11.89900 7.54500 -10.50700 1.000 26.49021 C ? A ? 15 1
   ATOM 238 NE2 . HIS A 15 ? 12.12700 7.83700 -11.78000 1.000 26.82672 N ? A ? 15 1
   ATOM 239 H . HIS A 15 ? 16.00800 10.31900 -12.03200 1.000 26.70577 H ? A ? 15 1
   ATOM 240 HA . HIS A 15 ? 14.59500 10.66400 -9.75900 1.000 25.96924 H ? A ? 15 1
   ATOM 241 HB2 . HIS A 15 ? 15.93300 8.43100 -10.78300 1.000 26.53045 H ? A ? 15 1
   ATOM 242 HB3 . HIS A 15 ? 15.38900 8.43800 -9.29100 1.000 26.53045 H ? A ? 15 1
   ATOM 243 HD1 . HIS A 15 ? 13.06900 7.73200 -8.96500 1.000 31.26544 H ? A ? 15 1
   ATOM 244 HD2 . HIS A 15 ? 13.79100 8.64300 -12.67700 1.000 30.45134 H ? A ? 15 1
   ATOM 245 HE1 . HIS A 15 ? 11.11800 7.17400 -10.16700 1.000 31.93802 H ? A ? 15 1
   ATOM 246 N . GLY A 16 ? 17.36500 11.76700 -9.64500 1.000 20.82383 N ? A ? 16 1
   ATOM 247 CA . GLY A 16 ? 18.25700 12.41500 -8.72200 1.000 20.92735 C ? A ? 16 1
   ATOM 248 C . GLY A 16 ? 19.52700 11.67300 -8.44700 1.000 20.02043 C ? A ? 16 1
   ATOM 249 O . GLY A 16 ? 20.21100 11.99900 -7.46700 1.000 20.99391 O ? A ? 16 1
   ATOM 250 H . GLY A 16 ? 17.42100 12.03800 -10.45900 1.000 25.13837 H ? A ? 16 1
   ATOM 251 HA2 . GLY A 16 ? 18.49200 13.28900 -9.07200 1.000 25.26259 H ? A ? 16 1
   ATOM 252 HA3 . GLY A 16 ? 17.79700 12.54400 -7.87800 1.000 25.26259 H ? A ? 16 1
   ATOM 253 N . LEU A 17 ? 19.87700 10.70300 -9.29100 1.000 18.86459 N ? A ? 17 1
   ATOM 254 CA . LEU A 17 ? 21.15400 10.01300 -9.11600 1.000 16.73884 C ? A ? 17 1
   ATOM 255 C . LEU A 17 ? 22.38500 10.75800 -9.63500 1.000 17.42368 C ? A ? 17 1
   ATOM 256 O . LEU A 17 ? 23.50200 10.36200 -9.27500 1.000 17.35927 O ? A ? 17 1
   ATOM 257 CB . LEU A 17 ? 21.11800 8.66400 -9.81200 1.000 16.22283 C ? A ? 17 1
   ATOM 258 CG . LEU A 17 ? 20.39300 7.63600 -8.97700 1.000 16.99296 C ? A ? 17 1
   ATOM 259 CD1 . LEU A 17 ? 20.41100 6.31800 -9.73900 1.000 16.04433 C ? A ? 17 1
   ATOM 260 CD2 . LEU A 17 ? 21.07000 7.48400 -7.61000 1.000 16.89977 C ? A ? 17 1
   ATOM 261 H . LEU A 17 ? 19.40600 10.43100 -9.95700 1.000 22.78727 H ? A ? 17 1
   ATOM 262 HA . LEU A 17 ? 21.29400 9.88300 -8.16800 1.000 20.23637 H ? A ? 17 1
   ATOM 263 HB2 . LEU A 17 ? 20.65300 8.75200 -10.65900 1.000 19.61717 H ? A ? 17 1
   ATOM 264 HB3 . LEU A 17 ? 22.02500 8.35400 -9.95800 1.000 19.61717 H ? A ? 17 1
   ATOM 265 HG . LEU A 17 ? 19.47200 7.90900 -8.84300 1.000 20.54132 H ? A ? 17 1
   ATOM 266 HD11 . LEU A 17 ? 19.91100 5.65500 -9.23700 1.000 19.40296 H ? A ? 17 1
   ATOM 267 HD12 . LEU A 17 ? 20.00200 6.45400 -10.60700 1.000 19.40296 H ? A ? 17 1
   ATOM 268 HD13 . LEU A 17 ? 21.33000 6.02900 -9.84800 1.000 19.40296 H ? A ? 17 1
   ATOM 269 HD21 . LEU A 17 ? 20.93800 6.57700 -7.29200 1.000 20.42949 H ? A ? 17 1
   ATOM 270 HD22 . LEU A 17 ? 22.01800 7.66600 -7.70600 1.000 20.42949 H ? A ? 17 1
   ATOM 271 HD23 . LEU A 17 ? 20.67400 8.11400 -6.98800 1.000 20.42949 H ? A ? 17 1
   ATOM 272 N . ASP A 18 ? 22.21900 11.76900 -10.50200 1.000 16.99709 N ? A ? 18 1
   ATOM 273 CA . ASP A 18 ? 23.39700 12.43300 -11.05400 1.000 19.07733 C ? A ? 18 1
   ATOM 274 C . ASP A 18 ? 24.10700 13.16400 -9.92900 1.000 18.26047 C ? A ? 18 1
   ATOM 275 O . ASP A 18 ? 23.56700 14.11600 -9.34900 1.000 17.71554 O ? A ? 18 1
   ATOM 276 CB . ASP A 18 ? 23.05900 13.41500 -12.16500 1.000 21.54598 C ? A ? 18 1
   ATOM 277 CG . ASP A 18 ? 24.30000 13.84800 -12.97700 1.000 23.18521 C ? A ? 18 1
   ATOM 278 OD1 . ASP A 18 ? 25.44400 13.39800 -12.70400 1.000 23.05441 O ? A ? 18 1
   ATOM 279 OD2 . ASP A 18 ? 24.14200 14.72700 -13.84500 1.000 24.81492 O ? A ? 18 1
   ATOM 280 H . ASP A 18 ? 21.46300 12.07600 -10.77400 1.000 20.54627 H ? A ? 18 1
   ATOM 281 HA . ASP A 18 ? 24.00200 11.76500 -11.41300 1.000 23.04256 H ? A ? 18 1
   ATOM 282 HB2 . ASP A 18 ? 22.43200 12.99800 -12.77600 1.000 26.00494 H ? A ? 18 1
   ATOM 283 HB3 . ASP A 18 ? 22.66300 14.21000 -11.77500 1.000 26.00494 H ? A ? 18 1
   ATOM 284 N A ASN A 19 ? 25.32900 12.73100 -9.63100 0.510 17.45682 N ? A ? 19 1
   ATOM 285 CA A ASN A 19 ? 26.13900 13.27900 -8.55500 0.510 17.39332 C ? A ? 19 1
   ATOM 286 C A ASN A 19 ? 25.58800 12.94400 -7.17800 0.510 17.60979 C ? A ? 19 1
   ATOM 287 O A ASN A 19 ? 26.02300 13.53500 -6.18500 0.510 18.28855 O ? A ? 19 1
   ATOM 288 CB A ASN A 19 ? 26.37000 14.79000 -8.70100 0.510 17.93826 C ? A ? 19 1
   ATOM 289 CG A ASN A 19 ? 27.68200 15.22700 -8.10900 0.510 18.72270 C ? A ? 19 1
   ATOM 290 OD1 A ASN A 19 ? 28.60800 14.42100 -7.98700 0.510 19.26127 O ? A ? 19 1
   ATOM 291 ND2 A ASN A 19 ? 27.79600 16.51200 -7.76800 0.510 19.72877 N ? A ? 19 1
   ATOM 292 H A ASN A 19 ? 25.72200 12.09600 -10.05700 0.510 21.09795 H ? A ? 19 1
   ATOM 293 HA A ASN A 19 ? 27.00900 12.85500 -8.61200 0.510 21.02175 H ? A ? 19 1
   ATOM 294 HB2 A ASN A 19 ? 26.37300 15.02100 -9.64300 0.510 21.67568 H ? A ? 19 1
   ATOM 295 HB3 A ASN A 19 ? 25.65900 15.26600 -8.24300 0.510 21.67568 H ? A ? 19 1
   ATOM 296 HD21 A ASN A 19 ? 28.53100 16.80300 -7.42900 0.510 23.82429 H ? A ? 19 1
   ATOM 297 HD22 A ASN A 19 ? 27.13000 17.04600 -7.87400 0.510 23.82429 H ? A ? 19 1
   ATOM 298 N B ASN A 19 ? 25.31800 12.71300 -9.58400 0.490 17.96382 N ? A ? 19 1
   ATOM 299 CA B ASN A 19 ? 26.15100 13.32900 -8.50700 0.490 18.26497 C ? A ? 19 1
   ATOM 300 C B ASN A 19 ? 25.60300 12.99600 -7.11800 0.490 17.48359 C ? A ? 19 1
   ATOM 301 O B ASN A 19 ? 25.88600 13.71600 -6.16200 0.490 17.15338 O ? A ? 19 1
   ATOM 302 CB B ASN A 19 ? 26.30500 14.84100 -8.69600 0.490 19.92231 C ? A ? 19 1
   ATOM 303 CG B ASN A 19 ? 27.59000 15.22400 -9.38400 0.490 21.68540 C ? A ? 19 1
   ATOM 304 OD1 B ASN A 19 ? 28.53200 15.67500 -8.73600 0.490 22.90556 O ? A ? 19 1
   ATOM 305 ND2 B ASN A 19 ? 27.62300 15.06100 -10.69600 0.490 21.21146 N ? A ? 19 1
   ATOM 306 H B ASN A 19 ? 25.93000 12.29400 -10.30800 0.490 21.70635 H ? A ? 19 1
   ATOM 307 HA B ASN A 19 ? 27.14900 12.89800 -8.58100 0.490 22.06773 H ? A ? 19 1
   ATOM 308 HB2 B ASN A 19 ? 25.48200 15.22400 -9.29300 0.490 24.05654 H ? A ? 19 1
   ATOM 309 HB3 B ASN A 19 ? 26.26900 15.33400 -7.72700 0.490 24.05654 H ? A ? 19 1
   ATOM 310 HD21 B ASN A 19 ? 28.18400 15.68100 -11.27300 0.490 25.60352 H ? A ? 19 1
   ATOM 311 HD22 B ASN A 19 ? 27.08800 14.31100 -11.12600 0.490 25.60352 H ? A ? 19 1
   ATOM 312 N . TYR A 20 ? 24.66000 11.99600 -7.07800 1.000 17.35153 N ? A ? 20 1
   ATOM 313 CA . TYR A 20 ? 24.21500 11.55300 -5.76700 1.000 16.24549 C ? A ? 20 1
   ATOM 314 C . TYR A 20 ? 25.39500 10.96700 -4.99500 1.000 14.94601 C ? A ? 20 1
   ATOM 315 O . TYR A 20 ? 26.10800 10.07500 -5.48700 1.000 14.27416 O ? A ? 20 1
   ATOM 316 CB . TYR A 20 ? 23.04100 10.58500 -5.86500 1.000 17.76938 C ? A ? 20 1
   ATOM 317 CG . TYR A 20 ? 22.43100 10.35000 -4.50100 1.000 17.19484 C ? A ? 20 1
   ATOM 318 CD1 . TYR A 20 ? 21.48300 11.22600 -3.98900 1.000 17.79101 C ? A ? 20 1
   ATOM 319 CD2 . TYR A 20 ? 22.86100 9.29500 -3.69300 1.000 18.01897 C ? A ? 20 1
   ATOM 320 CE1 . TYR A 20 ? 20.97000 11.06000 -2.71500 1.000 17.73393 C ? A ? 20 1
   ATOM 321 CE2 . TYR A 20 ? 22.37200 9.13800 -2.40900 1.000 17.97013 C ? A ? 20 1
   ATOM 322 CZ . TYR A 20 ? 21.41200 10.01200 -1.93400 1.000 17.69712 C ? A ? 20 1
   ATOM 323 OH . TYR A 20 ? 20.89000 9.87200 -0.67500 1.000 18.89779 O ? A ? 20 1
   ATOM 324 HA . TYR A 20 ? 23.90600 12.32900 -5.27300 1.000 19.64435 H ? A ? 20 1
   ATOM 325 HB2 . TYR A 20 ? 22.36000 10.96200 -6.44400 1.000 21.47302 H ? A ? 20 1
   ATOM 326 HB3 . TYR A 20 ? 23.35100 9.73500 -6.21400 1.000 21.47302 H ? A ? 20 1
   ATOM 327 HD1 . TYR A 20 ? 21.19400 11.94100 -4.50800 1.000 21.49897 H ? A ? 20 1
   ATOM 328 HD2 . TYR A 20 ? 23.51800 8.71600 -4.00700 1.000 21.77252 H ? A ? 20 1
   ATOM 329 HE1 . TYR A 20 ? 20.33100 11.65100 -2.38700 1.000 21.43048 H ? A ? 20 1
   ATOM 330 HE2 . TYR A 20 ? 22.65700 8.42500 -1.88400 1.000 21.71392 H ? A ? 20 1
   ATOM 331 HH . TYR A 20 ? 21.23100 9.20500 -0.29500 1.000 22.82711 H ? A ? 20 1
   ATOM 332 H A TYR A 20 ? 24.28000 11.60100 -7.74100 0.510 20.97160 H ? A ? 20 1
   ATOM 333 H B TYR A 20 ? 24.31700 11.56900 -7.74100 0.490 20.97160 H ? A ? 20 1
   ATOM 334 N A ARG A 21 ? 25.62600 11.49600 -3.79700 0.470 16.12451 N ? A ? 21 1
   ATOM 335 CA A ARG A 21 ? 26.76700 11.08000 -2.98700 0.470 16.85940 C ? A ? 21 1
   ATOM 336 C A ARG A 21 ? 28.08900 11.27600 -3.73200 0.470 15.50132 C ? A ? 21 1
   ATOM 337 O A ARG A 21 ? 29.07200 10.56500 -3.48600 0.470 14.60067 O ? A ? 21 1
   ATOM 338 CB A ARG A 21 ? 26.60900 9.64500 -2.47000 0.470 19.50244 C ? A ? 21 1
   ATOM 339 CG A ARG A 21 ? 25.75900 9.50900 -1.21500 0.470 21.60621 C ? A ? 21 1
   ATOM 340 CD A ARG A 21 ? 26.58900 9.75800 0.03400 0.470 22.84574 C ? A ? 21 1
   ATOM 341 NE A ARG A 21 ? 27.17000 11.09500 0.06400 0.470 24.60944 N ? A ? 21 1
   ATOM 342 CZ A ARG A 21 ? 28.14400 11.48100 0.87400 0.470 25.63038 C ? A ? 21 1
   ATOM 343 NH1 A ARG A 21 ? 28.75600 10.62200 1.67900 0.470 26.73818 N ? A ? 21 1
   ATOM 344 NH2 A ARG A 21 ? 28.51700 12.75700 0.87100 0.470 25.22034 N ? A ? 21 1
   ATOM 345 H A ARG A 21 ? 25.13600 12.09900 -3.42900 0.470 19.49918 H ? A ? 21 1
   ATOM 346 HA A ARG A 21 ? 26.79700 11.66900 -2.22200 0.470 20.38105 H ? A ? 21 1
   ATOM 347 HB2 A ARG A 21 ? 26.19500 9.10800 -3.16300 0.470 23.55270 H ? A ? 21 1
   ATOM 348 HB3 A ARG A 21 ? 27.48700 9.28800 -2.26500 0.470 23.55270 H ? A ? 21 1
   ATOM 349 HG2 A ARG A 21 ? 25.04300 10.16200 -1.24000 0.470 26.07722 H ? A ? 21 1
   ATOM 350 HG3 A ARG A 21 ? 25.39500 8.61300 -1.16100 0.470 26.07722 H ? A ? 21 1
   ATOM 351 HD2 A ARG A 21 ? 26.02300 9.65900 0.81500 0.470 27.56465 H ? A ? 21 1
   ATOM 352 HD3 A ARG A 21 ? 27.31300 9.11400 0.06500 0.470 27.56465 H ? A ? 21 1
   ATOM 353 HE A ARG A 21 ? 26.68400 11.72400 -0.26200 0.470 29.68109 H ? A ? 21 1
   ATOM 354 HH11 A ARG A 21 ? 28.51900 9.79600 1.69000 0.470 32.23558 H ? A ? 21 1
   ATOM 355 HH12 A ARG A 21 ? 29.38800 10.89400 2.19500 0.470 32.23558 H ? A ? 21 1
   ATOM 356 HH21 A ARG A 21 ? 28.12700 13.31800 0.34800 0.470 30.41417 H ? A ? 21 1
   ATOM 357 HH22 A ARG A 21 ? 29.15300 13.02000 1.38700 0.470 30.41417 H ? A ? 21 1
   ATOM 358 N B ARG A 21 ? 25.61300 11.48500 -3.78300 0.530 16.22118 N ? A ? 21 1
   ATOM 359 CA B ARG A 21 ? 26.77000 11.11400 -2.95500 0.530 16.93388 C ? A ? 21 1
   ATOM 360 C B ARG A 21 ? 28.09400 11.30600 -3.70400 0.530 15.61406 C ? A ? 21 1
   ATOM 361 O B ARG A 21 ? 29.08600 10.61800 -3.43800 0.530 14.90440 O ? A ? 21 1
   ATOM 362 CB B ARG A 21 ? 26.66800 9.69400 -2.38400 0.530 19.44980 C ? A ? 21 1
   ATOM 363 CG B ARG A 21 ? 26.11900 9.55900 -0.96400 0.530 21.22175 C ? A ? 21 1
   ATOM 364 CD B ARG A 21 ? 26.91300 10.33700 0.06700 0.530 21.85700 C ? A ? 21 1
   ATOM 365 NE B ARG A 21 ? 27.10900 9.61700 1.32400 0.530 22.42466 N ? A ? 21 1
   ATOM 366 CZ B ARG A 21 ? 26.47600 9.86200 2.46500 0.530 21.92837 C ? A ? 21 1
   ATOM 367 NH1 B ARG A 21 ? 25.42300 10.65800 2.51700 0.530 21.13865 N ? A ? 21 1
   ATOM 368 NH2 B ARG A 21 ? 26.88400 9.24900 3.57500 0.530 22.44329 N ? A ? 21 1
   ATOM 369 H B ARG A 21 ? 25.09700 12.06300 -3.41100 0.530 19.61518 H ? A ? 21 1
   ATOM 370 HA B ARG A 21 ? 26.79100 11.72100 -2.19900 0.530 20.47043 H ? A ? 21 1
   ATOM 371 HB2 B ARG A 21 ? 26.08500 9.17900 -2.96300 0.530 23.48952 H ? A ? 21 1
   ATOM 372 HB3 B ARG A 21 ? 27.55000 9.29200 -2.38300 0.530 23.48952 H ? A ? 21 1
   ATOM 373 HG2 B ARG A 21 ? 25.20700 9.88900 -0.94800 0.530 25.61587 H ? A ? 21 1
   ATOM 374 HG3 B ARG A 21 ? 26.13600 8.62300 -0.70900 0.530 25.61587 H ? A ? 21 1
   ATOM 375 HD2 B ARG A 21 ? 27.79000 10.52900 -0.30000 0.530 26.37817 H ? A ? 21 1
   ATOM 376 HD3 B ARG A 21 ? 26.45200 11.16800 0.25800 0.530 26.37817 H ? A ? 21 1
   ATOM 377 HE B ARG A 21 ? 27.68500 8.97800 1.32400 0.530 27.05936 H ? A ? 21 1
   ATOM 378 HH11 B ARG A 21 ? 25.14900 11.06000 1.80900 0.530 25.51614 H ? A ? 21 1
   ATOM 379 HH12 B ARG A 21 ? 25.02400 10.79200 3.26700 0.530 25.51614 H ? A ? 21 1
   ATOM 380 HH21 B ARG A 21 ? 27.56100 8.71900 3.55000 0.530 27.08171 H ? A ? 21 1
   ATOM 381 HH22 B ARG A 21 ? 26.47200 9.38500 4.31700 0.530 27.08171 H ? A ? 21 1
   ATOM 382 N . GLY A 22 ? 28.10700 12.22800 -4.66800 1.000 15.77400 N ? A ? 22 1
   ATOM 383 CA . GLY A 22 ? 29.28000 12.51100 -5.46100 1.000 16.46087 C ? A ? 22 1
   ATOM 384 C . GLY A 22 ? 29.48000 11.61100 -6.66500 1.000 16.57593 C ? A ? 22 1
   ATOM 385 O . GLY A 22 ? 30.52200 11.72200 -7.32700 1.000 15.98567 O ? A ? 22 1
   ATOM 386 HA2 . GLY A 22 ? 29.23000 13.42600 -5.77800 1.000 19.90280 H ? A ? 22 1
   ATOM 387 HA3 . GLY A 22 ? 30.06600 12.43300 -4.89800 1.000 19.90280 H ? A ? 22 1
   ATOM 388 H A GLY A 22 ? 27.43400 12.72800 -4.85800 0.470 19.07857 H ? A ? 22 1
   ATOM 389 H B GLY A 22 ? 27.42700 12.71000 -4.87900 0.530 19.07857 H ? A ? 22 1
   ATOM 390 N . TYR A 23 ? 28.52000 10.72100 -6.99100 1.000 15.52522 N ? A ? 23 1
   ATOM 391 CA . TYR A 23 ? 28.73100 9.76700 -8.08100 1.000 14.21659 C ? A ? 23 1
   ATOM 392 C . TYR A 23 ? 28.05300 10.27100 -9.34800 1.000 13.24268 C ? A ? 23 1
   ATOM 393 O . TYR A 23 ? 26.82300 10.31100 -9.43000 1.000 12.78159 O ? A ? 23 1
   ATOM 394 CB . TYR A 23 ? 28.25100 8.37200 -7.69000 1.000 13.17746 C ? A ? 23 1
   ATOM 395 CG . TYR A 23 ? 29.18200 7.74000 -6.67900 1.000 12.64524 C ? A ? 23 1
   ATOM 396 CD1 . TYR A 23 ? 30.33000 7.06200 -7.11100 1.000 11.05309 C ? A ? 23 1
   ATOM 397 CD2 . TYR A 23 ? 28.92900 7.82200 -5.31300 1.000 13.00205 C ? A ? 23 1
   ATOM 398 CE1 . TYR A 23 ? 31.17000 6.46300 -6.21700 1.000 9.69357 C ? A ? 23 1
   ATOM 399 CE2 . TYR A 23 ? 29.74300 7.24600 -4.40800 1.000 12.29551 C ? A ? 23 1
   ATOM 400 CZ . TYR A 23 ? 30.88400 6.56900 -4.86800 1.000 11.68148 C ? A ? 23 1
   ATOM 401 OH . TYR A 23 ? 31.74600 5.97000 -3.99100 1.000 12.28809 O ? A ? 23 1
   ATOM 402 H . TYR A 23 ? 27.75600 10.65600 -6.60100 1.000 18.78003 H ? A ? 23 1
   ATOM 403 HA . TYR A 23 ? 29.68100 9.70500 -8.26300 1.000 17.20968 H ? A ? 23 1
   ATOM 404 HB2 . TYR A 23 ? 27.36800 8.43500 -7.29400 1.000 15.96272 H ? A ? 23 1
   ATOM 405 HB3 . TYR A 23 ? 28.22800 7.80700 -8.47800 1.000 15.96272 H ? A ? 23 1
   ATOM 406 HD1 . TYR A 23 ? 30.50700 6.99600 -8.02200 1.000 13.41348 H ? A ? 23 1
   ATOM 407 HD2 . TYR A 23 ? 28.16900 8.27000 -5.01900 1.000 15.75223 H ? A ? 23 1
   ATOM 408 HE1 . TYR A 23 ? 31.93100 6.01400 -6.50700 1.000 11.78205 H ? A ? 23 1
   ATOM 409 HE2 . TYR A 23 ? 29.56100 7.30700 -3.49800 1.000 14.90438 H ? A ? 23 1
   ATOM 410 HH . TYR A 23 ? 31.56800 6.20900 -3.20600 1.000 14.89547 H ? A ? 23 1
   ATOM 411 N . SER A 24 ? 28.86400 10.66700 -10.33100 1.000 14.82130 N ? A ? 24 1
   ATOM 412 CA . SER A 24 ? 28.30200 11.15300 -11.57600 1.000 15.74081 C ? A ? 24 1
   ATOM 413 C . SER A 24 ? 27.41500 10.09400 -12.22500 1.000 15.06812 C ? A ? 24 1
   ATOM 414 O . SER A 24 ? 27.56700 8.87700 -12.00400 1.000 14.67388 O ? A ? 24 1
   ATOM 415 CB . SER A 24 ? 29.40200 11.55000 -12.55300 1.000 16.94931 C ? A ? 24 1
   ATOM 416 OG . SER A 24 ? 30.05800 10.37300 -12.97200 1.000 17.82245 O ? A ? 24 1
   ATOM 417 H . SER A 24 ? 29.72300 10.66200 -10.29800 1.000 17.93532 H ? A ? 24 1
   ATOM 418 HA . SER A 24 ? 27.75800 11.93600 -11.39700 1.000 19.03874 H ? A ? 24 1
   ATOM 419 HB2 . SER A 24 ? 29.01000 11.99400 -13.32100 1.000 20.48894 H ? A ? 24 1
   ATOM 420 HB3 . SER A 24 ? 30.03600 12.13400 -12.10800 1.000 20.48894 H ? A ? 24 1
   ATOM 421 HG . SER A 24 ? 30.67200 10.56300 -13.51300 1.000 21.53670 H ? A ? 24 1
   ATOM 422 N . LEU A 25 ? 26.50800 10.58100 -13.07500 1.000 16.28253 N ? A ? 25 1
   ATOM 423 CA . LEU A 25 ? 25.50500 9.72400 -13.69900 1.000 14.94197 C ? A ? 25 1
   ATOM 424 C . LEU A 25 ? 26.12600 8.52200 -14.38900 1.000 14.16240 C ? A ? 25 1
   ATOM 425 O . LEU A 25 ? 25.53800 7.43700 -14.37100 1.000 13.03528 O ? A ? 25 1
   ATOM 426 CB . LEU A 25 ? 24.73600 10.54300 -14.72700 1.000 15.96964 C ? A ? 25 1
   ATOM 427 CG . LEU A 25 ? 23.51500 9.91200 -15.32900 1.000 15.51839 C ? A ? 25 1
   ATOM 428 CD1 . LEU A 25 ? 22.51900 9.54700 -14.23500 1.000 17.22706 C ? A ? 25 1
   ATOM 429 CD2 . LEU A 25 ? 22.87800 10.92500 -16.28000 1.000 15.84558 C ? A ? 25 1
   ATOM 430 H . LEU A 25 ? 26.45500 11.40800 -13.30600 1.000 19.68880 H ? A ? 25 1
   ATOM 431 HA . LEU A 25 ? 24.88800 9.40700 -13.02100 1.000 18.08013 H ? A ? 25 1
   ATOM 432 HB2 . LEU A 25 ? 24.45100 11.36800 -14.30300 1.000 19.31334 H ? A ? 25 1
   ATOM 433 HB3 . LEU A 25 ? 25.33900 10.75200 -15.45800 1.000 19.31334 H ? A ? 25 1
   ATOM 434 HG . LEU A 25 ? 23.75600 9.11400 -15.82400 1.000 18.77183 H ? A ? 25 1
   ATOM 435 HD11 . LEU A 25 ? 21.66600 9.33400 -14.64500 1.000 20.82224 H ? A ? 25 1
   ATOM 436 HD12 . LEU A 25 ? 22.85100 8.77800 -13.74700 1.000 20.82224 H ? A ? 25 1
   ATOM 437 HD13 . LEU A 25 ? 22.41700 10.30300 -13.63600 1.000 20.82224 H ? A ? 25 1
   ATOM 438 HD21 . LEU A 25 ? 22.09000 10.52800 -16.68200 1.000 19.16447 H ? A ? 25 1
   ATOM 439 HD22 . LEU A 25 ? 22.63000 11.71700 -15.77800 1.000 19.16447 H ? A ? 25 1
   ATOM 440 HD23 . LEU A 25 ? 23.52000 11.15700 -16.96900 1.000 19.16447 H ? A ? 25 1
   ATOM 441 N . GLY A 26 ? 27.28200 8.68300 -15.01700 1.000 13.56146 N ? A ? 26 1
   ATOM 442 CA . GLY A 26 ? 27.84800 7.58200 -15.76500 1.000 11.86252 C ? A ? 26 1
   ATOM 443 C . GLY A 26 ? 28.22700 6.43600 -14.86100 1.000 12.60394 C ? A ? 26 1
   ATOM 444 O . GLY A 26 ? 28.25800 5.27900 -15.29400 1.000 13.63984 O ? A ? 26 1
   ATOM 445 H . GLY A 26 ? 27.74800 9.40600 -15.02400 1.000 16.42352 H ? A ? 26 1
   ATOM 446 HA2 . GLY A 26 ? 27.20300 7.26400 -16.41600 1.000 14.38478 H ? A ? 26 1
   ATOM 447 HA3 . GLY A 26 ? 28.64100 7.88200 -16.23500 1.000 14.38478 H ? A ? 26 1
   ATOM 448 N . ASN A 27 ? 28.50200 6.73000 -13.59100 1.000 12.65906 N ? A ? 27 1
   ATOM 449 CA . ASN A 27 ? 28.82000 5.66300 -12.65700 1.000 12.74831 C ? A ? 27 1
   ATOM 450 C . ASN A 27 ? 27.59800 4.79100 -12.43600 1.000 11.49644 C ? A ? 27 1
   ATOM 451 O . ASN A 27 ? 27.72100 3.56300 -12.32000 1.000 11.26785 O ? A ? 27 1
   ATOM 452 CB . ASN A 27 ? 29.26600 6.23700 -11.31500 1.000 11.71650 C ? A ? 27 1
   ATOM 453 CG . ASN A 27 ? 30.69000 6.68300 -11.32300 1.000 12.62785 C ? A ? 27 1
   ATOM 454 OD1 . ASN A 27 ? 31.58600 5.85500 -11.26100 1.000 12.50897 O ? A ? 27 1
   ATOM 455 ND2 . ASN A 27 ? 30.91500 7.99200 -11.38700 1.000 14.00213 N ? A ? 27 1
   ATOM 456 H . ASN A 27 ? 28.51100 7.52100 -13.25400 1.000 15.34063 H ? A ? 27 1
   ATOM 457 HA . ASN A 27 ? 29.53500 5.11400 -13.01600 1.000 15.44774 H ? A ? 27 1
   ATOM 458 HB2 . ASN A 27 ? 28.71200 7.00100 -11.09500 1.000 14.20956 H ? A ? 27 1
   ATOM 459 HB3 . ASN A 27 ? 29.17200 5.55300 -10.63400 1.000 14.20956 H ? A ? 27 1
   ATOM 460 HD21 . ASN A 27 ? 31.72200 8.29000 -11.39300 1.000 16.95232 H ? A ? 27 1
   ATOM 461 HD22 . ASN A 27 ? 30.25400 8.54100 -11.42700 1.000 16.95232 H ? A ? 27 1
   ATOM 462 N . TRP A 28 ? 26.41500 5.41600 -12.36000 1.000 12.80159 N ? A ? 28 1
   ATOM 463 CA . TRP A 28 ? 25.18400 4.66200 -12.12300 1.000 12.06001 C ? A ? 28 1
   ATOM 464 C . TRP A 28 ? 24.77700 3.85800 -13.35100 1.000 11.85049 C ? A ? 28 1
   ATOM 465 O . TRP A 28 ? 24.31800 2.71600 -13.23200 1.000 11.19278 O ? A ? 28 1
   ATOM 466 CB . TRP A 28 ? 24.08600 5.64400 -11.71400 1.000 12.54939 C ? A ? 28 1
   ATOM 467 CG . TRP A 28 ? 24.38100 6.29600 -10.40800 1.000 12.10998 C ? A ? 28 1
   ATOM 468 CD1 . TRP A 28 ? 24.88300 7.55000 -10.23200 1.000 11.74190 C ? A ? 28 1
   ATOM 469 CD2 . TRP A 28 ? 24.29000 5.71600 -9.09900 1.000 11.46139 C ? A ? 28 1
   ATOM 470 NE1 . TRP A 28 ? 25.07300 7.80900 -8.88800 1.000 11.86097 N ? A ? 28 1
   ATOM 471 CE2 . TRP A 28 ? 24.71300 6.69900 -8.17300 1.000 10.19011 C ? A ? 28 1
   ATOM 472 CE3 . TRP A 28 ? 23.87600 4.46500 -8.61600 1.000 13.20234 C ? A ? 28 1
   ATOM 473 CZ2 . TRP A 28 ? 24.72000 6.47700 -6.79600 1.000 10.88142 C ? A ? 28 1
   ATOM 474 CZ3 . TRP A 28 ? 23.89800 4.23100 -7.26000 1.000 14.47163 C ? A ? 28 1
   ATOM 475 CH2 . TRP A 28 ? 24.33300 5.22900 -6.35400 1.000 13.41439 C ? A ? 28 1
   ATOM 476 H . TRP A 28 ? 26.30300 6.26500 -12.44100 1.000 15.51168 H ? A ? 28 1
   ATOM 477 HA . TRP A 28 ? 25.32500 4.04300 -11.39000 1.000 14.62177 H ? A ? 28 1
   ATOM 478 HB2 . TRP A 28 ? 24.01100 6.33700 -12.38800 1.000 15.20903 H ? A ? 28 1
   ATOM 479 HB3 . TRP A 28 ? 23.24600 5.16600 -11.63100 1.000 15.20903 H ? A ? 28 1
   ATOM 480 HD1 . TRP A 28 ? 25.04800 8.15600 -10.91800 1.000 14.24004 H ? A ? 28 1
   ATOM 481 HE1 . TRP A 28 ? 25.36000 8.54800 -8.55600 1.000 14.38293 H ? A ? 28 1
   ATOM 482 HE3 . TRP A 28 ? 23.59300 3.80300 -9.20400 1.000 15.99257 H ? A ? 28 1
   ATOM 483 HZ2 . TRP A 28 ? 25.01600 7.12900 -6.20300 1.000 13.20747 H ? A ? 28 1
   ATOM 484 HZ3 . TRP A 28 ? 23.61800 3.40700 -6.93300 1.000 17.51572 H ? A ? 28 1
   ATOM 485 HH2 . TRP A 28 ? 24.32300 5.05200 -5.44100 1.000 16.24703 H ? A ? 28 1
   ATOM 486 N . VAL A 29 ? 24.94400 4.42900 -14.53400 1.000 11.74496 N ? A ? 29 1
   ATOM 487 CA . VAL A 29 ? 24.65300 3.71100 -15.77500 1.000 12.32453 C ? A ? 29 1
   ATOM 488 C . VAL A 29 ? 25.58600 2.51400 -15.94600 1.000 11.96033 C ? A ? 29 1
   ATOM 489 O . VAL A 29 ? 25.12900 1.39700 -16.23300 1.000 12.62379 O ? A ? 29 1
   ATOM 490 CB . VAL A 29 ? 24.70700 4.66300 -16.98600 1.000 13.42556 C ? A ? 29 1
   ATOM 491 CG1 . VAL A 29 ? 24.53000 3.88100 -18.26600 1.000 14.78211 C ? A ? 29 1
   ATOM 492 CG2 . VAL A 29 ? 23.63100 5.69200 -16.88400 1.000 13.64926 C ? A ? 29 1
   ATOM 493 H . VAL A 29 ? 25.22500 5.23300 -14.65100 1.000 14.24371 H ? A ? 29 1
   ATOM 494 HA . VAL A 29 ? 23.74800 3.36500 -15.72100 1.000 14.93920 H ? A ? 29 1
   ATOM 495 HB . VAL A 29 ? 25.56600 5.11200 -17.01200 1.000 16.26044 H ? A ? 29 1
   ATOM 496 HG11 . VAL A 29 ? 24.33000 4.49900 -18.98600 1.000 17.88829 H ? A ? 29 1
   ATOM 497 HG12 . VAL A 29 ? 25.34900 3.40100 -18.46300 1.000 17.88829 H ? A ? 29 1
   ATOM 498 HG13 . VAL A 29 ? 23.79600 3.25600 -18.15500 1.000 17.88829 H ? A ? 29 1
   ATOM 499 HG21 . VAL A 29 ? 23.68200 6.27900 -17.65400 1.000 16.52887 H ? A ? 29 1
   ATOM 500 HG22 . VAL A 29 ? 22.77000 5.24600 -16.86300 1.000 16.52887 H ? A ? 29 1
   ATOM 501 HG23 . VAL A 29 ? 23.75900 6.20300 -16.07000 1.000 16.52887 H ? A ? 29 1
   ATOM 502 N . CYS A 30 ? 26.90400 2.73600 -15.78700 1.000 12.04850 N ? A ? 30 1
   ATOM 503 CA . CYS A 30 ? 27.88300 1.66000 -15.83700 1.000 10.85935 C ? A ? 30 1
   ATOM 504 C . CYS A 30 ? 27.50200 0.55400 -14.85800 1.000 10.86085 C ? A ? 30 1
   ATOM 505 O . CYS A 30 ? 27.51700 -0.63000 -15.21700 1.000 11.39052 O ? A ? 30 1
   ATOM 506 CB . CYS A 30 ? 29.30000 2.23300 -15.59300 1.000 12.41438 C ? A ? 30 1
   ATOM 507 SG . CYS A 30 ? 30.55700 1.04600 -15.78200 1.000 11.65364 S ? A ? 30 1
   ATOM 508 H . CYS A 30 ? 27.24800 3.51200 -15.64800 1.000 14.60796 H ? A ? 30 1
   ATOM 509 HA . CYS A 30 ? 27.87400 1.27600 -16.72800 1.000 13.18099 H ? A ? 30 1
   ATOM 510 HB2 . CYS A 30 ? 29.46300 2.95900 -16.20700 1.000 15.04702 H ? A ? 30 1
   ATOM 511 HB3 . CYS A 30 ? 29.34500 2.56300 -14.68200 1.000 15.04702 H ? A ? 30 1
   ATOM 512 N . ALA A 31 ? 27.15600 0.92500 -13.61700 1.000 10.14820 N ? A ? 31 1
   ATOM 513 CA . ALA A 31 ? 26.84600 -0.10600 -12.63600 1.000 9.62353 C ? A ? 31 1
   ATOM 514 C . ALA A 31 ? 25.65200 -0.92000 -13.09500 1.000 9.21972 C ? A ? 31 1
   ATOM 515 O . ALA A 31 ? 25.64100 -2.14300 -12.96200 1.000 10.25549 O ? A ? 31 1
   ATOM 516 CB . ALA A 31 ? 26.54300 0.49000 -11.26000 1.000 11.58870 C ? A ? 31 1
   ATOM 517 H . ALA A 31 ? 27.09700 1.73500 -13.33300 1.000 12.32760 H ? A ? 31 1
   ATOM 518 HA . ALA A 31 ? 27.60600 -0.70300 -12.54800 1.000 11.69800 H ? A ? 31 1
   ATOM 519 HB1 . ALA A 31 ? 26.34300 -0.23000 -10.64200 1.000 14.05621 H ? A ? 31 1
   ATOM 520 HB2 . ALA A 31 ? 27.31900 0.98500 -10.95300 1.000 14.05621 H ? A ? 31 1
   ATOM 521 HB3 . ALA A 31 ? 25.78000 1.08400 -11.33500 1.000 14.05621 H ? A ? 31 1
   ATOM 522 N . ALA A 32 ? 24.61700 -0.24900 -13.60900 1.000 10.07618 N ? A ? 32 1
   ATOM 523 CA . ALA A 32 ? 23.42400 -0.98100 -14.04900 1.000 9.81184 C ? A ? 32 1
   ATOM 524 C . ALA A 32 ? 23.73900 -1.87300 -15.23800 1.000 9.41101 C ? A ? 32 1
   ATOM 525 O . ALA A 32 ? 23.19000 -2.98500 -15.34500 1.000 11.96936 O ? A ? 32 1
   ATOM 526 CB . ALA A 32 ? 22.27500 -0.01600 -14.37300 1.000 9.42800 C ? A ? 32 1
   ATOM 527 H . ALA A 32 ? 24.57900 0.60400 -13.71200 1.000 12.24119 H ? A ? 32 1
   ATOM 528 HA . ALA A 32 ? 23.12900 -1.55400 -13.32400 1.000 11.92398 H ? A ? 32 1
   ATOM 529 HB1 . ALA A 32 ? 21.50800 -0.52900 -14.67100 1.000 11.46337 H ? A ? 32 1
   ATOM 530 HB2 . ALA A 32 ? 22.04900 0.48500 -13.57400 1.000 11.46337 H ? A ? 32 1
   ATOM 531 HB3 . ALA A 32 ? 22.56100 0.59000 -15.07500 1.000 11.46337 H ? A ? 32 1
   ATOM 532 N . LYS A 33 ? 24.61700 -1.39700 -16.14100 1.000 10.03193 N ? A ? 33 1
   ATOM 533 CA . LYS A 33 ? 25.01600 -2.20100 -17.28300 1.000 11.85707 C ? A ? 33 1
   ATOM 534 C . LYS A 33 ? 25.58700 -3.51900 -16.81000 1.000 11.25594 C ? A ? 33 1
   ATOM 535 O . LYS A 33 ? 25.16700 -4.59500 -17.26200 1.000 12.58858 O ? A ? 33 1
   ATOM 536 CB . LYS A 33 ? 26.07200 -1.45900 -18.10800 1.000 13.56945 C ? A ? 33 1
   ATOM 537 CG . LYS A 33 ? 26.70400 -2.33400 -19.15800 1.000 16.12256 C ? A ? 33 1
   ATOM 538 CD . LYS A 33 ? 25.75000 -2.69800 -20.26400 1.000 17.37514 C ? A ? 33 1
   ATOM 539 CE . LYS A 33 ? 26.50600 -3.54800 -21.29300 1.000 19.95847 C ? A ? 33 1
   ATOM 540 NZ . LYS A 33 ? 25.58600 -4.12100 -22.30400 1.000 22.22422 N ? A ? 33 1
   ATOM 541 H . LYS A 33 ? 24.98500 -0.62000 -16.10600 1.000 12.18808 H ? A ? 33 1
   ATOM 542 HA . LYS A 33 ? 24.24600 -2.37700 -17.84600 1.000 14.37824 H ? A ? 33 1
   ATOM 543 HB2 . LYS A 33 ? 25.65300 -0.70700 -18.55500 1.000 16.43310 H ? A ? 33 1
   ATOM 544 HB3 . LYS A 33 ? 26.77400 -1.14500 -17.51700 1.000 16.43310 H ? A ? 33 1
   ATOM 545 HG2 . LYS A 33 ? 27.43900 -1.85300 -19.55600 1.000 19.49684 H ? A ? 33 1
   ATOM 546 HG3 . LYS A 33 ? 27.04200 -3.15300 -18.76800 1.000 19.49684 H ? A ? 33 1
   ATOM 547 HD2 . LYS A 33 ? 25.01400 -3.21900 -19.90700 1.000 20.99993 H ? A ? 33 1
   ATOM 548 HD3 . LYS A 33 ? 25.42600 -1.89400 -20.69900 1.000 20.99993 H ? A ? 33 1
   ATOM 549 HE2 . LYS A 33 ? 27.15500 -2.99200 -21.75300 1.000 24.09993 H ? A ? 33 1
   ATOM 550 HE3 . LYS A 33 ? 26.95200 -4.28000 -20.83800 1.000 24.09993 H ? A ? 33 1
   ATOM 551 HZ1 . LYS A 33 ? 26.04400 -4.60900 -22.89000 1.000 26.81884 H ? A ? 33 1
   ATOM 552 HZ2 . LYS A 33 ? 24.98100 -4.63900 -21.90600 1.000 26.81884 H ? A ? 33 1
   ATOM 553 HZ3 . LYS A 33 ? 25.16600 -3.46700 -22.73800 1.000 26.81884 H ? A ? 33 1
   ATOM 554 N . PHE A 34 ? 26.47000 -3.46600 -15.83600 1.000 11.23547 N ? A ? 34 1
   ATOM 555 CA . PHE A 34 ? 27.15200 -4.69600 -15.47800 1.000 9.62509 C ? A ? 34 1
   ATOM 556 C . PHE A 34 ? 26.46400 -5.48700 -14.38600 1.000 12.75827 C ? A ? 34 1
   ATOM 557 O . PHE A 34 ? 26.76600 -6.67800 -14.20900 1.000 14.46416 O ? A ? 34 1
   ATOM 558 CB . PHE A 34 ? 28.62100 -4.41900 -15.12600 1.000 11.32481 C ? A ? 34 1
   ATOM 559 CG . PHE A 34 ? 29.41600 -3.95000 -16.29700 1.000 12.11097 C ? A ? 34 1
   ATOM 560 CD1 . PHE A 34 ? 29.40700 -4.63800 -17.51700 1.000 12.73052 C ? A ? 34 1
   ATOM 561 CD2 . PHE A 34 ? 30.13300 -2.78900 -16.21500 1.000 14.07048 C ? A ? 34 1
   ATOM 562 CE1 . PHE A 34 ? 30.15100 -4.16300 -18.59800 1.000 12.21790 C ? A ? 34 1
   ATOM 563 CE2 . PHE A 34 ? 30.89300 -2.31400 -17.30500 1.000 14.04608 C ? A ? 34 1
   ATOM 564 CZ . PHE A 34 ? 30.89100 -3.01200 -18.49800 1.000 12.77485 C ? A ? 34 1
   ATOM 565 H . PHE A 34 ? 26.68800 -2.76800 -15.38300 1.000 13.63233 H ? A ? 34 1
   ATOM 566 HA . PHE A 34 ? 27.15700 -5.27000 -16.25900 1.000 11.69988 H ? A ? 34 1
   ATOM 567 HB2 . PHE A 34 ? 28.65800 -3.73100 -14.44300 1.000 13.73954 H ? A ? 34 1
   ATOM 568 HB3 . PHE A 34 ? 29.02600 -5.23600 -14.79600 1.000 13.73954 H ? A ? 34 1
   ATOM 569 HD1 . PHE A 34 ? 28.91900 -5.42500 -17.60100 1.000 15.42639 H ? A ? 34 1
   ATOM 570 HD2 . PHE A 34 ? 30.14600 -2.31900 -15.41300 1.000 17.03434 H ? A ? 34 1
   ATOM 571 HE1 . PHE A 34 ? 30.14800 -4.63600 -19.39800 1.000 14.81124 H ? A ? 34 1
   ATOM 572 HE2 . PHE A 34 ? 31.38400 -1.52800 -17.22500 1.000 17.00506 H ? A ? 34 1
   ATOM 573 HZ . PHE A 34 ? 31.38000 -2.70200 -19.22600 1.000 15.47959 H ? A ? 34 1
   ATOM 574 N . GLU A 35 ? 25.60100 -4.85900 -13.61200 1.000 12.72154 N ? A ? 35 1
   ATOM 575 CA . GLU A 35 ? 24.81000 -5.64800 -12.67800 1.000 11.96180 C ? A ? 35 1
   ATOM 576 C . GLU A 35 ? 23.68700 -6.41700 -13.38900 1.000 13.35258 C ? A ? 35 1
   ATOM 577 O . GLU A 35 ? 23.41500 -7.57900 -13.05400 1.000 12.69268 O ? A ? 35 1
   ATOM 578 CB . GLU A 35 ? 24.20900 -4.72400 -11.61500 1.000 11.95188 C ? A ? 35 1
   ATOM 579 CG . GLU A 35 ? 25.21000 -4.13500 -10.61300 1.000 12.83013 C ? A ? 35 1
   ATOM 580 CD . GLU A 35 ? 25.90100 -5.17700 -9.72500 1.000 13.81636 C ? A ? 35 1
   ATOM 581 OE1 . GLU A 35 ? 25.47900 -6.34800 -9.74700 1.000 13.61927 O ? A ? 35 1
   ATOM 582 OE2 . GLU A 35 ? 26.88800 -4.82500 -9.04500 1.000 13.62642 O ? A ? 35 1
   ATOM 583 H . GLU A 35 ? 25.45400 -4.01200 -13.60200 1.000 15.41562 H ? A ? 35 1
   ATOM 584 HA . GLU A 35 ? 25.38400 -6.29100 -12.23300 1.000 14.50393 H ? A ? 35 1
   ATOM 585 HB2 . GLU A 35 ? 23.77500 -3.98100 -12.06400 1.000 14.49202 H ? A ? 35 1
   ATOM 586 HB3 . GLU A 35 ? 23.55100 -5.22600 -11.10900 1.000 14.49202 H ? A ? 35 1
   ATOM 587 HG2 . GLU A 35 ? 25.90100 -3.66400 -11.10300 1.000 15.54592 H ? A ? 35 1
   ATOM 588 HG3 . GLU A 35 ? 24.74100 -3.51600 -10.03200 1.000 15.54592 H ? A ? 35 1
   ATOM 589 N . SER A 36 ? 22.95400 -5.77400 -14.32000 1.000 13.09688 N ? A ? 36 1
   ATOM 590 CA . SER A 36 ? 21.70500 -6.33900 -14.82200 1.000 14.22919 C ? A ? 36 1
   ATOM 591 C . SER A 36 ? 21.60200 -6.33700 -16.33800 1.000 14.88038 C ? A ? 36 1
   ATOM 592 O . SER A 36 ? 20.58100 -6.81700 -16.86400 1.000 14.57199 O ? A ? 36 1
   ATOM 593 CB . SER A 36 ? 20.51200 -5.53100 -14.29700 1.000 13.20076 C ? A ? 36 1
   ATOM 594 OG . SER A 36 ? 20.50700 -4.24300 -14.88700 1.000 12.94880 O ? A ? 36 1
   ATOM 595 H . SER A 36 ? 23.16400 -5.01600 -14.66800 1.000 15.86602 H ? A ? 36 1
   ATOM 596 HA . SER A 36 ? 21.61200 -7.25400 -14.51400 1.000 17.22480 H ? A ? 36 1
   ATOM 597 HB2 . SER A 36 ? 19.68900 -5.99100 -14.52700 1.000 15.99067 H ? A ? 36 1
   ATOM 598 HB3 . SER A 36 ? 20.58700 -5.44100 -13.33400 1.000 15.99067 H ? A ? 36 1
   ATOM 599 HG . SER A 36 ? 21.21700 -3.83700 -14.69700 1.000 15.68833 H ? A ? 36 1
   ATOM 600 N . ASN A 37 ? 22.61000 -5.78800 -17.04200 1.000 14.78143 N ? A ? 37 1
   ATOM 601 CA . ASN A 37 ? 22.52300 -5.57300 -18.47100 1.000 15.30552 C ? A ? 37 1
   ATOM 602 C . ASN A 37 ? 21.28500 -4.75500 -18.82300 1.000 14.88263 C ? A ? 37 1
   ATOM 603 O . ASN A 37 ? 20.68300 -4.94400 -19.87700 1.000 15.65282 O ? A ? 37 1
   ATOM 604 CB . ASN A 37 ? 22.68000 -6.84800 -19.31800 1.000 17.88932 C ? A ? 37 1
   ATOM 605 CG . ASN A 37 ? 23.04300 -6.52900 -20.77800 1.000 19.94078 C ? A ? 37 1
   ATOM 606 OD1 . ASN A 37 ? 23.53700 -5.46100 -21.06400 1.000 19.93704 O ? A ? 37 1
   ATOM 607 ND2 . ASN A 37 ? 22.80800 -7.46900 -21.68600 1.000 21.74233 N ? A ? 37 1
   ATOM 608 H . ASN A 37 ? 23.35600 -5.53400 -16.69900 1.000 17.88748 H ? A ? 37 1
   ATOM 609 HA . ASN A 37 ? 23.27700 -5.01200 -18.70900 1.000 18.51638 H ? A ? 37 1
   ATOM 610 HB2 . ASN A 37 ? 23.38800 -7.39400 -18.94300 1.000 21.61694 H ? A ? 37 1
   ATOM 611 HB3 . ASN A 37 ? 21.84300 -7.33800 -19.31500 1.000 21.61694 H ? A ? 37 1
   ATOM 612 HD21 . ASN A 37 ? 23.00000 -7.32600 -22.51200 1.000 26.24056 H ? A ? 37 1
   ATOM 613 HD22 . ASN A 37 ? 22.45800 -8.21800 -21.44900 1.000 26.24056 H ? A ? 37 1
   ATOM 614 N . PHE A 38 ? 20.93600 -3.81600 -17.93100 1.000 13.74459 N ? A ? 38 1
   ATOM 615 CA . PHE A 38 ? 19.84100 -2.86000 -18.05000 1.000 13.28524 C ? A ? 38 1
   ATOM 616 C . PHE A 38 ? 18.46900 -3.49400 -17.94400 1.000 14.84048 C ? A ? 38 1
   ATOM 617 O . PHE A 38 ? 17.47800 -2.85300 -18.29700 1.000 15.08525 O ? A ? 38 1
   ATOM 618 CB . PHE A 38 ? 19.89600 -2.07800 -19.35600 1.000 12.32865 C ? A ? 38 1
   ATOM 619 CG . PHE A 38 ? 21.12100 -1.21100 -19.51200 1.000 13.67568 C ? A ? 38 1
   ATOM 620 CD1 . PHE A 38 ? 21.71000 -0.57500 -18.42400 1.000 13.35472 C ? A ? 38 1
   ATOM 621 CD2 . PHE A 38 ? 21.65700 -1.02900 -20.76500 1.000 14.96642 C ? A ? 38 1
   ATOM 622 CE1 . PHE A 38 ? 22.81800 0.26900 -18.61100 1.000 13.57255 C ? A ? 38 1
   ATOM 623 CE2 . PHE A 38 ? 22.74100 -0.19800 -20.96300 1.000 13.77525 C ? A ? 38 1
   ATOM 624 CZ . PHE A 38 ? 23.34800 0.43100 -19.87200 1.000 12.93140 C ? A ? 38 1
   ATOM 625 H . PHE A 38 ? 21.36200 -3.71400 -17.19100 1.000 16.64328 H ? A ? 38 1
   ATOM 626 HA . PHE A 38 ? 19.91200 -2.22400 -17.32100 1.000 16.09205 H ? A ? 38 1
   ATOM 627 HB2 . PHE A 38 ? 19.87900 -2.70200 -20.09800 1.000 14.94415 H ? A ? 38 1
   ATOM 628 HB3 . PHE A 38 ? 19.12200 -1.49600 -19.40200 1.000 14.94415 H ? A ? 38 1
   ATOM 629 HD1 . PHE A 38 ? 21.35000 -0.68300 -17.57300 1.000 16.17543 H ? A ? 38 1
   ATOM 630 HD2 . PHE A 38 ? 21.25800 -1.44100 -21.49700 1.000 18.10947 H ? A ? 38 1
   ATOM 631 HE1 . PHE A 38 ? 23.21600 0.68600 -17.88100 1.000 16.43683 H ? A ? 38 1
   ATOM 632 HE2 . PHE A 38 ? 23.09700 -0.09400 -21.81600 1.000 16.68006 H ? A ? 38 1
   ATOM 633 HZ . PHE A 38 ? 24.08800 0.97900 -20.00100 1.000 15.66744 H ? A ? 38 1
   ATOM 634 N . ASN A 39 ? 18.38700 -4.73500 -17.46700 1.000 13.96762 N ? A ? 39 1
   ATOM 635 CA . ASN A 39 ? 17.12500 -5.47100 -17.37600 1.000 13.35416 C ? A ? 39 1
   ATOM 636 C . ASN A 39 ? 16.54600 -5.28200 -15.97300 1.000 13.48625 C ? A ? 39 1
   ATOM 637 O . ASN A 39 ? 17.09500 -5.80600 -14.99400 1.000 12.82826 O ? A ? 39 1
   ATOM 638 CB . ASN A 39 ? 17.36700 -6.94400 -17.69100 1.000 13.24998 C ? A ? 39 1
   ATOM 639 CG . ASN A 39 ? 16.05600 -7.74400 -17.79400 1.000 13.92478 C ? A ? 39 1
   ATOM 640 OD1 . ASN A 39 ? 14.98200 -7.27100 -17.39900 1.000 13.64813 O ? A ? 39 1
   ATOM 641 ND2 . ASN A 39 ? 16.13400 -8.93200 -18.34900 1.000 15.74978 N ? A ? 39 1
   ATOM 642 H . ASN A 39 ? 19.06400 -5.18300 -17.18300 1.000 16.91091 H ? A ? 39 1
   ATOM 643 HA . ASN A 39 ? 16.49400 -5.11700 -18.02200 1.000 16.17476 H ? A ? 39 1
   ATOM 644 HB2 . ASN A 39 ? 17.83100 -7.01500 -18.54000 1.000 16.04974 H ? A ? 39 1
   ATOM 645 HB3 . ASN A 39 ? 17.90400 -7.33500 -16.98400 1.000 16.04974 H ? A ? 39 1
   ATOM 646 HD21 . ASN A 39 ? 15.42700 -9.41500 -18.43100 1.000 19.04951 H ? A ? 39 1
   ATOM 647 HD22 . ASN A 39 ? 16.89400 -9.23100 -18.61900 1.000 19.04951 H ? A ? 39 1
   ATOM 648 N . THR A 40 ? 15.39500 -4.58300 -15.86400 1.000 13.49130 N ? A ? 40 1
   ATOM 649 CA . THR A 40 ? 14.85200 -4.38400 -14.53300 1.000 13.86644 C ? A ? 40 1
   ATOM 650 C . THR A 40 ? 14.40600 -5.70000 -13.88600 1.000 13.00526 C ? A ? 40 1
   ATOM 651 O . THR A 40 ? 14.26100 -5.75800 -12.65400 1.000 14.31280 O ? A ? 40 1
   ATOM 652 CB . THR A 40 ? 13.65200 -3.45100 -14.58500 1.000 16.26651 C ? A ? 40 1
   ATOM 653 OG1 . THR A 40 ? 12.55700 -4.13000 -15.23400 1.000 18.09676 O ? A ? 40 1
   ATOM 654 CG2 . THR A 40 ? 14.00600 -2.13700 -15.28600 1.000 16.32818 C ? A ? 40 1
   ATOM 655 H . THR A 40 ? 14.94400 -4.24100 -16.51200 1.000 16.33933 H ? A ? 40 1
   ATOM 656 HA . THR A 40 ? 15.52900 -3.98000 -13.96800 1.000 16.78949 H ? A ? 40 1
   ATOM 657 HB . THR A 40 ? 13.38800 -3.23600 -13.67700 1.000 19.66958 H ? A ? 40 1
   ATOM 658 HG1 . THR A 40 ? 12.23200 -4.71100 -14.72200 1.000 21.86588 H ? A ? 40 1
   ATOM 659 HG21 . THR A 40 ? 13.26900 -1.51100 -15.20600 1.000 19.74358 H ? A ? 40 1
   ATOM 660 HG22 . THR A 40 ? 14.79600 -1.74800 -14.87900 1.000 19.74358 H ? A ? 40 1
   ATOM 661 HG23 . THR A 40 ? 14.18300 -2.29600 -16.22600 1.000 19.74358 H ? A ? 40 1
   ATOM 662 N . GLN A 41 ? 14.16300 -6.73900 -14.68100 1.000 12.81251 N ? A ? 41 1
   ATOM 663 CA . GLN A 41 ? 13.66300 -8.00400 -14.15000 1.000 13.59355 C ? A ? 41 1
   ATOM 664 C . GLN A 41 ? 14.76500 -8.97700 -13.77200 1.000 14.39495 C ? A ? 41 1
   ATOM 665 O . GLN A 41 ? 14.47100 -10.11500 -13.37900 1.000 17.78846 O ? A ? 41 1
   ATOM 666 CB . GLN A 41 ? 12.68400 -8.66800 -15.12800 1.000 13.29741 C ? A ? 41 1
   ATOM 667 CG . GLN A 41 ? 11.47600 -7.80300 -15.39800 1.000 14.27580 C ? A ? 41 1
   ATOM 668 CD . GLN A 41 ? 10.40200 -8.58400 -16.11500 1.000 15.41918 C ? A ? 41 1
   ATOM 669 OE1 . GLN A 41 ? 10.26500 -8.51700 -17.34500 1.000 16.50870 O ? A ? 41 1
   ATOM 670 NE2 . GLN A 41 ? 9.66700 -9.35700 -15.36200 1.000 15.89487 N ? A ? 41 1
   ATOM 671 H . GLN A 41 ? 14.27900 -6.73800 -15.53300 1.000 15.52478 H ? A ? 41 1
   ATOM 672 HA . GLN A 41 ? 13.16500 -7.81300 -13.34000 1.000 16.46203 H ? A ? 41 1
   ATOM 673 HB2 . GLN A 41 ? 13.13600 -8.82700 -15.97100 1.000 16.10665 H ? A ? 41 1
   ATOM 674 HB3 . GLN A 41 ? 12.37600 -9.50700 -14.75000 1.000 16.10665 H ? A ? 41 1
   ATOM 675 HG2 . GLN A 41 ? 11.11300 -7.48600 -14.55600 1.000 17.28072 H ? A ? 41 1
   ATOM 676 HG3 . GLN A 41 ? 11.73500 -7.05400 -15.95800 1.000 17.28072 H ? A ? 41 1
   ATOM 677 HE21 . GLN A 41 ? 9.80000 -9.38400 -14.51300 1.000 19.22361 H ? A ? 41 1
   ATOM 678 HE22 . GLN A 41 ? 9.04500 -9.83000 -15.71900 1.000 19.22361 H ? A ? 41 1
   ATOM 679 N . ALA A 42 ? 16.01600 -8.56200 -13.87000 1.000 14.32305 N ? A ? 42 1
   ATOM 680 CA . ALA A 42 ? 17.11200 -9.46700 -13.55200 1.000 13.92379 C ? A ? 42 1
   ATOM 681 C . ALA A 42 ? 17.05300 -9.93600 -12.09600 1.000 12.93693 C ? A ? 42 1
   ATOM 682 O . ALA A 42 ? 16.83100 -9.14200 -11.17700 1.000 11.78871 O ? A ? 42 1
   ATOM 683 CB . ALA A 42 ? 18.43900 -8.74600 -13.77600 1.000 14.61926 C ? A ? 42 1
   ATOM 684 H . ALA A 42 ? 16.25900 -7.77400 -14.11400 1.000 17.33743 H ? A ? 42 1
   ATOM 685 HA . ALA A 42 ? 17.07600 -10.24300 -14.13200 1.000 16.85832 H ? A ? 42 1
   ATOM 686 HB1 . ALA A 42 ? 19.16700 -9.35100 -13.56300 1.000 17.69287 H ? A ? 42 1
   ATOM 687 HB2 . ALA A 42 ? 18.49600 -8.47200 -14.70500 1.000 17.69287 H ? A ? 42 1
   ATOM 688 HB3 . ALA A 42 ? 18.47600 -7.96800 -13.19900 1.000 17.69287 H ? A ? 42 1
   ATOM 689 N . THR A 43 ? 17.29100 -11.23700 -11.88700 1.000 12.70051 N ? A ? 43 1
   ATOM 690 CA . THR A 43 ? 17.44300 -11.79900 -10.54800 1.000 14.46544 C ? A ? 43 1
   ATOM 691 C . THR A 43 ? 18.62500 -12.75400 -10.54000 1.000 14.53505 C ? A ? 43 1
   ATOM 692 O . THR A 43 ? 18.90000 -13.43200 -11.53600 1.000 16.65807 O ? A ? 43 1
   ATOM 693 CB . THR A 43 ? 16.20300 -12.56600 -10.06200 1.000 14.47256 C ? A ? 43 1
   ATOM 694 OG1 . THR A 43 ? 15.94600 -13.65900 -10.95800 1.000 15.36737 O ? A ? 43 1
   ATOM 695 CG2 . THR A 43 ? 14.96700 -11.63300 -9.97500 1.000 13.33182 C ? A ? 43 1
   ATOM 696 H . THR A 43 ? 17.36500 -11.81700 -12.51500 1.000 15.39037 H ? A ? 43 1
   ATOM 697 HA . THR A 43 ? 17.62400 -11.08300 -9.92100 1.000 17.50829 H ? A ? 43 1
   ATOM 698 HB . THR A 43 ? 16.37600 -12.91800 -9.17500 1.000 17.51684 H ? A ? 43 1
   ATOM 699 HG1 . THR A 43 ? 15.87200 -13.37400 -11.74400 1.000 18.59061 H ? A ? 43 1
   ATOM 700 HG21 . THR A 43 ? 14.19600 -12.13300 -9.66600 1.000 16.14795 H ? A ? 43 1
   ATOM 701 HG22 . THR A 43 ? 15.14200 -10.90800 -9.35500 1.000 16.14795 H ? A ? 43 1
   ATOM 702 HG23 . THR A 43 ? 14.77100 -11.26000 -10.84900 1.000 16.14795 H ? A ? 43 1
   ATOM 703 N A ASN A 44 ? 19.30100 -12.80900 -9.39300 0.520 13.70896 N ? A ? 44 1
   ATOM 704 CA A ASN A 44 ? 20.46100 -13.66900 -9.19300 0.520 13.78642 C ? A ? 44 1
   ATOM 705 C A ASN A 44 ? 20.34100 -14.27400 -7.80600 0.520 12.49706 C ? A ? 44 1
   ATOM 706 O A ASN A 44 ? 20.22100 -13.54800 -6.81300 0.520 12.82797 O ? A ? 44 1
   ATOM 707 CB A ASN A 44 ? 21.76600 -12.87100 -9.30900 0.520 16.53827 C ? A ? 44 1
   ATOM 708 CG A ASN A 44 ? 23.00300 -13.74200 -9.17600 0.520 18.51589 C ? A ? 44 1
   ATOM 709 OD1 A ASN A 44 ? 23.67600 -13.75100 -8.13900 0.520 20.36395 O ? A ? 44 1
   ATOM 710 ND2 A ASN A 44 ? 23.31000 -14.47800 -10.22900 0.520 19.55040 N ? A ? 44 1
   ATOM 711 H A ASN A 44 ? 19.09900 -12.34300 -8.69900 0.520 16.60052 H ? A ? 44 1
   ATOM 712 HA A ASN A 44 ? 20.46600 -14.38200 -9.85100 0.520 16.69347 H ? A ? 44 1
   ATOM 713 HB2 A ASN A 44 ? 21.79600 -12.43700 -10.17600 0.520 19.99569 H ? A ? 44 1
   ATOM 714 HB3 A ASN A 44 ? 21.79500 -12.20700 -8.60500 0.520 19.99569 H ? A ? 44 1
   ATOM 715 HD21 A ASN A 44 ? 24.00100 -14.99000 -10.20900 0.520 23.61025 H ? A ? 44 1
   ATOM 716 HD22 A ASN A 44 ? 22.81900 -14.44600 -10.93400 0.520 23.61025 H ? A ? 44 1
   ATOM 717 N B ASN A 44 ? 19.29600 -12.87500 -9.40000 0.480 12.11139 N ? A ? 44 1
   ATOM 718 CA B ASN A 44 ? 20.38300 -13.85100 -9.32300 0.480 10.55978 C ? A ? 44 1
   ATOM 719 C B ASN A 44 ? 20.51400 -14.39400 -7.90900 0.480 9.96666 C ? A ? 44 1
   ATOM 720 O B ASN A 44 ? 20.77200 -13.64600 -6.95700 0.480 11.59863 O ? A ? 44 1
   ATOM 721 CB B ASN A 44 ? 21.70700 -13.30100 -9.87000 0.480 13.34830 C ? A ? 44 1
   ATOM 722 CG B ASN A 44 ? 21.68500 -13.15300 -11.39900 0.480 14.82218 C ? A ? 44 1
   ATOM 723 OD1 B ASN A 44 ? 21.82700 -14.15300 -12.14300 0.480 15.83284 O ? A ? 44 1
   ATOM 724 ND2 B ASN A 44 ? 21.40700 -11.91500 -11.87300 0.480 15.26546 N ? A ? 44 1
   ATOM 725 H B ASN A 44 ? 19.15200 -12.42500 -8.68200 0.480 14.68343 H ? A ? 44 1
   ATOM 726 HA B ASN A 44 ? 20.14500 -14.60500 -9.88400 0.480 12.82150 H ? A ? 44 1
   ATOM 727 HB2 B ASN A 44 ? 21.87200 -12.42600 -9.48400 0.480 16.16773 H ? A ? 44 1
   ATOM 728 HB3 B ASN A 44 ? 22.42500 -13.91000 -9.63600 0.480 16.16773 H ? A ? 44 1
   ATOM 729 HD21 B ASN A 44 ? 21.37400 -11.77700 -12.72100 0.480 18.46832 H ? A ? 44 1
   ATOM 730 HD22 B ASN A 44 ? 21.30000 -11.26000 -11.32600 0.480 18.46832 H ? A ? 44 1
   ATOM 731 N A ARG A 45 ? 20.37500 -15.61400 -7.77500 0.520 14.67311 N ? A ? 45 1
   ATOM 732 CA A ARG A 45 ? 20.38400 -16.31200 -6.47200 0.520 16.27263 C ? A ? 45 1
   ATOM 733 C A ARG A 45 ? 21.83700 -16.53000 -6.05700 0.520 16.51192 C ? A ? 45 1
   ATOM 734 O A ARG A 45 ? 22.58800 -17.14600 -6.83600 0.520 17.42329 O ? A ? 45 1
   ATOM 735 CB A ARG A 45 ? 19.57500 -17.62000 -6.52700 0.520 17.67740 C ? A ? 45 1
   ATOM 736 CG A ARG A 45 ? 19.31400 -18.23500 -5.15500 0.520 19.75785 C ? A ? 45 1
   ATOM 737 CD A ARG A 45 ? 17.88800 -17.99900 -4.69900 0.520 20.85146 C ? A ? 45 1
   ATOM 738 NE A ARG A 45 ? 17.60200 -18.12200 -3.27400 0.520 22.21976 N ? A ? 45 1
   ATOM 739 CZ A ARG A 45 ? 16.80800 -19.04800 -2.74200 0.520 22.49443 C ? A ? 45 1
   ATOM 740 NH1 A ARG A 45 ? 16.24100 -19.95500 -3.52000 0.520 22.27654 N ? A ? 45 1
   ATOM 741 NH2 A ARG A 45 ? 16.58300 -19.06400 -1.44000 0.520 22.99365 N ? A ? 45 1
   ATOM 742 H A ARG A 45 ? 20.39300 -16.12800 -8.46400 0.520 17.75749 H ? A ? 45 1
   ATOM 743 HA A ARG A 45 ? 19.97000 -15.74000 -5.80700 0.520 19.67693 H ? A ? 45 1
   ATOM 744 HB2 A ARG A 45 ? 18.71700 -17.44100 -6.94200 0.520 21.36264 H ? A ? 45 1
   ATOM 745 HB3 A ARG A 45 ? 20.06600 -18.26900 -7.05400 0.520 21.36264 H ? A ? 45 1
   ATOM 746 HG2 A ARG A 45 ? 19.46400 -19.19200 -5.20000 0.520 23.85918 H ? A ? 45 1
   ATOM 747 HG3 A ARG A 45 ? 19.91100 -17.83300 -4.50500 0.520 23.85918 H ? A ? 45 1
   ATOM 748 HD2 A ARG A 45 ? 17.66800 -17.08700 -4.93900 0.520 25.17152 H ? A ? 45 1
   ATOM 749 HD3 A ARG A 45 ? 17.31300 -18.59200 -5.19900 0.520 25.17152 H ? A ? 45 1
   ATOM 750 HE A ARG A 45 ? 17.97200 -17.55700 -2.74100 0.520 26.81348 H ? A ? 45 1
   ATOM 751 HH11 A ARG A 45 ? 16.37400 -19.96200 -4.36600 0.520 26.88161 H ? A ? 45 1
   ATOM 752 HH12 A ARG A 45 ? 15.73000 -20.55100 -3.16900 0.520 26.88161 H ? A ? 45 1
   ATOM 753 HH21 A ARG A 45 ? 16.95100 -18.47500 -0.93300 0.520 27.74215 H ? A ? 45 1
   ATOM 754 HH22 A ARG A 45 ? 16.07000 -19.66500 -1.10000 0.520 27.74215 H ? A ? 45 1
   ATOM 755 N B ARG A 45 ? 20.32400 -15.70400 -7.77400 0.480 12.25087 N ? A ? 45 1
   ATOM 756 CA B ARG A 45 ? 20.38800 -16.33600 -6.47200 0.480 14.10466 C ? A ? 45 1
   ATOM 757 C B ARG A 45 ? 21.84700 -16.52500 -6.07500 0.480 15.25064 C ? A ? 45 1
   ATOM 758 O B ARG A 45 ? 22.65700 -17.03800 -6.85800 0.480 15.81666 O ? A ? 45 1
   ATOM 759 CB B ARG A 45 ? 19.65400 -17.67500 -6.55300 0.480 14.74728 C ? A ? 45 1
   ATOM 760 CG B ARG A 45 ? 19.62700 -18.54500 -5.29800 0.480 15.91180 C ? A ? 45 1
   ATOM 761 CD B ARG A 45 ? 18.86200 -17.89700 -4.15500 0.480 15.65217 C ? A ? 45 1
   ATOM 762 NE B ARG A 45 ? 17.57000 -17.32000 -4.54300 0.480 16.39004 N ? A ? 45 1
   ATOM 763 CZ B ARG A 45 ? 16.52700 -18.01300 -4.97800 0.480 16.62744 C ? A ? 45 1
   ATOM 764 NH1 B ARG A 45 ? 16.56800 -19.33300 -5.08400 0.480 18.15214 N ? A ? 45 1
   ATOM 765 NH2 B ARG A 45 ? 15.40500 -17.36300 -5.28400 0.480 16.04449 N ? A ? 45 1
   ATOM 766 H B ARG A 45 ? 20.15700 -16.24400 -8.42300 0.480 14.85082 H ? A ? 45 1
   ATOM 767 HA B ARG A 45 ? 19.95100 -15.77700 -5.81100 0.480 17.07536 H ? A ? 45 1
   ATOM 768 HB2 B ARG A 45 ? 18.73300 -17.49900 -6.80100 0.480 17.84650 H ? A ? 45 1
   ATOM 769 HB3 B ARG A 45 ? 20.07300 -18.20200 -7.25100 0.480 17.84650 H ? A ? 45 1
   ATOM 770 HG2 B ARG A 45 ? 19.20100 -19.39000 -5.50800 0.480 19.24392 H ? A ? 45 1
   ATOM 771 HG3 B ARG A 45 ? 20.53700 -18.69900 -5.00000 0.480 19.24392 H ? A ? 45 1
   ATOM 772 HD2 B ARG A 45 ? 18.69300 -18.56800 -3.47500 0.480 18.93237 H ? A ? 45 1
   ATOM 773 HD3 B ARG A 45 ? 19.40400 -17.18500 -3.78400 0.480 18.93237 H ? A ? 45 1
   ATOM 774 HE B ARG A 45 ? 17.51600 -16.46300 -4.57800 0.480 19.81781 H ? A ? 45 1
   ATOM 775 HH11 B ARG A 45 ? 17.28500 -19.76100 -4.88400 0.480 21.93233 H ? A ? 45 1
   ATOM 776 HH12 B ARG A 45 ? 15.87700 -19.76200 -5.36400 0.480 21.93233 H ? A ? 45 1
   ATOM 777 HH21 B ARG A 45 ? 15.37200 -16.50700 -5.21400 0.480 19.40315 H ? A ? 45 1
   ATOM 778 HH22 B ARG A 45 ? 14.71900 -17.79900 -5.56400 0.480 19.40315 H ? A ? 45 1
   ATOM 779 N . ASN A 46 ? 22.17700 -16.09100 -4.86500 1.000 16.21983 N ? A ? 46 1
   ATOM 780 CA . ASN A 46 ? 23.51800 -16.20800 -4.31600 1.000 18.37315 C ? A ? 46 1
   ATOM 781 C . ASN A 46 ? 23.66000 -17.51500 -3.55500 1.000 20.81527 C ? A ? 46 1
   ATOM 782 O . ASN A 46 ? 22.67500 -18.09900 -3.10000 1.000 22.53654 O ? A ? 46 1
   ATOM 783 CB . ASN A 46 ? 23.70700 -15.02600 -3.37500 1.000 19.18892 C ? A ? 46 1
   ATOM 784 CG . ASN A 46 ? 23.55100 -13.70400 -4.09200 1.000 21.59778 C ? A ? 46 1
   ATOM 785 OD1 . ASN A 46 ? 22.90400 -12.77800 -3.59700 1.000 24.28322 O ? A ? 46 1
   ATOM 786 ND2 . ASN A 46 ? 24.21100 -13.58300 -5.23700 1.000 22.56310 N ? A ? 46 1
   ATOM 787 HA . ASN A 46 ? 24.18100 -16.17400 -5.02300 1.000 22.19755 H ? A ? 46 1
   ATOM 788 HB2 . ASN A 46 ? 23.04100 -15.06900 -2.67100 1.000 23.17647 H ? A ? 46 1
   ATOM 789 HB3 . ASN A 46 ? 24.59900 -15.06100 -2.99500 1.000 23.17647 H ? A ? 46 1
   ATOM 790 HD21 . ASN A 46 ? 24.16300 -12.85000 -5.68400 1.000 27.22548 H ? A ? 46 1
   ATOM 791 HD22 . ASN A 46 ? 24.66400 -14.24400 -5.54700 1.000 27.22548 H ? A ? 46 1
   ATOM 792 H A ASN A 46 ? 21.62700 -15.70400 -4.32900 0.520 19.61356 H ? A ? 46 1
   ATOM 793 H B ASN A 46 ? 21.62200 -15.71300 -4.32800 0.480 19.61356 H ? A ? 46 1
   ATOM 794 N . THR A 47 ? 24.90000 -18.00100 -3.44600 1.000 23.99512 N ? A ? 47 1
   ATOM 795 CA . THR A 47 ? 25.09100 -19.29400 -2.80500 1.000 27.65297 C ? A ? 47 1
   ATOM 796 C . THR A 47 ? 24.62900 -19.29900 -1.34800 1.000 27.88633 C ? A ? 47 1
   ATOM 797 O . THR A 47 ? 24.30800 -20.36900 -0.81400 1.000 30.22026 O ? A ? 47 1
   ATOM 798 CB . THR A 47 ? 26.53500 -19.78600 -2.97000 1.000 31.80161 C ? A ? 47 1
   ATOM 799 OG1 . THR A 47 ? 26.64400 -21.10600 -2.43100 1.000 33.88926 O ? A ? 47 1
   ATOM 800 CG2 . THR A 47 ? 27.50900 -18.87000 -2.25900 1.000 32.68367 C ? A ? 47 1
   ATOM 801 H . THR A 47 ? 25.61700 -17.61600 -3.72500 1.000 28.94391 H ? A ? 47 1
   ATOM 802 HA . THR A 47 ? 24.53000 -19.93300 -3.27100 1.000 33.33333 H ? A ? 47 1
   ATOM 803 HB . THR A 47 ? 26.76400 -19.80300 -3.91300 1.000 38.31169 H ? A ? 47 1
   ATOM 804 HG1 . THR A 47 ? 27.43100 -21.38700 -2.51600 1.000 40.81688 H ? A ? 47 1
   ATOM 805 HG21 . THR A 47 ? 28.41900 -19.16500 -2.42100 1.000 39.37017 H ? A ? 47 1
   ATOM 806 HG22 . THR A 47 ? 27.41000 -17.96200 -2.58600 1.000 39.37017 H ? A ? 47 1
   ATOM 807 HG23 . THR A 47 ? 27.34000 -18.88100 -1.30400 1.000 39.37017 H ? A ? 47 1
   ATOM 808 N . ASP A 48 ? 24.55600 -18.13200 -0.70700 1.000 25.28933 N ? A ? 48 1
   ATOM 809 CA . ASP A 48 ? 24.10400 -18.02800 0.67700 1.000 25.11038 C ? A ? 48 1
   ATOM 810 C . ASP A 48 ? 22.58700 -18.01200 0.82400 1.000 24.87788 C ? A ? 48 1
   ATOM 811 O . ASP A 48 ? 22.09100 -17.85500 1.94700 1.000 25.40018 O ? A ? 48 1
   ATOM 812 CB . ASP A 48 ? 24.75700 -16.82000 1.37300 1.000 24.78490 C ? A ? 48 1
   ATOM 813 CG . ASP A 48 ? 24.19500 -15.47100 0.90500 1.000 25.89861 C ? A ? 48 1
   ATOM 814 OD1 . ASP A 48 ? 23.32300 -15.42500 0.00500 1.000 25.20749 O ? A ? 48 1
   ATOM 815 OD2 . ASP A 48 ? 24.63200 -14.44100 1.46200 1.000 27.41941 O ? A ? 48 1
   ATOM 816 H . ASP A 48 ? 24.76700 -17.37600 -1.05900 1.000 30.49697 H ? A ? 48 1
   ATOM 817 HA . ASP A 48 ? 24.41700 -18.81800 1.14600 1.000 30.28222 H ? A ? 48 1
   ATOM 818 HB2 . ASP A 48 ? 24.60700 -16.89000 2.32900 1.000 29.89165 H ? A ? 48 1
   ATOM 819 HB3 . ASP A 48 ? 25.70900 -16.82700 1.18700 1.000 29.89165 H ? A ? 48 1
   ATOM 820 N . GLY A 49 ? 21.84100 -18.19200 -0.26300 1.000 23.95582 N ? A ? 49 1
   ATOM 821 CA . GLY A 49 ? 20.40200 -18.18700 -0.20500 1.000 22.57208 C ? A ? 49 1
   ATOM 822 C . GLY A 49 ? 19.75800 -16.83800 -0.40800 1.000 19.45242 C ? A ? 49 1
   ATOM 823 O . GLY A 49 ? 18.56300 -16.78600 -0.70000 1.000 18.68437 O ? A ? 49 1
   ATOM 824 H . GLY A 49 ? 22.15700 -18.32000 -1.05200 1.000 28.89674 H ? A ? 49 1
   ATOM 825 HA2 . GLY A 49 ? 20.05900 -18.78600 -0.88700 1.000 27.23626 H ? A ? 49 1
   ATOM 826 HA3 . GLY A 49 ? 20.12000 -18.52600 0.65900 1.000 27.23626 H ? A ? 49 1
   ATOM 827 N . SER A 50 ? 20.50400 -15.74300 -0.29500 1.000 17.01736 N ? A ? 50 1
   ATOM 828 CA . SER A 50 ? 19.90100 -14.47800 -0.65000 1.000 15.80138 C ? A ? 50 1
   ATOM 829 C . SER A 50 ? 19.77900 -14.37800 -2.16800 1.000 13.29104 C ? A ? 50 1
   ATOM 830 O . SER A 50 ? 20.37400 -15.18500 -2.91700 1.000 13.23461 O ? A ? 50 1
   ATOM 831 CB . SER A 50 ? 20.73700 -13.31200 -0.12700 1.000 16.76092 C ? A ? 50 1
   ATOM 832 OG . SER A 50 ? 21.96900 -13.15200 -0.82700 1.000 17.95147 O ? A ? 50 1
   ATOM 833 H . SER A 50 ? 21.32100 -15.70900 -0.02800 1.000 20.57060 H ? A ? 50 1
   ATOM 834 HA . SER A 50 ? 19.01400 -14.41900 -0.26300 1.000 19.11142 H ? A ? 50 1
   ATOM 835 HB2 . SER A 50 ? 20.22100 -12.49600 -0.22000 1.000 20.26287 H ? A ? 50 1
   ATOM 836 HB3 . SER A 50 ? 20.93200 -13.46800 0.81000 1.000 20.26287 H ? A ? 50 1
   ATOM 837 HG . SER A 50 ? 22.43400 -13.84800 -0.75300 1.000 21.69153 H ? A ? 50 1
   ATOM 838 N . THR A 51 ? 19.01800 -13.35200 -2.61100 1.000 11.62306 N ? A ? 51 1
   ATOM 839 CA . THR A 51 ? 18.81500 -13.06300 -4.02000 1.000 11.54875 C ? A ? 51 1
   ATOM 840 C . THR A 51 ? 19.05700 -11.57800 -4.28600 1.000 11.03489 C ? A ? 51 1
   ATOM 841 O . THR A 51 ? 18.69600 -10.70600 -3.47800 1.000 10.77072 O ? A ? 51 1
   ATOM 842 CB . THR A 51 ? 17.40800 -13.48800 -4.44300 1.000 12.34560 C ? A ? 51 1
   ATOM 843 OG1 . THR A 51 ? 17.22400 -14.86900 -4.12200 1.000 12.70346 O ? A ? 51 1
   ATOM 844 CG2 . THR A 51 ? 17.12600 -13.26900 -5.93800 1.000 14.05309 C ? A ? 51 1
   ATOM 845 H . THR A 51 ? 18.60600 -12.80600 -2.09000 1.000 14.09744 H ? A ? 51 1
   ATOM 846 HA . THR A 51 ? 19.45400 -13.57200 -4.54200 1.000 14.00827 H ? A ? 51 1
   ATOM 847 HB . THR A 51 ? 16.76400 -12.97000 -3.93900 1.000 14.96449 H ? A ? 51 1
   ATOM 848 HG1 . THR A 51 ? 17.27900 -14.98100 -3.29100 1.000 15.39391 H ? A ? 51 1
   ATOM 849 HG21 . THR A 51 ? 16.23400 -13.58300 -6.15500 1.000 17.01347 H ? A ? 51 1
   ATOM 850 HG22 . THR A 51 ? 17.18900 -12.32600 -6.15400 1.000 17.01347 H ? A ? 51 1
   ATOM 851 HG23 . THR A 51 ? 17.77000 -13.75900 -6.47200 1.000 17.01347 H ? A ? 51 1
   ATOM 852 N . ASP A 52 ? 19.63900 -11.28500 -5.44200 1.000 11.76307 N ? A ? 52 1
   ATOM 853 CA . ASP A 52 ? 19.80300 -9.92700 -5.94400 1.000 12.42897 C ? A ? 52 1
   ATOM 854 C . ASP A 52 ? 18.71600 -9.61700 -6.95300 1.000 11.47157 C ? A ? 52 1
   ATOM 855 O . ASP A 52 ? 18.39600 -10.45900 -7.80200 1.000 11.92106 O ? A ? 52 1
   ATOM 856 CB . ASP A 52 ? 21.10300 -9.89000 -6.71800 1.000 14.96685 C ? A ? 52 1
   ATOM 857 CG . ASP A 52 ? 22.32800 -9.95200 -5.82000 1.000 18.58197 C ? A ? 52 1
   ATOM 858 OD1 . ASP A 52 ? 22.19300 -9.85700 -4.58500 1.000 18.78977 O ? A ? 52 1
   ATOM 859 OD2 . ASP A 52 ? 23.42000 -10.25600 -6.33900 1.000 21.20988 O ? A ? 52 1
   ATOM 860 H . ASP A 52 ? 19.95900 -11.88100 -5.97300 1.000 14.26545 H ? A ? 52 1
   ATOM 861 HA . ASP A 52 ? 19.80900 -9.27300 -5.22800 1.000 15.06453 H ? A ? 52 1
   ATOM 862 HB2 . ASP A 52 ? 21.13100 -10.64800 -7.31900 1.000 18.10999 H ? A ? 52 1
   ATOM 863 HB3 . ASP A 52 ? 21.14300 -9.06400 -7.22400 1.000 18.10999 H ? A ? 52 1
   ATOM 864 N . TYR A 53 ? 18.17700 -8.40600 -6.88400 1.000 11.55993 N ? A ? 53 1
   ATOM 865 CA . TYR A 53 ? 16.98500 -8.07900 -7.64600 1.000 12.04216 C ? A ? 53 1
   ATOM 866 C . TYR A 53 ? 17.16000 -6.77300 -8.41200 1.000 12.22392 C ? A ? 53 1
   ATOM 867 O . TYR A 53 ? 17.52300 -5.74400 -7.82700 1.000 11.68182 O ? A ? 53 1
   ATOM 868 CB . TYR A 53 ? 15.81500 -7.85800 -6.71600 1.000 12.20330 C ? A ? 53 1
   ATOM 869 CG . TYR A 53 ? 15.38900 -9.09700 -5.99400 1.000 12.38377 C ? A ? 53 1
   ATOM 870 CD1 . TYR A 53 ? 15.96700 -9.48000 -4.81600 1.000 11.26878 C ? A ? 53 1
   ATOM 871 CD2 . TYR A 53 ? 14.37600 -9.90000 -6.53000 1.000 11.96629 C ? A ? 53 1
   ATOM 872 CE1 . TYR A 53 ? 15.51600 -10.61400 -4.13400 1.000 11.25963 C ? A ? 53 1
   ATOM 873 CE2 . TYR A 53 ? 13.93600 -11.06700 -5.89900 1.000 12.18428 C ? A ? 53 1
   ATOM 874 CZ . TYR A 53 ? 14.50500 -11.41000 -4.70500 1.000 10.88876 C ? A ? 53 1
   ATOM 875 OH . TYR A 53 ? 14.05300 -12.54600 -4.11700 1.000 12.12709 O ? A ? 53 1
   ATOM 876 H . TYR A 53 ? 18.48200 -7.76000 -6.40500 1.000 14.02168 H ? A ? 53 1
   ATOM 877 HA . TYR A 53 ? 16.77000 -8.79000 -8.26900 1.000 14.60036 H ? A ? 53 1
   ATOM 878 HB2 . TYR A 53 ? 16.06300 -7.19600 -6.05200 1.000 14.79372 H ? A ? 53 1
   ATOM 879 HB3 . TYR A 53 ? 15.05900 -7.54000 -7.23300 1.000 14.79372 H ? A ? 53 1
   ATOM 880 HD1 . TYR A 53 ? 16.62600 -8.94600 -4.43400 1.000 13.67230 H ? A ? 53 1
   ATOM 881 HD2 . TYR A 53 ? 13.98800 -9.65300 -7.33800 1.000 14.50931 H ? A ? 53 1
   ATOM 882 HE1 . TYR A 53 ? 15.91700 -10.86900 -3.33500 1.000 13.66132 H ? A ? 53 1
   ATOM 883 HE2 . TYR A 53 ? 13.25700 -11.58300 -6.27000 1.000 14.77090 H ? A ? 53 1
   ATOM 884 HH . TYR A 53 ? 14.46400 -12.68000 -3.39700 1.000 14.70227 H ? A ? 53 1
   ATOM 885 N . GLY A 54 ? 16.83500 -6.78800 -9.68800 1.000 12.08611 N ? A ? 54 1
   ATOM 886 CA . GLY A 54 ? 16.57100 -5.56000 -10.40200 1.000 13.99274 C ? A ? 54 1
   ATOM 887 C . GLY A 54 ? 17.79200 -4.99400 -11.09000 1.000 14.51719 C ? A ? 54 1
   ATOM 888 O . GLY A 54 ? 18.82500 -5.65400 -11.23100 1.000 13.83127 O ? A ? 54 1
   ATOM 889 H . GLY A 54 ? 16.76000 -7.49900 -10.16600 1.000 14.65310 H ? A ? 54 1
   ATOM 890 HA2 . GLY A 54 ? 15.89300 -5.72200 -11.07100 1.000 16.94106 H ? A ? 54 1
   ATOM 891 HA3 . GLY A 54 ? 16.23600 -4.89400 -9.78200 1.000 16.94106 H ? A ? 54 1
   ATOM 892 N . ILE A 55 ? 17.64100 -3.75600 -11.55400 1.000 13.48240 N ? A ? 55 1
   ATOM 893 CA . ILE A 55 ? 18.65900 -3.14000 -12.40300 1.000 14.88834 C ? A ? 55 1
   ATOM 894 C . ILE A 55 ? 19.99700 -2.92300 -11.70800 1.000 14.90884 C ? A ? 55 1
   ATOM 895 O . ILE A 55 ? 21.03500 -2.84500 -12.38100 1.000 13.52238 O ? A ? 55 1
   ATOM 896 CB . ILE A 55 ? 18.04500 -1.87800 -13.03200 1.000 19.95243 C ? A ? 55 1
   ATOM 897 CG1 . ILE A 55 ? 18.50300 -1.70000 -14.49000 1.000 22.29789 C ? A ? 55 1
   ATOM 898 CG2 . ILE A 55 ? 18.10400 -0.72900 -12.09200 1.000 21.56818 C ? A ? 55 1
   ATOM 899 CD1 . ILE A 55 ? 17.84900 -0.59700 -15.19000 1.000 23.53708 C ? A ? 55 1
   ATOM 900 H . ILE A 55 ? 16.96200 -3.25400 -11.39100 1.000 16.32865 H ? A ? 55 1
   ATOM 901 HA . ILE A 55 ? 18.83100 -3.75200 -13.13400 1.000 18.01577 H ? A ? 55 1
   ATOM 902 HB . ILE A 55 ? 17.09800 -2.07500 -13.10600 1.000 24.09268 H ? A ? 55 1
   ATOM 903 HG12 . ILE A 55 ? 19.45800 -1.53100 -14.49800 1.000 26.90723 H ? A ? 55 1
   ATOM 904 HG13 . ILE A 55 ? 18.31000 -2.51500 -14.98000 1.000 26.90723 H ? A ? 55 1
   ATOM 905 HG21 . ILE A 55 ? 17.52300 -0.02400 -12.41900 1.000 26.03158 H ? A ? 55 1
   ATOM 906 HG22 . ILE A 55 ? 17.80700 -1.02300 -11.21600 1.000 26.03158 H ? A ? 55 1
   ATOM 907 HG23 . ILE A 55 ? 19.01800 -0.40700 -12.04100 1.000 26.03158 H ? A ? 55 1
   ATOM 908 HD11 . ILE A 55 ? 18.17300 -0.56700 -16.10400 1.000 28.39427 H ? A ? 55 1
   ATOM 909 HD12 . ILE A 55 ? 16.89000 -0.74300 -15.18300 1.000 28.39427 H ? A ? 55 1
   ATOM 910 HD13 . ILE A 55 ? 18.06000 0.23400 -14.73700 1.000 28.39427 H ? A ? 55 1
   ATOM 911 N . LEU A 56 ? 19.99300 -2.76900 -10.38500 1.000 13.64897 N ? A ? 56 1
   ATOM 912 CA . LEU A 56 ? 21.20000 -2.64600 -9.58500 1.000 12.92767 C ? A ? 56 1
   ATOM 913 C . LEU A 56 ? 21.41700 -3.85300 -8.67900 1.000 13.02188 C ? A ? 56 1
   ATOM 914 O . LEU A 56 ? 22.24200 -3.79200 -7.76400 1.000 12.50513 O ? A ? 56 1
   ATOM 915 CB . LEU A 56 ? 21.19200 -1.31100 -8.80900 1.000 11.31182 C ? A ? 56 1
   ATOM 916 CG . LEU A 56 ? 21.37200 -0.09300 -9.72300 1.000 14.62842 C ? A ? 56 1
   ATOM 917 CD1 . LEU A 56 ? 21.08400 1.22300 -8.99200 1.000 15.61964 C ? A ? 56 1
   ATOM 918 CD2 . LEU A 56 ? 22.79100 -0.12100 -10.26800 1.000 15.73613 C ? A ? 56 1
   ATOM 919 H . LEU A 56 ? 19.27300 -2.73200 -9.91600 1.000 16.52853 H ? A ? 56 1
   ATOM 920 HA . LEU A 56 ? 21.95700 -2.62300 -10.18900 1.000 15.66297 H ? A ? 56 1
   ATOM 921 HB2 . LEU A 56 ? 20.34200 -1.21800 -8.35100 1.000 13.72395 H ? A ? 56 1
   ATOM 922 HB3 . LEU A 56 ? 21.91600 -1.31500 -8.16400 1.000 13.72395 H ? A ? 56 1
   ATOM 923 HG . LEU A 56 ? 20.75900 -0.16300 -10.47200 1.000 17.70387 H ? A ? 56 1
   ATOM 924 HD11 . LEU A 56 ? 21.20800 1.96100 -9.61000 1.000 18.89333 H ? A ? 56 1
   ATOM 925 HD12 . LEU A 56 ? 20.16900 1.21100 -8.67000 1.000 18.89333 H ? A ? 56 1
   ATOM 926 HD13 . LEU A 56 ? 21.69700 1.31000 -8.24500 1.000 18.89333 H ? A ? 56 1
   ATOM 927 HD21 . LEU A 56 ? 23.01400 0.76000 -10.60800 1.000 19.03312 H ? A ? 56 1
   ATOM 928 HD22 . LEU A 56 ? 23.40100 -0.36300 -9.55400 1.000 19.03312 H ? A ? 56 1
   ATOM 929 HD23 . LEU A 56 ? 22.84400 -0.77300 -10.98400 1.000 19.03312 H ? A ? 56 1
   ATOM 930 N . GLN A 57 ? 20.67200 -4.93500 -8.89100 1.000 13.81861 N ? A ? 57 1
   ATOM 931 CA . GLN A 57 ? 20.96000 -6.19900 -8.23100 1.000 12.70276 C ? A ? 57 1
   ATOM 932 C . GLN A 57 ? 21.06700 -6.05600 -6.71200 1.000 14.11687 C ? A ? 57 1
   ATOM 933 O . GLN A 57 ? 22.07600 -6.37700 -6.08900 1.000 13.95252 O ? A ? 57 1
   ATOM 934 CB . GLN A 57 ? 22.16800 -6.87500 -8.87100 1.000 13.10484 C ? A ? 57 1
   ATOM 935 CG . GLN A 57 ? 21.87100 -7.34900 -10.28400 1.000 11.54868 C ? A ? 57 1
   ATOM 936 CD . GLN A 57 ? 20.93400 -8.51500 -10.27300 1.000 11.91611 C ? A ? 57 1
   ATOM 937 OE1 . GLN A 57 ? 21.39300 -9.63700 -10.07100 1.000 12.96234 O ? A ? 57 1
   ATOM 938 NE2 . GLN A 57 ? 19.66300 -8.27400 -10.53100 1.000 12.12037 N ? A ? 57 1
   ATOM 939 H . GLN A 57 ? 19.99100 -4.96200 -9.41500 1.000 16.73210 H ? A ? 57 1
   ATOM 940 HA . GLN A 57 ? 20.20200 -6.78300 -8.38900 1.000 15.39307 H ? A ? 57 1
   ATOM 941 HB2 . GLN A 57 ? 22.90100 -6.24100 -8.91400 1.000 15.87557 H ? A ? 57 1
   ATOM 942 HB3 . GLN A 57 ? 22.42500 -7.64500 -8.34000 1.000 15.87557 H ? A ? 57 1
   ATOM 943 HG2 . GLN A 57 ? 21.45800 -6.62900 -10.78600 1.000 14.00818 H ? A ? 57 1
   ATOM 944 HG3 . GLN A 57 ? 22.69700 -7.62600 -10.70900 1.000 14.00818 H ? A ? 57 1
   ATOM 945 HE21 . GLN A 57 ? 19.39800 -7.46800 -10.67400 1.000 14.69421 H ? A ? 57 1
   ATOM 946 HE22 . GLN A 57 ? 19.09600 -8.92000 -10.53800 1.000 14.69421 H ? A ? 57 1
   ATOM 947 N . ILE A 58 ? 19.99600 -5.51900 -6.12800 1.000 13.55300 N ? A ? 58 1
   ATOM 948 CA . ILE A 58 ? 19.98400 -5.25200 -4.69700 1.000 13.55156 C ? A ? 58 1
   ATOM 949 C . ILE A 58 ? 19.60800 -6.50700 -3.93900 1.000 13.87331 C ? A ? 58 1
   ATOM 950 O . ILE A 58 ? 18.70500 -7.23900 -4.35200 1.000 16.06365 O ? A ? 58 1
   ATOM 951 CB . ILE A 58 ? 19.06100 -4.07000 -4.39200 1.000 14.33975 C ? A ? 58 1
   ATOM 952 CG1 . ILE A 58 ? 19.71300 -2.79600 -4.91600 1.000 13.41244 C ? A ? 58 1
   ATOM 953 CG2 . ILE A 58 ? 18.78400 -3.92100 -2.91200 1.000 14.07872 C ? A ? 58 1
   ATOM 954 CD1 . ILE A 58 ? 18.80500 -1.64100 -4.93100 1.000 14.65414 C ? A ? 58 1
   ATOM 955 H . ILE A 58 ? 19.27100 -5.30300 -6.53700 1.000 16.41336 H ? A ? 58 1
   ATOM 956 HA . ILE A 58 ? 20.87900 -5.00100 -4.42100 1.000 16.41164 H ? A ? 58 1
   ATOM 957 HB . ILE A 58 ? 18.22100 -4.20300 -4.85600 1.000 17.35747 H ? A ? 58 1
   ATOM 958 HG12 . ILE A 58 ? 20.46800 -2.57400 -4.34900 1.000 16.24470 H ? A ? 58 1
   ATOM 959 HG13 . ILE A 58 ? 20.01600 -2.94700 -5.82500 1.000 16.24470 H ? A ? 58 1
   ATOM 960 HG21 . ILE A 58 ? 18.29900 -3.09600 -2.75800 1.000 17.04423 H ? A ? 58 1
   ATOM 961 HG22 . ILE A 58 ? 18.24900 -4.67200 -2.61000 1.000 17.04423 H ? A ? 58 1
   ATOM 962 HG23 . ILE A 58 ? 19.62800 -3.90100 -2.43400 1.000 17.04423 H ? A ? 58 1
   ATOM 963 HD11 . ILE A 58 ? 19.18800 -0.94700 -5.49000 1.000 17.73474 H ? A ? 58 1
   ATOM 964 HD12 . ILE A 58 ? 17.94800 -1.91900 -5.29000 1.000 17.73474 H ? A ? 58 1
   ATOM 965 HD13 . ILE A 58 ? 18.69400 -1.31200 -4.02500 1.000 17.73474 H ? A ? 58 1
   ATOM 966 N . ASN A 59 ? 20.35200 -6.73300 -2.86800 1.000 14.92643 N ? A ? 59 1
   ATOM 967 CA . ASN A 59 ? 20.31000 -8.02200 -2.13800 1.000 16.44741 C ? A ? 59 1
   ATOM 968 C . ASN A 59 ? 19.25700 -8.08000 -1.04500 1.000 17.04692 C ? A ? 59 1
   ATOM 969 O . ASN A 59 ? 19.04600 -7.10900 -0.31300 1.000 17.73195 O ? A ? 59 1
   ATOM 970 CB . ASN A 59 ? 21.70900 -8.29200 -1.57000 1.000 19.26451 C ? A ? 59 1
   ATOM 971 CG . ASN A 59 ? 21.90600 -9.72300 -1.12600 1.000 23.00561 C ? A ? 59 1
   ATOM 972 OD1 . ASN A 59 ? 21.76700 -10.02800 0.04900 1.000 25.13807 O ? A ? 59 1
   ATOM 973 ND2 . ASN A 59 ? 22.22600 -10.59600 -2.06200 1.000 25.02072 N ? A ? 59 1
   ATOM 974 H . ASN A 59 ? 20.89800 -6.16100 -2.53000 1.000 18.06149 H ? A ? 59 1
   ATOM 975 HA . ASN A 59 ? 20.11000 -8.72800 -2.77200 1.000 19.88666 H ? A ? 59 1
   ATOM 976 HB2 . ASN A 59 ? 22.36900 -8.09800 -2.25400 1.000 23.26718 H ? A ? 59 1
   ATOM 977 HB3 . ASN A 59 ? 21.85200 -7.71900 -0.80100 1.000 23.26718 H ? A ? 59 1
   ATOM 978 HD21 . ASN A 59 ? 22.34800 -11.42200 -1.85600 1.000 30.17463 H ? A ? 59 1
   ATOM 979 HD22 . ASN A 59 ? 22.31400 -10.33900 -2.87800 1.000 30.17463 H ? A ? 59 1
   ATOM 980 N . SER A 60 ? 18.66700 -9.27000 -0.92700 1.000 15.73916 N ? A ? 60 1
   ATOM 981 CA . SER A 60 ? 17.68500 -9.53300 0.10900 1.000 14.81496 C ? A ? 60 1
   ATOM 982 C . SER A 60 ? 18.29800 -9.87300 1.47000 1.000 16.21687 C ? A ? 60 1
   ATOM 983 O . SER A 60 ? 17.54400 -10.05600 2.41900 1.000 18.42892 O ? A ? 60 1
   ATOM 984 CB . SER A 60 ? 16.84300 -10.73400 -0.31400 1.000 12.20591 C ? A ? 60 1
   ATOM 985 OG . SER A 60 ? 17.62100 -11.93400 -0.38900 1.000 13.34132 O ? A ? 60 1
   ATOM 986 H . SER A 60 ? 18.82300 -9.94200 -1.44100 1.000 19.03676 H ? A ? 60 1
   ATOM 987 HA . SER A 60 ? 17.10300 -8.76400 0.21200 1.000 17.92772 H ? A ? 60 1
   ATOM 988 HB2 . SER A 60 ? 16.13400 -10.86200 0.33500 1.000 14.79686 H ? A ? 60 1
   ATOM 989 HB3 . SER A 60 ? 16.46000 -10.55500 -1.18700 1.000 14.79686 H ? A ? 60 1
   ATOM 990 HG . SER A 60 ? 17.13500 -12.57800 -0.62300 1.000 16.15935 H ? A ? 60 1
   ATOM 991 N . ARG A 61 ? 19.62600 -9.94800 1.62100 1.000 18.51557 N ? A ? 61 1
   ATOM 992 CA . ARG A 61 ? 20.15300 -10.13500 2.97500 1.000 20.40279 C ? A ? 61 1
   ATOM 993 C . ARG A 61 ? 19.96900 -8.87600 3.80500 1.000 20.24314 C ? A ? 61 1
   ATOM 994 O . ARG A 61 ? 19.67100 -8.94600 5.00500 1.000 21.25406 O ? A ? 61 1
   ATOM 995 CB . ARG A 61 ? 21.62300 -10.56500 2.95400 1.000 23.39586 C ? A ? 61 1
   ATOM 996 CG . ARG A 61 ? 22.31700 -10.76900 4.32400 1.000 27.44185 C ? A ? 61 1
   ATOM 997 CD . ARG A 61 ? 21.46000 -11.46600 5.38900 1.000 30.68372 C ? A ? 61 1
   ATOM 998 NE . ARG A 61 ? 21.91800 -11.27200 6.77200 1.000 32.91937 N ? A ? 61 1
   ATOM 999 CZ . ARG A 61 ? 21.69500 -10.21100 7.54300 1.000 33.90330 C ? A ? 61 1
   ATOM 1000 NH1 . ARG A 61 ? 21.01100 -9.16600 7.11200 1.000 34.46288 N ? A ? 61 1
   ATOM 1001 NH2 . ARG A 61 ? 22.15300 -10.21300 8.79000 1.000 36.01626 N ? A ? 61 1
   ATOM 1002 H . ARG A 61 ? 20.21200 -9.89700 0.99400 1.000 22.36845 H ? A ? 61 1
   ATOM 1003 HA . ARG A 61 ? 19.64600 -10.84400 3.39900 1.000 24.63311 H ? A ? 61 1
   ATOM 1004 HB2 . ARG A 61 ? 21.68500 -11.40600 2.47400 1.000 28.22479 H ? A ? 61 1
   ATOM 1005 HB3 . ARG A 61 ? 22.12800 -9.88700 2.47800 1.000 28.22479 H ? A ? 61 1
   ATOM 1006 HG2 . ARG A 61 ? 23.11200 -11.30800 4.19000 1.000 33.07998 H ? A ? 61 1
   ATOM 1007 HG3 . ARG A 61 ? 22.56900 -9.90000 4.67400 1.000 33.07998 H ? A ? 61 1
   ATOM 1008 HD2 . ARG A 61 ? 20.54700 -11.14900 5.34100 1.000 36.97023 H ? A ? 61 1
   ATOM 1009 HD3 . ARG A 61 ? 21.48700 -12.41100 5.22300 1.000 36.97023 H ? A ? 61 1
   ATOM 1010 HE . ARG A 61 ? 22.45300 -11.86700 7.08600 1.000 39.65301 H ? A ? 61 1
   ATOM 1011 HH11 . ARG A 61 ? 20.70500 -9.15300 6.30900 1.000 41.50522 H ? A ? 61 1
   ATOM 1012 HH12 . ARG A 61 ? 20.87900 -8.49500 7.63300 1.000 41.50522 H ? A ? 61 1
   ATOM 1013 HH21 . ARG A 61 ? 22.59800 -10.88800 9.08400 1.000 43.36928 H ? A ? 61 1
   ATOM 1014 HH22 . ARG A 61 ? 22.01500 -9.53400 9.30000 1.000 43.36928 H ? A ? 61 1
   ATOM 1015 N . TRP A 62 ? 20.01500 -7.71700 3.16700 1.000 18.85690 N ? A ? 62 1
   ATOM 1016 CA . TRP A 62 ? 19.98000 -6.48400 3.98000 1.000 18.39197 C ? A ? 62 1
   ATOM 1017 C . TRP A 62 ? 18.94800 -5.47300 3.53700 1.000 16.07129 C ? A ? 62 1
   ATOM 1018 O . TRP A 62 ? 18.43000 -4.79800 4.39200 1.000 16.01396 O ? A ? 62 1
   ATOM 1019 CB . TRP A 62 ? 21.35600 -5.83800 3.76800 1.000 21.86124 C ? A ? 62 1
   ATOM 1020 CG . TRP A 62 ? 22.50100 -6.54500 4.41100 1.000 24.68759 C ? A ? 62 1
   ATOM 1021 CD1 . TRP A 62 ? 23.53500 -7.17800 3.78600 1.000 26.27017 C ? A ? 62 1
   ATOM 1022 CD2 . TRP A 62 ? 22.75300 -6.65100 5.81700 1.000 26.79602 C ? A ? 62 1
   ATOM 1023 NE1 . TRP A 62 ? 24.40600 -7.68700 4.70900 1.000 27.15482 N ? A ? 62 1
   ATOM 1024 CE2 . TRP A 62 ? 23.95000 -7.38000 5.96300 1.000 27.80976 C ? A ? 62 1
   ATOM 1025 CE3 . TRP A 62 ? 22.07900 -6.21400 6.95900 1.000 27.12770 C ? A ? 62 1
   ATOM 1026 CZ2 . TRP A 62 ? 24.48000 -7.68300 7.21300 1.000 29.05721 C ? A ? 62 1
   ATOM 1027 CZ3 . TRP A 62 ? 22.60900 -6.50600 8.19400 1.000 28.58029 C ? A ? 62 1
   ATOM 1028 CH2 . TRP A 62 ? 23.79500 -7.22700 8.31500 1.000 29.29683 C ? A ? 62 1
   ATOM 1029 H . TRP A 62 ? 20.06400 -7.60600 2.31600 1.000 22.77805 H ? A ? 62 1
   ATOM 1030 HA . TRP A 62 ? 19.85800 -6.67900 4.92100 1.000 22.22012 H ? A ? 62 1
   ATOM 1031 HB2 . TRP A 62 ? 21.53400 -5.80100 2.81500 1.000 26.38325 H ? A ? 62 1
   ATOM 1032 HB3 . TRP A 62 ? 21.33100 -4.93700 4.12800 1.000 26.38325 H ? A ? 62 1
   ATOM 1033 HD1 . TRP A 62 ? 23.63100 -7.25700 2.86400 1.000 31.67397 H ? A ? 62 1
   ATOM 1034 HE1 . TRP A 62 ? 25.12100 -8.13100 4.53100 1.000 32.73555 H ? A ? 62 1
   ATOM 1035 HE3 . TRP A 62 ? 21.28800 -5.73100 6.88600 1.000 32.70300 H ? A ? 62 1
   ATOM 1036 HZ2 . TRP A 62 ? 25.27300 -8.16100 7.30000 1.000 35.01842 H ? A ? 62 1
   ATOM 1037 HZ3 . TRP A 62 ? 22.16700 -6.22000 8.96100 1.000 34.44612 H ? A ? 62 1
   ATOM 1038 HH2 . TRP A 62 ? 24.12700 -7.41400 9.16400 1.000 35.30596 H ? A ? 62 1
   ATOM 1039 N . TRP A 63 ? 18.58100 -5.52300 2.26400 1.000 14.78733 N ? A ? 63 1
   ATOM 1040 CA . TRP A 63 ? 17.94200 -4.33400 1.72700 1.000 14.75854 C ? A ? 63 1
   ATOM 1041 C . TRP A 63 ? 16.46800 -4.48200 1.40400 1.000 15.65648 C ? A ? 63 1
   ATOM 1042 O . TRP A 63 ? 15.74200 -3.49300 1.49300 1.000 15.89185 O ? A ? 63 1
   ATOM 1043 CB . TRP A 63 ? 18.66300 -3.88400 0.46200 1.000 14.01252 C ? A ? 63 1
   ATOM 1044 CG . TRP A 63 ? 20.08300 -3.61800 0.74000 1.000 13.63264 C ? A ? 63 1
   ATOM 1045 CD1 . TRP A 63 ? 21.15700 -4.34300 0.28800 1.000 15.19507 C ? A ? 63 1
   ATOM 1046 CD2 . TRP A 63 ? 20.60600 -2.59000 1.58100 1.000 14.90944 C ? A ? 63 1
   ATOM 1047 NE1 . TRP A 63 ? 22.33600 -3.79700 0.78200 1.000 15.33792 N ? A ? 63 1
   ATOM 1048 CE2 . TRP A 63 ? 22.01100 -2.71800 1.57500 1.000 14.39353 C ? A ? 63 1
   ATOM 1049 CE3 . TRP A 63 ? 20.02800 -1.56400 2.33400 1.000 15.28556 C ? A ? 63 1
   ATOM 1050 CZ2 . TRP A 63 ? 22.84500 -1.84200 2.29000 1.000 15.47331 C ? A ? 63 1
   ATOM 1051 CZ3 . TRP A 63 ? 20.86500 -0.69400 3.03300 1.000 15.75126 C ? A ? 63 1
   ATOM 1052 CH2 . TRP A 63 ? 22.24500 -0.85000 3.01700 1.000 16.16316 C ? A ? 63 1
   ATOM 1053 H . TRP A 63 ? 18.68100 -6.18400 1.72300 1.000 17.89456 H ? A ? 63 1
   ATOM 1054 HA . TRP A 63 ? 18.02500 -3.61800 2.37600 1.000 17.86001 H ? A ? 63 1
   ATOM 1055 HB2 . TRP A 63 ? 18.60800 -4.58400 -0.20700 1.000 16.96479 H ? A ? 63 1
   ATOM 1056 HB3 . TRP A 63 ? 18.25700 -3.06800 0.13200 1.000 16.96479 H ? A ? 63 1
   ATOM 1057 HD1 . TRP A 63 ? 21.10500 -5.07900 -0.27800 1.000 18.38385 H ? A ? 63 1
   ATOM 1058 HE1 . TRP A 63 ? 23.13100 -4.08100 0.61700 1.000 18.55527 H ? A ? 63 1
   ATOM 1059 HE3 . TRP A 63 ? 19.10500 -1.44700 2.34700 1.000 18.49244 H ? A ? 63 1
   ATOM 1060 HZ2 . TRP A 63 ? 23.76900 -1.94300 2.28400 1.000 18.71774 H ? A ? 63 1
   ATOM 1061 HZ3 . TRP A 63 ? 20.49000 -0.00700 3.53500 1.000 19.05127 H ? A ? 63 1
   ATOM 1062 HH2 . TRP A 63 ? 22.77500 -0.25700 3.49900 1.000 19.54556 H ? A ? 63 1
   ATOM 1063 N . CYS A 64 ? 16.00400 -5.67400 1.03300 1.000 16.31215 N ? A ? 64 1
   ATOM 1064 CA . CYS A 64 ? 14.60700 -5.84100 0.66700 1.000 15.64354 C ? A ? 64 1
   ATOM 1065 C . CYS A 64 ? 14.09200 -7.16000 1.22300 1.000 15.38868 C ? A ? 64 1
   ATOM 1066 O . CYS A 64 ? 14.87700 -8.05300 1.53500 1.000 15.56902 O ? A ? 64 1
   ATOM 1067 CB . CYS A 64 ? 14.42400 -5.77900 -0.85500 1.000 14.65621 C ? A ? 64 1
   ATOM 1068 SG . CYS A 64 ? 15.25800 -7.06400 -1.76600 1.000 14.67187 S ? A ? 64 1
   ATOM 1069 H . CYS A 64 ? 16.47500 -6.39200 0.98600 1.000 19.72435 H ? A ? 64 1
   ATOM 1070 HA . CYS A 64 ? 14.08300 -5.12700 1.06000 1.000 18.92202 H ? A ? 64 1
   ATOM 1071 HB2 . CYS A 64 ? 13.47700 -5.84600 -1.05500 1.000 17.73722 H ? A ? 64 1
   ATOM 1072 HB3 . CYS A 64 ? 14.76400 -4.92800 -1.17200 1.000 17.73722 H ? A ? 64 1
   ATOM 1073 N . ASN A 65 ? 12.77100 -7.28800 1.38100 1.000 15.97234 N ? A ? 65 1
   ATOM 1074 CA . ASN A 65 ? 12.17700 -8.52800 1.87400 1.000 16.62815 C ? A ? 65 1
   ATOM 1075 C . ASN A 65 ? 11.66200 -9.40000 0.73000 1.000 16.20110 C ? A ? 65 1
   ATOM 1076 O . ASN A 65 ? 10.87600 -8.93500 -0.10000 1.000 17.59887 O ? A ? 65 1
   ATOM 1077 CB . ASN A 65 ? 10.99100 -8.27500 2.80300 1.000 17.81125 C ? A ? 65 1
   ATOM 1078 CG . ASN A 65 ? 10.32500 -9.58500 3.22000 1.000 18.64902 C ? A ? 65 1
   ATOM 1079 OD1 . ASN A 65 ? 11.01300 -10.46800 3.74400 1.000 18.40365 O ? A ? 65 1
   ATOM 1080 ND2 . ASN A 65 ? 9.01600 -9.72900 2.96500 1.000 19.93443 N ? A ? 65 1
   ATOM 1081 H . ASN A 65 ? 12.19900 -6.66900 1.20900 1.000 19.31658 H ? A ? 65 1
   ATOM 1082 HA . ASN A 65 ? 12.84400 -9.03300 2.36500 1.000 20.10355 H ? A ? 65 1
   ATOM 1083 HB2 . ASN A 65 ? 11.30100 -7.82200 3.60300 1.000 21.52326 H ? A ? 65 1
   ATOM 1084 HB3 . ASN A 65 ? 10.33300 -7.73200 2.34200 1.000 21.52326 H ? A ? 65 1
   ATOM 1085 HD21 . ASN A 65 ? 8.61300 -10.45600 3.18500 1.000 24.07108 H ? A ? 65 1
   ATOM 1086 HD22 . ASN A 65 ? 8.57800 -9.08900 2.59300 1.000 24.07108 H ? A ? 65 1
   ATOM 1087 N . ASP A 66 ? 12.11100 -10.65900 0.68800 1.000 14.62941 N ? A ? 66 1
   ATOM 1088 CA . ASP A 66 ? 11.56400 -11.65800 -0.22600 1.000 13.62251 C ? A ? 66 1
   ATOM 1089 C . ASP A 66 ? 10.99400 -12.85100 0.50500 1.000 14.88332 C ? A ? 66 1
   ATOM 1090 O . ASP A 66 ? 10.58800 -13.79000 -0.14800 1.000 15.31606 O ? A ? 66 1
   ATOM 1091 CB . ASP A 66 ? 12.56700 -12.06900 -1.32300 1.000 13.15494 C ? A ? 66 1
   ATOM 1092 CG . ASP A 66 ? 13.80300 -12.81800 -0.79600 1.000 13.53839 C ? A ? 66 1
   ATOM 1093 OD1 . ASP A 66 ? 13.86500 -13.19200 0.41400 1.000 13.50467 O ? A ? 66 1
   ATOM 1094 OD2 . ASP A 66 ? 14.71900 -13.03700 -1.62400 1.000 13.30646 O ? A ? 66 1
   ATOM 1095 H . ASP A 66 ? 12.74200 -10.96000 1.18900 1.000 17.70505 H ? A ? 66 1
   ATOM 1096 HA . ASP A 66 ? 10.81700 -11.24700 -0.68800 1.000 16.49677 H ? A ? 66 1
   ATOM 1097 HB2 . ASP A 66 ? 12.11600 -12.65200 -1.95400 1.000 15.93570 H ? A ? 66 1
   ATOM 1098 HB3 . ASP A 66 ? 12.87600 -11.27100 -1.77900 1.000 15.93570 H ? A ? 66 1
   ATOM 1099 N . GLY A 67 ? 10.93400 -12.82500 1.83700 1.000 16.09582 N ? A ? 67 1
   ATOM 1100 CA . GLY A 67 ? 10.31300 -13.91400 2.56400 1.000 16.26985 C ? A ? 67 1
   ATOM 1101 C . GLY A 67 ? 11.08500 -15.20900 2.60200 1.000 16.89044 C ? A ? 67 1
   ATOM 1102 O . GLY A 67 ? 10.65000 -16.13900 3.28300 1.000 18.38189 O ? A ? 67 1
   ATOM 1103 H . GLY A 67 ? 11.24300 -12.19400 2.33300 1.000 19.46475 H ? A ? 67 1
   ATOM 1104 HA2 . GLY A 67 ? 10.16600 -13.63200 3.48000 1.000 19.67358 H ? A ? 67 1
   ATOM 1105 HA3 . GLY A 67 ? 9.44700 -14.09800 2.16700 1.000 19.67358 H ? A ? 67 1
   ATOM 1106 N A ARG A 68 ? 12.22300 -15.31000 1.91200 0.470 15.81928 N ? A ? 68 1
   ATOM 1107 CA A ARG A 68 ? 12.94800 -16.57500 1.84800 0.470 15.85364 C ? A ? 68 1
   ATOM 1108 C A ARG A 68 ? 14.44500 -16.38600 2.07300 0.470 16.18312 C ? A ? 68 1
   ATOM 1109 O A ARG A 68 ? 15.26100 -17.15200 1.55000 0.470 17.08512 O ? A ? 68 1
   ATOM 1110 CB A ARG A 68 ? 12.68400 -17.30700 0.53500 0.470 15.24597 C ? A ? 68 1
   ATOM 1111 CG A ARG A 68 ? 13.36300 -16.65500 -0.64100 0.470 14.00434 C ? A ? 68 1
   ATOM 1112 CD A ARG A 68 ? 13.31100 -17.45800 -1.90500 0.470 12.65045 C ? A ? 68 1
   ATOM 1113 NE A ARG A 68 ? 14.13800 -16.80500 -2.89900 0.470 11.67453 N ? A ? 68 1
   ATOM 1114 CZ A ARG A 68 ? 14.28800 -17.21200 -4.14700 0.470 11.77692 C ? A ? 68 1
   ATOM 1115 NH1 A ARG A 68 ? 13.52000 -18.14400 -4.65800 0.470 11.81041 N ? A ? 68 1
   ATOM 1116 NH2 A ARG A 68 ? 15.21500 -16.64000 -4.90700 0.470 10.69080 N ? A ? 68 1
   ATOM 1117 H A ARG A 68 ? 12.59200 -14.66600 1.47700 0.470 19.13290 H ? A ? 68 1
   ATOM 1118 HA A ARG A 68 ? 12.62800 -17.14900 2.56100 0.470 19.17413 H ? A ? 68 1
   ATOM 1119 HB2 A ARG A 68 ? 13.01600 -18.21600 0.60700 0.470 18.44493 H ? A ? 68 1
   ATOM 1120 HB3 A ARG A 68 ? 11.72900 -17.31500 0.36400 0.470 18.44493 H ? A ? 68 1
   ATOM 1121 HG2 A ARG A 68 ? 12.92700 -15.80700 -0.81600 0.470 16.95497 H ? A ? 68 1
   ATOM 1122 HG3 A ARG A 68 ? 14.29900 -16.50300 -0.44800 0.470 16.95497 H ? A ? 68 1
   ATOM 1123 HD2 A ARG A 68 ? 13.65900 -18.34900 -1.74400 0.470 15.33030 H ? A ? 68 1
   ATOM 1124 HD3 A ARG A 68 ? 12.39900 -17.49700 -2.23300 0.470 15.33030 H ? A ? 68 1
   ATOM 1125 HE A ARG A 68 ? 14.56400 -16.09800 -2.65800 0.470 14.15920 H ? A ? 68 1
   ATOM 1126 HH11 A ARG A 68 ? 12.91900 -18.52300 -4.17400 0.470 14.32226 H ? A ? 68 1
   ATOM 1127 HH12 A ARG A 68 ? 13.62900 -18.38800 -5.47400 0.470 14.32226 H ? A ? 68 1
   ATOM 1128 HH21 A ARG A 68 ? 15.71500 -16.02100 -4.58200 0.470 12.97872 H ? A ? 68 1
   ATOM 1129 HH22 A ARG A 68 ? 15.31100 -16.88500 -5.72600 0.470 12.97872 H ? A ? 68 1
   ATOM 1130 N B ARG A 68 ? 12.22600 -15.29700 1.91600 0.530 16.13181 N ? A ? 68 1
   ATOM 1131 CA B ARG A 68 ? 12.93800 -16.56600 1.80700 0.530 16.61665 C ? A ? 68 1
   ATOM 1132 C B ARG A 68 ? 14.41200 -16.45700 2.18200 0.530 16.74310 C ? A ? 68 1
   ATOM 1133 O B ARG A 68 ? 15.17700 -17.37700 1.87900 0.530 18.65719 O ? A ? 68 1
   ATOM 1134 CB B ARG A 68 ? 12.77900 -17.18600 0.41300 0.530 16.75884 C ? A ? 68 1
   ATOM 1135 CG B ARG A 68 ? 13.06000 -16.22700 -0.73000 0.530 16.35215 C ? A ? 68 1
   ATOM 1136 CD B ARG A 68 ? 13.45500 -16.94200 -2.02000 0.530 16.23315 C ? A ? 68 1
   ATOM 1137 NE B ARG A 68 ? 14.83000 -17.41600 -1.94700 0.530 17.50868 N ? A ? 68 1
   ATOM 1138 CZ B ARG A 68 ? 15.19200 -18.68500 -1.78900 0.530 18.97350 C ? A ? 68 1
   ATOM 1139 NH1 B ARG A 68 ? 14.33100 -19.67200 -1.95100 0.530 19.01806 N ? A ? 68 1
   ATOM 1140 NH2 B ARG A 68 ? 16.46400 -18.96800 -1.48500 0.530 19.48005 N ? A ? 68 1
   ATOM 1141 H B ARG A 68 ? 12.60500 -14.64100 1.50900 0.530 19.50794 H ? A ? 68 1
   ATOM 1142 HA B ARG A 68 ? 12.54100 -17.19000 2.43400 0.530 20.08974 H ? A ? 68 1
   ATOM 1143 HB2 B ARG A 68 ? 13.39200 -17.93300 0.33000 0.530 20.26037 H ? A ? 68 1
   ATOM 1144 HB3 B ARG A 68 ? 11.86600 -17.50000 0.31600 0.530 20.26037 H ? A ? 68 1
   ATOM 1145 HG2 B ARG A 68 ? 12.26200 -15.70600 -0.90900 0.530 19.77234 H ? A ? 68 1
   ATOM 1146 HG3 B ARG A 68 ? 13.79000 -15.64000 -0.47700 0.530 19.77234 H ? A ? 68 1
   ATOM 1147 HD2 B ARG A 68 ? 12.85700 -17.68900 -2.16600 0.530 19.62955 H ? A ? 68 1
   ATOM 1148 HD3 B ARG A 68 ? 13.39200 -16.31700 -2.75900 0.530 19.62955 H ? A ? 68 1
   ATOM 1149 HE B ARG A 68 ? 15.45600 -16.83000 -2.01100 0.530 21.16019 H ? A ? 68 1
   ATOM 1150 HH11 B ARG A 68 ? 13.51000 -19.51000 -2.14100 0.530 22.97144 H ? A ? 68 1
   ATOM 1151 HH12 B ARG A 68 ? 14.59200 -20.48500 -1.85200 0.530 22.97144 H ? A ? 68 1
   ATOM 1152 HH21 B ARG A 68 ? 17.03500 -18.33200 -1.38800 0.530 23.52583 H ? A ? 68 1
   ATOM 1153 HH22 B ARG A 68 ? 16.71400 -19.78600 -1.39900 0.530 23.52583 H ? A ? 68 1
   ATOM 1154 N . THR A 69 ? 14.82700 -15.36000 2.83600 1.000 15.36298 N ? A ? 69 1
   ATOM 1155 CA . THR A 69 ? 16.22000 -15.11700 3.21600 1.000 14.70017 C ? A ? 69 1
   ATOM 1156 C . THR A 69 ? 16.30100 -15.02600 4.73500 1.000 16.31593 C ? A ? 69 1
   ATOM 1157 O . THR A 69 ? 16.19800 -13.93900 5.31000 1.000 18.18386 O ? A ? 69 1
   ATOM 1158 CB . THR A 69 ? 16.73200 -13.83500 2.55100 1.000 14.35548 C ? A ? 69 1
   ATOM 1159 OG1 . THR A 69 ? 16.44400 -13.86300 1.13800 1.000 13.53345 O ? A ? 69 1
   ATOM 1160 CG2 . THR A 69 ? 18.22400 -13.67800 2.76100 1.000 16.13063 C ? A ? 69 1
   ATOM 1161 HA . THR A 69 ? 16.77800 -15.84900 2.91300 1.000 17.78997 H ? A ? 69 1
   ATOM 1162 HB . THR A 69 ? 16.28900 -13.07000 2.95000 1.000 17.37634 H ? A ? 69 1
   ATOM 1163 HG1 . THR A 69 ? 15.61400 -13.89100 1.01400 1.000 16.38991 H ? A ? 69 1
   ATOM 1164 HG21 . THR A 69 ? 18.52800 -12.84700 2.36500 1.000 19.50652 H ? A ? 69 1
   ATOM 1165 HG22 . THR A 69 ? 18.42900 -13.66800 3.70900 1.000 19.50652 H ? A ? 69 1
   ATOM 1166 HG23 . THR A 69 ? 18.69600 -14.41600 2.34500 1.000 19.50652 H ? A ? 69 1
   ATOM 1167 H A THR A 69 ? 14.28200 -14.77600 3.15400 0.470 18.58534 H ? A ? 69 1
   ATOM 1168 H B THR A 69 ? 14.29900 -14.72500 3.07600 0.530 18.58534 H ? A ? 69 1
   ATOM 1169 N . PRO A 70 ? 16.46500 -16.14500 5.42900 1.000 18.53502 N ? A ? 70 1
   ATOM 1170 CA . PRO A 70 ? 16.33000 -16.13200 6.88900 1.000 20.36889 C ? A ? 70 1
   ATOM 1171 C . PRO A 70 ? 17.33800 -15.21100 7.54300 1.000 21.99711 C ? A ? 70 1
   ATOM 1172 O . PRO A 70 ? 18.45800 -15.04900 7.05900 1.000 23.46113 O ? A ? 70 1
   ATOM 1173 CB . PRO A 70 ? 16.62700 -17.58200 7.28100 1.000 21.48037 C ? A ? 70 1
   ATOM 1174 CG . PRO A 70 ? 16.45400 -18.38900 6.04400 1.000 19.43588 C ? A ? 70 1
   ATOM 1175 CD . PRO A 70 ? 16.25700 -17.48500 4.86700 1.000 19.03097 C ? A ? 70 1
   ATOM 1176 HA . PRO A 70 ? 15.42900 -15.89000 7.15700 1.000 24.59243 H ? A ? 70 1
   ATOM 1177 HB2 . PRO A 70 ? 17.54200 -17.64600 7.59800 1.000 25.92621 H ? A ? 70 1
   ATOM 1178 HB3 . PRO A 70 ? 16.01500 -17.87500 7.96700 1.000 25.92621 H ? A ? 70 1
   ATOM 1179 HG2 . PRO A 70 ? 17.24700 -18.93200 5.91200 1.000 23.47282 H ? A ? 70 1
   ATOM 1180 HG3 . PRO A 70 ? 15.67900 -18.96200 6.15100 1.000 23.47282 H ? A ? 70 1
   ATOM 1181 HD2 . PRO A 70 ? 16.91900 -17.67500 4.18400 1.000 22.98693 H ? A ? 70 1
   ATOM 1182 HD3 . PRO A 70 ? 15.35500 -17.57200 4.52300 1.000 22.98693 H ? A ? 70 1
   ATOM 1183 N . GLY A 71 ? 16.92400 -14.60300 8.65300 1.000 23.70237 N ? A ? 71 1
   ATOM 1184 CA . GLY A 71 ? 17.77100 -13.71900 9.42100 1.000 25.73288 C ? A ? 71 1
   ATOM 1185 C . GLY A 71 ? 18.10200 -12.43000 8.73100 1.000 25.85278 C ? A ? 71 1
   ATOM 1186 O . GLY A 71 ? 18.96800 -11.68900 9.20400 1.000 26.72989 O ? A ? 71 1
   ATOM 1187 H . GLY A 71 ? 16.13500 -14.69500 8.98300 1.000 28.59261 H ? A ? 71 1
   ATOM 1188 HA2 . GLY A 71 ? 17.33400 -13.50900 10.26000 1.000 31.02922 H ? A ? 71 1
   ATOM 1189 HA3 . GLY A 71 ? 18.60600 -14.17000 9.61900 1.000 31.02922 H ? A ? 71 1
   ATOM 1190 N . SER A 72 ? 17.45600 -12.14700 7.61100 1.000 25.28318 N ? A ? 72 1
   ATOM 1191 CA . SER A 72 ? 17.79000 -10.97800 6.82400 1.000 25.63293 C ? A ? 72 1
   ATOM 1192 C . SER A 72 ? 17.10800 -9.73700 7.37400 1.000 26.09714 C ? A ? 72 1
   ATOM 1193 O . SER A 72 ? 16.14300 -9.79600 8.14600 1.000 27.01437 O ? A ? 72 1
   ATOM 1194 CB . SER A 72 ? 17.34900 -11.17500 5.37600 1.000 25.69048 C ? A ? 72 1
   ATOM 1195 OG . SER A 72 ? 15.92800 -11.06200 5.27100 1.000 26.83210 O ? A ? 72 1
   ATOM 1196 H . SER A 72 ? 16.81600 -12.61900 7.28400 1.000 30.48958 H ? A ? 72 1
   ATOM 1197 HA . SER A 72 ? 18.75000 -10.83700 6.84000 1.000 30.90928 H ? A ? 72 1
   ATOM 1198 HB2 . SER A 72 ? 17.76100 -10.49200 4.82500 1.000 30.97834 H ? A ? 72 1
   ATOM 1199 HB3 . SER A 72 ? 17.62500 -12.05400 5.07600 1.000 30.97834 H ? A ? 72 1
   ATOM 1200 N . ARG A 73 ? 17.63200 -8.60300 6.95400 1.000 24.90397 N ? A ? 73 1
   ATOM 1201 CA . ARG A 73 ? 16.98300 -7.32800 7.15000 1.000 25.32534 C ? A ? 73 1
   ATOM 1202 C . ARG A 73 ? 16.28700 -6.91200 5.85900 1.000 25.40682 C ? A ? 73 1
   ATOM 1203 O . ARG A 73 ? 16.33600 -7.60500 4.82500 1.000 27.08968 O ? A ? 73 1
   ATOM 1204 CB . ARG A 73 ? 18.01800 -6.31100 7.61000 1.000 26.43673 C ? A ? 73 1
   ATOM 1205 CG . ARG A 73 ? 18.79600 -6.80700 8.80900 1.000 28.33089 C ? A ? 73 1
   ATOM 1206 CD . ARG A 73 ? 17.96400 -6.77200 10.09000 1.000 29.94246 C ? A ? 73 1
   ATOM 1207 NE . ARG A 73 ? 17.87300 -5.42500 10.65400 1.000 31.26019 N ? A ? 73 1
   ATOM 1208 CZ . ARG A 73 ? 18.86200 -4.78500 11.26900 1.000 32.29655 C ? A ? 73 1
   ATOM 1209 NH1 . ARG A 73 ? 20.05400 -5.34000 11.43500 1.000 32.88091 N ? A ? 73 1
   ATOM 1210 NH2 . ARG A 73 ? 18.64400 -3.56400 11.75300 1.000 32.85538 N ? A ? 73 1
   ATOM 1211 H . ARG A 73 ? 18.38400 -8.54600 6.54100 1.000 30.03453 H ? A ? 73 1
   ATOM 1212 HA . ARG A 73 ? 16.30900 -7.41100 7.84100 1.000 30.54017 H ? A ? 73 1
   ATOM 1213 HB2 . ARG A 73 ? 18.64500 -6.14500 6.88900 1.000 31.87384 H ? A ? 73 1
   ATOM 1214 HB3 . ARG A 73 ? 17.56900 -5.48800 7.85900 1.000 31.87384 H ? A ? 73 1
   ATOM 1215 HG2 . ARG A 73 ? 19.09100 -7.71900 8.66300 1.000 34.14683 H ? A ? 73 1
   ATOM 1216 HG3 . ARG A 73 ? 19.56500 -6.23100 8.94000 1.000 34.14683 H ? A ? 73 1
   ATOM 1217 HD2 . ARG A 73 ? 17.06500 -7.08000 9.89900 1.000 36.08072 H ? A ? 73 1
   ATOM 1218 HD3 . ARG A 73 ? 18.37800 -7.34700 10.75200 1.000 36.08072 H ? A ? 73 1
   ATOM 1219 HE . ARG A 73 ? 17.12000 -5.01500 10.58200 1.000 37.66200 H ? A ? 73 1
   ATOM 1220 HH11 . ARG A 73 ? 20.20900 -6.12900 11.13100 1.000 39.60686 H ? A ? 73 1
   ATOM 1221 HH12 . ARG A 73 ? 20.67700 -4.90600 11.83900 1.000 39.60686 H ? A ? 73 1
   ATOM 1222 HH21 . ARG A 73 ? 17.87400 -3.19400 11.65500 1.000 39.57622 H ? A ? 73 1
   ATOM 1223 HH22 . ARG A 73 ? 19.27600 -3.14200 12.15500 1.000 39.57622 H ? A ? 73 1
   ATOM 1224 N . ASN A 74 ? 15.59200 -5.77600 5.95500 1.000 22.48110 N ? A ? 74 1
   ATOM 1225 CA . ASN A 74 ? 14.81400 -5.14900 4.88900 1.000 20.04283 C ? A ? 74 1
   ATOM 1226 C . ASN A 74 ? 14.99100 -3.64600 5.10700 1.000 19.35909 C ? A ? 74 1
   ATOM 1227 O . ASN A 74 ? 14.05100 -2.93200 5.46300 1.000 18.32866 O ? A ? 74 1
   ATOM 1228 CB . ASN A 74 ? 13.34500 -5.53700 5.00500 1.000 20.05236 C ? A ? 74 1
   ATOM 1229 CG . ASN A 74 ? 12.46100 -4.85700 3.97300 1.000 19.87499 C ? A ? 74 1
   ATOM 1230 OD1 . ASN A 74 ? 12.91500 -4.27700 3.01000 1.000 18.98558 O ? A ? 74 1
   ATOM 1231 ND2 . ASN A 74 ? 11.16500 -4.93100 4.19700 1.000 20.19741 N ? A ? 74 1
   ATOM 1232 H . ASN A 74 ? 15.55800 -5.32200 6.68400 1.000 27.12709 H ? A ? 74 1
   ATOM 1233 HA . ASN A 74 ? 15.15600 -5.40000 4.01600 1.000 24.20116 H ? A ? 74 1
   ATOM 1234 HB2 . ASN A 74 ? 13.26300 -6.49600 4.88300 1.000 24.21260 H ? A ? 74 1
   ATOM 1235 HB3 . ASN A 74 ? 13.02200 -5.28700 5.88500 1.000 24.21260 H ? A ? 74 1
   ATOM 1236 HD21 . ASN A 74 ? 10.61200 -4.56500 3.64900 1.000 24.38666 H ? A ? 74 1
   ATOM 1237 HD22 . ASN A 74 ? 10.87100 -5.34800 4.89000 1.000 24.38666 H ? A ? 74 1
   ATOM 1238 N . LEU A 75 ? 16.22900 -3.17300 4.93900 1.000 18.44876 N ? A ? 75 1
   ATOM 1239 CA . LEU A 75 ? 16.57900 -1.82500 5.34100 1.000 18.75521 C ? A ? 75 1
   ATOM 1240 C . LEU A 75 ? 15.99000 -0.78400 4.39700 1.000 18.24762 C ? A ? 75 1
   ATOM 1241 O . LEU A 75 ? 15.86700 0.37800 4.78200 1.000 20.01196 O ? A ? 75 1
   ATOM 1242 CB . LEU A 75 ? 18.10200 -1.70800 5.45500 1.000 20.98918 C ? A ? 75 1
   ATOM 1243 CG . LEU A 75 ? 18.73100 -2.41200 6.67800 1.000 21.84761 C ? A ? 75 1
   ATOM 1244 CD1 . LEU A 75 ? 20.26100 -2.34500 6.69500 1.000 22.63647 C ? A ? 75 1
   ATOM 1245 CD2 . LEU A 75 ? 18.18300 -1.81000 7.96900 1.000 21.99067 C ? A ? 75 1
   ATOM 1246 H . LEU A 75 ? 16.87900 -3.61900 4.59400 1.000 22.28828 H ? A ? 75 1
   ATOM 1247 HA . LEU A 75 ? 16.20000 -1.66000 6.21700 1.000 22.65601 H ? A ? 75 1
   ATOM 1248 HB2 . LEU A 75 ? 18.50000 -2.09600 4.66000 1.000 25.33678 H ? A ? 75 1
   ATOM 1249 HB3 . LEU A 75 ? 18.33500 -0.76800 5.50800 1.000 25.33678 H ? A ? 75 1
   ATOM 1250 HG . LEU A 75 ? 18.47800 -3.34800 6.66000 1.000 26.36689 H ? A ? 75 1
   ATOM 1251 HD11 . LEU A 75 ? 20.61000 -3.18700 7.02500 1.000 27.31353 H ? A ? 75 1
   ATOM 1252 HD12 . LEU A 75 ? 20.58000 -2.18400 5.79300 1.000 27.31353 H ? A ? 75 1
   ATOM 1253 HD13 . LEU A 75 ? 20.53500 -1.62100 7.27800 1.000 27.31353 H ? A ? 75 1
   ATOM 1254 HD21 . LEU A 75 ? 18.74700 -2.08400 8.70900 1.000 26.53856 H ? A ? 75 1
   ATOM 1255 HD22 . LEU A 75 ? 18.18600 -0.84300 7.89200 1.000 26.53856 H ? A ? 75 1
   ATOM 1256 HD23 . LEU A 75 ? 17.27700 -2.12800 8.10800 1.000 26.53856 H ? A ? 75 1
   ATOM 1257 N . CYS A 76 ? 15.60200 -1.17600 3.18100 1.000 18.45040 N ? A ? 76 1
   ATOM 1258 CA . CYS A 76 ? 14.87700 -0.26200 2.29900 1.000 18.89512 C ? A ? 76 1
   ATOM 1259 C . CYS A 76 ? 13.36200 -0.33300 2.48300 1.000 18.64531 C ? A ? 76 1
   ATOM 1260 O . CYS A 76 ? 12.62900 0.40300 1.80600 1.000 18.52958 O ? A ? 76 1
   ATOM 1261 CB . CYS A 76 ? 15.25300 -0.51900 0.83700 1.000 17.53134 C ? A ? 76 1
   ATOM 1262 SG . CYS A 76 ? 16.98400 -0.09800 0.53600 1.000 16.79727 S ? A ? 76 1
   ATOM 1263 H . CYS A 76 ? 15.74500 -1.95600 2.84700 1.000 22.29025 H ? A ? 76 1
   ATOM 1264 HA . CYS A 76 ? 15.14900 0.64500 2.50800 1.000 22.82391 H ? A ? 76 1
   ATOM 1265 HB2 . CYS A 76 ? 15.11800 -1.45300 0.62200 1.000 21.18737 H ? A ? 76 1
   ATOM 1266 HB3 . CYS A 76 ? 14.70300 0.03800 0.26400 1.000 21.18737 H ? A ? 76 1
   ATOM 1267 N . ASN A 77 ? 12.88100 -1.18600 3.38600 1.000 19.16219 N ? A ? 77 1
   ATOM 1268 CA . ASN A 77 ? 11.45600 -1.32000 3.67300 1.000 20.40058 C ? A ? 77 1
   ATOM 1269 C . ASN A 77 ? 10.61300 -1.48900 2.41200 1.000 19.57781 C ? A ? 77 1
   ATOM 1270 O . ASN A 77 ? 9.64200 -0.76800 2.18500 1.000 20.59673 O ? A ? 77 1
   ATOM 1271 CB . ASN A 77 ? 10.94500 -0.18300 4.55900 1.000 24.34418 C ? A ? 77 1
   ATOM 1272 CG . ASN A 77 ? 11.80300 0.01200 5.77500 1.000 27.89030 C ? A ? 77 1
   ATOM 1273 OD1 . ASN A 77 ? 11.57000 -0.62800 6.79900 1.000 29.71570 O ? A ? 77 1
   ATOM 1274 ND2 . ASN A 77 ? 12.78100 0.90300 5.69200 1.000 29.66065 N ? A ? 77 1
   ATOM 1275 H . ASN A 77 ? 13.37300 -1.71100 3.85700 1.000 23.14440 H ? A ? 77 1
   ATOM 1276 HA . ASN A 77 ? 11.34200 -2.13500 4.18600 1.000 24.63046 H ? A ? 77 1
   ATOM 1277 HB2 . ASN A 77 ? 10.94900 0.64300 4.05100 1.000 29.36278 H ? A ? 77 1
   ATOM 1278 HB3 . ASN A 77 ? 10.04400 -0.39000 4.85400 1.000 29.36278 H ? A ? 77 1
   ATOM 1279 HD21 . ASN A 77 ? 13.29300 1.04400 6.36900 1.000 35.74254 H ? A ? 77 1
   ATOM 1280 HD22 . ASN A 77 ? 12.90900 1.33400 4.95900 1.000 35.74254 H ? A ? 77 1
   ATOM 1281 N . ILE A 78 ? 11.00900 -2.44700 1.57800 1.000 19.02685 N ? A ? 78 1
   ATOM 1282 CA . ILE A 78 ? 10.28000 -2.73300 0.34600 1.000 19.56031 C ? A ? 78 1
   ATOM 1283 C . ILE A 78 ? 10.30500 -4.22100 0.09600 1.000 18.45679 C ? A ? 78 1
   ATOM 1284 O . ILE A 78 ? 11.21600 -4.93400 0.52800 1.000 17.45462 O ? A ? 78 1
   ATOM 1285 CB . ILE A 78 ? 10.87900 -2.01700 -0.87800 1.000 21.99713 C ? A ? 78 1
   ATOM 1286 CG1 . ILE A 78 ? 12.36700 -2.39800 -0.99600 1.000 23.89819 C ? A ? 78 1
   ATOM 1287 CG2 . ILE A 78 ? 10.46100 -0.54100 -0.90400 1.000 23.19389 C ? A ? 78 1
   ATOM 1288 CD1 . ILE A 78 ? 13.02900 -1.83400 -2.17700 1.000 25.08938 C ? A ? 78 1
   ATOM 1289 H . ILE A 78 ? 11.69800 -2.94600 1.70300 1.000 22.98198 H ? A ? 78 1
   ATOM 1290 HA . ILE A 78 ? 9.36500 -2.43600 0.45800 1.000 23.62214 H ? A ? 78 1
   ATOM 1291 HB . ILE A 78 ? 10.45100 -2.41600 -1.65100 1.000 26.54633 H ? A ? 78 1
   ATOM 1292 HG12 . ILE A 78 ? 12.83700 -2.07300 -0.21200 1.000 28.82759 H ? A ? 78 1
   ATOM 1293 HG13 . ILE A 78 ? 12.45100 -3.36200 -1.05300 1.000 28.82759 H ? A ? 78 1
   ATOM 1294 HG21 . ILE A 78 ? 10.83200 -0.12200 -1.69600 1.000 27.98243 H ? A ? 78 1
   ATOM 1295 HG22 . ILE A 78 ? 9.49300 -0.48800 -0.92400 1.000 27.98243 H ? A ? 78 1
   ATOM 1296 HG23 . ILE A 78 ? 10.80000 -0.10300 -0.10800 1.000 27.98243 H ? A ? 78 1
   ATOM 1297 HD11 . ILE A 78 ? 13.94400 -2.15500 -2.20800 1.000 30.25702 H ? A ? 78 1
   ATOM 1298 HD12 . ILE A 78 ? 12.55100 -2.11800 -2.97200 1.000 30.25702 H ? A ? 78 1
   ATOM 1299 HD13 . ILE A 78 ? 13.01900 -0.86700 -2.11200 1.000 30.25702 H ? A ? 78 1
   ATOM 1300 N . PRO A 79 ? 9.28200 -4.73600 -0.55400 1.000 16.74431 N ? A ? 79 1
   ATOM 1301 CA . PRO A 79 ? 9.38600 -6.09500 -1.08900 1.000 15.62570 C ? A ? 79 1
   ATOM 1302 C . PRO A 79 ? 10.38500 -6.10300 -2.23400 1.000 15.10828 C ? A ? 79 1
   ATOM 1303 O . PRO A 79 ? 10.45700 -5.16100 -3.03000 1.000 16.08929 O ? A ? 79 1
   ATOM 1304 CB . PRO A 79 ? 7.96800 -6.39400 -1.58400 1.000 17.06579 C ? A ? 79 1
   ATOM 1305 CG . PRO A 79 ? 7.41300 -5.02000 -1.84600 1.000 18.30635 C ? A ? 79 1
   ATOM 1306 CD . PRO A 79 ? 8.03400 -4.04900 -0.91200 1.000 18.49564 C ? A ? 79 1
   ATOM 1307 HA . PRO A 79 ? 9.64700 -6.72800 -0.40200 1.000 18.90061 H ? A ? 79 1
   ATOM 1308 HB2 . PRO A 79 ? 8.00300 -6.91900 -2.39900 1.000 20.62871 H ? A ? 79 1
   ATOM 1309 HB3 . PRO A 79 ? 7.46200 -6.85000 -0.89300 1.000 20.62871 H ? A ? 79 1
   ATOM 1310 HG2 . PRO A 79 ? 7.61300 -4.77000 -2.76200 1.000 22.11739 H ? A ? 79 1
   ATOM 1311 HG3 . PRO A 79 ? 6.45300 -5.03900 -1.71100 1.000 22.11739 H ? A ? 79 1
   ATOM 1312 HD2 . PRO A 79 ? 8.21800 -3.21200 -1.36600 1.000 22.34454 H ? A ? 79 1
   ATOM 1313 HD3 . PRO A 79 ? 7.47600 -3.92100 -0.12900 1.000 22.34454 H ? A ? 79 1
   ATOM 1314 N . CYS A 80 ? 11.19100 -7.16700 -2.28800 1.000 14.18131 N ? A ? 80 1
   ATOM 1315 CA . CYS A 80 ? 12.19300 -7.24900 -3.34400 1.000 13.48405 C ? A ? 80 1
   ATOM 1316 C . CYS A 80 ? 11.54900 -7.20000 -4.73100 1.000 13.15172 C ? A ? 80 1
   ATOM 1317 O . CYS A 80 ? 12.17600 -6.72300 -5.68900 1.000 13.51745 O ? A ? 80 1
   ATOM 1318 CB . CYS A 80 ? 12.99300 -8.51900 -3.18000 1.000 13.90549 C ? A ? 80 1
   ATOM 1319 SG . CYS A 80 ? 13.96700 -8.66600 -1.66900 1.000 14.23892 S ? A ? 80 1
   ATOM 1320 H . CYS A 80 ? 11.17800 -7.83200 -1.74300 1.000 17.16734 H ? A ? 80 1
   ATOM 1321 HA . CYS A 80 ? 12.80000 -6.49700 -3.26600 1.000 16.33063 H ? A ? 80 1
   ATOM 1322 HB2 . CYS A 80 ? 12.37900 -9.27000 -3.20100 1.000 16.83635 H ? A ? 80 1
   ATOM 1323 HB3 . CYS A 80 ? 13.60400 -8.58400 -3.92800 1.000 16.83635 H ? A ? 80 1
   ATOM 1324 N . SER A 81 ? 10.30900 -7.67700 -4.86100 1.000 15.44235 N ? A ? 81 1
   ATOM 1325 CA . SER A 81 ? 9.64200 -7.58600 -6.15000 1.000 16.14103 C ? A ? 81 1
   ATOM 1326 C . SER A 81 ? 9.52000 -6.14500 -6.64400 1.000 17.40792 C ? A ? 81 1
   ATOM 1327 O . SER A 81 ? 9.47700 -5.92100 -7.86400 1.000 18.02631 O ? A ? 81 1
   ATOM 1328 CB . SER A 81 ? 8.28200 -8.26200 -6.04800 1.000 17.77848 C ? A ? 81 1
   ATOM 1329 OG . SER A 81 ? 7.51400 -7.55100 -5.09200 1.000 19.21458 O ? A ? 81 1
   ATOM 1330 H . SER A 81 ? 9.83100 -7.98800 -4.23500 1.000 18.68059 H ? A ? 81 1
   ATOM 1331 HA . SER A 81 ? 10.16500 -8.07600 -6.80400 1.000 19.51901 H ? A ? 81 1
   ATOM 1332 HB2 . SER A 81 ? 7.83800 -8.23000 -6.91000 1.000 21.48394 H ? A ? 81 1
   ATOM 1333 HB3 . SER A 81 ? 8.39500 -9.18000 -5.75700 1.000 21.48394 H ? A ? 81 1
   ATOM 1334 HG . SER A 81 ? 6.75500 -7.90300 -5.01400 1.000 23.20726 H ? A ? 81 1
   ATOM 1335 N . ALA A 82 ? 9.46100 -5.15600 -5.73200 1.000 18.02223 N ? A ? 82 1
   ATOM 1336 CA . ALA A 82 ? 9.38400 -3.74900 -6.13200 1.000 18.37337 C ? A ? 82 1
   ATOM 1337 C . ALA A 82 ? 10.59000 -3.33100 -6.94300 1.000 18.48624 C ? A ? 82 1
   ATOM 1338 O . ALA A 82 ? 10.49600 -2.38300 -7.73700 1.000 18.80071 O ? A ? 82 1
   ATOM 1339 CB . ALA A 82 ? 9.27400 -2.84600 -4.90700 1.000 18.66038 C ? A ? 82 1
   ATOM 1340 H . ALA A 82 ? 9.46400 -5.27900 -4.88100 1.000 21.77644 H ? A ? 82 1
   ATOM 1341 HA . ALA A 82 ? 8.59300 -3.61700 -6.67700 1.000 22.19780 H ? A ? 82 1
   ATOM 1342 HB1 . ALA A 82 ? 9.22400 -1.92200 -5.19900 1.000 22.54222 H ? A ? 82 1
   ATOM 1343 HB2 . ALA A 82 ? 8.47300 -3.08100 -4.41300 1.000 22.54222 H ? A ? 82 1
   ATOM 1344 HB3 . ALA A 82 ? 10.05700 -2.97500 -4.34900 1.000 22.54222 H ? A ? 82 1
   ATOM 1345 N . LEU A 83 ? 11.71700 -4.01200 -6.74600 1.000 18.01443 N ? A ? 83 1
   ATOM 1346 CA . LEU A 83 ? 12.95400 -3.72200 -7.44800 1.000 18.41322 C ? A ? 83 1
   ATOM 1347 C . LEU A 83 ? 12.96000 -4.25000 -8.87600 1.000 17.54359 C ? A ? 83 1
   ATOM 1348 O . LEU A 83 ? 13.96600 -4.05800 -9.57300 1.000 17.62274 O ? A ? 83 1
   ATOM 1349 CB . LEU A 83 ? 14.15900 -4.30100 -6.67600 1.000 18.81432 C ? A ? 83 1
   ATOM 1350 CG . LEU A 83 ? 14.34500 -3.79000 -5.23600 1.000 19.95831 C ? A ? 83 1
   ATOM 1351 CD1 . LEU A 83 ? 15.38800 -4.56400 -4.48500 1.000 19.51357 C ? A ? 83 1
   ATOM 1352 CD2 . LEU A 83 ? 14.73600 -2.30800 -5.24500 1.000 20.82182 C ? A ? 83 1
   ATOM 1353 H . LEU A 83 ? 11.78800 -4.66600 -6.19200 1.000 21.76708 H ? A ? 83 1
   ATOM 1354 HA . LEU A 83 ? 13.06600 -2.76000 -7.49200 1.000 22.24563 H ? A ? 83 1
   ATOM 1355 HB2 . LEU A 83 ? 14.05800 -5.26500 -6.63000 1.000 22.72695 H ? A ? 83 1
   ATOM 1356 HB3 . LEU A 83 ? 14.96800 -4.08500 -7.16600 1.000 22.72695 H ? A ? 83 1
   ATOM 1357 HG . LEU A 83 ? 13.50500 -3.87600 -4.75800 1.000 24.09973 H ? A ? 83 1
   ATOM 1358 HD11 . LEU A 83 ? 15.71400 -4.02500 -3.74700 1.000 23.56605 H ? A ? 83 1
   ATOM 1359 HD12 . LEU A 83 ? 14.99100 -5.38200 -4.14800 1.000 23.56605 H ? A ? 83 1
   ATOM 1360 HD13 . LEU A 83 ? 16.11600 -4.77400 -5.08900 1.000 23.56605 H ? A ? 83 1
   ATOM 1361 HD21 . LEU A 83 ? 14.86000 -2.00700 -4.33100 1.000 25.13595 H ? A ? 83 1
   ATOM 1362 HD22 . LEU A 83 ? 15.56200 -2.20400 -5.74300 1.000 25.13595 H ? A ? 83 1
   ATOM 1363 HD23 . LEU A 83 ? 14.02800 -1.79700 -5.66700 1.000 25.13595 H ? A ? 83 1
   ATOM 1364 N . LEU A 84 ? 11.90900 -4.96000 -9.32100 1.000 18.03195 N ? A ? 84 1
   ATOM 1365 CA . LEU A 84 ? 11.86200 -5.50500 -10.67800 1.000 17.75087 C ? A ? 84 1
   ATOM 1366 C . LEU A 84 ? 10.96000 -4.69200 -11.59400 1.000 19.06245 C ? A ? 84 1
   ATOM 1367 O . LEU A 84 ? 10.81700 -5.02600 -12.77900 1.000 19.78959 O ? A ? 84 1
   ATOM 1368 CB . LEU A 84 ? 11.39100 -6.96200 -10.65900 1.000 16.96993 C ? A ? 84 1
   ATOM 1369 CG . LEU A 84 ? 12.18600 -7.94400 -9.79400 1.000 15.68576 C ? A ? 84 1
   ATOM 1370 CD1 . LEU A 84 ? 11.64400 -9.32900 -9.96100 1.000 16.84737 C ? A ? 84 1
   ATOM 1371 CD2 . LEU A 84 ? 13.65800 -7.95200 -10.13400 1.000 13.59162 C ? A ? 84 1
   ATOM 1372 H . LEU A 84 ? 11.21100 -5.13800 -8.85100 1.000 21.78811 H ? A ? 84 1
   ATOM 1373 HA . LEU A 84 ? 12.75400 -5.48600 -11.04600 1.000 21.45081 H ? A ? 84 1
   ATOM 1374 HB2 . LEU A 84 ? 10.47500 -6.97800 -10.33900 1.000 20.51368 H ? A ? 84 1
   ATOM 1375 HB3 . LEU A 84 ? 11.41700 -7.29800 -11.56800 1.000 20.51368 H ? A ? 84 1
   ATOM 1376 HG . LEU A 84 ? 12.09300 -7.69400 -8.86100 1.000 18.97267 H ? A ? 84 1
   ATOM 1377 HD11 . LEU A 84 ? 12.07000 -9.91500 -9.31600 1.000 20.36661 H ? A ? 84 1
   ATOM 1378 HD12 . LEU A 84 ? 10.68600 -9.31100 -9.81100 1.000 20.36661 H ? A ? 84 1
   ATOM 1379 HD13 . LEU A 84 ? 11.83100 -9.63400 -10.86200 1.000 20.36661 H ? A ? 84 1
   ATOM 1380 HD21 . LEU A 84 ? 14.09900 -8.63700 -9.60700 1.000 16.45971 H ? A ? 84 1
   ATOM 1381 HD22 . LEU A 84 ? 13.76200 -8.14300 -11.07900 1.000 16.45971 H ? A ? 84 1
   ATOM 1382 HD23 . LEU A 84 ? 14.03500 -7.08200 -9.92800 1.000 16.45971 H ? A ? 84 1
   ATOM 1383 N A SER A 85 ? 10.38500 -3.60800 -11.08500 0.600 19.59818 N ? A ? 85 1
   ATOM 1384 CA A SER A 85 ? 9.43100 -2.83900 -11.85600 0.600 19.63885 C ? A ? 85 1
   ATOM 1385 C A SER A 85 ? 10.08300 -2.19600 -13.07300 0.600 19.88245 C ? A ? 85 1
   ATOM 1386 O A SER A 85 ? 11.29100 -1.93500 -13.11000 0.600 20.67978 O ? A ? 85 1
   ATOM 1387 CB A SER A 85 ? 8.85100 -1.71900 -11.00500 0.600 19.74990 C ? A ? 85 1
   ATOM 1388 OG A SER A 85 ? 7.95600 -0.95300 -11.79500 0.600 20.17139 O ? A ? 85 1
   ATOM 1389 H A SER A 85 ? 10.53200 -3.29800 -10.29600 0.600 23.66758 H ? A ? 85 1
   ATOM 1390 HA A SER A 85 ? 8.70800 -3.41300 -12.15400 0.600 23.71639 H ? A ? 85 1
   ATOM 1391 HB2 A SER A 85 ? 8.37000 -2.10200 -10.25500 0.600 23.84965 H ? A ? 85 1
   ATOM 1392 HB3 A SER A 85 ? 9.57000 -1.15000 -10.69000 0.600 23.84965 H ? A ? 85 1
   ATOM 1393 HG A SER A 85 ? 7.33300 -1.44000 -12.07700 0.600 24.35543 H ? A ? 85 1
   ATOM 1394 N B SER A 85 ? 10.37200 -3.61800 -11.08600 0.400 19.17351 N ? A ? 85 1
   ATOM 1395 CA B SER A 85 ? 9.39900 -2.84500 -11.83900 0.400 18.91579 C ? A ? 85 1
   ATOM 1396 C B SER A 85 ? 10.04200 -2.11300 -13.01500 0.400 19.19788 C ? A ? 85 1
   ATOM 1397 O B SER A 85 ? 11.21600 -1.73200 -12.97700 0.400 19.15293 O ? A ? 85 1
   ATOM 1398 CB B SER A 85 ? 8.77300 -1.82500 -10.90100 0.400 18.57535 C ? A ? 85 1
   ATOM 1399 OG B SER A 85 ? 9.79500 -1.07900 -10.27100 0.400 18.43261 O ? A ? 85 1
   ATOM 1400 H B SER A 85 ? 10.52100 -3.31100 -10.29700 0.400 23.15798 H ? A ? 85 1
   ATOM 1401 HA B SER A 85 ? 8.70300 -3.43000 -12.17600 0.400 22.84872 H ? A ? 85 1
   ATOM 1402 HB2 B SER A 85 ? 8.20700 -1.22500 -11.41100 0.400 22.44018 H ? A ? 85 1
   ATOM 1403 HB3 B SER A 85 ? 8.25200 -2.28800 -10.22600 0.400 22.44018 H ? A ? 85 1
   ATOM 1404 HG B SER A 85 ? 10.24200 -0.66000 -10.84600 0.400 22.26889 H ? A ? 85 1
   ATOM 1405 N . SER A 86 ? 9.23900 -1.89000 -14.06500 1.000 19.64439 N ? A ? 86 1
   ATOM 1406 CA . SER A 86 ? 9.68400 -1.05000 -15.17500 1.000 22.70207 C ? A ? 86 1
   ATOM 1407 C . SER A 86 ? 9.94900 0.39200 -14.73200 1.000 22.08257 C ? A ? 86 1
   ATOM 1408 O . SER A 86 ? 10.82100 1.07200 -15.29600 1.000 21.88450 O ? A ? 86 1
   ATOM 1409 CB . SER A 86 ? 8.70700 -1.21700 -16.35200 1.000 24.93158 C ? A ? 86 1
   ATOM 1410 OG . SER A 86 ? 7.59900 -0.36400 -16.24200 1.000 27.95667 O ? A ? 86 1
   ATOM 1411 HA . SER A 86 ? 10.53600 -1.40000 -15.47900 1.000 27.39224 H ? A ? 86 1
   ATOM 1412 HB2 . SER A 86 ? 9.17500 -1.01500 -17.17700 1.000 30.06766 H ? A ? 86 1
   ATOM 1413 HB3 . SER A 86 ? 8.39300 -2.13500 -16.36900 1.000 30.06766 H ? A ? 86 1
   ATOM 1414 HG . SER A 86 ? 7.08400 -0.47600 -16.89600 1.000 33.69777 H ? A ? 86 1
   ATOM 1415 H A SER A 86 ? 8.42100 -2.15100 -14.11600 0.600 23.72303 H ? A ? 86 1
   ATOM 1416 H B SER A 86 ? 8.44600 -2.21000 -14.15400 0.400 23.72303 H ? A ? 86 1
   ATOM 1417 N . ASP A 87 ? 9.27200 0.84300 -13.68000 1.000 21.35781 N ? A ? 87 1
   ATOM 1418 CA . ASP A 87 ? 9.55200 2.11900 -13.04600 1.000 21.65168 C ? A ? 87 1
   ATOM 1419 C . ASP A 87 ? 10.67300 1.95900 -12.02500 1.000 21.52315 C ? A ? 87 1
   ATOM 1420 O . ASP A 87 ? 10.59000 1.09700 -11.13600 1.000 21.54350 O ? A ? 87 1
   ATOM 1421 CB . ASP A 87 ? 8.28700 2.60400 -12.34200 1.000 23.43379 C ? A ? 87 1
   ATOM 1422 CG . ASP A 87 ? 8.46900 3.96200 -11.73700 1.000 26.10642 C ? A ? 87 1
   ATOM 1423 OD1 . ASP A 87 ? 9.05200 4.04900 -10.63700 1.000 26.42777 O ? A ? 87 1
   ATOM 1424 OD2 . ASP A 87 ? 8.12500 4.94100 -12.41300 1.000 28.21314 O ? A ? 87 1
   ATOM 1425 H . ASP A 87 ? 8.62800 0.41200 -13.30800 1.000 25.77914 H ? A ? 87 1
   ATOM 1426 HA . ASP A 87 ? 9.81700 2.77300 -13.71100 1.000 26.13178 H ? A ? 87 1
   ATOM 1427 HB2 . ASP A 87 ? 7.56300 2.65400 -12.98600 1.000 28.27031 H ? A ? 87 1
   ATOM 1428 HB3 . ASP A 87 ? 8.06000 1.98400 -11.63100 1.000 28.27031 H ? A ? 87 1
   ATOM 1429 N . ILE A 88 ? 11.70900 2.79300 -12.14000 1.000 21.20313 N ? A ? 88 1
   ATOM 1430 CA . ILE A 88 ? 12.93900 2.58000 -11.36900 1.000 19.66292 C ? A ? 88 1
   ATOM 1431 C . ILE A 88 ? 12.92100 3.22800 -9.98600 1.000 19.55796 C ? A ? 88 1
   ATOM 1432 O . ILE A 88 ? 13.94900 3.23200 -9.29500 1.000 17.96652 O ? A ? 88 1
   ATOM 1433 CB . ILE A 88 ? 14.20700 2.98100 -12.15700 1.000 19.46717 C ? A ? 88 1
   ATOM 1434 CG1 . ILE A 88 ? 14.21100 4.49900 -12.37200 1.000 20.33071 C ? A ? 88 1
   ATOM 1435 CG2 . ILE A 88 ? 14.33500 2.13200 -13.44900 1.000 20.23135 C ? A ? 88 1
   ATOM 1436 CD1 . ILE A 88 ? 15.50000 5.04500 -12.97900 1.000 20.64806 C ? A ? 88 1
   ATOM 1437 H . ILE A 88 ? 11.72600 3.48400 -12.65200 1.000 25.59352 H ? A ? 88 1
   ATOM 1438 HA . ILE A 88 ? 13.01300 1.62600 -11.21400 1.000 23.74527 H ? A ? 88 1
   ATOM 1439 HB . ILE A 88 ? 14.97200 2.76900 -11.59900 1.000 23.51037 H ? A ? 88 1
   ATOM 1440 HG12 . ILE A 88 ? 13.48400 4.72900 -12.97100 1.000 24.54662 H ? A ? 88 1
   ATOM 1441 HG13 . ILE A 88 ? 14.08600 4.94500 -11.52100 1.000 24.54662 H ? A ? 88 1
   ATOM 1442 HG21 . ILE A 88 ? 15.15600 2.37400 -13.90600 1.000 24.42738 H ? A ? 88 1
   ATOM 1443 HG22 . ILE A 88 ? 14.35500 1.19300 -13.20800 1.000 24.42738 H ? A ? 88 1
   ATOM 1444 HG23 . ILE A 88 ? 13.57200 2.31100 -14.02100 1.000 24.42738 H ? A ? 88 1
   ATOM 1445 HD11 . ILE A 88 ? 15.43000 6.01000 -13.05300 1.000 24.92743 H ? A ? 88 1
   ATOM 1446 HD12 . ILE A 88 ? 16.24400 4.81000 -12.40300 1.000 24.92743 H ? A ? 88 1
   ATOM 1447 HD13 . ILE A 88 ? 15.62600 4.65400 -13.85800 1.000 24.92743 H ? A ? 88 1
   ATOM 1448 N . THR A 89 ? 11.77500 3.78600 -9.56900 1.000 20.52889 N ? A ? 89 1
   ATOM 1449 CA . THR A 89 ? 11.73000 4.53600 -8.30800 1.000 20.53042 C ? A ? 89 1
   ATOM 1450 C . THR A 89 ? 12.24300 3.70600 -7.14400 1.000 18.75447 C ? A ? 89 1
   ATOM 1451 O . THR A 89 ? 13.06000 4.17200 -6.35200 1.000 17.39444 O ? A ? 89 1
   ATOM 1452 CB . THR A 89 ? 10.30100 4.96900 -7.98900 1.000 22.85380 C ? A ? 89 1
   ATOM 1453 OG1 . THR A 89 ? 9.81100 5.79900 -9.04100 1.000 25.31048 O ? A ? 89 1
   ATOM 1454 CG2 . THR A 89 ? 10.26100 5.76300 -6.67200 1.000 23.29118 C ? A ? 89 1
   ATOM 1455 H . THR A 89 ? 11.02500 3.74600 -9.98900 1.000 24.78443 H ? A ? 89 1
   ATOM 1456 HA . THR A 89 ? 12.28100 5.33000 -8.38500 1.000 24.78627 H ? A ? 89 1
   ATOM 1457 HB . THR A 89 ? 9.73400 4.18700 -7.89800 1.000 27.57433 H ? A ? 89 1
   ATOM 1458 HG1 . THR A 89 ? 9.81900 5.37700 -9.76700 1.000 30.52234 H ? A ? 89 1
   ATOM 1459 HG21 . THR A 89 ? 9.42500 6.25000 -6.60700 1.000 28.09918 H ? A ? 89 1
   ATOM 1460 HG22 . THR A 89 ? 10.33300 5.16100 -5.91500 1.000 28.09918 H ? A ? 89 1
   ATOM 1461 HG23 . THR A 89 ? 10.99500 6.39600 -6.64400 1.000 28.09918 H ? A ? 89 1
   ATOM 1462 N . ALA A 90 ? 11.73400 2.48800 -6.98100 1.000 18.32164 N ? A ? 90 1
   ATOM 1463 CA . ALA A 90 ? 12.09600 1.75200 -5.78100 1.000 17.55930 C ? A ? 90 1
   ATOM 1464 C . ALA A 90 ? 13.57600 1.41900 -5.79400 1.000 16.67140 C ? A ? 90 1
   ATOM 1465 O . ALA A 90 ? 14.24600 1.51300 -4.76500 1.000 16.43301 O ? A ? 90 1
   ATOM 1466 CB . ALA A 90 ? 11.24300 0.49600 -5.62300 1.000 16.85161 C ? A ? 90 1
   ATOM 1467 H . ALA A 90 ? 11.20300 2.08400 -7.52300 1.000 22.13573 H ? A ? 90 1
   ATOM 1468 HA . ALA A 90 ? 11.93000 2.31700 -5.01000 1.000 21.22092 H ? A ? 90 1
   ATOM 1469 HB1 . ALA A 90 ? 11.51200 0.03200 -4.81500 1.000 20.37170 H ? A ? 90 1
   ATOM 1470 HB2 . ALA A 90 ? 10.31000 0.75400 -5.56200 1.000 20.37170 H ? A ? 90 1
   ATOM 1471 HB3 . ALA A 90 ? 11.37900 -0.07600 -6.39400 1.000 20.37170 H ? A ? 90 1
   ATOM 1472 N . SER A 91 ? 14.10000 1.02400 -6.95500 1.000 15.70590 N ? A ? 91 1
   ATOM 1473 CA . SER A 91 ? 15.52000 0.68600 -7.03400 1.000 14.93511 C ? A ? 91 1
   ATOM 1474 C . SER A 91 ? 16.38200 1.90000 -6.76100 1.000 13.71116 C ? A ? 91 1
   ATOM 1475 O . SER A 91 ? 17.35500 1.81800 -6.02600 1.000 13.94853 O ? A ? 91 1
   ATOM 1476 CB . SER A 91 ? 15.88900 0.10300 -8.40200 1.000 15.89697 C ? A ? 91 1
   ATOM 1477 OG . SER A 91 ? 15.51200 -1.28100 -8.44600 1.000 13.96636 O ? A ? 91 1
   ATOM 1478 H . SER A 91 ? 13.66700 0.94500 -7.69400 1.000 18.99684 H ? A ? 91 1
   ATOM 1479 HA . SER A 91 ? 15.72300 0.01900 -6.36000 1.000 18.07190 H ? A ? 91 1
   ATOM 1480 HB2 . SER A 91 ? 15.41400 0.58700 -9.09500 1.000 19.22613 H ? A ? 91 1
   ATOM 1481 HB3 . SER A 91 ? 16.84700 0.17900 -8.53500 1.000 19.22613 H ? A ? 91 1
   ATOM 1482 HG . SER A 91 ? 14.68400 -1.35700 -8.32600 1.000 16.90940 H ? A ? 91 1
   ATOM 1483 N . VAL A 92 ? 16.01400 3.04400 -7.31600 1.000 13.23578 N ? A ? 92 1
   ATOM 1484 CA . VAL A 92 ? 16.79500 4.25700 -7.06600 1.000 13.48439 C ? A ? 92 1
   ATOM 1485 C . VAL A 92 ? 16.78300 4.58800 -5.58200 1.000 15.15288 C ? A ? 92 1
   ATOM 1486 O . VAL A 92 ? 17.81400 4.91900 -4.99500 1.000 16.25570 O ? A ? 92 1
   ATOM 1487 CB . VAL A 92 ? 16.26300 5.43500 -7.90900 1.000 15.33650 C ? A ? 92 1
   ATOM 1488 CG1 . VAL A 92 ? 16.89400 6.75600 -7.41600 1.000 13.62707 C ? A ? 92 1
   ATOM 1489 CG2 . VAL A 92 ? 16.52800 5.17800 -9.39600 1.000 14.55625 C ? A ? 92 1
   ATOM 1490 H . VAL A 92 ? 15.33300 3.15000 -7.83100 1.000 16.03270 H ? A ? 92 1
   ATOM 1491 HA . VAL A 92 ? 17.71500 4.09700 -7.32700 1.000 16.33103 H ? A ? 92 1
   ATOM 1492 HB . VAL A 92 ? 15.30300 5.50000 -7.78500 1.000 18.55356 H ? A ? 92 1
   ATOM 1493 HG11 . VAL A 92 ? 16.89400 7.39600 -8.14300 1.000 16.50225 H ? A ? 92 1
   ATOM 1494 HG12 . VAL A 92 ? 16.37400 7.09900 -6.67200 1.000 16.50225 H ? A ? 92 1
   ATOM 1495 HG13 . VAL A 92 ? 17.80600 6.58400 -7.13500 1.000 16.50225 H ? A ? 92 1
   ATOM 1496 HG21 . VAL A 92 ? 16.14400 5.90200 -9.91400 1.000 17.61726 H ? A ? 92 1
   ATOM 1497 HG22 . VAL A 92 ? 17.48600 5.13800 -9.54300 1.000 17.61726 H ? A ? 92 1
   ATOM 1498 HG23 . VAL A 92 ? 16.11900 4.33600 -9.64900 1.000 17.61726 H ? A ? 92 1
   ATOM 1499 N . ASN A 93 ? 15.58400 4.62000 -4.97600 1.000 16.95639 N ? A ? 93 1
   ATOM 1500 CA . ASN A 93 ? 15.50000 5.06400 -3.58400 1.000 17.35559 C ? A ? 93 1
   ATOM 1501 C . ASN A 93 ? 16.30600 4.14000 -2.67300 1.000 15.87394 C ? A ? 93 1
   ATOM 1502 O . ASN A 93 ? 16.93500 4.59400 -1.71000 1.000 15.54234 O ? A ? 93 1
   ATOM 1503 CB . ASN A 93 ? 14.03500 5.10300 -3.12400 1.000 19.29933 C ? A ? 93 1
   ATOM 1504 CG . ASN A 93 ? 13.26300 6.32100 -3.64000 1.000 23.19211 C ? A ? 93 1
   ATOM 1505 OD1 . ASN A 93 ? 13.81300 7.14100 -4.37200 1.000 24.86237 O ? A ? 93 1
   ATOM 1506 ND2 . ASN A 93 ? 11.94900 6.38000 -3.33000 1.000 25.53453 N ? A ? 93 1
   ATOM 1507 H . ASN A 93 ? 14.83500 4.39800 -5.33600 1.000 20.49744 H ? A ? 93 1
   ATOM 1508 HA . ASN A 93 ? 15.86600 5.95900 -3.51000 1.000 20.97647 H ? A ? 93 1
   ATOM 1509 HB2 . ASN A 93 ? 13.58400 4.30700 -3.44600 1.000 23.30896 H ? A ? 93 1
   ATOM 1510 HB3 . ASN A 93 ? 14.01200 5.12500 -2.15500 1.000 23.30896 H ? A ? 93 1
   ATOM 1511 HD21 . ASN A 93 ? 11.47200 7.04100 -3.60400 1.000 30.79121 H ? A ? 93 1
   ATOM 1512 HD22 . ASN A 93 ? 11.59800 5.77600 -2.82800 1.000 30.79121 H ? A ? 93 1
   ATOM 1513 N . CYS A 94 ? 16.29900 2.83900 -2.95900 1.000 16.18479 N ? A ? 94 1
   ATOM 1514 CA . CYS A 94 ? 17.07100 1.91400 -2.14200 1.000 15.08838 C ? A ? 94 1
   ATOM 1515 C . CYS A 94 ? 18.55800 2.10100 -2.42000 1.000 13.91002 C ? A ? 94 1
   ATOM 1516 O . CYS A 94 ? 19.37300 2.16200 -1.49000 1.000 15.89724 O ? A ? 94 1
   ATOM 1517 CB . CYS A 94 ? 16.60900 0.47000 -2.41200 1.000 15.26729 C ? A ? 94 1
   ATOM 1518 SG . CYS A 94 ? 17.33300 -0.76600 -1.33200 1.000 15.81474 S ? A ? 94 1
   ATOM 1519 H . CYS A 94 ? 15.86500 2.47600 -3.60600 1.000 19.57151 H ? A ? 94 1
   ATOM 1520 HA . CYS A 94 ? 16.91300 2.11300 -1.20600 1.000 18.25583 H ? A ? 94 1
   ATOM 1521 HB2 . CYS A 94 ? 15.64600 0.42800 -2.30200 1.000 18.47052 H ? A ? 94 1
   ATOM 1522 HB3 . CYS A 94 ? 16.84300 0.23600 -3.32400 1.000 18.47052 H ? A ? 94 1
   ATOM 1523 N . ALA A 95 ? 18.91800 2.27800 -3.69600 1.000 13.80726 N ? A ? 95 1
   ATOM 1524 CA . ALA A 95 ? 20.32400 2.49400 -4.04300 1.000 11.91720 C ? A ? 95 1
   ATOM 1525 C . ALA A 95 ? 20.85000 3.73600 -3.34800 1.000 10.36470 C ? A ? 95 1
   ATOM 1526 O . ALA A 95 ? 22.02300 3.76500 -2.93600 1.000 13.04423 O ? A ? 95 1
   ATOM 1527 CB . ALA A 95 ? 20.48600 2.65700 -5.55000 1.000 15.22695 C ? A ? 95 1
   ATOM 1528 H . ALA A 95 ? 18.37800 2.27700 -4.36600 1.000 16.71847 H ? A ? 95 1
   ATOM 1529 HA . ALA A 95 ? 20.85100 1.73200 -3.75600 1.000 14.45041 H ? A ? 95 1
   ATOM 1530 HB1 . ALA A 95 ? 21.42400 2.79800 -5.75300 1.000 18.42210 H ? A ? 95 1
   ATOM 1531 HB2 . ALA A 95 ? 20.17000 1.85300 -5.99000 1.000 18.42210 H ? A ? 95 1
   ATOM 1532 HB3 . ALA A 95 ? 19.96500 3.42100 -5.84200 1.000 18.42210 H ? A ? 95 1
   ATOM 1533 N . LYS A 96 ? 20.00300 4.76300 -3.20100 1.000 12.48493 N ? A ? 96 1
   ATOM 1534 CA . LYS A 96 ? 20.46700 5.96400 -2.51900 1.000 14.22169 C ? A ? 96 1
   ATOM 1535 C . LYS A 96 ? 20.80300 5.66200 -1.07500 1.000 15.56665 C ? A ? 96 1
   ATOM 1536 O . LYS A 96 ? 21.76200 6.21400 -0.53800 1.000 16.00203 O ? A ? 96 1
   ATOM 1537 CB . LYS A 96 ? 19.43800 7.09200 -2.60800 1.000 15.34720 C ? A ? 96 1
   ATOM 1538 CG . LYS A 96 ? 19.42200 7.72100 -3.98300 1.000 16.52743 C ? A ? 96 1
   ATOM 1539 CD . LYS A 96 ? 18.27000 8.67800 -4.06500 1.000 16.92211 C ? A ? 96 1
   ATOM 1540 CE . LYS A 96 ? 18.20700 9.45800 -5.36600 1.000 17.57012 C ? A ? 96 1
   ATOM 1541 NZ . LYS A 96 ? 17.02200 10.40800 -5.38800 1.000 18.78161 N ? A ? 96 1
   ATOM 1542 H . LYS A 96 ? 19.18900 4.78600 -3.47700 1.000 15.13168 H ? A ? 96 1
   ATOM 1543 HA . LYS A 96 ? 21.27900 6.27200 -2.95200 1.000 17.21580 H ? A ? 96 1
   ATOM 1544 HB2 . LYS A 96 ? 18.55500 6.73400 -2.42800 1.000 18.56640 H ? A ? 96 1
   ATOM 1545 HB3 . LYS A 96 ? 19.66000 7.78000 -1.96100 1.000 18.56640 H ? A ? 96 1
   ATOM 1546 HG2 . LYS A 96 ? 20.24600 8.21100 -4.13000 1.000 19.98268 H ? A ? 96 1
   ATOM 1547 HG3 . LYS A 96 ? 19.30500 7.03400 -4.65700 1.000 19.98268 H ? A ? 96 1
   ATOM 1548 HD2 . LYS A 96 ? 17.44300 8.17900 -3.97900 1.000 20.45629 H ? A ? 96 1
   ATOM 1549 HD3 . LYS A 96 ? 18.34400 9.31800 -3.34000 1.000 20.45629 H ? A ? 96 1
   ATOM 1550 HE2 . LYS A 96 ? 19.01800 9.98100 -5.46500 1.000 21.23391 H ? A ? 96 1
   ATOM 1551 HE3 . LYS A 96 ? 18.11500 8.83900 -6.10700 1.000 21.23391 H ? A ? 96 1
   ATOM 1552 HZ1 . LYS A 96 ? 17.00400 10.85400 -6.15800 1.000 22.68770 H ? A ? 96 1
   ATOM 1553 HZ2 . LYS A 96 ? 16.26400 9.95000 -5.30100 1.000 22.68770 H ? A ? 96 1
   ATOM 1554 HZ3 . LYS A 96 ? 17.08700 10.99000 -4.71800 1.000 22.68770 H ? A ? 96 1
   ATOM 1555 N . LYS A 97 ? 20.02100 4.79000 -0.42500 1.000 15.66133 N ? A ? 97 1
   ATOM 1556 CA . LYS A 97 ? 20.36100 4.40000 0.95900 1.000 16.11066 C ? A ? 97 1
   ATOM 1557 C . LYS A 97 ? 21.64900 3.55100 0.96600 1.000 14.78377 C ? A ? 97 1
   ATOM 1558 O . LYS A 97 ? 22.45800 3.74000 1.85400 1.000 14.91670 O ? A ? 97 1
   ATOM 1559 CB . LYS A 97 ? 19.17400 3.65800 1.59200 1.000 19.15181 C ? A ? 97 1
   ATOM 1560 CG . LYS A 97 ? 19.50000 2.92800 2.87700 1.000 23.85918 C ? A ? 97 1
   ATOM 1561 CD . LYS A 97 ? 18.28400 2.58000 3.69700 1.000 26.79648 C ? A ? 97 1
   ATOM 1562 CE . LYS A 97 ? 18.66600 2.44400 5.15200 1.000 29.53450 C ? A ? 97 1
   ATOM 1563 NZ . LYS A 97 ? 18.62600 3.75700 5.83600 1.000 31.53621 N ? A ? 97 1
   ATOM 1564 H . LYS A 97 ? 19.31400 4.42000 -0.74500 1.000 18.94336 H ? A ? 97 1
   ATOM 1565 HA . LYS A 97 ? 20.52700 5.20000 1.48100 1.000 19.48255 H ? A ? 97 1
   ATOM 1566 HB2 . LYS A 97 ? 18.47600 4.30300 1.78700 1.000 23.13194 H ? A ? 97 1
   ATOM 1567 HB3 . LYS A 97 ? 18.84400 3.00300 0.95700 1.000 23.13194 H ? A ? 97 1
   ATOM 1568 HG2 . LYS A 97 ? 19.95800 2.10100 2.66000 1.000 28.78079 H ? A ? 97 1
   ATOM 1569 HG3 . LYS A 97 ? 20.07400 3.49100 3.42000 1.000 28.78079 H ? A ? 97 1
   ATOM 1570 HD2 . LYS A 97 ? 17.62300 3.28500 3.61700 1.000 32.30554 H ? A ? 97 1
   ATOM 1571 HD3 . LYS A 97 ? 17.91900 1.73400 3.39300 1.000 32.30554 H ? A ? 97 1
   ATOM 1572 HE2 . LYS A 97 ? 18.04100 1.84900 5.59500 1.000 35.59116 H ? A ? 97 1
   ATOM 1573 HE3 . LYS A 97 ? 19.56800 2.09400 5.21600 1.000 35.59116 H ? A ? 97 1
   ATOM 1574 HZ1 . LYS A 97 ? 18.85300 3.66100 6.69100 1.000 37.99322 H ? A ? 97 1
   ATOM 1575 HZ2 . LYS A 97 ? 19.19500 4.32000 5.44700 1.000 37.99322 H ? A ? 97 1
   ATOM 1576 HZ3 . LYS A 97 ? 17.80500 4.09800 5.79100 1.000 37.99322 H ? A ? 97 1
   ATOM 1577 N . ILE A 98 ? 21.76700 2.61100 0.01700 1.000 14.76490 N ? A ? 98 1
   ATOM 1578 CA . ILE A 98 ? 22.94600 1.75300 -0.02800 1.000 14.42982 C ? A ? 98 1
   ATOM 1579 C . ILE A 98 ? 24.20800 2.58800 -0.19000 1.000 13.11869 C ? A ? 98 1
   ATOM 1580 O . ILE A 98 ? 25.20800 2.38700 0.51400 1.000 13.17827 O ? A ? 98 1
   ATOM 1581 CB . ILE A 98 ? 22.80600 0.71100 -1.14600 1.000 13.37857 C ? A ? 98 1
   ATOM 1582 CG1 . ILE A 98 ? 21.61700 -0.20900 -0.86700 1.000 14.69491 C ? A ? 98 1
   ATOM 1583 CG2 . ILE A 98 ? 24.08200 -0.11400 -1.32000 1.000 13.69272 C ? A ? 98 1
   ATOM 1584 CD1 . ILE A 98 ? 21.31500 -1.13300 -2.02900 1.000 15.03494 C ? A ? 98 1
   ATOM 1585 H . ILE A 98 ? 21.18700 2.45700 -0.59900 1.000 17.86764 H ? A ? 98 1
   ATOM 1586 HA . ILE A 98 ? 23.01500 1.27500 0.81300 1.000 17.46555 H ? A ? 98 1
   ATOM 1587 HB . ILE A 98 ? 22.63500 1.18100 -1.97700 1.000 16.20405 H ? A ? 98 1
   ATOM 1588 HG12 . ILE A 98 ? 21.81900 -0.74900 -0.09300 1.000 17.78366 H ? A ? 98 1
   ATOM 1589 HG13 . ILE A 98 ? 20.82800 0.32900 -0.70000 1.000 17.78366 H ? A ? 98 1
   ATOM 1590 HG21 . ILE A 98 ? 23.93200 -0.80500 -1.98300 1.000 16.58103 H ? A ? 98 1
   ATOM 1591 HG22 . ILE A 98 ? 24.80000 0.46600 -1.61700 1.000 16.58103 H ? A ? 98 1
   ATOM 1592 HG23 . ILE A 98 ? 24.31300 -0.51800 -0.46900 1.000 16.58103 H ? A ? 98 1
   ATOM 1593 HD11 . ILE A 98 ? 20.42200 -1.49500 -1.92000 1.000 18.19169 H ? A ? 98 1
   ATOM 1594 HD12 . ILE A 98 ? 21.36900 -0.62800 -2.85500 1.000 18.19169 H ? A ? 98 1
   ATOM 1595 HD13 . ILE A 98 ? 21.96400 -1.85300 -2.03900 1.000 18.19169 H ? A ? 98 1
   ATOM 1596 N . VAL A 99 ? 24.19700 3.52900 -1.13700 1.000 12.14476 N ? A ? 99 1
   ATOM 1597 CA . VAL A 99 ? 25.43500 4.23500 -1.45300 1.000 12.82699 C ? A ? 99 1
   ATOM 1598 C . VAL A 99 ? 25.82700 5.18500 -0.33900 1.000 14.26726 C ? A ? 99 1
   ATOM 1599 O . VAL A 99 ? 26.96400 5.66800 -0.32700 1.000 14.97310 O ? A ? 99 1
   ATOM 1600 CB . VAL A 99 ? 25.31300 4.93100 -2.81900 1.000 12.39547 C ? A ? 99 1
   ATOM 1601 CG1 . VAL A 99 ? 24.47300 6.25000 -2.71100 1.000 10.82628 C ? A ? 99 1
   ATOM 1602 CG2 . VAL A 99 ? 26.66700 5.15200 -3.43300 1.000 14.93251 C ? A ? 99 1
   ATOM 1603 H . VAL A 99 ? 23.51000 3.76900 -1.59500 1.000 14.72347 H ? A ? 99 1
   ATOM 1604 HA . VAL A 99 ? 26.14500 3.57900 -1.53000 1.000 15.54215 H ? A ? 99 1
   ATOM 1605 HB . VAL A 99 ? 24.82800 4.33700 -3.41300 1.000 15.02433 H ? A ? 99 1
   ATOM 1606 HG11 . VAL A 99 ? 24.04200 6.42100 -3.56300 1.000 13.14130 H ? A ? 99 1
   ATOM 1607 HG12 . VAL A 99 ? 23.80400 6.14300 -2.01700 1.000 13.14130 H ? A ? 99 1
   ATOM 1608 HG13 . VAL A 99 ? 25.06900 6.98000 -2.48900 1.000 13.14130 H ? A ? 99 1
   ATOM 1609 HG21 . VAL A 99 ? 26.55600 5.59500 -4.28900 1.000 18.06877 H ? A ? 99 1
   ATOM 1610 HG22 . VAL A 99 ? 27.19600 5.70700 -2.83900 1.000 18.06877 H ? A ? 99 1
   ATOM 1611 HG23 . VAL A 99 ? 27.10100 4.29300 -3.55800 1.000 18.06877 H ? A ? 99 1
   ATOM 1612 N . SER A 100 ? 24.92600 5.42600 0.61200 1.000 15.67251 N ? A ? 100 1
   ATOM 1613 CA . SER A 100 ? 25.13500 6.38100 1.68600 1.000 17.26090 C ? A ? 100 1
   ATOM 1614 C . SER A 100 ? 25.67500 5.75000 2.94700 1.000 17.06165 C ? A ? 100 1
   ATOM 1615 O . SER A 100 ? 25.93600 6.45300 3.92600 1.000 18.63538 O ? A ? 100 1
   ATOM 1616 CB . SER A 100 ? 23.83600 7.11200 2.00800 1.000 17.98472 C ? A ? 100 1
   ATOM 1617 OG . SER A 100 ? 23.39100 7.79500 0.85800 1.000 19.84068 O ? A ? 100 1
   ATOM 1618 H . SER A 100 ? 24.16100 5.03600 0.65500 1.000 18.95677 H ? A ? 100 1
   ATOM 1619 HA . SER A 100 ? 25.77900 7.04300 1.39000 1.000 20.86284 H ? A ? 100 1
   ATOM 1620 HB2 . SER A 100 ? 23.16400 6.46700 2.27900 1.000 21.73143 H ? A ? 100 1
   ATOM 1621 HB3 . SER A 100 ? 23.99600 7.75200 2.72000 1.000 21.73143 H ? A ? 100 1
   ATOM 1622 HG . SER A 100 ? 23.24600 7.24800 0.23700 1.000 23.95858 H ? A ? 100 1
   ATOM 1623 N . ASP A 101 ? 25.84200 4.43500 2.93800 1.000 18.08482 N ? A ? 101 1
   ATOM 1624 CA . ASP A 101 ? 26.10500 3.68200 4.19100 1.000 21.17225 C ? A ? 101 1
   ATOM 1625 C . ASP A 101 ? 27.57100 3.49900 4.58000 1.000 21.41641 C ? A ? 101 1
   ATOM 1626 O . ASP A 101 ? 27.81100 2.86800 5.60800 1.000 21.04877 O ? A ? 101 1
   ATOM 1627 CB . ASP A 101 ? 25.41700 2.31300 4.11300 1.000 21.88535 C ? A ? 101 1
   ATOM 1628 CG . ASP A 101 ? 24.76800 1.97800 5.44100 1.000 24.62826 C ? A ? 101 1
   ATOM 1629 OD1 . ASP A 101 ? 24.12900 2.87400 6.01900 1.000 28.67955 O ? A ? 101 1
   ATOM 1630 OD2 . ASP A 101 ? 24.93800 0.85600 5.90200 1.000 22.46867 O ? A ? 101 1
   ATOM 1631 H . ASP A 101 ? 25.81300 3.94300 2.23300 1.000 21.85154 H ? A ? 101 1
   ATOM 1632 HA . ASP A 101 ? 25.69000 4.17300 4.91600 1.000 25.55647 H ? A ? 101 1
   ATOM 1633 HB2 . ASP A 101 ? 24.72800 2.33400 3.43000 1.000 26.41219 H ? A ? 101 1
   ATOM 1634 HB3 . ASP A 101 ? 26.07500 1.63000 3.91100 1.000 26.41219 H ? A ? 101 1
   ATOM 1635 N . GLY A 102 ? 28.50300 4.06900 3.82100 1.000 20.36924 N ? A ? 102 1
   ATOM 1636 CA . GLY A 102 ? 29.88900 3.99700 4.28100 1.000 18.80415 C ? A ? 102 1
   ATOM 1637 C . GLY A 102 ? 30.93300 3.69100 3.22200 1.000 17.31939 C ? A ? 102 1
   ATOM 1638 O . GLY A 102 ? 32.03900 4.25100 3.22400 1.000 17.51416 O ? A ? 102 1
   ATOM 1639 H . GLY A 102 ? 28.37300 4.48100 3.07700 1.000 24.59286 H ? A ? 102 1
   ATOM 1640 HA2 . GLY A 102 ? 30.12400 4.84600 4.68600 1.000 22.71475 H ? A ? 102 1
   ATOM 1641 HA3 . GLY A 102 ? 29.96500 3.31400 4.96400 1.000 22.71475 H ? A ? 102 1
   ATOM 1642 N . ASN A 103 ? 30.59500 2.79600 2.30200 1.000 16.06247 N ? A ? 103 1
   ATOM 1643 CA . ASN A 103 ? 31.55100 2.35500 1.28500 1.000 15.66874 C ? A ? 103 1
   ATOM 1644 C . ASN A 103 ? 31.19400 2.86800 -0.10500 1.000 13.40707 C ? A ? 103 1
   ATOM 1645 O . ASN A 103 ? 31.77700 2.42600 -1.09400 1.000 13.07031 O ? A ? 103 1
   ATOM 1646 CB . ASN A 103 ? 31.66200 0.83200 1.31600 1.000 17.06319 C ? A ? 103 1
   ATOM 1647 CG . ASN A 103 ? 32.26600 0.32400 2.60400 1.000 19.66224 C ? A ? 103 1
   ATOM 1648 OD1 . ASN A 103 ? 32.98900 1.06300 3.30100 1.000 21.85638 O ? A ? 103 1
   ATOM 1649 ND2 . ASN A 103 ? 31.84400 -0.86100 3.00800 1.000 21.03445 N ? A ? 103 1
   ATOM 1650 H . ASN A 103 ? 29.82000 2.42700 2.24200 1.000 19.42473 H ? A ? 103 1
   ATOM 1651 HA . ASN A 103 ? 32.42600 2.71000 1.50500 1.000 18.95225 H ? A ? 103 1
   ATOM 1652 HB2 . ASN A 103 ? 30.77600 0.44800 1.22700 1.000 20.62559 H ? A ? 103 1
   ATOM 1653 HB3 . ASN A 103 ? 32.22700 0.54000 0.58300 1.000 20.62559 H ? A ? 103 1
   ATOM 1654 HD21 . ASN A 103 ? 32.14300 -1.19600 3.74200 1.000 25.39111 H ? A ? 103 1
   ATOM 1655 HD22 . ASN A 103 ? 31.32100 -1.32400 2.50600 1.000 25.39111 H ? A ? 103 1
   ATOM 1656 N . GLY A 104 ? 30.30400 3.85200 -0.18900 1.000 13.68446 N ? A ? 104 1
   ATOM 1657 CA . GLY A 104 ? 29.96000 4.42200 -1.47700 1.000 12.71300 C ? A ? 104 1
   ATOM 1658 C . GLY A 104 ? 29.54600 3.31900 -2.44000 1.000 10.44074 C ? A ? 104 1
   ATOM 1659 O . GLY A 104 ? 28.81300 2.36200 -2.07200 1.000 10.01446 O ? A ? 104 1
   ATOM 1660 H . GLY A 104 ? 29.89100 4.20300 0.47900 1.000 16.57112 H ? A ? 104 1
   ATOM 1661 HA2 . GLY A 104 ? 29.22500 5.04700 -1.37800 1.000 15.40537 H ? A ? 104 1
   ATOM 1662 HA3 . GLY A 104 ? 30.72500 4.89100 -1.84500 1.000 15.40537 H ? A ? 104 1
   ATOM 1663 N . MET A 105 ? 29.97800 3.43200 -3.69700 1.000 10.81082 N ? A ? 105 1
   ATOM 1664 CA . MET A 105 ? 29.52500 2.48000 -4.71800 1.000 9.78267 C ? A ? 105 1
   ATOM 1665 C . MET A 105 ? 30.28500 1.18400 -4.69100 1.000 10.55108 C ? A ? 105 1
   ATOM 1666 O . MET A 105 ? 29.91900 0.28900 -5.45800 1.000 10.83474 O ? A ? 105 1
   ATOM 1667 CB . MET A 105 ? 29.56200 3.11600 -6.10600 1.000 11.44581 C ? A ? 105 1
   ATOM 1668 CG . MET A 105 ? 28.42100 4.16800 -6.35700 1.000 11.68422 C ? A ? 105 1
   ATOM 1669 SD . MET A 105 ? 28.15200 4.60700 -8.09500 1.000 12.38409 S ? A ? 105 1
   ATOM 1670 CE . MET A 105 ? 27.37900 3.09000 -8.68500 1.000 11.24416 C ? A ? 105 1
   ATOM 1671 H . MET A 105 ? 30.52100 4.03500 -3.98100 1.000 13.12275 H ? A ? 105 1
   ATOM 1672 HA . MET A 105 ? 28.59500 2.27500 -4.53400 1.000 11.88897 H ? A ? 105 1
   ATOM 1673 HB2 . MET A 105 ? 30.41200 3.56900 -6.21900 1.000 13.88474 H ? A ? 105 1
   ATOM 1674 HB3 . MET A 105 ? 29.47100 2.41700 -6.77200 1.000 13.88474 H ? A ? 105 1
   ATOM 1675 HG2 . MET A 105 ? 27.58800 3.80800 -6.01400 1.000 14.17082 H ? A ? 105 1
   ATOM 1676 HG3 . MET A 105 ? 28.64300 4.98300 -5.88000 1.000 14.17082 H ? A ? 105 1
   ATOM 1677 HE1 . MET A 105 ? 27.15500 3.19500 -9.62300 1.000 13.64276 H ? A ? 105 1
   ATOM 1678 HE2 . MET A 105 ? 28.00100 2.35400 -8.57400 1.000 13.64276 H ? A ? 105 1
   ATOM 1679 HE3 . MET A 105 ? 26.57500 2.92500 -8.16900 1.000 13.64276 H ? A ? 105 1
   ATOM 1680 N . ASN A 106 ? 31.26500 1.06400 -3.79500 1.000 11.58973 N ? A ? 106 1
   ATOM 1681 CA . ASN A 106 ? 31.93000 -0.21900 -3.58800 1.000 12.02581 C ? A ? 106 1
   ATOM 1682 C . ASN A 106 ? 30.92300 -1.26800 -3.12300 1.000 12.08025 C ? A ? 106 1
   ATOM 1683 O . ASN A 106 ? 31.22200 -2.47700 -3.20000 1.000 14.85870 O ? A ? 106 1
   ATOM 1684 CB . ASN A 106 ? 33.11400 -0.07400 -2.63100 1.000 13.24958 C ? A ? 106 1
   ATOM 1685 CG . ASN A 106 ? 34.18300 0.83800 -3.20100 1.000 12.91044 C ? A ? 106 1
   ATOM 1686 OD1 . ASN A 106 ? 34.83700 0.50300 -4.21000 1.000 12.34834 O ? A ? 106 1
   ATOM 1687 ND2 . ASN A 106 ? 34.33200 2.03200 -2.60600 1.000 13.26476 N ? A ? 106 1
   ATOM 1688 H . ASN A 106 ? 31.56200 1.70200 -3.30000 1.000 14.05744 H ? A ? 106 1
   ATOM 1689 HA . ASN A 106 ? 32.28400 -0.51900 -4.44000 1.000 14.58073 H ? A ? 106 1
   ATOM 1690 HB2 . ASN A 106 ? 32.80500 0.30500 -1.79400 1.000 16.04926 H ? A ? 106 1
   ATOM 1691 HB3 . ASN A 106 ? 33.51000 -0.94600 -2.47800 1.000 16.04926 H ? A ? 106 1
   ATOM 1692 HD21 . ASN A 106 ? 34.92200 2.58600 -2.89700 1.000 16.06747 H ? A ? 106 1
   ATOM 1693 HD22 . ASN A 106 ? 33.85500 2.23200 -1.91900 1.000 16.06747 H ? A ? 106 1
   ATOM 1694 N . ALA A 107 ? 29.73700 -0.80800 -2.66600 1.000 11.64437 N ? A ? 107 1
   ATOM 1695 CA . ALA A 107 ? 28.66700 -1.72800 -2.29900 1.000 12.27241 C ? A ? 107 1
   ATOM 1696 C . ALA A 107 ? 28.28700 -2.61700 -3.46900 1.000 13.85961 C ? A ? 107 1
   ATOM 1697 O . ALA A 107 ? 27.76900 -3.71300 -3.25600 1.000 14.87387 O ? A ? 107 1
   ATOM 1698 CB . ALA A 107 ? 27.46200 -0.93700 -1.80900 1.000 13.72154 C ? A ? 107 1
   ATOM 1699 H . ALA A 107 ? 29.53900 0.02200 -2.55900 1.000 14.12301 H ? A ? 107 1
   ATOM 1700 HA . ALA A 107 ? 28.97100 -2.29600 -1.57400 1.000 14.87666 H ? A ? 107 1
   ATOM 1701 HB1 . ALA A 107 ? 26.75600 -1.55600 -1.56700 1.000 16.61561 H ? A ? 107 1
   ATOM 1702 HB2 . ALA A 107 ? 27.72200 -0.41300 -1.03500 1.000 16.61561 H ? A ? 107 1
   ATOM 1703 HB3 . ALA A 107 ? 27.16000 -0.35100 -2.52000 1.000 16.61561 H ? A ? 107 1
   ATOM 1704 N . TRP A 108 ? 28.49700 -2.15000 -4.70500 1.000 12.65540 N ? A ? 108 1
   ATOM 1705 CA . TRP A 108 ? 28.25100 -2.93400 -5.91500 1.000 11.07604 C ? A ? 108 1
   ATOM 1706 C . TRP A 108 ? 29.58900 -3.45400 -6.43600 1.000 11.86637 C ? A ? 108 1
   ATOM 1707 O . TRP A 108 ? 30.41500 -2.69600 -6.94400 1.000 13.38762 O ? A ? 108 1
   ATOM 1708 CB . TRP A 108 ? 27.57500 -2.06100 -6.96500 1.000 10.80206 C ? A ? 108 1
   ATOM 1709 CG . TRP A 108 ? 26.16300 -1.74200 -6.62400 1.000 11.65560 C ? A ? 108 1
   ATOM 1710 CD1 . TRP A 108 ? 25.06800 -2.53000 -6.86200 1.000 12.33633 C ? A ? 108 1
   ATOM 1711 CD2 . TRP A 108 ? 25.67800 -0.58100 -5.94500 1.000 10.51332 C ? A ? 108 1
   ATOM 1712 NE1 . TRP A 108 ? 23.94200 -1.94200 -6.38300 1.000 12.64664 N ? A ? 108 1
   ATOM 1713 CE2 . TRP A 108 ? 24.28400 -0.73700 -5.82400 1.000 11.60074 C ? A ? 108 1
   ATOM 1714 CE3 . TRP A 108 ? 26.26800 0.55500 -5.42000 1.000 12.75363 C ? A ? 108 1
   ATOM 1715 CZ2 . TRP A 108 ? 23.48100 0.19200 -5.19200 1.000 11.67005 C ? A ? 108 1
   ATOM 1716 CZ3 . TRP A 108 ? 25.44500 1.50100 -4.84400 1.000 11.91196 C ? A ? 108 1
   ATOM 1717 CH2 . TRP A 108 ? 24.08800 1.31400 -4.71800 1.000 12.31561 C ? A ? 108 1
   ATOM 1718 H . TRP A 108 ? 28.79000 -1.35800 -4.87000 1.000 15.33625 H ? A ? 108 1
   ATOM 1719 HA . TRP A 108 ? 27.67500 -3.68800 -5.71300 1.000 13.44102 H ? A ? 108 1
   ATOM 1720 HB2 . TRP A 108 ? 28.06100 -1.22500 -7.04200 1.000 13.11224 H ? A ? 108 1
   ATOM 1721 HB3 . TRP A 108 ? 27.58000 -2.52800 -7.81500 1.000 13.11224 H ? A ? 108 1
   ATOM 1722 HD1 . TRP A 108 ? 25.09400 -3.35800 -7.28600 1.000 14.95336 H ? A ? 108 1
   ATOM 1723 HE1 . TRP A 108 ? 23.14600 -2.26400 -6.43400 1.000 15.32574 H ? A ? 108 1
   ATOM 1724 HE3 . TRP A 108 ? 27.18400 0.69700 -5.49400 1.000 15.45412 H ? A ? 108 1
   ATOM 1725 HZ2 . TRP A 108 ? 22.56000 0.07800 -5.13500 1.000 14.15383 H ? A ? 108 1
   ATOM 1726 HZ3 . TRP A 108 ? 25.82700 2.26900 -4.48400 1.000 14.44411 H ? A ? 108 1
   ATOM 1727 HH2 . TRP A 108 ? 23.57400 1.97100 -4.30800 1.000 14.92850 H ? A ? 108 1
   ATOM 1728 N . VAL A 109 ? 29.80900 -4.75800 -6.29100 1.000 14.91118 N ? A ? 109 1
   ATOM 1729 CA . VAL A 109 ? 31.10000 -5.33900 -6.63100 1.000 16.38601 C ? A ? 109 1
   ATOM 1730 C . VAL A 109 ? 31.37800 -5.18100 -8.11600 1.000 16.27198 C ? A ? 109 1
   ATOM 1731 O . VAL A 109 ? 32.51300 -4.89000 -8.52500 1.000 17.12767 O ? A ? 109 1
   ATOM 1732 CB . VAL A 109 ? 31.08400 -6.82100 -6.19100 1.000 20.22582 C ? A ? 109 1
   ATOM 1733 CG1 . VAL A 109 ? 32.18900 -7.67900 -6.83700 1.000 21.25472 C ? A ? 109 1
   ATOM 1734 CG2 . VAL A 109 ? 31.15000 -6.90900 -4.66900 1.000 22.70937 C ? A ? 109 1
   ATOM 1735 H . VAL A 109 ? 29.23000 -5.32300 -5.99900 1.000 18.04318 H ? A ? 109 1
   ATOM 1736 HA . VAL A 109 ? 31.79900 -4.88100 -6.13900 1.000 19.81298 H ? A ? 109 1
   ATOM 1737 HB . VAL A 109 ? 30.23500 -7.20400 -6.46100 1.000 24.42075 H ? A ? 109 1
   ATOM 1738 HG11 . VAL A 109 ? 32.22300 -8.53800 -6.38800 1.000 25.65543 H ? A ? 109 1
   ATOM 1739 HG12 . VAL A 109 ? 31.98500 -7.80600 -7.77700 1.000 25.65543 H ? A ? 109 1
   ATOM 1740 HG13 . VAL A 109 ? 33.03900 -7.22300 -6.74000 1.000 25.65543 H ? A ? 109 1
   ATOM 1741 HG21 . VAL A 109 ? 31.14000 -7.84300 -4.40600 1.000 27.40101 H ? A ? 109 1
   ATOM 1742 HG22 . VAL A 109 ? 31.96900 -6.48800 -4.36400 1.000 27.40101 H ? A ? 109 1
   ATOM 1743 HG23 . VAL A 109 ? 30.38200 -6.45100 -4.29300 1.000 27.40101 H ? A ? 109 1
   ATOM 1744 N . ALA A 110 ? 30.34600 -5.31900 -8.94900 1.000 16.70246 N ? A ? 110 1
   ATOM 1745 CA . ALA A 110 ? 30.54200 -5.05700 -10.36800 1.000 14.72031 C ? A ? 110 1
   ATOM 1746 C . ALA A 110 ? 30.95000 -3.61100 -10.63500 1.000 13.49443 C ? A ? 110 1
   ATOM 1747 O . ALA A 110 ? 31.69700 -3.34500 -11.58100 1.000 12.99118 O ? A ? 110 1
   ATOM 1748 CB . ALA A 110 ? 29.33200 -5.48100 -11.18800 1.000 15.68975 C ? A ? 110 1
   ATOM 1749 H . ALA A 110 ? 29.55000 -5.55500 -8.72500 1.000 20.19272 H ? A ? 110 1
   ATOM 1750 HA . ALA A 110 ? 31.28200 -5.60900 -10.66600 1.000 17.81413 H ? A ? 110 1
   ATOM 1751 HB1 . ALA A 110 ? 29.50600 -5.29900 -12.12500 1.000 18.97746 H ? A ? 110 1
   ATOM 1752 HB2 . ALA A 110 ? 29.18000 -6.43000 -11.05800 1.000 18.97746 H ? A ? 110 1
   ATOM 1753 HB3 . ALA A 110 ? 28.55800 -4.97800 -10.89100 1.000 18.97746 H ? A ? 110 1
   ATOM 1754 N . TRP A 111 ? 30.43900 -2.65800 -9.85500 1.000 14.20746 N ? A ? 111 1
   ATOM 1755 CA . TRP A 111 ? 30.92800 -1.29000 -10.03900 1.000 13.61778 C ? A ? 111 1
   ATOM 1756 C . TRP A 111 ? 32.41500 -1.19000 -9.72100 1.000 12.87971 C ? A ? 111 1
   ATOM 1757 O . TRP A 111 ? 33.18700 -0.63100 -10.51200 1.000 12.42302 O ? A ? 111 1
   ATOM 1758 CB . TRP A 111 ? 30.12100 -0.29200 -9.21600 1.000 12.51085 C ? A ? 111 1
   ATOM 1759 CG . TRP A 111 ? 30.67100 1.10700 -9.35700 1.000 11.48805 C ? A ? 111 1
   ATOM 1760 CD1 . TRP A 111 ? 30.37000 2.03800 -10.33900 1.000 10.53129 C ? A ? 111 1
   ATOM 1761 CD2 . TRP A 111 ? 31.63400 1.74000 -8.50100 1.000 11.24650 C ? A ? 111 1
   ATOM 1762 NE1 . TRP A 111 ? 31.11200 3.16600 -10.14900 1.000 9.01109 N ? A ? 111 1
   ATOM 1763 CE2 . TRP A 111 ? 31.88600 3.00700 -9.03200 1.000 9.39698 C ? A ? 111 1
   ATOM 1764 CE3 . TRP A 111 ? 32.33000 1.34100 -7.34400 1.000 11.54339 C ? A ? 111 1
   ATOM 1765 CZ2 . TRP A 111 ? 32.75400 3.89700 -8.42700 1.000 10.75232 C ? A ? 111 1
   ATOM 1766 CZ3 . TRP A 111 ? 33.19000 2.22500 -6.74800 1.000 9.99552 C ? A ? 111 1
   ATOM 1767 CH2 . TRP A 111 ? 33.40200 3.49300 -7.29500 1.000 11.23587 C ? A ? 111 1
   ATOM 1768 H . TRP A 111 ? 29.84200 -2.76600 -9.24500 1.000 17.19872 H ? A ? 111 1
   ATOM 1769 HA . TRP A 111 ? 30.81600 -1.05000 -10.97200 1.000 16.49110 H ? A ? 111 1
   ATOM 1770 HB2 . TRP A 111 ? 29.20200 -0.29000 -9.52500 1.000 15.16279 H ? A ? 111 1
   ATOM 1771 HB3 . TRP A 111 ? 30.16100 -0.54200 -8.28000 1.000 15.16279 H ? A ? 111 1
   ATOM 1772 HD1 . TRP A 111 ? 29.79000 1.89400 -11.05100 1.000 12.78731 H ? A ? 111 1
   ATOM 1773 HE1 . TRP A 111 ? 31.07700 3.87400 -10.63600 1.000 10.96308 H ? A ? 111 1
   ATOM 1774 HE3 . TRP A 111 ? 32.18700 0.50000 -6.97400 1.000 14.00184 H ? A ? 111 1
   ATOM 1775 HZ2 . TRP A 111 ? 32.89900 4.74300 -8.78600 1.000 13.05255 H ? A ? 111 1
   ATOM 1776 HZ3 . TRP A 111 ? 33.65400 1.97100 -5.98300 1.000 12.14439 H ? A ? 111 1
   ATOM 1777 HH2 . TRP A 111 ? 34.00300 4.07200 -6.88300 1.000 13.63281 H ? A ? 111 1
   ATOM 1778 N . ARG A 112 ? 32.83600 -1.75600 -8.58000 1.000 11.40720 N ? A ? 112 1
   ATOM 1779 CA . ARG A 112 ? 34.22500 -1.65600 -8.18600 1.000 12.98223 C ? A ? 112 1
   ATOM 1780 C . ARG A 112 ? 35.12300 -2.29900 -9.21800 1.000 12.54314 C ? A ? 112 1
   ATOM 1781 O . ARG A 112 ? 36.19700 -1.77000 -9.53700 1.000 14.59777 O ? A ? 112 1
   ATOM 1782 CB . ARG A 112 ? 34.46900 -2.34000 -6.84300 1.000 15.47731 C ? A ? 112 1
   ATOM 1783 CG . ARG A 112 ? 35.96000 -2.28200 -6.43300 1.000 16.87698 C ? A ? 112 1
   ATOM 1784 CD . ARG A 112 ? 36.18600 -2.66400 -4.99700 1.000 20.59591 C ? A ? 112 1
   ATOM 1785 NE . ARG A 112 ? 35.60500 -3.95100 -4.65900 1.000 22.46807 N ? A ? 112 1
   ATOM 1786 CZ . ARG A 112 ? 36.13000 -5.12600 -4.98600 1.000 24.48907 C ? A ? 112 1
   ATOM 1787 NH1 . ARG A 112 ? 37.31400 -5.22300 -5.58500 1.000 24.83066 N ? A ? 112 1
   ATOM 1788 NH2 . ARG A 112 ? 35.45900 -6.23700 -4.69000 1.000 25.32941 N ? A ? 112 1
   ATOM 1789 H . ARG A 112 ? 32.33700 -2.19400 -8.03300 1.000 13.83840 H ? A ? 112 1
   ATOM 1790 HA . ARG A 112 ? 34.47100 -0.72100 -8.10400 1.000 15.72844 H ? A ? 112 1
   ATOM 1791 HB2 . ARG A 112 ? 33.94800 -1.89300 -6.15800 1.000 18.72254 H ? A ? 112 1
   ATOM 1792 HB3 . ARG A 112 ? 34.20800 -3.27200 -6.90700 1.000 18.72254 H ? A ? 112 1
   ATOM 1793 HG2 . ARG A 112 ? 36.46700 -2.89800 -6.98500 1.000 20.40214 H ? A ? 112 1
   ATOM 1794 HG3 . ARG A 112 ? 36.28700 -1.37800 -6.55800 1.000 20.40214 H ? A ? 112 1
   ATOM 1795 HD2 . ARG A 112 ? 37.14000 -2.71000 -4.82800 1.000 24.86486 H ? A ? 112 1
   ATOM 1796 HD3 . ARG A 112 ? 35.78000 -1.99400 -4.42500 1.000 24.86486 H ? A ? 112 1
   ATOM 1797 HE . ARG A 112 ? 34.86800 -3.95200 -4.21500 1.000 27.11145 H ? A ? 112 1
   ATOM 1798 HH11 . ARG A 112 ? 37.75800 -4.51400 -5.78300 1.000 29.94655 H ? A ? 112 1
   ATOM 1799 HH12 . ARG A 112 ? 37.63300 -5.99700 -5.78200 1.000 29.94655 H ? A ? 112 1
   ATOM 1800 HH21 . ARG A 112 ? 34.69500 -6.18600 -4.29800 1.000 30.54506 H ? A ? 112 1
   ATOM 1801 HH22 . ARG A 112 ? 35.79000 -7.00500 -4.88900 1.000 30.54506 H ? A ? 112 1
   ATOM 1802 N . ASN A 113 ? 34.70500 -3.44300 -9.73400 1.000 12.70426 N ? A ? 113 1
   ATOM 1803 CA . ASN A 113 ? 35.57800 -4.21400 -10.59600 1.000 13.46112 C ? A ? 113 1
   ATOM 1804 C . ASN A 113 ? 35.52200 -3.80900 -12.06300 1.000 13.51064 C ? A ? 113 1
   ATOM 1805 O . ASN A 113 ? 36.44400 -4.10500 -12.82000 1.000 12.34986 O ? A ? 113 1
   ATOM 1806 CB . ASN A 113 ? 35.26000 -5.69500 -10.46100 1.000 13.22416 C ? A ? 113 1
   ATOM 1807 CG . ASN A 113 ? 35.67800 -6.25600 -9.11900 1.000 14.56263 C ? A ? 113 1
   ATOM 1808 OD1 . ASN A 113 ? 36.66200 -5.79100 -8.53100 1.000 17.27263 O ? A ? 113 1
   ATOM 1809 ND2 . ASN A 113 ? 34.93000 -7.23800 -8.61800 1.000 14.35841 N ? A ? 113 1
   ATOM 1810 H . ASN A 113 ? 33.93000 -3.79100 -9.60200 1.000 15.39488 H ? A ? 113 1
   ATOM 1811 HA . ASN A 113 ? 36.49200 -4.08600 -10.29800 1.000 16.30310 H ? A ? 113 1
   ATOM 1812 HB2 . ASN A 113 ? 34.30300 -5.82400 -10.55600 1.000 16.01875 H ? A ? 113 1
   ATOM 1813 HB3 . ASN A 113 ? 35.73200 -6.18500 -11.15200 1.000 16.01875 H ? A ? 113 1
   ATOM 1814 HD21 . ASN A 113 ? 35.13000 -7.58500 -7.85700 1.000 17.37986 H ? A ? 113 1
   ATOM 1815 HD22 . ASN A 113 ? 34.25200 -7.53000 -9.05900 1.000 17.37986 H ? A ? 113 1
   ATOM 1816 N . ARG A 114 ? 34.47900 -3.14000 -12.50700 1.000 12.79910 N ? A ? 114 1
   ATOM 1817 CA . ARG A 114 ? 34.34000 -2.87100 -13.92900 1.000 12.50767 C ? A ? 114 1
   ATOM 1818 C . ARG A 114 ? 34.06900 -1.41400 -14.25400 1.000 12.62714 C ? A ? 114 1
   ATOM 1819 O . ARG A 114 ? 34.17300 -1.02900 -15.42500 1.000 11.92827 O ? A ? 114 1
   ATOM 1820 CB . ARG A 114 ? 33.19600 -3.70900 -14.49700 1.000 13.12575 C ? A ? 114 1
   ATOM 1821 CG . ARG A 114 ? 33.37600 -5.17900 -14.10500 1.000 14.21602 C ? A ? 114 1
   ATOM 1822 CD . ARG A 114 ? 32.28600 -6.05400 -14.63500 1.000 14.63228 C ? A ? 114 1
   ATOM 1823 NE . ARG A 114 ? 32.33200 -6.25900 -16.07000 1.000 13.50434 N ? A ? 114 1
   ATOM 1824 CZ . ARG A 114 ? 31.49500 -7.06500 -16.72200 1.000 14.00256 C ? A ? 114 1
   ATOM 1825 NH1 . ARG A 114 ? 30.58400 -7.79000 -16.07900 1.000 13.22891 N ? A ? 114 1
   ATOM 1826 NH2 . ARG A 114 ? 31.58200 -7.16100 -18.04500 1.000 14.14706 N ? A ? 114 1
   ATOM 1827 H . ARG A 114 ? 33.84300 -2.83200 -12.01700 1.000 15.50869 H ? A ? 114 1
   ATOM 1828 HA . ARG A 114 ? 35.15100 -3.12700 -14.39300 1.000 15.15897 H ? A ? 114 1
   ATOM 1829 HB2 . ARG A 114 ? 32.35300 -3.39400 -14.13600 1.000 15.90066 H ? A ? 114 1
   ATOM 1830 HB3 . ARG A 114 ? 33.19700 -3.64600 -15.46500 1.000 15.90066 H ? A ? 114 1
   ATOM 1831 HG2 . ARG A 114 ? 34.21900 -5.50100 -14.46000 1.000 17.20899 H ? A ? 114 1
   ATOM 1832 HG3 . ARG A 114 ? 33.37000 -5.25800 -13.13900 1.000 17.20899 H ? A ? 114 1
   ATOM 1833 HD2 . ARG A 114 ? 32.35100 -6.92400 -14.21000 1.000 17.70850 H ? A ? 114 1
   ATOM 1834 HD3 . ARG A 114 ? 31.43100 -5.64900 -14.42200 1.000 17.70850 H ? A ? 114 1
   ATOM 1835 HE . ARG A 114 ? 32.93000 -5.83900 -16.52300 1.000 16.35497 H ? A ? 114 1
   ATOM 1836 HH11 . ARG A 114 ? 30.51600 -7.73900 -15.22300 1.000 16.02446 H ? A ? 114 1
   ATOM 1837 HH12 . ARG A 114 ? 30.05700 -8.30600 -16.52100 1.000 16.02446 H ? A ? 114 1
   ATOM 1838 HH21 . ARG A 114 ? 32.16900 -6.70000 -18.47200 1.000 17.12624 H ? A ? 114 1
   ATOM 1839 HH22 . ARG A 114 ? 31.04900 -7.68200 -18.47400 1.000 17.12624 H ? A ? 114 1
   ATOM 1840 N . CYS A 115 ? 33.67700 -0.60700 -13.28500 1.000 12.24953 N ? A ? 115 1
   ATOM 1841 CA . CYS A 115 ? 33.40200 0.80700 -13.56300 1.000 12.43090 C ? A ? 115 1
   ATOM 1842 C . CYS A 115 ? 34.36100 1.77000 -12.88600 1.000 10.56520 C ? A ? 115 1
   ATOM 1843 O . CYS A 115 ? 34.82700 2.72900 -13.51500 1.000 13.07675 O ? A ? 115 1
   ATOM 1844 CB . CYS A 115 ? 31.98000 1.17300 -13.11300 1.000 12.35009 C ? A ? 115 1
   ATOM 1845 SG . CYS A 115 ? 30.72100 0.17300 -13.88800 1.000 12.98923 S ? A ? 115 1
   ATOM 1846 H . CYS A 115 ? 33.56100 -0.84000 -12.46500 1.000 14.84920 H ? A ? 115 1
   ATOM 1847 HA . CYS A 115 ? 33.45600 0.96400 -14.51800 1.000 15.06684 H ? A ? 115 1
   ATOM 1848 HB2 . CYS A 115 ? 31.92400 1.03100 -12.15800 1.000 14.96988 H ? A ? 115 1
   ATOM 1849 HB3 . CYS A 115 ? 31.80500 2.10300 -13.32600 1.000 14.96988 H ? A ? 115 1
   ATOM 1850 N . LYS A 116 ? 34.66300 1.53300 -11.60800 1.000 12.11189 N ? A ? 116 1
   ATOM 1851 CA . LYS A 116 ? 35.54000 2.39100 -10.83300 1.000 12.38746 C ? A ? 116 1
   ATOM 1852 C . LYS A 116 ? 36.85200 2.65500 -11.56400 1.000 14.08595 C ? A ? 116 1
   ATOM 1853 O . LYS A 116 ? 37.53500 1.72200 -12.01200 1.000 13.01803 O ? A ? 116 1
   ATOM 1854 CB . LYS A 116 ? 35.81900 1.69300 -9.49200 1.000 12.33013 C ? A ? 116 1
   ATOM 1855 CG . LYS A 116 ? 36.67600 2.44400 -8.49300 1.000 12.58636 C ? A ? 116 1
   ATOM 1856 CD . LYS A 116 ? 36.84900 1.58800 -7.24500 1.000 12.42932 C ? A ? 116 1
   ATOM 1857 CE . LYS A 116 ? 37.37900 2.41400 -6.08500 1.000 13.88599 C ? A ? 116 1
   ATOM 1858 NZ . LYS A 116 ? 37.47100 1.56200 -4.83200 1.000 14.01577 N ? A ? 116 1
   ATOM 1859 H . LYS A 116 ? 34.36100 0.86200 -11.16300 1.000 14.68404 H ? A ? 116 1
   ATOM 1860 HA . LYS A 116 ? 35.10200 3.23900 -10.66000 1.000 15.01472 H ? A ? 116 1
   ATOM 1861 HB2 . LYS A 116 ? 34.96800 1.51500 -9.06200 1.000 14.94592 H ? A ? 116 1
   ATOM 1862 HB3 . LYS A 116 ? 36.26600 0.85200 -9.67700 1.000 14.94592 H ? A ? 116 1
   ATOM 1863 HG2 . LYS A 116 ? 37.55100 2.61700 -8.87500 1.000 15.25340 H ? A ? 116 1
   ATOM 1864 HG3 . LYS A 116 ? 36.23900 3.27300 -8.24400 1.000 15.25340 H ? A ? 116 1
   ATOM 1865 HD2 . LYS A 116 ? 35.99100 1.21700 -6.98800 1.000 15.06495 H ? A ? 116 1
   ATOM 1866 HD3 . LYS A 116 ? 37.48300 0.87700 -7.42800 1.000 15.06495 H ? A ? 116 1
   ATOM 1867 HE2 . LYS A 116 ? 38.26600 2.74400 -6.30000 1.000 16.81296 H ? A ? 116 1
   ATOM 1868 HE3 . LYS A 116 ? 36.77400 3.15200 -5.91200 1.000 16.81296 H ? A ? 116 1
   ATOM 1869 HZ1 . LYS A 116 ? 37.78200 2.04900 -4.15500 1.000 16.96869 H ? A ? 116 1
   ATOM 1870 HZ2 . LYS A 116 ? 36.66600 1.24900 -4.61700 1.000 16.96869 H ? A ? 116 1
   ATOM 1871 HZ3 . LYS A 116 ? 38.02100 0.87600 -4.97100 1.000 16.96869 H ? A ? 116 1
   ATOM 1872 N . GLY A 117 ? 37.22900 3.92800 -11.64000 1.000 15.76186 N ? A ? 117 1
   ATOM 1873 CA . GLY A 117 ? 38.47100 4.30700 -12.26000 1.000 16.91034 C ? A ? 117 1
   ATOM 1874 C . GLY A 117 ? 38.45000 4.34100 -13.76600 1.000 16.84713 C ? A ? 117 1
   ATOM 1875 O . GLY A 117 ? 39.44700 4.73600 -14.37000 1.000 18.69264 O ? A ? 117 1
   ATOM 1876 H . GLY A 117 ? 36.77200 4.59000 -11.33400 1.000 19.06400 H ? A ? 117 1
   ATOM 1877 HA2 . GLY A 117 ? 38.72200 5.19000 -11.94600 1.000 20.44217 H ? A ? 117 1
   ATOM 1878 HA3 . GLY A 117 ? 39.16200 3.68400 -11.98600 1.000 20.44217 H ? A ? 117 1
   ATOM 1879 N . THR A 118 ? 37.35000 3.96700 -14.39800 1.000 15.20913 N ? A ? 118 1
   ATOM 1880 CA . THR A 118 ? 37.26700 4.01200 -15.84500 1.000 13.98457 C ? A ? 118 1
   ATOM 1881 C . THR A 118 ? 36.59900 5.29700 -16.27100 1.000 13.33962 C ? A ? 118 1
   ATOM 1882 O . THR A 118 ? 36.10900 6.08200 -15.45600 1.000 14.88719 O ? A ? 118 1
   ATOM 1883 CB . THR A 118 ? 36.44500 2.82900 -16.37200 1.000 14.51792 C ? A ? 118 1
   ATOM 1884 OG1 . THR A 118 ? 35.02800 3.01600 -16.12200 1.000 13.84313 O ? A ? 118 1
   ATOM 1885 CG2 . THR A 118 ? 36.96200 1.52900 -15.74800 1.000 16.01096 C ? A ? 118 1
   ATOM 1886 H . THR A 118 ? 36.63600 3.68300 -14.01200 1.000 18.40072 H ? A ? 118 1
   ATOM 1887 HA . THR A 118 ? 38.15500 3.97400 -16.23300 1.000 16.93125 H ? A ? 118 1
   ATOM 1888 HB . THR A 118 ? 36.58100 2.76500 -17.33000 1.000 17.57127 H ? A ? 118 1
   ATOM 1889 HG1 . THR A 118 ? 34.88900 3.08600 -15.29700 1.000 16.76152 H ? A ? 118 1
   ATOM 1890 HG21 . THR A 118 ? 36.56000 0.76600 -16.19200 1.000 19.36292 H ? A ? 118 1
   ATOM 1891 HG22 . THR A 118 ? 37.92600 1.47700 -15.84300 1.000 19.36292 H ? A ? 118 1
   ATOM 1892 HG23 . THR A 118 ? 36.73700 1.49900 -14.80500 1.000 19.36292 H ? A ? 118 1
   ATOM 1893 N . ASP A 119 ? 36.56400 5.48000 -17.59300 1.000 14.91574 N ? A ? 119 1
   ATOM 1894 CA . ASP A 119 ? 35.88500 6.68800 -18.16500 1.000 15.38135 C ? A ? 119 1
   ATOM 1895 C . ASP A 119 ? 34.37400 6.40200 -18.18500 1.000 14.18233 C ? A ? 119 1
   ATOM 1896 O . ASP A 119 ? 33.88300 6.01500 -19.21400 1.000 16.41010 O ? A ? 119 1
   ATOM 1897 CB . ASP A 119 ? 36.48100 7.06000 -19.53000 1.000 18.33561 C ? A ? 119 1
   ATOM 1898 CG . ASP A 119 ? 35.86700 8.30400 -20.15500 1.000 21.41529 C ? A ? 119 1
   ATOM 1899 OD1 . ASP A 119 ? 34.80100 8.73100 -19.68900 1.000 22.58348 O ? A ? 119 1
   ATOM 1900 OD2 . ASP A 119 ? 36.45600 8.83200 -21.10800 1.000 20.43772 O ? A ? 119 1
   ATOM 1901 H . ASP A 119 ? 36.90800 4.94900 -18.17600 1.000 18.04866 H ? A ? 119 1
   ATOM 1902 HA . ASP A 119 ? 36.03300 7.43800 -17.56800 1.000 18.60738 H ? A ? 119 1
   ATOM 1903 HB2 . ASP A 119 ? 37.43100 7.22200 -19.42200 1.000 22.15250 H ? A ? 119 1
   ATOM 1904 HB3 . ASP A 119 ? 36.34100 6.32100 -20.14300 1.000 22.15250 H ? A ? 119 1
   ATOM 1905 N . VAL A 120 ? 33.74900 6.65200 -17.04400 1.000 14.13470 N ? A ? 120 1
   ATOM 1906 CA . VAL A 120 ? 32.31300 6.38200 -16.97200 1.000 15.63387 C ? A ? 120 1
   ATOM 1907 C . VAL A 120 ? 31.46400 7.41500 -17.70100 1.000 15.31550 C ? A ? 120 1
   ATOM 1908 O . VAL A 120 ? 30.26600 7.17300 -17.93500 1.000 15.21453 O ? A ? 120 1
   ATOM 1909 CB . VAL A 120 ? 31.80800 6.19900 -15.52900 1.000 15.57353 C ? A ? 120 1
   ATOM 1910 CG1 . VAL A 120 ? 32.40600 5.00500 -14.91100 1.000 15.52134 C ? A ? 120 1
   ATOM 1911 CG2 . VAL A 120 ? 32.15900 7.43400 -14.71300 1.000 17.73540 C ? A ? 120 1
   ATOM 1912 H . VAL A 120 ? 34.11000 6.96200 -16.32900 1.000 17.11140 H ? A ? 120 1
   ATOM 1913 HA . VAL A 120 ? 32.15900 5.53700 -17.42300 1.000 18.91041 H ? A ? 120 1
   ATOM 1914 HB . VAL A 120 ? 30.84400 6.09400 -15.53300 1.000 18.83801 H ? A ? 120 1
   ATOM 1915 HG11 . VAL A 120 ? 32.06300 4.91200 -14.00800 1.000 18.77537 H ? A ? 120 1
   ATOM 1916 HG12 . VAL A 120 ? 32.16900 4.22500 -15.43700 1.000 18.77537 H ? A ? 120 1
   ATOM 1917 HG13 . VAL A 120 ? 33.37000 5.11000 -14.89000 1.000 18.77537 H ? A ? 120 1
   ATOM 1918 HG21 . VAL A 120 ? 31.74300 7.36000 -13.84000 1.000 21.43224 H ? A ? 120 1
   ATOM 1919 HG22 . VAL A 120 ? 33.12200 7.48800 -14.61400 1.000 21.43224 H ? A ? 120 1
   ATOM 1920 HG23 . VAL A 120 ? 31.82700 8.22300 -15.16800 1.000 21.43224 H ? A ? 120 1
   ATOM 1921 N A GLN A 121 ? 32.06600 8.54100 -18.07300 0.500 16.31185 N ? A ? 121 1
   ATOM 1922 CA A GLN A 121 ? 31.40200 9.55900 -18.86400 0.500 17.08835 C ? A ? 121 1
   ATOM 1923 C A GLN A 121 ? 31.02700 9.03900 -20.24700 0.500 15.60928 C ? A ? 121 1
   ATOM 1924 O A GLN A 121 ? 30.14900 9.61200 -20.90200 0.500 14.35557 O ? A ? 121 1
   ATOM 1925 CB A GLN A 121 ? 32.38800 10.71500 -19.00600 0.500 19.21087 C ? A ? 121 1
   ATOM 1926 CG A GLN A 121 ? 32.78500 11.48700 -17.70900 0.500 20.71970 C ? A ? 121 1
   ATOM 1927 CD A GLN A 121 ? 33.37100 10.64000 -16.53900 0.500 21.24698 C ? A ? 121 1
   ATOM 1928 OE1 A GLN A 121 ? 34.40500 9.91800 -16.65400 0.500 20.52615 O ? A ? 121 1
   ATOM 1929 NE2 A GLN A 121 ? 32.71800 10.77500 -15.38100 0.500 22.33527 N ? A ? 121 1
   ATOM 1930 H A GLN A 121 ? 32.88300 8.72700 -17.88700 0.500 19.72399 H ? A ? 121 1
   ATOM 1931 HA A GLN A 121 ? 30.60400 9.87100 -18.41000 0.500 20.65578 H ? A ? 121 1
   ATOM 1932 HB2 A GLN A 121 ? 33.20500 10.37200 -19.39500 0.500 23.20281 H ? A ? 121 1
   ATOM 1933 HB3 A GLN A 121 ? 31.99800 11.36500 -19.61200 0.500 23.20281 H ? A ? 121 1
   ATOM 1934 HG2 A GLN A 121 ? 33.43500 12.16400 -17.93900 0.500 25.01341 H ? A ? 121 1
   ATOM 1935 HG3 A GLN A 121 ? 31.98700 11.92100 -17.36800 0.500 25.01341 H ? A ? 121 1
   ATOM 1936 HE21 A GLN A 121 ? 32.02300 11.28000 -15.33500 0.500 26.95209 H ? A ? 121 1
   ATOM 1937 HE22 A GLN A 121 ? 32.98200 10.34200 -14.68600 0.500 26.95209 H ? A ? 121 1
   ATOM 1938 N B GLN A 121 ? 32.02900 8.57600 -18.04100 0.500 16.75826 N ? A ? 121 1
   ATOM 1939 CA B GLN A 121 ? 31.28900 9.52500 -18.86200 0.500 17.93333 C ? A ? 121 1
   ATOM 1940 C B GLN A 121 ? 30.85700 8.88500 -20.16900 0.500 16.79897 C ? A ? 121 1
   ATOM 1941 O B GLN A 121 ? 29.74900 9.15900 -20.65600 0.500 16.88677 O ? A ? 121 1
   ATOM 1942 CB B GLN A 121 ? 32.15600 10.75700 -19.11200 0.500 20.18733 C ? A ? 121 1
   ATOM 1943 CG B GLN A 121 ? 31.56300 11.85700 -19.98900 0.500 22.71602 C ? A ? 121 1
   ATOM 1944 CD B GLN A 121 ? 30.58400 12.75100 -19.26400 0.500 24.62182 C ? A ? 121 1
   ATOM 1945 OE1 B GLN A 121 ? 30.81600 13.17000 -18.12900 0.500 25.48040 O ? A ? 121 1
   ATOM 1946 NE2 B GLN A 121 ? 29.49500 13.08800 -19.94100 0.500 25.44232 N ? A ? 121 1
   ATOM 1947 H B GLN A 121 ? 32.81900 8.83000 -17.81400 0.500 20.25967 H ? A ? 121 1
   ATOM 1948 HA B GLN A 121 ? 30.49300 9.80700 -18.38500 0.500 21.66977 H ? A ? 121 1
   ATOM 1949 HB2 B GLN A 121 ? 32.36500 11.15800 -18.25400 0.500 24.37456 H ? A ? 121 1
   ATOM 1950 HB3 B GLN A 121 ? 32.97800 10.46600 -19.53700 0.500 24.37456 H ? A ? 121 1
   ATOM 1951 HG2 B GLN A 121 ? 32.28500 12.41600 -20.31600 0.500 27.40899 H ? A ? 121 1
   ATOM 1952 HG3 B GLN A 121 ? 31.09800 11.45400 -20.73800 0.500 27.40899 H ? A ? 121 1
   ATOM 1953 HE21 B GLN A 121 ? 29.37000 12.78200 -20.73500 0.500 30.68055 H ? A ? 121 1
   ATOM 1954 HE22 B GLN A 121 ? 28.90500 13.59800 -19.57900 0.500 30.68055 H ? A ? 121 1
   ATOM 1955 N . ALA A 122 ? 31.67300 7.96400 -20.70200 1.000 16.04437 N ? A ? 122 1
   ATOM 1956 CA . ALA A 122 ? 31.32000 7.35800 -21.97400 1.000 17.23540 C ? A ? 122 1
   ATOM 1957 C . ALA A 122 ? 29.94000 6.72200 -21.94600 1.000 16.54169 C ? A ? 122 1
   ATOM 1958 O . ALA A 122 ? 29.32600 6.57100 -23.00300 1.000 16.39423 O ? A ? 122 1
   ATOM 1959 CB . ALA A 122 ? 32.36100 6.29600 -22.32700 1.000 19.01998 C ? A ? 122 1
   ATOM 1960 HA . ALA A 122 ? 31.32900 8.03700 -22.66700 1.000 20.83225 H ? A ? 122 1
   ATOM 1961 HB1 . ALA A 122 ? 32.12400 5.89200 -23.17700 1.000 22.97374 H ? A ? 122 1
   ATOM 1962 HB2 . ALA A 122 ? 33.23200 6.71800 -22.39200 1.000 22.97374 H ? A ? 122 1
   ATOM 1963 HB3 . ALA A 122 ? 32.37100 5.62100 -21.63100 1.000 22.97374 H ? A ? 122 1
   ATOM 1964 H A ALA A 122 ? 32.31800 7.57100 -20.29100 0.500 19.40301 H ? A ? 122 1
   ATOM 1965 H B ALA A 122 ? 32.40900 7.68700 -20.35500 0.500 19.40301 H ? A ? 122 1
   ATOM 1966 N . TRP A 123 ? 29.45700 6.35200 -20.75900 1.000 15.63192 N ? A ? 123 1
   ATOM 1967 CA . TRP A 123 ? 28.16000 5.71000 -20.63600 1.000 15.15303 C ? A ? 123 1
   ATOM 1968 C . TRP A 123 ? 27.02100 6.65800 -20.88600 1.000 15.41853 C ? A ? 123 1
   ATOM 1969 O . TRP A 123 ? 25.91500 6.19300 -21.16700 1.000 17.90469 O ? A ? 123 1
   ATOM 1970 CB . TRP A 123 ? 27.99600 5.03300 -19.27400 1.000 15.06364 C ? A ? 123 1
   ATOM 1971 CG . TRP A 123 ? 28.83700 3.86400 -19.19300 1.000 15.50812 C ? A ? 123 1
   ATOM 1972 CD1 . TRP A 123 ? 30.02900 3.76000 -18.56100 1.000 16.20409 C ? A ? 123 1
   ATOM 1973 CD2 . TRP A 123 ? 28.58900 2.61200 -19.81900 1.000 15.34068 C ? A ? 123 1
   ATOM 1974 NE1 . TRP A 123 ? 30.55300 2.50500 -18.75700 1.000 16.07747 N ? A ? 123 1
   ATOM 1975 CE2 . TRP A 123 ? 29.67800 1.78000 -19.51900 1.000 15.87259 C ? A ? 123 1
   ATOM 1976 CE3 . TRP A 123 ? 27.55500 2.11000 -20.61100 1.000 17.99292 C ? A ? 123 1
   ATOM 1977 CZ2 . TRP A 123 ? 29.76200 0.47200 -19.97200 1.000 15.81601 C ? A ? 123 1
   ATOM 1978 CZ3 . TRP A 123 ? 27.63100 0.80800 -21.05500 1.000 18.68111 C ? A ? 123 1
   ATOM 1979 CH2 . TRP A 123 ? 28.72500 -0.00300 -20.73700 1.000 18.12934 C ? A ? 123 1
   ATOM 1980 H . TRP A 123 ? 29.86600 6.46300 -20.01100 1.000 18.90807 H ? A ? 123 1
   ATOM 1981 HA . TRP A 123 ? 28.10400 5.01400 -21.30900 1.000 18.33340 H ? A ? 123 1
   ATOM 1982 HB2 . TRP A 123 ? 28.25700 5.64900 -18.57200 1.000 18.22614 H ? A ? 123 1
   ATOM 1983 HB3 . TRP A 123 ? 27.07300 4.75800 -19.15800 1.000 18.22614 H ? A ? 123 1
   ATOM 1984 HD1 . TRP A 123 ? 30.44100 4.44200 -18.08200 1.000 19.59467 H ? A ? 123 1
   ATOM 1985 HE1 . TRP A 123 ? 31.29500 2.21600 -18.43400 1.000 19.44273 H ? A ? 123 1
   ATOM 1986 HE3 . TRP A 123 ? 26.82300 2.64200 -20.82600 1.000 21.74127 H ? A ? 123 1
   ATOM 1987 HZ2 . TRP A 123 ? 30.48800 -0.06700 -19.75600 1.000 19.12898 H ? A ? 123 1
   ATOM 1988 HZ3 . TRP A 123 ? 26.94400 0.46400 -21.57900 1.000 22.56710 H ? A ? 123 1
   ATOM 1989 HH2 . TRP A 123 ? 28.75200 -0.87800 -21.05200 1.000 21.90498 H ? A ? 123 1
   ATOM 1990 N . ILE A 124 ? 27.26400 7.96400 -20.77300 1.000 16.63237 N ? A ? 124 1
   ATOM 1991 CA . ILE A 124 ? 26.24300 8.95500 -21.05200 1.000 16.56291 C ? A ? 124 1
   ATOM 1992 C . ILE A 124 ? 26.55700 9.78200 -22.28500 1.000 18.80152 C ? A ? 124 1
   ATOM 1993 O . ILE A 124 ? 25.76700 10.66700 -22.63700 1.000 18.96175 O ? A ? 124 1
   ATOM 1994 CB . ILE A 124 ? 25.93500 9.85400 -19.83700 1.000 17.78934 C ? A ? 124 1
   ATOM 1995 CG1 . ILE A 124 ? 27.13300 10.73200 -19.49700 1.000 19.99751 C ? A ? 124 1
   ATOM 1996 CG2 . ILE A 124 ? 25.52500 9.01900 -18.61300 1.000 17.34097 C ? A ? 124 1
   ATOM 1997 CD1 . ILE A 124 ? 26.80200 11.82800 -18.47200 1.000 20.32143 C ? A ? 124 1
   ATOM 1998 H . ILE A 124 ? 28.01900 8.29900 -20.53400 1.000 20.10861 H ? A ? 124 1
   ATOM 1999 HA . ILE A 124 ? 25.42100 8.48100 -21.24900 1.000 20.02526 H ? A ? 124 1
   ATOM 2000 HB . ILE A 124 ? 25.19300 10.43300 -20.07100 1.000 21.49698 H ? A ? 124 1
   ATOM 2001 HG12 . ILE A 124 ? 27.83400 10.17600 -19.12300 1.000 24.14677 H ? A ? 124 1
   ATOM 2002 HG13 . ILE A 124 ? 27.45300 11.17200 -20.29900 1.000 24.14677 H ? A ? 124 1
   ATOM 2003 HG21 . ILE A 124 ? 25.19600 9.61200 -17.92000 1.000 20.95893 H ? A ? 124 1
   ATOM 2004 HG22 . ILE A 124 ? 24.82700 8.39900 -18.87500 1.000 20.95893 H ? A ? 124 1
   ATOM 2005 HG23 . ILE A 124 ? 26.29800 8.52900 -18.29200 1.000 20.95893 H ? A ? 124 1
   ATOM 2006 HD11 . ILE A 124 ? 27.58600 12.38300 -18.33800 1.000 24.53548 H ? A ? 124 1
   ATOM 2007 HD12 . ILE A 124 ? 26.07000 12.36600 -18.81200 1.000 24.53548 H ? A ? 124 1
   ATOM 2008 HD13 . ILE A 124 ? 26.54600 11.41200 -17.63400 1.000 24.53548 H ? A ? 124 1
   ATOM 2009 N . ARG A 125 ? 27.67000 9.50700 -22.97000 1.000 21.81494 N ? A ? 125 1
   ATOM 2010 CA . ARG A 125 ? 28.05900 10.32500 -24.11700 1.000 24.06138 C ? A ? 125 1
   ATOM 2011 C . ARG A 125 ? 27.01600 10.24500 -25.22700 1.000 23.14902 C ? A ? 125 1
   ATOM 2012 O . ARG A 125 ? 26.55000 9.16000 -25.58300 1.000 23.22472 O ? A ? 125 1
   ATOM 2013 CB . ARG A 125 ? 29.41800 9.86600 -24.63400 1.000 26.98868 C ? A ? 125 1
   ATOM 2014 CG . ARG A 125 ? 30.09700 10.78500 -25.64500 1.000 30.28628 C ? A ? 125 1
   ATOM 2015 CD . ARG A 125 ? 31.53600 10.34000 -25.85200 1.000 33.54553 C ? A ? 125 1
   ATOM 2016 NE . ARG A 125 ? 31.55400 8.99700 -26.42100 1.000 36.14075 N ? A ? 125 1
   ATOM 2017 CZ . ARG A 125 ? 32.40300 8.03200 -26.08300 1.000 38.32130 C ? A ? 125 1
   ATOM 2018 NH1 . ARG A 125 ? 33.50200 8.28200 -25.38800 1.000 39.32371 N ? A ? 125 1
   ATOM 2019 NH2 . ARG A 125 ? 32.14200 6.78100 -26.45400 1.000 38.86957 N ? A ? 125 1
   ATOM 2020 H . ARG A 125 ? 28.21000 8.86100 -22.79400 1.000 26.32770 H ? A ? 125 1
   ATOM 2021 HA . ARG A 125 ? 28.13600 11.25100 -23.83800 1.000 29.02342 H ? A ? 125 1
   ATOM 2022 HB2 . ARG A 125 ? 30.01700 9.77600 -23.87700 1.000 32.53619 H ? A ? 125 1
   ATOM 2023 HB3 . ARG A 125 ? 29.30500 9.00200 -25.05900 1.000 32.53619 H ? A ? 125 1
   ATOM 2024 HG2 . ARG A 125 ? 29.63200 10.73500 -26.49500 1.000 36.49330 H ? A ? 125 1
   ATOM 2025 HG3 . ARG A 125 ? 30.09900 11.69500 -25.30900 1.000 36.49330 H ? A ? 125 1
   ATOM 2026 HD2 . ARG A 125 ? 31.97900 10.94400 -26.46900 1.000 40.40440 H ? A ? 125 1
   ATOM 2027 HD3 . ARG A 125 ? 31.99600 10.32500 -24.99800 1.000 40.40440 H ? A ? 125 1
   ATOM 2028 HE . ARG A 125 ? 30.96800 8.81500 -27.02400 1.000 43.51866 H ? A ? 125 1
   ATOM 2029 HH11 . ARG A 125 ? 33.67900 9.08400 -25.13300 1.000 47.33822 H ? A ? 125 1
   ATOM 2030 HH12 . ARG A 125 ? 34.03800 7.64000 -25.18700 1.000 47.33822 H ? A ? 125 1
   ATOM 2031 HH21 . ARG A 125 ? 31.43600 6.60700 -26.91300 1.000 46.79325 H ? A ? 125 1
   ATOM 2032 HH22 . ARG A 125 ? 32.69200 6.15000 -26.25600 1.000 46.79325 H ? A ? 125 1
   ATOM 2033 N . GLY A 126 ? 26.63400 11.40500 -25.76100 1.000 24.91753 N ? A ? 126 1
   ATOM 2034 CA . GLY A 126 ? 25.68100 11.47700 -26.83800 1.000 24.61257 C ? A ? 126 1
   ATOM 2035 C . GLY A 126 ? 24.23300 11.54800 -26.41100 1.000 23.92469 C ? A ? 126 1
   ATOM 2036 O . GLY A 126 ? 23.39200 11.96200 -27.21200 1.000 24.77360 O ? A ? 126 1
   ATOM 2037 H . GLY A 126 ? 26.92500 12.17200 -25.50400 1.000 30.05080 H ? A ? 126 1
   ATOM 2038 HA2 . GLY A 126 ? 25.87200 12.26300 -27.37400 1.000 29.68485 H ? A ? 126 1
   ATOM 2039 HA3 . GLY A 126 ? 25.78700 10.69600 -27.40400 1.000 29.68485 H ? A ? 126 1
   ATOM 2040 N . CYS A 127 ? 23.92100 11.17100 -25.17300 1.000 22.64206 N ? A ? 127 1
   ATOM 2041 CA . CYS A 127 ? 22.53000 11.13500 -24.73100 1.000 22.96424 C ? A ? 127 1
   ATOM 2042 C . CYS A 127 ? 21.95100 12.53700 -24.55700 1.000 24.90218 C ? A ? 127 1
   ATOM 2043 O . CYS A 127 ? 22.62300 13.44800 -24.05800 1.000 24.44890 O ? A ? 127 1
   ATOM 2044 CB . CYS A 127 ? 22.42800 10.41600 -23.39600 1.000 20.84362 C ? A ? 127 1
   ATOM 2045 SG . CYS A 127 ? 23.19000 8.78900 -23.38400 1.000 20.02555 S ? A ? 127 1
   ATOM 2046 H . CYS A 127 ? 24.49100 10.93300 -24.57400 1.000 27.32024 H ? A ? 127 1
   ATOM 2047 HA . CYS A 127 ? 21.99300 10.65700 -25.38300 1.000 27.70685 H ? A ? 127 1
   ATOM 2048 HB2 . CYS A 127 ? 22.86700 10.95300 -22.71800 1.000 25.16211 H ? A ? 127 1
   ATOM 2049 HB3 . CYS A 127 ? 21.49100 10.30600 -23.17200 1.000 25.16211 H ? A ? 127 1
   ATOM 2050 N . ARG A 128 ? 20.67600 12.70900 -24.92200 1.000 27.35095 N ? A ? 128 1
   ATOM 2051 CA . ARG A 128 ? 19.98500 13.93900 -24.56100 1.000 31.59176 C ? A ? 128 1
   ATOM 2052 C . ARG A 128 ? 19.58300 13.84800 -23.09100 1.000 31.44535 C ? A ? 128 1
   ATOM 2053 O . ARG A 128 ? 18.86500 12.92600 -22.68700 1.000 31.95672 O ? A ? 128 1
   ATOM 2054 CB . ARG A 128 ? 18.79500 14.22300 -25.47900 1.000 35.71886 C ? A ? 128 1
   ATOM 2055 CG . ARG A 128 ? 17.82000 13.08900 -25.66700 1.000 39.50318 C ? A ? 128 1
   ATOM 2056 CD . ARG A 128 ? 16.44800 13.62200 -26.09600 1.000 42.53447 C ? A ? 128 1
   ATOM 2057 NE . ARG A 128 ? 16.48500 14.56800 -27.21300 1.000 44.91029 N ? A ? 128 1
   ATOM 2058 CZ . ARG A 128 ? 15.78300 15.69500 -27.27600 1.000 46.20772 C ? A ? 128 1
   ATOM 2059 NH1 . ARG A 128 ? 15.04500 16.11100 -26.25900 1.000 46.77204 N ? A ? 128 1
   ATOM 2060 NH2 . ARG A 128 ? 15.81900 16.42200 -28.39100 1.000 46.49493 N ? A ? 128 1
   ATOM 2061 H . ARG A 128 ? 20.20500 12.14300 -25.36600 1.000 32.97090 H ? A ? 128 1
   ATOM 2062 HA . ARG A 128 ? 20.60400 14.68100 -24.65000 1.000 38.05988 H ? A ? 128 1
   ATOM 2063 HB2 . ARG A 128 ? 18.30000 14.97200 -25.11300 1.000 43.01240 H ? A ? 128 1
   ATOM 2064 HB3 . ARG A 128 ? 19.13600 14.45900 -26.35600 1.000 43.01240 H ? A ? 128 1
   ATOM 2065 HG2 . ARG A 128 ? 18.14700 12.49500 -26.36000 1.000 47.55358 H ? A ? 128 1
   ATOM 2066 HG3 . ARG A 128 ? 17.71500 12.60900 -24.83100 1.000 47.55358 H ? A ? 128 1
   ATOM 2067 HD2 . ARG A 128 ? 15.89800 12.87100 -26.36900 1.000 51.19112 H ? A ? 128 1
   ATOM 2068 HD3 . ARG A 128 ? 16.04600 14.05600 -25.33000 1.000 51.19112 H ? A ? 128 1
   ATOM 2069 HE . ARG A 128 ? 16.99900 14.38100 -27.87700 1.000 54.04211 H ? A ? 128 1
   ATOM 2070 HH11 . ARG A 128 ? 15.00300 15.65700 -25.53200 1.000 56.27622 H ? A ? 128 1
   ATOM 2071 HH12 . ARG A 128 ? 14.60200 16.84500 -26.32800 1.000 56.27622 H ? A ? 128 1
   ATOM 2072 HH21 . ARG A 128 ? 16.29700 16.16400 -29.05700 1.000 55.94369 H ? A ? 128 1
   ATOM 2073 HH22 . ARG A 128 ? 15.37300 17.15600 -28.44000 1.000 55.94369 H ? A ? 128 1
   ATOM 2074 N . LEU A 129 ? 20.09800 14.76900 -22.28400 1.000 31.69836 N ? A ? 129 1
   ATOM 2075 CA . LEU A 129 ? 19.95000 14.70200 -20.83500 1.000 32.76611 C ? A ? 129 1
   ATOM 2076 C . LEU A 129 ? 19.58200 16.06700 -20.29900 1.000 34.55136 C ? A ? 129 1
   ATOM 2077 O . LEU A 129 ? 19.65300 17.04500 -21.04100 1.000 35.63357 O ? A ? 129 1
   ATOM 2078 CB . LEU A 129 ? 21.24200 14.19300 -20.17100 1.000 31.77820 C ? A ? 129 1
   ATOM 2079 CG . LEU A 129 ? 21.64100 12.74400 -20.44600 1.000 31.82290 C ? A ? 129 1
   ATOM 2080 CD1 . LEU A 129 ? 23.02700 12.41000 -19.88400 1.000 32.20563 C ? A ? 129 1
   ATOM 2081 CD2 . LEU A 129 ? 20.58700 11.81300 -19.85100 1.000 32.75849 C ? A ? 129 1
   ATOM 2082 OXT . LEU A 129 ? 19.20200 16.20900 -19.13600 1.000 35.71665 O ? A ? 129 1
   ATOM 2083 H . LEU A 129 ? 20.54400 15.45200 -22.55600 1.000 38.18780 H ? A ? 129 1
   ATOM 2084 HA . LEU A 129 ? 19.23100 14.09000 -20.61300 1.000 39.46910 H ? A ? 129 1
   ATOM 2085 HB2 . LEU A 129 ? 21.97500 14.75300 -20.47100 1.000 38.28360 H ? A ? 129 1
   ATOM 2086 HB3 . LEU A 129 ? 21.14300 14.28500 -19.21000 1.000 38.28360 H ? A ? 129 1
   ATOM 2087 HG . LEU A 129 ? 21.66300 12.59900 -21.40500 1.000 38.33724 H ? A ? 129 1
   ATOM 2088 HD11 . LEU A 129 ? 23.20400 11.46700 -20.02700 1.000 38.79653 H ? A ? 129 1
   ATOM 2089 HD12 . LEU A 129 ? 23.69200 12.94600 -20.34400 1.000 38.79653 H ? A ? 129 1
   ATOM 2090 HD13 . LEU A 129 ? 23.03900 12.60900 -18.93500 1.000 38.79653 H ? A ? 129 1
   ATOM 2091 HD21 . LEU A 129 ? 20.90500 10.89800 -19.91100 1.000 39.45995 H ? A ? 129 1
   ATOM 2092 HD22 . LEU A 129 ? 20.44300 12.05300 -18.92200 1.000 39.45995 H ? A ? 129 1
   ATOM 2093 HD23 . LEU A 129 ? 19.76100 11.91000 -20.35000 1.000 39.45995 H ? A ? 129 1
   HETATM 2094 CL . CL A 1131 ? 29.52900 10.65900 -15.90100 0.690 15.65997 Cl ? B ? . 1
   HETATM 2095 NA . NA A 1138 ? 15.66500 -9.45200 3.57100 1.000 21.78574 Na 1+ C ? . 1
   HETATM 2096 C1 . RII A 1139 ? 22.97700 -1.22400 8.69000 0.550 21.33253 C ? D ? . 1
   HETATM 2097 C2 . RII A 1139 ? 23.51800 1.33500 8.63300 0.550 23.26325 C ? D ? . 1
   HETATM 2098 C3 . RII A 1139 ? 22.23900 0.31700 6.57300 0.550 21.88333 C ? D ? . 1
   HETATM 2099 C4 . RII A 1139 ? 25.37800 -1.65700 5.23000 0.550 19.01874 C ? D ? . 1
   HETATM 2100 C5 . RII A 1139 ? 24.65700 -3.65700 5.05400 0.550 16.58801 C ? D ? . 1
   HETATM 2101 C6 . RII A 1139 ? 23.96500 -3.08100 6.02500 0.550 17.55610 C ? D ? . 1
   HETATM 2102 C7 . RII A 1139 ? 26.98500 -0.08200 7.87500 0.550 19.63808 C ? D ? . 1
   HETATM 2103 C8 . RII A 1139 ? 27.39800 -1.27100 9.62600 0.550 20.16726 C ? D ? . 1
   HETATM 2104 C9 . RII A 1139 ? 26.06800 -1.27200 9.40600 0.550 19.65681 C ? D ? . 1
   HETATM 2105 N1 . RII A 1139 ? 24.41800 -1.76200 6.12300 0.550 18.85778 N ? D ? . 1
   HETATM 2106 N2 . RII A 1139 ? 25.54500 -2.75500 4.53700 0.550 18.23158 N ? D ? . 1
   HETATM 2107 N3 . RII A 1139 ? 25.80500 -0.51000 8.28000 0.550 15.93272 N ? D ? . 1
   HETATM 2108 N4 . RII A 1139 ? 27.94800 -0.53400 8.67800 0.550 20.58704 N ? D ? . 1
   HETATM 2109 O1 . RII A 1139 ? 22.44300 -1.86500 9.49100 0.550 22.63984 O ? D ? . 1
   HETATM 2110 O2 . RII A 1139 ? 23.31400 2.21400 9.33400 0.550 24.71491 O ? D ? . 1
   HETATM 2111 O3 . RII A 1139 ? 21.26000 0.59700 6.08900 0.550 21.98626 O ? D ? . 1
   HETATM 2112 RE1 . RII A 1139 ? 23.85900 -0.13300 7.44100 0.550 21.64963 Re ? D ? . 1
   HETATM 2113 H21 . RII A 1139 ? 26.11600 -2.89000 3.90800 0.550 22.02766 H ? D ? . 1
   HETATM 2114 H41 . RII A 1139 ? 25.85800 -0.87700 5.07200 0.550 22.97225 H ? D ? . 1
   HETATM 2115 H42 . RII A 1139 ? 28.78800 -0.37500 8.58800 0.550 24.85422 H ? D ? . 1
   HETATM 2116 H51 . RII A 1139 ? 24.55200 -4.53300 4.76700 0.550 20.05538 H ? D ? . 1
   HETATM 2117 H61 . RII A 1139 ? 23.28800 -3.47200 6.52900 0.550 21.21708 H ? D ? . 1
   HETATM 2118 H71 . RII A 1139 ? 27.12700 0.46100 7.13400 0.550 23.71546 H ? D ? . 1
   HETATM 2119 H81 . RII A 1139 ? 27.84400 -1.70800 10.31400 0.550 24.35048 H ? D ? . 1
   HETATM 2120 H91 . RII A 1139 ? 25.43300 -1.71100 9.92200 0.550 23.73794 H ? D ? . 1
   HETATM 2121 C1 . RII A 1140 ? 35.51400 11.99600 -23.46400 0.600 18.32361 C ? E ? . 1
   HETATM 2122 C2 . RII A 1140 ? 35.98700 9.37300 -23.87700 0.600 19.14948 C ? E ? . 1
   HETATM 2123 C3 . RII A 1140 ? 33.95500 10.29400 -22.40900 0.600 18.66156 C ? E ? . 1
   HETATM 2124 C4 . RII A 1140 ? 35.91500 11.39000 -19.34100 0.600 18.54006 C ? E ? . 1
   HETATM 2125 C5 . RII A 1140 ? 35.47900 13.53300 -19.28600 0.600 17.30601 C ? E ? . 1
   HETATM 2126 C6 . RII A 1140 ? 35.46700 13.11800 -20.53700 0.600 17.45188 C ? E ? . 1
   HETATM 2127 C7 . RII A 1140 ? 38.87200 10.21000 -21.56800 0.600 17.49437 C ? E ? . 1
   HETATM 2128 C8 . RII A 1140 ? 40.02600 11.56800 -22.78900 0.600 17.11648 C ? E ? . 1
   HETATM 2129 C9 . RII A 1140 ? 38.73200 11.69700 -23.12400 0.600 16.88916 C ? E ? . 1
   HETATM 2130 N1 . RII A 1140 ? 35.75100 11.75700 -20.59100 0.600 16.95972 N ? E ? . 1
   HETATM 2131 N2 . RII A 1140 ? 35.75000 12.42700 -18.52800 0.600 18.03113 N ? E ? . 1
   HETATM 2132 N3 . RII A 1140 ? 38.00500 10.83300 -22.32500 0.600 16.92152 N ? E ? . 1
   HETATM 2133 N4 . RII A 1140 ? 40.09800 10.66700 -21.83600 0.600 17.50944 N ? E ? . 1
   HETATM 2134 O1 . RII A 1140 ? 35.31700 12.92400 -24.13800 0.600 19.41895 O ? E ? . 1
   HETATM 2135 O2 . RII A 1140 ? 36.07700 8.69600 -24.78600 0.600 19.89436 O ? E ? . 1
   HETATM 2136 O3 . RII A 1140 ? 32.84700 10.14800 -22.48500 0.600 19.39006 O ? E ? . 1
   HETATM 2137 RE1 . RII A 1140 ? 35.85100 10.50300 -22.34600 0.600 17.86269 Re ? E ? . 1
   HETATM 2138 H21 . RII A 1140 ? 35.82900 12.41100 -17.67200 0.600 21.78712 H ? E ? . 1
   HETATM 2139 H41 . RII A 1140 ? 36.10600 10.52500 -19.06100 0.600 22.39784 H ? E ? . 1
   HETATM 2140 H42 . RII A 1140 ? 40.82100 10.40300 -21.45200 0.600 21.16109 H ? E ? . 1
   HETATM 2141 H51 . RII A 1140 ? 35.32700 14.39700 -18.98200 0.600 20.91697 H ? E ? . 1
   HETATM 2142 H61 . RII A 1140 ? 35.30100 13.65800 -21.27600 0.600 21.09202 H ? E ? . 1
   HETATM 2143 H71 . RII A 1140 ? 38.66700 9.56800 -20.92700 0.600 21.14301 H ? E ? . 1
   HETATM 2144 H81 . RII A 1140 ? 40.73900 12.03700 -23.15700 0.600 20.68954 H ? E ? . 1
   HETATM 2145 H91 . RII A 1140 ? 38.38500 12.26900 -23.76900 0.600 20.41676 H ? E ? . 1
   HETATM 2146 C1 . RI3 A 1143 ? 9.03600 7.86800 -14.60400 0.750 30.27102 C ? F ? . 1
   HETATM 2147 C2 . RI3 A 1143 ? 11.60400 8.48800 -14.67800 0.750 26.76286 C ? F ? . 1
   HETATM 2148 C3 . RI3 A 1143 ? 10.85600 6.07500 -13.87700 0.750 27.46974 C ? F ? . 1
   HETATM 2149 C7 . RI3 A 1143 ? 10.46900 10.39300 -11.43800 0.750 30.80753 C ? F ? . 1
   HETATM 2150 C8 . RI3 A 1143 ? 9.19600 11.89300 -12.31400 0.750 30.64881 C ? F ? . 1
   HETATM 2151 C9 . RI3 A 1143 ? 9.18900 10.79600 -13.10000 0.750 30.63340 C ? F ? . 1
   HETATM 2152 N3 . RI3 A 1143 ? 10.00800 9.83200 -12.53600 0.750 30.31677 N ? F ? . 1
   HETATM 2153 N4 . RI3 A 1143 ? 9.98200 11.62900 -11.29300 0.750 30.91169 N ? F ? . 1
   HETATM 2154 O1 . RI3 A 1143 ? 8.19500 7.85100 -15.40000 0.750 31.42883 O ? F ? . 1
   HETATM 2155 O2 . RI3 A 1143 ? 12.26700 8.85600 -15.51200 0.750 26.45899 O ? F ? . 1
   HETATM 2156 O3 . RI3 A 1143 ? 11.15400 5.05000 -14.24000 0.750 27.05221 O ? F ? . 1
   HETATM 2157 O4 . RI3 A 1143 ? 9.10100 7.22900 -11.70300 0.750 29.06274 O ? F ? . 1
   HETATM 2158 RE1 . RI3 A 1143 ? 10.42700 7.84000 -13.32200 0.750 29.40381 Re ? F ? . 1
   HETATM 2159 H42 . RI3 A 1143 ? 10.16000 12.16300 -10.64300 0.750 37.24379 H ? F ? . 1
   HETATM 2160 H71 . RI3 A 1143 ? 11.05000 9.98500 -10.83900 0.750 37.11880 H ? F ? . 1
   HETATM 2161 H81 . RI3 A 1143 ? 8.72800 12.68200 -12.46100 0.750 36.92834 H ? F ? . 1
   HETATM 2162 H91 . RI3 A 1143 ? 8.71500 10.70200 -13.89300 0.750 36.90985 H ? F ? . 1
   HETATM 2163 CL . CL D 1 ? 14.82600 -12.80900 -13.27400 1.000 26.11343 Cl ? G ? . 1
   HETATM 2164 CL . CL D 2 ? 7.43700 -7.31200 1.85000 1.000 37.19209 Cl ? H ? . 1
   HETATM 2165 CL . CL D 3 ? 25.06700 -0.41500 -24.07000 1.000 38.39598 Cl ? I ? . 1
   HETATM 2166 RE . RE B 1 ? 25.28900 15.33400 -15.35800 0.130 20.83358 Re ? J ? . 1
   HETATM 2167 RE . RE B 2 ? 10.57300 10.57300 -18.50900 0.090 17.75779 Re ? K ? . 1
   HETATM 2168 RE . RE B 3 ? 16.13400 15.89200 -19.53800 0.150 25.40879 Re ? L ? . 1
   HETATM 2169 RE . RE B 4 ? 32.14500 7.82400 -1.57000 0.250 19.16983 Re ? M ? . 1
   HETATM 2170 RE . RE B 5 ? 21.59300 -15.09500 5.95300 0.080 17.55520 Re ? N ? . 1
   HETATM 2171 O . HOH S 2 ? 16.47600 -15.22500 -1.59400 1.000 13.62767 O ? O ? . 1
   HETATM 2172 O . HOH S 3 ? 17.91500 -2.97100 -8.35500 1.000 12.75725 O ? O ? . 1
   HETATM 2173 O . HOH S 5 ? 34.14200 -4.88500 -17.88700 1.000 15.23963 O ? O ? . 1
   HETATM 2174 O . HOH S 6 ? 14.34300 -11.18700 2.56900 1.000 16.53018 O ? O ? . 1
   HETATM 2175 O . HOH S 7 ? 26.56500 -2.64100 1.69500 1.000 21.65984 O ? O ? . 1
   HETATM 2176 O . HOH S 8 ? 12.55900 -7.21100 -18.73700 1.000 15.83504 O ? O ? . 1
   HETATM 2177 O . HOH S 9 ? 29.00500 5.69500 1.61900 1.000 18.15104 O ? O ? . 1
   HETATM 2178 O . HOH S 10 ? 29.36700 -8.68500 -19.23400 1.000 16.49145 O ? O ? . 1
   HETATM 2179 O . HOH S 11 ? 37.17900 -1.10100 -12.32800 1.000 15.33029 O ? O ? . 1
   HETATM 2180 O . HOH S 12 ? 31.83700 10.24000 -3.90500 1.000 19.66347 O ? O ? . 1
   HETATM 2181 O . HOH S 13 ? 7.39000 -12.11500 3.00300 1.000 20.00742 O ? O ? . 1
   HETATM 2182 O . HOH S 14 ? 35.91100 6.89600 -12.89900 1.000 21.88482 O ? O ? . 1
   HETATM 2183 O . HOH S 15 ? 12.29300 -0.25900 -9.09300 1.000 23.14515 O ? O ? . 1
   HETATM 2184 O . HOH S 16 ? 40.00900 0.70900 -8.48800 1.000 19.90383 O ? O ? . 1
   HETATM 2185 O . HOH S 17 ? 11.58300 -19.98200 -3.37600 1.000 18.88093 O ? O ? . 1
   HETATM 2186 O . HOH S 18 ? 13.27100 -0.74300 -11.66000 1.000 21.02107 O ? O ? . 1
   HETATM 2187 O . HOH S 19 ? 40.03800 3.43200 -9.58000 1.000 20.78377 O ? O ? . 1
   HETATM 2188 O . HOH S 20 ? 12.76000 1.52100 -2.44900 1.000 23.25581 O ? O ? . 1
   HETATM 2189 O . HOH S 21 ? 32.11200 14.01000 -7.26400 1.000 21.39279 O ? O ? . 1
   HETATM 2190 O . HOH S 22 ? 28.12700 -6.57300 -7.95100 1.000 24.18306 O ? O ? . 1
   HETATM 2191 O . HOH S 23 ? 33.50000 2.31900 -18.25700 1.000 20.31472 O ? O ? . 1
   HETATM 2192 O . HOH S 24 ? 27.66500 -6.34300 -5.02200 1.000 24.68718 O ? O ? . 1
   HETATM 2193 O . HOH S 25 ? 19.27400 -7.44200 -20.77900 1.000 22.47717 O ? O ? . 1
   HETATM 2194 O . HOH S 26 ? 28.15900 1.71000 0.81300 1.000 22.57451 O ? O ? . 1
   HETATM 2195 O . HOH S 27 ? 19.75200 -17.10700 -10.14700 1.000 19.67247 O ? O ? . 1
   HETATM 2196 O . HOH S 28 ? 38.19700 3.90400 -19.38900 1.000 20.62032 O ? O ? . 1
   HETATM 2197 O . HOH S 29 ? 20.15800 13.60400 -11.10200 1.000 25.87310 O ? O ? . 1
   HETATM 2198 O . HOH S 30 ? 15.14500 -2.62400 -11.28100 1.000 23.72803 O ? O ? . 1
   HETATM 2199 O . HOH S 31 ? 34.30400 5.91000 -10.98500 1.000 20.94854 O ? O ? . 1
   HETATM 2200 O . HOH S 32 ? 20.68800 4.31900 -25.89100 1.000 24.46409 O ? O ? . 1
   HETATM 2201 O . HOH S 33 ? 39.52000 -0.22600 -5.77800 1.000 21.33785 O ? O ? . 1
   HETATM 2202 O . HOH S 34 ? 27.47200 -8.46600 -12.27000 1.000 19.92556 O ? O ? . 1
   HETATM 2203 O . HOH S 35 ? 8.26600 -0.80000 -7.61500 1.000 26.14566 O ? O ? . 1
   HETATM 2204 O . HOH S 36 ? 10.26300 -6.66200 6.41900 1.000 24.30487 O ? O ? . 1
   HETATM 2205 O . HOH S 37 ? 14.70000 9.43000 -3.94800 1.000 24.46174 O ? O ? . 1
   HETATM 2206 O . HOH S 38 ? 22.85300 -5.43700 -2.85600 1.000 26.10369 O ? O ? . 1
   HETATM 2207 O . HOH S 39 ? 18.93000 -9.70500 -19.47400 1.000 20.24992 O ? O ? . 1
   HETATM 2208 O . HOH S 40 ? 19.98500 -9.60300 -17.06600 1.000 24.41204 O ? O ? . 1
   HETATM 2209 O . HOH S 41 ? 13.53600 2.45900 0.02300 1.000 20.92731 O ? O ? . 1
   HETATM 2210 O . HOH S 42 ? 34.66000 -1.92100 -17.95800 1.000 20.13037 O ? O ? . 1
   HETATM 2211 O . HOH S 43 ? 6.52200 -3.03500 -14.00200 1.000 27.55090 O ? O ? . 1
   HETATM 2212 O . HOH S 44 ? 8.84400 -4.71300 -17.41100 1.000 26.11598 O ? O ? . 1
   HETATM 2213 O . HOH S 47 ? 17.32700 -16.18600 -10.31600 1.000 22.40435 O ? O ? . 1
   HETATM 2214 O . HOH S 48 ? 24.04400 -10.22600 -9.40300 1.000 21.45165 O ? O ? . 1
   HETATM 2215 O . HOH S 49 ? 14.40000 -14.37800 9.25300 0.500 25.30993 O ? O ? . 1
   HETATM 2216 O . HOH S 50 ? 7.48700 -5.31400 -9.65100 1.000 25.32120 O ? O ? . 1
   HETATM 2217 O . HOH S 51 ? 11.63800 7.98800 -20.08800 1.000 24.85069 O ? O ? . 1
   HETATM 2218 O . HOH S 52 ? 39.04000 -4.41800 -8.67300 1.000 28.95999 O ? O ? . 1
   HETATM 2219 O . HOH S 53 ? 33.35500 -0.28600 -19.60100 1.000 23.67086 O ? O ? . 1
   HETATM 2220 O . HOH S 54 ? 9.41700 1.54200 -8.40400 1.000 25.81920 O ? O ? . 1
   HETATM 2221 O . HOH S 55 ? 29.83900 2.79000 -22.92000 1.000 30.30072 O ? O ? . 1
   HETATM 2222 O . HOH S 56 ? 10.43900 -11.99700 5.98200 1.000 33.65354 O ? O ? . 1
   HETATM 2223 O . HOH S 57 ? 18.16300 4.67800 -25.10700 1.000 25.85785 O ? O ? . 1
   HETATM 2224 O . HOH S 58 ? 33.57500 9.09200 -11.93500 1.000 25.00574 O ? O ? . 1
   HETATM 2225 O . HOH S 59 ? 20.97300 -4.28700 -22.60000 1.000 28.41916 O ? O ? . 1
   HETATM 2226 O . HOH S 60 ? 19.29200 -7.99200 13.65000 1.000 31.38414 O ? O ? . 1
   HETATM 2227 O . HOH S 61 ? 24.11900 13.64600 -2.62600 1.000 27.57060 O ? O ? . 1
   HETATM 2228 O . HOH S 62 ? 38.70100 -1.62600 -9.20600 1.000 29.81326 O ? O ? . 1
   HETATM 2229 O . HOH S 64 ? 34.37500 3.65700 -20.33700 1.000 29.11168 O ? O ? . 1
   HETATM 2230 O . HOH S 66 ? 21.41400 -8.45100 11.20600 1.000 39.44580 O ? O ? . 1
   HETATM 2231 O . HOH S 67 ? 19.81700 -1.97300 13.34300 1.000 28.02730 O ? O ? . 1
   HETATM 2232 O . HOH S 68 ? 18.50300 11.24400 -0.28700 1.000 36.62973 O ? O ? . 1
   HETATM 2233 O . HOH S 69 ? 5.56200 -8.73500 -3.68400 1.000 25.12678 O ? O ? . 1
   HETATM 2234 O . HOH S 71 ? 26.17400 -6.69800 -18.92500 1.000 33.42051 O ? O ? . 1
   HETATM 2235 O . HOH S 72 ? 10.24000 3.04900 -16.97900 1.000 29.84796 O ? O ? . 1
   HETATM 2236 O . HOH S 76 ? 11.95400 -3.78600 -22.68100 1.000 28.63150 O ? O ? . 1
   HETATM 2237 O . HOH S 77 ? 40.03100 1.20200 -13.03800 1.000 26.87861 O ? O ? . 1
   HETATM 2238 O . HOH S 78 ? 36.74600 2.05500 -20.39000 1.000 27.42641 O ? O ? . 1
   HETATM 2239 O . HOH S 79 ? 40.22000 2.24900 -18.05700 1.000 29.31211 O ? O ? . 1
   HETATM 2240 O . HOH S 80 ? 7.40900 0.62400 -5.01000 1.000 32.95559 O ? O ? . 1
   HETATM 2241 O . HOH S 81 ? 24.88200 -6.63100 -6.29100 1.000 25.64254 O ? O ? . 1
   HETATM 2242 O . HOH S 82 ? 29.23300 8.17300 2.95500 1.000 38.55906 O ? O ? . 1
   HETATM 2243 O . HOH S 84 ? 10.46300 3.04900 -2.62700 1.000 35.09676 O ? O ? . 1
   HETATM 2244 O . HOH S 86 ? 17.62900 12.55300 -3.66300 1.000 35.50090 O ? O ? . 1
   HETATM 2245 O . HOH S 87 ? 25.71500 -8.58200 -8.06900 1.000 25.10874 O ? O ? . 1
   HETATM 2246 O . HOH S 91 ? 29.72900 13.70700 -9.91800 1.000 37.85609 O ? O ? . 1
   HETATM 2247 O . HOH S 93 ? 23.63500 10.68300 1.21200 1.000 32.23080 O ? O ? . 1
   HETATM 2248 O . HOH S 96 ? 13.81800 -9.48100 4.91700 1.000 27.44716 O ? O ? . 1
   HETATM 2249 O . HOH S 97 ? 21.55100 0.11500 11.77100 1.000 37.41450 O ? O ? . 1
   HETATM 2250 O . HOH S 98 ? 27.98500 -8.99300 -9.40500 1.000 32.38414 O ? O ? . 1
   HETATM 2251 O . HOH S 100 ? 13.04700 -16.25400 6.17300 1.000 31.18730 O ? O ? . 1
   HETATM 2252 O . HOH S 101 ? 23.76000 -7.32700 12.37500 1.000 29.47465 O ? O ? . 1
   HETATM 2253 O . HOH S 102 ? 22.40700 4.71600 4.22600 1.000 32.09444 O ? O ? . 1
   HETATM 2254 O . HOH S 103 ? 41.45600 -5.72100 -8.56700 1.000 33.03551 O ? O ? . 1
   HETATM 2255 O . HOH S 104 ? 40.06700 -2.88300 -11.20500 1.000 32.17909 O ? O ? . 1
   HETATM 2256 O . HOH S 107 ? 21.65000 6.04100 -28.05400 1.000 37.24287 O ? O ? . 1
   HETATM 2257 O . HOH S 108 ? 7.92900 -13.71200 5.25600 1.000 35.53203 O ? O ? . 1
   HETATM 2258 O . HOH S 111 ? 13.41800 7.75300 -7.16700 1.000 27.66080 O ? O ? . 1
   HETATM 2259 O . HOH S 118 ? 16.72400 6.91000 -0.01900 1.000 33.31315 O ? O ? . 1
   HETATM 2260 O . HOH S 121 ? 14.87900 9.12300 -1.48700 1.000 39.05000 O ? O ? . 1
   HETATM 2261 O . HOH S 128 ? 15.29400 13.12700 -6.54700 1.000 34.73057 O ? O ? . 1
   HETATM 2262 O . HOH S 130 ? 8.87900 -16.35300 5.27300 1.000 28.02467 O ? O ? . 1
   HETATM 2263 O . HOH S 132 ? 20.03800 7.86000 1.54200 1.000 35.80634 O ? O ? . 1
   HETATM 2264 O . HOH S 138 ? 21.41700 -20.88000 -3.29400 1.000 34.23696 O ? O ? . 1
   HETATM 2265 O . HOH S 139 ? 28.19600 10.59400 -29.70800 1.000 42.63695 O ? O ? . 1
   HETATM 2266 O . HOH S 140 ? 29.71800 -2.51100 1.13500 1.000 20.47741 O ? O ? . 1
   HETATM 2267 O . HOH S 144 ? 36.63300 11.27800 -16.25900 1.000 35.54378 O ? O ? . 1
   HETATM 2268 O . HOH S 151 ? 8.25600 -4.45600 2.86000 1.000 25.91184 O ? O ? . 1
   HETATM 2269 O . HOH S 152 ? 18.72300 10.27000 -23.09200 1.000 31.38535 O ? O ? . 1
   HETATM 2270 O . HOH S 153 ? 19.30800 10.32400 -26.50000 1.000 31.12095 O ? O ? . 1
   HETATM 2271 O . HOH S 154 ? 12.13700 10.32100 -7.76500 1.000 37.37654 O ? O ? . 1
   HETATM 2272 O . HOH S 155 ? 22.33600 -10.09500 -20.51500 1.000 33.09101 O ? O ? . 1
   HETATM 2273 O . HOH S 156 ? 21.87500 -14.58600 3.56800 1.000 40.87522 O ? O ? . 1
   HETATM 2274 O . HOH S 157 ? 25.28600 -11.18800 -5.57100 1.000 30.78879 O ? O ? . 1
   HETATM 2275 BR . BR C 1 ? 13.15500 -13.34700 4.65600 0.650 27.78551 Br ? P ? . 1

loop_
  _atom_site_anisotrop.id
  _atom_site_anisotrop.pdbx_auth_atom_id
  _atom_site_anisotrop.pdbx_label_alt_id
  _atom_site_anisotrop.pdbx_auth_comp_id
  _atom_site_anisotrop.pdbx_auth_asym_id
  _atom_site_anisotrop.pdbx_auth_seq_id
  _atom_site_anisotrop.pdbx_PDB_ins_code
  _atom_site_anisotrop.U[1][1]
  _atom_site_anisotrop.U[2][2]
  _atom_site_anisotrop.U[3][3]
  _atom_site_anisotrop.U[1][2]
  _atom_site_anisotrop.U[1][3]
  _atom_site_anisotrop.U[2][3]
   1 N . LYS A 1 ? 0.20190 0.19428 0.40049 -0.05895 -0.09252 0.09532
   2 CA . LYS A 1 ? 0.21348 0.19006 0.40828 -0.04721 -0.09261 0.08477
   3 C . LYS A 1 ? 0.21177 0.20266 0.35730 -0.05628 -0.08145 0.08259
   4 O . LYS A 1 ? 0.18581 0.19894 0.38343 -0.05839 -0.07496 0.10539
   5 CB . LYS A 1 ? 0.22628 0.17442 0.43193 -0.03268 -0.09382 0.09600
   6 CG . LYS A 1 ? 0.24855 0.16097 0.42098 -0.02589 -0.08814 0.10560
   7 CD . LYS A 1 ? 0.26238 0.16392 0.42103 -0.02289 -0.08202 0.10955
   8 CE . LYS A 1 ? 0.28504 0.17546 0.46851 -0.02215 -0.06664 0.11965
   9 NZ . LYS A 1 ? 0.29577 0.19625 0.49457 -0.00882 -0.08301 0.13296
   25 N . VAL A 2 ? 0.21661 0.21460 0.26616 -0.06561 -0.12555 0.06250
   26 CA . VAL A 2 ? 0.23261 0.22047 0.29946 -0.07795 -0.08206 0.07273
   27 C . VAL A 2 ? 0.23173 0.22020 0.27836 -0.09081 -0.07996 0.07026
   28 O . VAL A 2 ? 0.24425 0.23646 0.30225 -0.10030 -0.08776 0.06461
   29 CB . VAL A 2 ? 0.24206 0.22429 0.29443 -0.07444 -0.09659 0.08335
   30 CG1 . VAL A 2 ? 0.26207 0.22674 0.30920 -0.06062 -0.06912 0.11183
   31 CG2 . VAL A 2 ? 0.23685 0.22527 0.32244 -0.07034 -0.10276 0.09146
   41 N . PHE A 3 ? 0.20847 0.20127 0.25774 -0.10703 -0.05446 0.07657
   42 CA . PHE A 3 ? 0.19774 0.20053 0.27913 -0.07143 -0.06508 0.09095
   43 C . PHE A 3 ? 0.19843 0.20174 0.31699 -0.03677 -0.06927 0.08351
   44 O . PHE A 3 ? 0.19765 0.20547 0.33085 -0.01550 -0.04867 0.07477
   45 CB . PHE A 3 ? 0.19129 0.19859 0.30831 -0.06283 -0.05239 0.08587
   46 CG . PHE A 3 ? 0.18105 0.20588 0.33333 -0.05592 -0.06603 0.07558
   47 CD1 . PHE A 3 ? 0.18398 0.21009 0.33602 -0.04097 -0.05502 0.08128
   48 CD2 . PHE A 3 ? 0.16538 0.20391 0.31238 -0.05493 -0.08413 0.07924
   49 CE1 . PHE A 3 ? 0.19216 0.20291 0.32752 -0.04120 -0.03970 0.09697
   50 CE2 . PHE A 3 ? 0.17623 0.21658 0.36038 -0.03948 -0.07994 0.07422
   51 CZ . PHE A 3 ? 0.18460 0.20608 0.37628 -0.03536 -0.06099 0.07543
   61 N . GLY A 4 ? 0.20460 0.19318 0.35528 -0.04677 -0.07954 0.07626
   62 CA . GLY A 4 ? 0.20697 0.19644 0.34596 -0.02911 -0.07371 0.07446
   63 C . GLY A 4 ? 0.20936 0.18343 0.33456 -0.03465 -0.06033 0.08058
   64 O . GLY A 4 ? 0.20245 0.17647 0.35804 -0.05239 -0.02245 0.10055
   68 N . ARG A 5 ? 0.21986 0.18227 0.29023 -0.01813 -0.05274 0.07435
   69 CA . ARG A 5 ? 0.22302 0.18332 0.30683 0.00326 -0.05124 0.04801
   70 C . ARG A 5 ? 0.21109 0.16453 0.29886 0.01826 -0.03744 0.06353
   71 O . ARG A 5 ? 0.19740 0.13645 0.26316 0.02950 -0.04935 0.07983
   72 CB . ARG A 5 ? 0.24493 0.19793 0.34583 0.00573 -0.03572 0.05693
   73 CG . ARG A 5 ? 0.25629 0.19886 0.33442 0.01245 -0.02818 0.05301
   74 CD . ARG A 5 ? 0.26728 0.20998 0.38280 0.02948 -0.01631 0.04680
   75 NE . ARG A 5 ? 0.29211 0.22122 0.39675 0.03311 -0.04463 0.06398
   76 CZ . ARG A 5 ? 0.31451 0.23755 0.38379 0.03808 -0.05814 0.08907
   77 NH1 . ARG A 5 ? 0.31008 0.22749 0.37185 0.04192 -0.07646 0.09665
   78 NH2 . ARG A 5 ? 0.33672 0.26080 0.41768 0.03598 -0.05895 0.08415
   92 N . CYS A 6 ? 0.21230 0.16732 0.32407 0.02210 -0.01504 0.05901
   93 CA . CYS A 6 ? 0.20932 0.17556 0.28866 0.02110 -0.03896 0.08032
   94 C . CYS A 6 ? 0.19074 0.17628 0.30159 0.00083 -0.03130 0.09646
   95 O . CYS A 6 ? 0.18811 0.18384 0.33674 0.00979 -0.01362 0.08951
   96 CB . CYS A 6 ? 0.22411 0.18113 0.27218 0.00918 -0.03162 0.09020
   97 SG . CYS A 6 ? 0.22699 0.19087 0.30244 0.00198 -0.01037 0.06807
   102 N . GLU A 7 ? 0.17962 0.17275 0.33057 -0.01446 -0.02550 0.09457
   103 CA . GLU A 7 ? 0.17718 0.17429 0.33457 -0.01710 -0.05806 0.11442
   104 C . GLU A 7 ? 0.17015 0.15821 0.34185 -0.01187 -0.04135 0.11583
   105 O . GLU A 7 ? 0.19153 0.15483 0.34582 -0.03178 -0.06359 0.11000
   106 CB . GLU A 7 ? 0.20131 0.21126 0.44067 -0.02386 -0.06345 0.12703
   107 CG . GLU A 7 ? 0.22002 0.23939 0.51194 -0.02738 -0.05979 0.14422
   108 CD . GLU A 7 ? 0.23489 0.24937 0.56381 -0.03052 -0.04485 0.18049
   109 OE1 . GLU A 7 ? 0.24329 0.26943 0.56465 -0.02612 -0.05668 0.19974
   110 OE2 . GLU A 7 ? 0.23726 0.25320 0.59389 -0.02829 -0.01499 0.17928
   117 N . LEU A 8 ? 0.15330 0.16054 0.37630 0.00097 -0.03039 0.08530
   118 CA . LEU A 8 ? 0.13351 0.15307 0.35135 0.02164 -0.01056 0.07037
   119 C . LEU A 8 ? 0.12422 0.15751 0.33569 0.00739 -0.00488 0.07525
   120 O . LEU A 8 ? 0.13376 0.16801 0.32205 -0.02074 0.01665 0.07453
   121 CB . LEU A 8 ? 0.13879 0.15349 0.33006 0.01739 -0.00675 0.04712
   122 CG . LEU A 8 ? 0.14732 0.17295 0.33800 0.02020 -0.03799 0.03566
   123 CD1 . LEU A 8 ? 0.16186 0.17573 0.35482 0.01346 -0.04610 0.02721
   124 CD2 . LEU A 8 ? 0.15267 0.18400 0.31299 0.02018 -0.06913 0.03802
   136 N . ALA A 9 ? 0.13563 0.16310 0.34282 0.03395 -0.04582 0.05861
   137 CA . ALA A 9 ? 0.12677 0.16061 0.33535 0.03698 -0.02057 0.04322
   138 C . ALA A 9 ? 0.13571 0.15491 0.34193 0.03048 -0.00916 0.07152
   139 O . ALA A 9 ? 0.13992 0.16050 0.35677 0.02528 -0.02593 0.06355
   140 CB . ALA A 9 ? 0.11806 0.17685 0.36470 0.04489 -0.00774 0.02857
   146 N . ALA A 10 ? 0.14832 0.14946 0.36671 0.02663 0.03007 0.09922
   147 CA . ALA A 10 ? 0.15143 0.15045 0.36862 0.01872 -0.00002 0.09273
   148 C . ALA A 10 ? 0.15800 0.15988 0.37917 0.03195 -0.01119 0.09468
   149 O . ALA A 10 ? 0.18739 0.15836 0.39263 0.04672 -0.01434 0.08073
   150 CB . ALA A 10 ? 0.14607 0.13953 0.39529 -0.00666 -0.02768 0.08209
   156 N . ALA A 11 ? 0.14297 0.17567 0.37448 0.02631 -0.02941 0.09390
   157 CA . ALA A 11 ? 0.13559 0.16814 0.37580 0.01918 -0.01666 0.09471
   158 C . ALA A 11 ? 0.12994 0.16820 0.39006 0.02288 -0.00114 0.07699
   159 O . ALA A 11 ? 0.14597 0.17101 0.43958 0.03222 0.01239 0.05715
   160 CB . ALA A 11 ? 0.13479 0.17162 0.35930 0.01501 -0.03012 0.10592
   166 N . MET A 12 ? 0.10977 0.16595 0.33072 0.01572 -0.04479 0.06189
   167 CA . MET A 12 ? 0.11255 0.16020 0.30782 0.01382 -0.05372 0.06265
   168 C . MET A 12 ? 0.12907 0.17339 0.32677 0.00774 -0.03630 0.05529
   169 O . MET A 12 ? 0.14471 0.17350 0.32101 -0.00075 -0.02023 0.03824
   170 CB . MET A 12 ? 0.10180 0.15114 0.31501 0.01236 -0.03768 0.06275
   171 CG . MET A 12 ? 0.09496 0.13401 0.31188 -0.00472 -0.00993 0.05925
   172 SD . MET A 12 ? 0.11388 0.12359 0.31000 -0.01317 -0.01569 0.02607
   173 CE . MET A 12 ? 0.11950 0.12758 0.35109 -0.03049 -0.00468 0.04446
   183 N . LYS A 13 ? 0.14904 0.17531 0.35576 0.00246 -0.03241 0.05872
   184 CA . LYS A 13 ? 0.17210 0.16226 0.38660 -0.00895 -0.01344 0.08194
   185 C . LYS A 13 ? 0.18719 0.16790 0.42770 0.02139 0.00037 0.07103
   186 O . LYS A 13 ? 0.18278 0.15185 0.45748 0.03164 0.00809 0.07902
   187 CB . LYS A 13 ? 0.20302 0.15379 0.41942 -0.02841 -0.01767 0.09596
   188 CG . LYS A 13 ? 0.23000 0.16424 0.46486 -0.04034 -0.02464 0.09898
   189 CD . LYS A 13 ? 0.25760 0.17339 0.54172 -0.04763 -0.03351 0.08210
   190 CE . LYS A 13 ? 0.27574 0.19718 0.59757 -0.03660 -0.05530 0.05842
   191 NZ . LYS A 13 ? 0.28676 0.22705 0.63035 -0.03712 -0.06153 0.04399
   205 N . ARG A 14 ? 0.19922 0.17834 0.44388 0.03473 0.01027 0.09644
   206 CA . ARG A 14 ? 0.22860 0.20982 0.50076 0.05780 0.01178 0.10673
   207 C . ARG A 14 ? 0.21451 0.19879 0.49680 0.05970 0.03132 0.06117
   208 O . ARG A 14 ? 0.22518 0.18737 0.51356 0.07030 0.02963 0.05298
   209 CB . ARG A 14 ? 0.25934 0.26617 0.57198 0.08301 0.00794 0.11789
   210 CG . ARG A 14 ? 0.29569 0.32304 0.66342 0.09657 0.00150 0.10800
   211 CD . ARG A 14 ? 0.32260 0.36138 0.72152 0.11847 -0.01714 0.10750
   212 NE . ARG A 14 ? 0.34905 0.39362 0.76409 0.13783 -0.03644 0.10451
   213 CZ . ARG A 14 ? 0.36820 0.43044 0.79270 0.13906 -0.06841 0.09558
   214 NH1 . ARG A 14 ? 0.38216 0.44669 0.81856 0.13265 -0.07218 0.08001
   215 NH2 . ARG A 14 ? 0.36568 0.43699 0.78298 0.15188 -0.08849 0.10180
   229 N . HIS A 15 ? 0.19117 0.17447 0.47519 0.05370 0.03005 0.04720
   230 CA . HIS A 15 ? 0.18477 0.17650 0.45625 0.03959 0.05997 0.05442
   231 C . HIS A 15 ? 0.20477 0.16950 0.42973 0.03883 0.05466 0.04170
   232 O . HIS A 15 ? 0.21923 0.15582 0.46199 0.01950 0.06576 0.05919
   233 CB . HIS A 15 ? 0.17822 0.18846 0.46861 0.02910 0.05497 0.09125
   234 CG . HIS A 15 ? 0.18564 0.21535 0.51302 0.01758 0.04065 0.11269
   235 ND1 . HIS A 15 ? 0.18825 0.23783 0.55914 0.01683 0.04727 0.09882
   236 CD2 . HIS A 15 ? 0.18789 0.22490 0.54664 0.02193 0.01117 0.15051
   237 CE1 . HIS A 15 ? 0.18322 0.24622 0.57708 0.02161 0.01826 0.12086
   238 NE2 . HIS A 15 ? 0.18416 0.25652 0.57861 0.02230 -0.02136 0.15396
   246 N . GLY A 16 ? 0.20201 0.15190 0.43730 0.04250 0.04439 0.01561
   247 CA . GLY A 16 ? 0.20034 0.15274 0.44207 0.03500 0.02890 0.00219
   248 C . GLY A 16 ? 0.19546 0.14971 0.41552 0.03313 0.01785 0.01443
   249 O . GLY A 16 ? 0.20720 0.14929 0.44118 0.03665 -0.01166 0.01970
   253 N . LEU A 17 ? 0.19238 0.13653 0.38786 0.01696 0.03249 0.03513
   254 CA . LEU A 17 ? 0.17890 0.11879 0.33831 0.02066 0.01669 0.00759
   255 C . LEU A 17 ? 0.18584 0.12246 0.35372 0.01604 -0.00368 0.00302
   256 O . LEU A 17 ? 0.16656 0.13024 0.36278 0.01907 -0.02755 -0.00407
   257 CB . LEU A 17 ? 0.18010 0.12333 0.31297 0.01490 0.00381 0.00105
   258 CG . LEU A 17 ? 0.18981 0.12501 0.33084 -0.00447 0.01080 0.01429
   259 CD1 . LEU A 17 ? 0.18322 0.11663 0.30975 -0.02968 0.02250 0.02370
   260 CD2 . LEU A 17 ? 0.19106 0.11758 0.33348 -0.00289 0.02788 0.01519
   272 N . ASP A 18 ? 0.19823 0.11934 0.32824 0.00597 0.01437 0.01721
   273 CA . ASP A 18 ? 0.21257 0.12833 0.38396 0.01104 -0.01263 0.00695
   274 C . ASP A 18 ? 0.20646 0.11946 0.36789 0.00921 0.00134 -0.00171
   275 O . ASP A 18 ? 0.19884 0.12864 0.34562 0.03779 0.01641 -0.00451
   276 CB . ASP A 18 ? 0.22783 0.14685 0.44396 0.02563 -0.03065 0.02326
   277 CG . ASP A 18 ? 0.24416 0.16778 0.46900 0.03641 -0.06444 0.03427
   278 OD1 . ASP A 18 ? 0.23827 0.17601 0.46168 0.04526 -0.07574 0.00017
   279 OD2 . ASP A 18 ? 0.26720 0.18683 0.48882 0.02690 -0.07332 0.08653
   284 N A ASN A 19 ? 0.20304 0.10205 0.35819 0.01513 0.00960 0.01652
   285 CA A ASN A 19 ? 0.20512 0.09387 0.36187 0.01135 0.01234 0.02175
   286 C A ASN A 19 ? 0.19550 0.09552 0.37807 0.00989 -0.00015 -0.00293
   287 O A ASN A 19 ? 0.19621 0.10572 0.39295 0.01965 -0.01771 -0.00606
   288 CB A ASN A 19 ? 0.20906 0.09943 0.37308 0.01457 0.02213 0.02992
   289 CG A ASN A 19 ? 0.21790 0.10463 0.38885 0.02094 0.02949 0.02713
   290 OD1 A ASN A 19 ? 0.22327 0.11220 0.39637 0.02260 0.04168 0.04362
   291 ND2 A ASN A 19 ? 0.22259 0.11020 0.41681 0.02496 0.01879 0.01029
   298 N B ASN A 19 ? 0.20462 0.11467 0.36325 -0.00057 0.00194 0.00636
   299 CA B ASN A 19 ? 0.20752 0.11147 0.37499 -0.01958 -0.00522 0.00425
   300 C B ASN A 19 ? 0.19258 0.10389 0.36783 -0.00692 -0.01450 -0.00434
   301 O B ASN A 19 ? 0.18563 0.11266 0.35346 0.00216 -0.04217 0.00845
   302 CB B ASN A 19 ? 0.21885 0.12750 0.41061 -0.04829 -0.00911 0.00174
   303 CG B ASN A 19 ? 0.23501 0.15218 0.43675 -0.07066 -0.01301 -0.01190
   304 OD1 B ASN A 19 ? 0.24991 0.15853 0.46186 -0.07476 -0.01112 -0.01405
   305 ND2 B ASN A 19 ? 0.23787 0.15941 0.40866 -0.08331 -0.01261 -0.03048
   312 N . TYR A 20 ? 0.18610 0.09661 0.37657 -0.00837 0.02418 0.00497
   313 CA . TYR A 20 ? 0.18848 0.10735 0.32143 -0.00575 0.03762 -0.00991
   314 C . TYR A 20 ? 0.19290 0.09961 0.27537 -0.00889 0.02958 -0.02781
   315 O . TYR A 20 ? 0.16927 0.09158 0.28150 -0.00790 0.06590 -0.02856
   316 CB . TYR A 20 ? 0.19536 0.12363 0.35616 -0.01003 0.02349 -0.03345
   317 CG . TYR A 20 ? 0.18885 0.13276 0.33171 -0.01087 0.02543 -0.05241
   318 CD1 . TYR A 20 ? 0.18306 0.13686 0.35605 -0.00674 0.03406 -0.03487
   319 CD2 . TYR A 20 ? 0.18085 0.13415 0.36964 -0.02052 0.00707 -0.04527
   320 CE1 . TYR A 20 ? 0.17926 0.13822 0.35633 0.00261 0.04862 -0.03923
   321 CE2 . TYR A 20 ? 0.17409 0.13905 0.36965 -0.02541 0.01228 -0.04411
   322 CZ . TYR A 20 ? 0.18104 0.13885 0.35252 -0.00935 0.03968 -0.03634
   323 OH . TYR A 20 ? 0.19499 0.14359 0.37945 0.00452 0.05172 -0.02036
   334 N A ARG A 21 ? 0.19896 0.11367 0.30003 -0.01864 0.01138 -0.02950
   335 CA A ARG A 21 ? 0.20421 0.12095 0.31543 -0.01766 0.00757 -0.03662
   336 C A ARG A 21 ? 0.19430 0.10634 0.28834 -0.00773 -0.00298 -0.04570
   337 O A ARG A 21 ? 0.18348 0.09553 0.27575 -0.00495 -0.01427 -0.06400
   338 CB A ARG A 21 ? 0.22467 0.14370 0.37263 -0.02446 0.00072 -0.01682
   339 CG A ARG A 21 ? 0.24586 0.15699 0.41808 -0.03996 -0.00842 0.00674
   340 CD A ARG A 21 ? 0.25853 0.16709 0.44242 -0.05647 -0.01965 0.02392
   341 NE A ARG A 21 ? 0.27694 0.17740 0.48071 -0.05990 -0.02015 0.03850
   342 CZ A ARG A 21 ? 0.28947 0.18180 0.50258 -0.06164 -0.01381 0.05625
   343 NH1 A ARG A 21 ? 0.29926 0.19776 0.51891 -0.05544 -0.01372 0.05471
   344 NH2 A ARG A 21 ? 0.28751 0.17294 0.49780 -0.07274 -0.00137 0.06656
   358 N B ARG A 21 ? 0.19651 0.11501 0.30481 -0.01469 0.01584 -0.02753
   359 CA B ARG A 21 ? 0.19864 0.12319 0.32158 -0.00966 0.01925 -0.03376
   360 C B ARG A 21 ? 0.18979 0.10808 0.29539 -0.00270 0.00123 -0.04087
   361 O B ARG A 21 ? 0.17600 0.09618 0.29412 0.00075 -0.01544 -0.06018
   362 CB B ARG A 21 ? 0.21626 0.14605 0.37670 -0.01146 0.02201 -0.01556
   363 CG B ARG A 21 ? 0.23487 0.15800 0.41346 -0.02364 0.02237 0.00954
   364 CD B ARG A 21 ? 0.24828 0.16889 0.41329 -0.02491 0.02749 0.02738
   365 NE B ARG A 21 ? 0.25588 0.18458 0.41157 -0.02537 0.02632 0.04393
   366 CZ B ARG A 21 ? 0.25791 0.18732 0.38795 -0.02709 0.02880 0.05159
   367 NH1 B ARG A 21 ? 0.25747 0.18552 0.36019 -0.02676 0.03781 0.07222
   368 NH2 B ARG A 21 ? 0.25882 0.19838 0.39554 -0.02676 0.00372 0.03349
   382 N . GLY A 22 ? 0.19862 0.10562 0.29510 -0.00482 -0.00511 -0.04434
   383 CA . GLY A 22 ? 0.19353 0.09716 0.33475 -0.00734 0.01076 -0.02458
   384 C . GLY A 22 ? 0.17090 0.10129 0.35763 -0.00813 0.00901 -0.00138
   385 O . GLY A 22 ? 0.16365 0.11400 0.32973 -0.00835 0.00595 -0.00788
   390 N . TYR A 23 ? 0.14495 0.09605 0.34889 -0.02223 -0.00794 0.00792
   391 CA . TYR A 23 ? 0.13936 0.09786 0.30295 -0.02973 0.00591 0.02464
   392 C . TYR A 23 ? 0.14524 0.10881 0.24911 -0.01945 0.01130 0.00985
   393 O . TYR A 23 ? 0.14225 0.10122 0.24218 -0.03881 0.01508 0.02022
   394 CB . TYR A 23 ? 0.12905 0.10293 0.26871 -0.04573 0.00696 0.01247
   395 CG . TYR A 23 ? 0.11031 0.11858 0.25158 -0.05046 -0.01156 -0.00425
   396 CD1 . TYR A 23 ? 0.09132 0.11251 0.21613 -0.04364 -0.02398 0.00854
   397 CD2 . TYR A 23 ? 0.10505 0.12514 0.26383 -0.04405 0.03160 -0.00964
   398 CE1 . TYR A 23 ? 0.07278 0.11351 0.18202 -0.03750 -0.00862 -0.02211
   399 CE2 . TYR A 23 ? 0.09367 0.13833 0.23517 -0.05014 0.01814 -0.01773
   400 CZ . TYR A 23 ? 0.08314 0.13132 0.22938 -0.04299 0.00679 -0.01176
   401 OH . TYR A 23 ? 0.09044 0.14886 0.22759 -0.02669 0.00218 -0.00067
   411 N . SER A 24 ? 0.15470 0.12750 0.28094 -0.01078 0.02904 0.00918
   412 CA . SER A 24 ? 0.16770 0.13310 0.29728 -0.00073 0.03638 0.01126
   413 C . SER A 24 ? 0.16610 0.12528 0.28115 -0.00302 0.02851 0.04165
   414 O . SER A 24 ? 0.17290 0.12137 0.26327 0.02020 0.03206 0.02218
   415 CB . SER A 24 ? 0.16457 0.14755 0.33187 0.00665 0.05129 0.03913
   416 OG . SER A 24 ? 0.16360 0.17347 0.34010 0.03345 0.05620 0.03667
   422 N . LEU A 25 ? 0.16564 0.13260 0.32043 -0.00955 0.01705 0.04743
   423 CA . LEU A 25 ? 0.15352 0.11207 0.30214 -0.00693 0.00696 0.06192
   424 C . LEU A 25 ? 0.13335 0.10508 0.29967 -0.00789 0.00427 0.04579
   425 O . LEU A 25 ? 0.12281 0.09620 0.27627 -0.00062 0.03529 0.00790
   426 CB . LEU A 25 ? 0.16571 0.13400 0.30707 -0.00643 -0.00489 0.04691
   427 CG . LEU A 25 ? 0.16444 0.12367 0.30152 -0.01826 -0.01807 0.06513
   428 CD1 . LEU A 25 ? 0.17199 0.14742 0.33515 -0.01372 -0.01603 0.05457
   429 CD2 . LEU A 25 ? 0.16196 0.12315 0.31695 -0.03391 -0.04019 0.07620
   441 N . GLY A 26 ? 0.11623 0.10051 0.29853 -0.02106 0.00545 0.04408
   442 CA . GLY A 26 ? 0.11774 0.11853 0.21445 -0.03554 0.02179 0.05865
   443 C . GLY A 26 ? 0.12435 0.13263 0.22192 -0.03429 -0.00068 0.05022
   444 O . GLY A 26 ? 0.12614 0.16211 0.23001 -0.03159 -0.02272 0.04066
   448 N . ASN A 27 ? 0.11649 0.12562 0.23887 -0.03442 -0.01564 -0.00774
   449 CA . ASN A 27 ? 0.09081 0.11765 0.27592 -0.01565 -0.02579 0.01836
   450 C . ASN A 27 ? 0.08443 0.09988 0.25250 -0.00915 -0.02205 0.01735
   451 O . ASN A 27 ? 0.07511 0.09257 0.26045 0.00375 0.01614 -0.00194
   452 CB . ASN A 27 ? 0.09280 0.11515 0.23722 -0.01583 -0.00597 0.03045
   453 CG . ASN A 27 ? 0.11619 0.09736 0.26625 -0.02228 -0.01452 0.01173
   454 OD1 . ASN A 27 ? 0.12632 0.07651 0.27245 -0.01266 -0.03250 0.02922
   455 ND2 . ASN A 27 ? 0.12784 0.10924 0.29494 -0.03948 -0.02439 -0.01475
   462 N . TRP A 28 ? 0.07433 0.12802 0.28405 -0.01344 -0.00007 0.00872
   463 CA . TRP A 28 ? 0.06982 0.12061 0.26779 -0.01117 -0.00053 0.01681
   464 C . TRP A 28 ? 0.07280 0.12004 0.25743 -0.01061 -0.00517 0.05015
   465 O . TRP A 28 ? 0.08133 0.09905 0.24489 -0.02034 -0.00063 0.04402
   466 CB . TRP A 28 ? 0.08481 0.11256 0.27946 -0.00618 0.04324 -0.00986
   467 CG . TRP A 28 ? 0.10730 0.11262 0.24020 0.00306 0.05504 -0.01052
   468 CD1 . TRP A 28 ? 0.10226 0.09365 0.25023 0.00260 0.02489 -0.00735
   469 CD2 . TRP A 28 ? 0.12096 0.10467 0.20986 0.00820 0.03711 0.01346
   470 NE1 . TRP A 28 ? 0.11495 0.08534 0.25038 -0.01278 0.01918 0.01851
   471 CE2 . TRP A 28 ? 0.10507 0.06974 0.21237 0.00733 0.01026 0.04457
   472 CE3 . TRP A 28 ? 0.13541 0.11587 0.25035 0.01074 0.04774 0.02352
   473 CZ2 . TRP A 28 ? 0.13041 0.07489 0.20814 0.00947 0.00541 0.05149
   474 CZ3 . TRP A 28 ? 0.15292 0.11362 0.28331 0.01092 0.02323 0.02827
   475 CH2 . TRP A 28 ? 0.15496 0.09017 0.26456 0.01680 0.00951 0.02906
   486 N . VAL A 29 ? 0.08387 0.13160 0.23079 -0.01715 -0.00113 0.06640
   487 CA . VAL A 29 ? 0.09883 0.12816 0.24128 -0.02424 -0.02464 0.03605
   488 C . VAL A 29 ? 0.10353 0.11392 0.23699 -0.00464 -0.04584 0.05232
   489 O . VAL A 29 ? 0.12811 0.11984 0.23170 -0.00404 -0.04495 0.03591
   490 CB . VAL A 29 ? 0.12536 0.13257 0.25218 -0.03233 0.00510 0.02776
   491 CG1 . VAL A 29 ? 0.14849 0.14326 0.26990 -0.04126 0.03479 0.02589
   492 CG2 . VAL A 29 ? 0.13932 0.14756 0.23173 -0.03325 -0.00454 0.04964
   502 N . CYS A 30 ? 0.10063 0.11853 0.23863 -0.01748 -0.02859 0.04382
   503 CA . CYS A 30 ? 0.10608 0.09133 0.21520 -0.02801 0.01045 0.04611
   504 C . CYS A 30 ? 0.11057 0.09053 0.21157 -0.01505 0.01831 0.05088
   505 O . CYS A 30 ? 0.11562 0.09125 0.22592 0.00159 0.01050 0.02994
   506 CB . CYS A 30 ? 0.11181 0.09821 0.26167 -0.02791 0.01650 0.03795
   507 SG . CYS A 30 ? 0.10614 0.11585 0.22080 -0.01491 0.00930 0.02024
   512 N . ALA A 31 ? 0.10329 0.07927 0.20302 -0.00171 0.00945 0.01552
   513 CA . ALA A 31 ? 0.09406 0.07649 0.19510 -0.01002 -0.01488 0.02052
   514 C . ALA A 31 ? 0.09706 0.07636 0.17689 -0.01406 -0.00972 0.00827
   515 O . ALA A 31 ? 0.10605 0.07000 0.21361 -0.02537 -0.03175 0.00139
   516 CB . ALA A 31 ? 0.10474 0.07036 0.26522 -0.00707 -0.00638 0.02143
   522 N . ALA A 32 ? 0.09615 0.07765 0.20905 -0.00778 -0.00800 0.02816
   523 CA . ALA A 32 ? 0.09888 0.08008 0.19385 -0.01321 -0.01362 0.02887
   524 C . ALA A 32 ? 0.08292 0.07339 0.20127 -0.01596 -0.01918 0.00806
   525 O . ALA A 32 ? 0.09288 0.08648 0.27542 -0.01814 -0.03070 0.00823
   526 CB . ALA A 32 ? 0.09442 0.08486 0.17894 -0.01710 -0.00416 0.03257
   532 N . LYS A 33 ? 0.08760 0.09810 0.19548 -0.01687 -0.00195 0.00924
   533 CA . LYS A 33 ? 0.12405 0.11302 0.21345 -0.00791 -0.00407 0.00436
   534 C . LYS A 33 ? 0.13068 0.09098 0.20601 -0.02165 0.02072 0.00731
   535 O . LYS A 33 ? 0.13799 0.08539 0.25492 -0.02397 -0.03016 0.02661
   536 CB . LYS A 33 ? 0.15782 0.14690 0.21086 0.00259 -0.00949 0.02485
   537 CG . LYS A 33 ? 0.17316 0.18382 0.25560 -0.00928 0.01968 0.03342
   538 CD . LYS A 33 ? 0.18823 0.20696 0.26498 -0.02148 0.03036 0.01546
   539 CE . LYS A 33 ? 0.20872 0.23463 0.31498 -0.02183 0.03812 -0.02647
   540 NZ . LYS A 33 ? 0.23328 0.25149 0.35965 -0.02613 0.04370 -0.02137
   554 N . PHE A 34 ? 0.14572 0.08435 0.19683 -0.00895 0.00631 0.03451
   555 CA . PHE A 34 ? 0.13548 0.08096 0.14926 0.01063 -0.03676 0.02286
   556 C . PHE A 34 ? 0.13916 0.10746 0.23813 0.02154 0.01647 0.03347
   557 O . PHE A 34 ? 0.13196 0.12153 0.29608 0.04452 0.05286 0.04624
   558 CB . PHE A 34 ? 0.13837 0.09370 0.19823 0.02296 -0.03124 0.01277
   559 CG . PHE A 34 ? 0.12968 0.09475 0.23573 0.02910 0.01042 -0.00355
   560 CD1 . PHE A 34 ? 0.13679 0.11209 0.23482 0.02778 0.03787 -0.02926
   561 CD2 . PHE A 34 ? 0.13743 0.10581 0.29137 0.02965 0.05518 -0.00168
   562 CE1 . PHE A 34 ? 0.14164 0.09393 0.22865 0.02982 0.04453 -0.02845
   563 CE2 . PHE A 34 ? 0.14380 0.10026 0.28963 0.03172 0.06515 0.00247
   564 CZ . PHE A 34 ? 0.13463 0.09305 0.25770 0.01979 0.05733 -0.00103
   574 N . GLU A 35 ? 0.12836 0.11031 0.24470 0.01019 0.00666 0.03270
   575 CA . GLU A 35 ? 0.14327 0.09641 0.21482 0.01132 -0.02798 0.03564
   576 C . GLU A 35 ? 0.17847 0.10090 0.22797 0.01253 -0.04979 0.02759
   577 O . GLU A 35 ? 0.18784 0.09335 0.20107 0.01656 -0.02164 0.02432
   578 CB . GLU A 35 ? 0.12506 0.10204 0.22702 0.02109 -0.01653 0.05991
   579 CG . GLU A 35 ? 0.13154 0.12498 0.23097 0.01060 -0.03336 0.04076
   580 CD . GLU A 35 ? 0.12974 0.13444 0.26079 -0.01504 -0.01234 0.02757
   581 OE1 . GLU A 35 ? 0.14585 0.12690 0.24471 -0.03377 -0.02814 0.05584
   582 OE2 . GLU A 35 ? 0.13395 0.15060 0.23319 -0.01297 -0.01788 -0.01159
   589 N . SER A 36 ? 0.17576 0.10271 0.21916 -0.00358 -0.02976 0.03626
   590 CA . SER A 36 ? 0.17374 0.11503 0.25187 -0.01589 -0.05180 0.03727
   591 C . SER A 36 ? 0.17261 0.11887 0.27391 -0.03460 -0.03520 0.02548
   592 O . SER A 36 ? 0.17333 0.11726 0.26308 -0.05238 -0.04323 0.00792
   593 CB . SER A 36 ? 0.16596 0.10704 0.22857 -0.02503 -0.02349 0.01688
   594 OG . SER A 36 ? 0.13439 0.11189 0.24571 -0.01346 -0.02816 0.00734
   600 N . ASN A 37 ? 0.18050 0.13052 0.25061 -0.04328 -0.03034 0.02498
   601 CA . ASN A 37 ? 0.18289 0.14622 0.25243 -0.05296 -0.02036 0.03112
   602 C . ASN A 37 ? 0.18167 0.15637 0.22743 -0.04560 -0.01685 0.03407
   603 O . ASN A 37 ? 0.20009 0.16934 0.22530 -0.03392 -0.02003 0.04191
   604 CB . ASN A 37 ? 0.21007 0.16733 0.30231 -0.05584 -0.01066 0.02595
   605 CG . ASN A 37 ? 0.23796 0.18931 0.33039 -0.06470 -0.01846 0.02547
   606 OD1 . ASN A 37 ? 0.25015 0.20255 0.30482 -0.07925 -0.00954 0.05597
   607 ND2 . ASN A 37 ? 0.25120 0.21651 0.35839 -0.05804 -0.02775 0.02397
   614 N . PHE A 38 ? 0.16777 0.14829 0.20616 -0.04944 -0.00608 0.01892
   615 CA . PHE A 38 ? 0.15536 0.13242 0.21700 -0.05884 0.02796 0.03121
   616 C . PHE A 38 ? 0.15223 0.14891 0.26274 -0.06632 -0.01121 0.04011
   617 O . PHE A 38 ? 0.15571 0.16441 0.25306 -0.07540 -0.04408 0.02894
   618 CB . PHE A 38 ? 0.14638 0.11832 0.20373 -0.04458 0.02763 0.05764
   619 CG . PHE A 38 ? 0.16198 0.11735 0.24028 -0.02745 0.00709 0.04598
   620 CD1 . PHE A 38 ? 0.17900 0.13319 0.19523 -0.01458 0.01789 0.02730
   621 CD2 . PHE A 38 ? 0.16710 0.12264 0.27891 -0.05146 0.00262 0.03319
   622 CE1 . PHE A 38 ? 0.18794 0.13685 0.19091 -0.00858 -0.03519 0.02629
   623 CE2 . PHE A 38 ? 0.17319 0.12960 0.22061 -0.05370 -0.02870 0.04354
   624 CZ . PHE A 38 ? 0.16566 0.13049 0.19518 -0.03891 -0.05810 0.05816
   634 N . ASN A 39 ? 0.15064 0.14623 0.23384 -0.06935 -0.01725 0.05274
   635 CA . ASN A 39 ? 0.13834 0.15048 0.21858 -0.06187 -0.00052 0.05347
   636 C . ASN A 39 ? 0.13219 0.13892 0.24131 -0.05547 0.00605 0.04180
   637 O . ASN A 39 ? 0.12481 0.13103 0.23158 -0.03005 0.00213 -0.00010
   638 CB . ASN A 39 ? 0.13875 0.14902 0.21566 -0.06183 0.02517 0.03741
   639 CG . ASN A 39 ? 0.13870 0.13427 0.25611 -0.05089 0.01849 0.01799
   640 OD1 . ASN A 39 ? 0.13433 0.11490 0.26934 -0.03795 -0.00379 0.02228
   641 ND2 . ASN A 39 ? 0.15192 0.14289 0.30361 -0.05451 0.00600 0.00613
   648 N . THR A 40 ? 0.13100 0.12153 0.26007 -0.04726 -0.00152 0.04933
   649 CA . THR A 40 ? 0.12924 0.11923 0.27839 -0.05028 -0.01701 0.03483
   650 C . THR A 40 ? 0.12373 0.11722 0.25319 -0.05037 -0.01898 0.03465
   651 O . THR A 40 ? 0.13712 0.14874 0.25796 -0.07329 -0.01273 0.03029
   652 CB . THR A 40 ? 0.14711 0.13904 0.33190 -0.05995 -0.00218 0.00000
   653 OG1 . THR A 40 ? 0.16299 0.14393 0.38067 -0.05623 -0.01689 0.02259
   654 CG2 . THR A 40 ? 0.15571 0.13690 0.32778 -0.06277 0.01326 0.00508
   662 N . GLN A 41 ? 0.12338 0.10841 0.25503 -0.04720 -0.03356 0.01621
   663 CA . GLN A 41 ? 0.13798 0.11966 0.25885 -0.05967 -0.02680 0.02340
   664 C . GLN A 41 ? 0.15958 0.13912 0.24824 -0.07175 -0.04280 0.04558
   665 O . GLN A 41 ? 0.19259 0.16107 0.32221 -0.07639 -0.05807 0.06280
   666 CB . GLN A 41 ? 0.14362 0.11349 0.24813 -0.05713 -0.03149 0.03777
   667 CG . GLN A 41 ? 0.14213 0.13039 0.26990 -0.04572 -0.04459 0.05726
   668 CD . GLN A 41 ? 0.15241 0.14691 0.28654 -0.02630 -0.08101 0.04855
   669 OE1 . GLN A 41 ? 0.17488 0.13957 0.31280 0.00788 -0.05914 0.03220
   670 NE2 . GLN A 41 ? 0.14552 0.16515 0.29326 -0.04059 -0.05741 0.07508
   679 N . ALA A 42 ? 0.16099 0.14009 0.24312 -0.05462 -0.04939 0.04209
   680 CA . ALA A 42 ? 0.16423 0.12476 0.24006 -0.02792 -0.01624 0.01663
   681 C . ALA A 42 ? 0.16351 0.10531 0.22273 -0.01470 -0.00052 -0.01112
   682 O . ALA A 42 ? 0.13959 0.08879 0.21954 -0.00525 -0.00957 -0.00897
   683 CB . ALA A 42 ? 0.17080 0.12922 0.25545 -0.01993 -0.02277 0.00940
   689 N . THR A 43 ? 0.18330 0.10596 0.19330 -0.01395 -0.04624 -0.04387
   690 CA . THR A 43 ? 0.18397 0.11825 0.24741 -0.02937 -0.05061 -0.01331
   691 C . THR A 43 ? 0.18963 0.12543 0.23720 -0.01587 -0.01687 -0.01646
   692 O . THR A 43 ? 0.22169 0.14204 0.26920 0.02049 -0.00825 0.01369
   693 CB . THR A 43 ? 0.18634 0.12322 0.24033 -0.05318 -0.04249 0.01250
   694 OG1 . THR A 43 ? 0.21124 0.13598 0.23667 -0.03502 -0.01969 0.02244
   695 CG2 . THR A 43 ? 0.19198 0.11900 0.19557 -0.07080 -0.04929 -0.01416
   703 N A ASN A 44 ? 0.18268 0.13571 0.20249 -0.01317 0.00522 -0.00218
   704 CA A ASN A 44 ? 0.17828 0.14630 0.19924 -0.00922 0.01283 -0.00203
   705 C A ASN A 44 ? 0.15352 0.14021 0.18110 -0.01747 0.01703 -0.00016
   706 O A ASN A 44 ? 0.15293 0.13545 0.19903 -0.00864 0.00624 0.02795
   707 CB A ASN A 44 ? 0.18705 0.17224 0.26909 -0.00122 0.00514 -0.00371
   708 CG A ASN A 44 ? 0.19415 0.19603 0.31334 -0.00236 0.00307 0.01447
   709 OD1 A ASN A 44 ? 0.20150 0.21646 0.35578 0.00222 -0.00643 0.03957
   710 ND2 A ASN A 44 ? 0.19935 0.19993 0.34354 0.00148 0.00968 -0.00608
   717 N B ASN A 44 ? 0.16402 0.12301 0.17315 -0.02812 -0.01512 -0.02087
   718 CA B ASN A 44 ? 0.14089 0.12043 0.13991 -0.03367 -0.04144 -0.03998
   719 C B ASN A 44 ? 0.11634 0.12592 0.13643 -0.04338 -0.04287 -0.03757
   720 O B ASN A 44 ? 0.10810 0.12800 0.20460 -0.03479 -0.01872 -0.04432
   721 CB B ASN A 44 ? 0.13869 0.13266 0.23582 -0.02533 -0.04605 -0.05695
   722 CG B ASN A 44 ? 0.12723 0.13765 0.29829 -0.01399 -0.04135 -0.06061
   723 OD1 B ASN A 44 ? 0.13571 0.14147 0.32440 -0.01420 -0.01843 -0.06014
   724 ND2 B ASN A 44 ? 0.11411 0.14262 0.32328 0.00577 -0.06013 -0.07610
   731 N A ARG A 45 ? 0.14846 0.15725 0.25180 -0.02664 0.01847 -0.00118
   732 CA A ARG A 45 ? 0.14933 0.18190 0.28706 -0.02285 0.01444 0.00242
   733 C A ARG A 45 ? 0.13493 0.20687 0.28557 0.00483 0.02428 0.00259
   734 O A ARG A 45 ? 0.14485 0.21768 0.29948 0.00635 0.01285 -0.01031
   735 CB A ARG A 45 ? 0.17815 0.18348 0.31004 -0.04582 0.02837 0.02598
   736 CG A ARG A 45 ? 0.19874 0.19042 0.36154 -0.05819 0.03082 0.01511
   737 CD A ARG A 45 ? 0.21894 0.19157 0.38174 -0.07371 0.02742 -0.01629
   738 NE A ARG A 45 ? 0.23879 0.18755 0.41791 -0.07861 0.00214 -0.02412
   739 CZ A ARG A 45 ? 0.24751 0.17162 0.43556 -0.07375 -0.01198 -0.03698
   740 NH1 A ARG A 45 ? 0.25627 0.15030 0.43984 -0.06317 -0.00586 -0.05474
   741 NH2 A ARG A 45 ? 0.24503 0.17790 0.45073 -0.07744 -0.02117 -0.04028
   755 N B ARG A 45 ? 0.11531 0.13581 0.21437 -0.03796 -0.02734 -0.02211
   756 CA B ARG A 45 ? 0.12244 0.16626 0.24721 -0.01201 -0.01678 0.00422
   757 C B ARG A 45 ? 0.11943 0.20107 0.25895 0.01210 0.00471 0.00342
   758 O B ARG A 45 ? 0.12575 0.21540 0.25981 0.01634 -0.01423 -0.00774
   759 CB B ARG A 45 ? 0.15034 0.16372 0.24628 -0.00768 -0.00258 0.05318
   760 CG B ARG A 45 ? 0.16839 0.16442 0.27177 0.00593 0.00138 0.06921
   761 CD B ARG A 45 ? 0.17515 0.16504 0.25452 0.02706 0.01010 0.06704
   762 NE B ARG A 45 ? 0.18174 0.16291 0.27809 0.02087 0.03526 0.07837
   763 CZ B ARG A 45 ? 0.19256 0.16856 0.27064 0.01722 0.02069 0.05201
   764 NH1 B ARG A 45 ? 0.20590 0.17315 0.31065 0.01427 -0.00158 0.05100
   765 NH2 B ARG A 45 ? 0.18747 0.16859 0.25356 0.01009 0.01642 0.04233
   779 N . ASN A 46 ? 0.12161 0.21920 0.27546 0.02516 0.03110 0.00388
   780 CA . ASN A 46 ? 0.13896 0.26258 0.29656 0.02460 0.02975 0.05156
   781 C . ASN A 46 ? 0.18315 0.28386 0.32388 0.05034 0.01777 0.08519
   782 O . ASN A 46 ? 0.19661 0.27187 0.38780 0.07444 0.01767 0.08637
   783 CB . ASN A 46 ? 0.12091 0.28680 0.32139 -0.00166 0.02072 0.03571
   784 CG . ASN A 46 ? 0.13885 0.31477 0.36700 -0.01975 0.03833 0.03888
   785 OD1 . ASN A 46 ? 0.15867 0.33407 0.42991 -0.03173 0.00848 0.05274
   786 ND2 . ASN A 46 ? 0.14500 0.32748 0.38482 -0.03692 0.05531 0.06142
   794 N . THR A 47 ? 0.22743 0.31452 0.36976 0.05673 0.01628 0.07722
   795 CA . THR A 47 ? 0.26216 0.34547 0.44305 0.05440 0.00204 0.08001
   796 C . THR A 47 ? 0.27662 0.35887 0.42406 0.05086 -0.02404 0.09871
   797 O . THR A 47 ? 0.28414 0.36442 0.49968 0.04916 -0.03552 0.09106
   798 CB . THR A 47 ? 0.28217 0.36124 0.56490 0.05278 -0.00309 0.05422
   799 OG1 . THR A 47 ? 0.30310 0.37363 0.61090 0.05050 -0.00748 0.04688
   800 CG2 . THR A 47 ? 0.27486 0.36898 0.59799 0.05586 0.00023 0.03891
   808 N . ASP A 48 ? 0.27710 0.36261 0.32117 0.05680 -0.03548 0.10132
   809 CA . ASP A 48 ? 0.27805 0.36066 0.31538 0.03510 -0.01950 0.12160
   810 C . ASP A 48 ? 0.27669 0.34530 0.32326 0.03117 -0.00893 0.10799
   811 O . ASP A 48 ? 0.28538 0.36295 0.31676 0.03889 -0.00016 0.09504
   812 CB . ASP A 48 ? 0.28179 0.36909 0.29083 0.02038 -0.03006 0.11127
   813 CG . ASP A 48 ? 0.28466 0.38207 0.31730 0.00020 -0.04506 0.09940
   814 OD1 . ASP A 48 ? 0.26582 0.37943 0.31252 0.00487 -0.05700 0.10496
   815 OD2 . ASP A 48 ? 0.29532 0.39394 0.35255 -0.01801 -0.06236 0.07935
   820 N . GLY A 49 ? 0.25719 0.30486 0.34816 0.01871 -0.01135 0.10026
   821 CA . GLY A 49 ? 0.24173 0.26757 0.34834 0.00580 -0.01618 0.08953
   822 C . GLY A 49 ? 0.21719 0.22636 0.29554 0.00031 -0.01183 0.05695
   823 O . GLY A 49 ? 0.22503 0.21895 0.26594 -0.00779 -0.00580 0.05594
   827 N . SER A 50 ? 0.19177 0.20032 0.25449 -0.00259 -0.02695 0.04417
   828 CA . SER A 50 ? 0.18769 0.18578 0.22691 -0.00395 -0.02333 0.01573
   829 C . SER A 50 ? 0.16252 0.14560 0.19688 -0.00159 -0.00606 0.01950
   830 O . SER A 50 ? 0.16162 0.13013 0.21111 -0.00345 -0.00705 -0.01315
   831 CB . SER A 50 ? 0.20303 0.19886 0.23495 -0.00604 -0.02937 0.03771
   832 OG . SER A 50 ? 0.21693 0.20066 0.26448 -0.01915 -0.03508 0.05372
   838 N . THR A 51 ? 0.14794 0.12282 0.17086 -0.00807 -0.01813 0.01930
   839 CA . THR A 51 ? 0.15018 0.10218 0.18644 -0.01602 0.01692 0.03432
   840 C . THR A 51 ? 0.12646 0.09322 0.19960 -0.02011 0.01981 0.03154
   841 O . THR A 51 ? 0.11348 0.09783 0.19793 -0.03419 -0.00828 0.01141
   842 CB . THR A 51 ? 0.18641 0.11189 0.17078 -0.02729 0.02576 0.00952
   843 OG1 . THR A 51 ? 0.19347 0.10215 0.18705 -0.05022 -0.00455 0.01806
   844 CG2 . THR A 51 ? 0.19426 0.13208 0.20761 -0.04432 0.04322 0.01755
   852 N . ASP A 52 ? 0.15497 0.13009 0.16189 -0.01269 0.02351 -0.00916
   853 CA . ASP A 52 ? 0.14375 0.14491 0.18359 -0.02236 0.00459 -0.01063
   854 C . ASP A 52 ? 0.14143 0.11300 0.18144 -0.02999 0.00467 -0.02344
   855 O . ASP A 52 ? 0.15714 0.10559 0.19022 -0.04105 -0.02606 -0.01944
   856 CB . ASP A 52 ? 0.14620 0.18555 0.23693 -0.00821 0.00936 0.02413
   857 CG . ASP A 52 ? 0.16233 0.25085 0.29285 0.00097 0.00506 0.01883
   858 OD1 . ASP A 52 ? 0.18071 0.25344 0.27977 -0.02082 0.00214 0.02540
   859 OD2 . ASP A 52 ? 0.15789 0.30799 0.33999 0.01897 -0.06286 0.03084
   864 N . TYR A 53 ? 0.12262 0.09633 0.22027 -0.01796 0.02292 -0.00148
   865 CA . TYR A 53 ? 0.11490 0.08806 0.25458 -0.01853 0.00243 -0.00615
   866 C . TYR A 53 ? 0.13074 0.07625 0.25746 -0.01550 0.00661 -0.02089
   867 O . TYR A 53 ? 0.15312 0.06285 0.22789 -0.02315 -0.00577 -0.00410
   868 CB . TYR A 53 ? 0.10884 0.10375 0.25108 -0.01007 -0.00758 0.00650
   869 CG . TYR A 53 ? 0.12310 0.11024 0.23719 -0.01054 -0.02185 -0.00556
   870 CD1 . TYR A 53 ? 0.12431 0.10366 0.20020 -0.03836 0.00458 -0.04986
   871 CD2 . TYR A 53 ? 0.11145 0.13191 0.21130 -0.00458 -0.03244 0.00842
   872 CE1 . TYR A 53 ? 0.10617 0.12760 0.19404 -0.03735 0.02233 -0.03101
   873 CE2 . TYR A 53 ? 0.09567 0.14783 0.21945 -0.02878 -0.00655 0.00428
   874 CZ . TYR A 53 ? 0.10315 0.14526 0.16531 -0.03098 0.02965 0.01829
   875 OH . TYR A 53 ? 0.11006 0.14042 0.21029 -0.03792 -0.01197 0.04672
   885 N . GLY A 54 ? 0.14606 0.09767 0.21549 -0.01601 -0.01981 0.00314
   886 CA . GLY A 54 ? 0.15169 0.12670 0.25327 -0.01322 -0.01363 0.01716
   887 C . GLY A 54 ? 0.15090 0.12851 0.27218 -0.02329 -0.00805 0.00390
   888 O . GLY A 54 ? 0.14538 0.12058 0.25956 -0.02650 0.00904 -0.00342
   892 N . ILE A 55 ? 0.13635 0.12492 0.25100 -0.02280 -0.02494 0.02193
   893 CA . ILE A 55 ? 0.16055 0.13149 0.27364 -0.02701 -0.03331 0.03379
   894 C . ILE A 55 ? 0.16001 0.13680 0.26966 -0.03505 0.00262 0.04016
   895 O . ILE A 55 ? 0.14951 0.13397 0.23031 -0.04388 0.02141 0.03682
   896 CB . ILE A 55 ? 0.21756 0.16398 0.37656 -0.02494 -0.03514 0.07197
   897 CG1 . ILE A 55 ? 0.25193 0.18294 0.41235 -0.01614 -0.04490 0.10306
   898 CG2 . ILE A 55 ? 0.22950 0.16546 0.42454 -0.02375 -0.06699 0.06473
   899 CD1 . ILE A 55 ? 0.26994 0.18340 0.44097 -0.02179 -0.05281 0.12572
   911 N . LEU A 56 ? 0.15621 0.12762 0.23477 -0.04399 -0.00401 0.05313
   912 CA . LEU A 56 ? 0.15561 0.10261 0.23296 -0.04381 -0.01521 0.02435
   913 C . LEU A 56 ? 0.14328 0.13329 0.21821 -0.03368 -0.04187 0.03068
   914 O . LEU A 56 ? 0.14093 0.13913 0.19508 -0.05222 -0.02211 -0.00202
   915 CB . LEU A 56 ? 0.16894 0.07841 0.18245 -0.04893 -0.02007 0.02847
   916 CG . LEU A 56 ? 0.18086 0.08992 0.28503 -0.03534 0.00383 0.02995
   917 CD1 . LEU A 56 ? 0.18751 0.09560 0.31037 -0.02588 0.02377 0.03999
   918 CD2 . LEU A 56 ? 0.19513 0.10642 0.29634 -0.04786 -0.00125 -0.00620
   930 N . GLN A 57 ? 0.14167 0.14851 0.23486 -0.01661 -0.02110 0.02989
   931 CA . GLN A 57 ? 0.13126 0.15677 0.19462 -0.02259 -0.00880 0.01363
   932 C . GLN A 57 ? 0.15099 0.15670 0.22868 -0.02874 -0.01962 0.00191
   933 O . GLN A 57 ? 0.16308 0.17159 0.19547 -0.04220 -0.01886 0.02390
   934 CB . GLN A 57 ? 0.12036 0.15448 0.22309 -0.02762 0.01695 0.04412
   935 CG . GLN A 57 ? 0.11011 0.13235 0.19633 -0.03395 0.02620 0.06252
   936 CD . GLN A 57 ? 0.11729 0.11123 0.22425 -0.04516 -0.00098 0.04827
   937 OE1 . GLN A 57 ? 0.13257 0.11143 0.24852 -0.03990 0.01354 0.02569
   938 NE2 . GLN A 57 ? 0.11204 0.12318 0.22531 -0.05556 0.02658 0.00867
   947 N . ILE A 58 ? 0.16681 0.14438 0.20376 -0.01104 -0.02597 -0.02606
   948 CA . ILE A 58 ? 0.16748 0.13735 0.21007 -0.02316 0.01953 -0.02542
   949 C . ILE A 58 ? 0.18595 0.12499 0.21618 -0.03279 -0.00698 -0.01213
   950 O . ILE A 58 ? 0.18122 0.14589 0.28324 -0.03453 -0.02203 0.00175
   951 CB . ILE A 58 ? 0.17380 0.15021 0.22083 -0.01576 0.05364 -0.01546
   952 CG1 . ILE A 58 ? 0.17706 0.17618 0.15638 -0.00626 0.03094 -0.02135
   953 CG2 . ILE A 58 ? 0.16511 0.12488 0.24494 -0.02272 0.06649 -0.05763
   954 CD1 . ILE A 58 ? 0.17644 0.18421 0.19614 -0.00618 0.02695 -0.00955
   966 N . ASN A 59 ? 0.20862 0.12257 0.23594 -0.04992 -0.01929 -0.01359
   967 CA . ASN A 59 ? 0.24083 0.14194 0.24216 -0.05054 0.00906 -0.01529
   968 C . ASN A 59 ? 0.26827 0.12462 0.25481 -0.05136 0.02820 -0.00648
   969 O . ASN A 59 ? 0.29605 0.12759 0.25009 -0.08195 0.03771 -0.03310
   970 CB . ASN A 59 ? 0.25617 0.16593 0.30986 -0.04364 -0.00605 -0.00014
   971 CG . ASN A 59 ? 0.28961 0.20519 0.37931 -0.01998 -0.01850 0.00631
   972 OD1 . ASN A 59 ? 0.31443 0.23660 0.40410 -0.01345 -0.03125 0.00567
   973 ND2 . ASN A 59 ? 0.29585 0.21220 0.44263 -0.00212 -0.03377 0.01339
   980 N . SER A 60 ? 0.26621 0.10764 0.22416 -0.02468 0.02439 -0.00869
   981 CA . SER A 60 ? 0.25860 0.09934 0.20496 -0.00438 0.01821 -0.01043
   982 C . SER A 60 ? 0.28877 0.14859 0.17882 -0.00460 -0.00197 -0.00615
   983 O . SER A 60 ? 0.30802 0.18830 0.20389 0.02356 0.02797 0.01043
   984 CB . SER A 60 ? 0.20057 0.06924 0.19396 -0.01900 0.06070 -0.01915
   985 OG . SER A 60 ? 0.18888 0.07133 0.24671 -0.02069 0.01745 -0.02816
   991 N . ARG A 61 ? 0.31222 0.17079 0.22050 -0.03536 -0.04604 -0.01754
   992 CA . ARG A 61 ? 0.34358 0.20690 0.22473 -0.05565 -0.06017 -0.03963
   993 C . ARG A 61 ? 0.32867 0.21641 0.22407 -0.07013 -0.02586 -0.03483
   994 O . ARG A 61 ? 0.34312 0.22406 0.24038 -0.08740 -0.02650 -0.00314
   995 CB . ARG A 61 ? 0.39421 0.23415 0.26057 -0.04378 -0.09062 -0.02462
   996 CG . ARG A 61 ? 0.44168 0.27390 0.32708 -0.03651 -0.11399 -0.02073
   997 CD . ARG A 61 ? 0.48155 0.30716 0.37713 -0.03174 -0.13024 -0.03407
   998 NE . ARG A 61 ? 0.51456 0.33310 0.40312 -0.01816 -0.15007 -0.02882
   999 CZ . ARG A 61 ? 0.53661 0.34615 0.40541 -0.00887 -0.16374 -0.03815
   1000 NH1 . ARG A 61 ? 0.54829 0.35260 0.40854 -0.00234 -0.15566 -0.04646
   1001 NH2 . ARG A 61 ? 0.54963 0.35422 0.46460 -0.00821 -0.15316 -0.02345
   1015 N . TRP A 62 ? 0.28259 0.20769 0.22620 -0.06153 -0.01903 -0.01265
   1016 CA . TRP A 62 ? 0.24866 0.19946 0.25069 -0.08502 -0.00805 -0.01559
   1017 C . TRP A 62 ? 0.22026 0.18250 0.20788 -0.09032 -0.01989 -0.06794
   1018 O . TRP A 62 ? 0.23649 0.18098 0.19098 -0.09409 0.02538 -0.05064
   1019 CB . TRP A 62 ? 0.26474 0.23619 0.32969 -0.07388 -0.03125 -0.01390
   1020 CG . TRP A 62 ? 0.28508 0.26860 0.38434 -0.05172 -0.04171 -0.00052
   1021 CD1 . TRP A 62 ? 0.29723 0.28862 0.41230 -0.04094 -0.04821 0.00997
   1022 CD2 . TRP A 62 ? 0.30357 0.28687 0.42768 -0.04798 -0.03847 0.00705
   1023 NE1 . TRP A 62 ? 0.30443 0.29708 0.43025 -0.02910 -0.04467 0.01735
   1024 CE2 . TRP A 62 ? 0.31319 0.30062 0.44283 -0.03635 -0.04825 0.00504
   1025 CE3 . TRP A 62 ? 0.31303 0.29451 0.42319 -0.05099 -0.04820 0.00000
   1026 CZ2 . TRP A 62 ? 0.32359 0.31336 0.46709 -0.03473 -0.04683 -0.00356
   1027 CZ3 . TRP A 62 ? 0.32212 0.30816 0.45565 -0.04202 -0.04739 -0.00028
   1028 CH2 . TRP A 62 ? 0.32774 0.31586 0.46954 -0.03829 -0.04868 -0.00594
   1039 N . TRP A 63 ? 0.19082 0.16960 0.20144 -0.08234 -0.02912 -0.05362
   1040 CA . TRP A 63 ? 0.17183 0.16477 0.22416 -0.06867 -0.04396 -0.03473
   1041 C . TRP A 63 ? 0.15770 0.16996 0.26721 -0.05403 -0.02725 -0.04444
   1042 O . TRP A 63 ? 0.15503 0.16260 0.28618 -0.04065 -0.03302 -0.04175
   1043 CB . TRP A 63 ? 0.16738 0.16820 0.19683 -0.05911 -0.02202 0.01088
   1044 CG . TRP A 63 ? 0.16392 0.18113 0.17293 -0.04205 -0.01405 -0.01041
   1045 CD1 . TRP A 63 ? 0.15201 0.17534 0.25000 -0.04395 0.00186 -0.01540
   1046 CD2 . TRP A 63 ? 0.15730 0.18515 0.22403 -0.05163 -0.03652 -0.00714
   1047 NE1 . TRP A 63 ? 0.14479 0.17400 0.26399 -0.04631 -0.00163 -0.02355
   1048 CE2 . TRP A 63 ? 0.14543 0.17829 0.22317 -0.04866 -0.03365 -0.02133
   1049 CE3 . TRP A 63 ? 0.16401 0.18456 0.23221 -0.03971 -0.05579 -0.00552
   1050 CZ2 . TRP A 63 ? 0.15728 0.18183 0.24880 -0.03587 -0.05089 -0.01650
   1051 CZ3 . TRP A 63 ? 0.16676 0.18236 0.24936 -0.03281 -0.07707 -0.02079
   1052 CH2 . TRP A 63 ? 0.16254 0.18076 0.27083 -0.03717 -0.06524 -0.03502
   1063 N . CYS A 64 ? 0.14429 0.16463 0.31087 -0.05544 -0.01110 -0.06626
   1064 CA . CYS A 64 ? 0.13546 0.15423 0.30470 -0.05223 0.00897 -0.03612
   1065 C . CYS A 64 ? 0.14932 0.14435 0.29103 -0.04953 0.02444 -0.04382
   1066 O . CYS A 64 ? 0.15495 0.16474 0.27186 -0.05386 -0.00997 -0.02983
   1067 CB . CYS A 64 ? 0.12856 0.16059 0.26772 -0.04475 0.01707 -0.04556
   1068 SG . CYS A 64 ? 0.11298 0.15764 0.28684 -0.04921 0.02909 -0.02571
   1073 N . ASN A 65 ? 0.15539 0.14544 0.30605 -0.04846 0.03874 -0.04346
   1074 CA . ASN A 65 ? 0.16199 0.15145 0.31836 -0.05135 0.03509 -0.05399
   1075 C . ASN A 65 ? 0.16731 0.13911 0.30915 -0.06207 0.02434 -0.05065
   1076 O . ASN A 65 ? 0.17636 0.15188 0.34044 -0.05085 0.02562 -0.03976
   1077 CB . ASN A 65 ? 0.16261 0.17775 0.33638 -0.04059 0.02733 -0.06243
   1078 CG . ASN A 65 ? 0.17464 0.20343 0.33052 -0.04559 0.05893 -0.06859
   1079 OD1 . ASN A 65 ? 0.18493 0.21043 0.30390 -0.04484 0.05769 -0.06954
   1080 ND2 . ASN A 65 ? 0.16651 0.22153 0.36938 -0.05028 0.08821 -0.03913
   1087 N . ASP A 66 ? 0.16990 0.12626 0.25969 -0.07047 0.01567 -0.04132
   1088 CA . ASP A 66 ? 0.17461 0.11476 0.22823 -0.06658 0.01026 -0.04521
   1089 C . ASP A 66 ? 0.17586 0.12371 0.26592 -0.06410 0.01419 -0.05247
   1090 O . ASP A 66 ? 0.16874 0.14114 0.27207 -0.05854 -0.00016 -0.07201
   1091 CB . ASP A 66 ? 0.18326 0.11278 0.20379 -0.04285 0.01429 -0.03860
   1092 CG . ASP A 66 ? 0.17605 0.13620 0.20215 -0.04748 0.02720 -0.04452
   1093 OD1 . ASP A 66 ? 0.16711 0.11972 0.22628 -0.06441 0.01200 -0.02724
   1094 OD2 . ASP A 66 ? 0.18067 0.14933 0.17559 -0.03694 0.05428 -0.00308
   1099 N . GLY A 67 ? 0.19477 0.13244 0.28436 -0.05101 0.00134 -0.04003
   1100 CA . GLY A 67 ? 0.20459 0.12729 0.28629 -0.05030 0.00358 -0.01522
   1101 C . GLY A 67 ? 0.22436 0.13313 0.28427 -0.06258 0.03353 0.00264
   1102 O . GLY A 67 ? 0.23015 0.15003 0.31824 -0.08628 0.04251 0.03320
   1106 N A ARG A 68 ? 0.21931 0.12957 0.25218 -0.05144 0.02590 -0.01211
   1107 CA A ARG A 68 ? 0.22344 0.12578 0.25315 -0.04667 0.00586 -0.01353
   1108 C A ARG A 68 ? 0.23034 0.12897 0.25558 -0.04217 -0.01125 -0.02916
   1109 O A ARG A 68 ? 0.23462 0.13856 0.27598 -0.02286 -0.04074 -0.00127
   1110 CB A ARG A 68 ? 0.21437 0.12289 0.24202 -0.04577 0.02748 -0.00567
   1111 CG A ARG A 68 ? 0.20409 0.11716 0.21085 -0.04923 0.03853 -0.00271
   1112 CD A ARG A 68 ? 0.18869 0.11341 0.17856 -0.05970 0.03700 -0.01458
   1113 NE A ARG A 68 ? 0.17303 0.10851 0.16203 -0.06851 0.03183 -0.04104
   1114 CZ A ARG A 68 ? 0.17310 0.10552 0.16885 -0.06795 0.02807 -0.02651
   1115 NH1 A ARG A 68 ? 0.16844 0.12543 0.15487 -0.05505 0.01514 -0.00220
   1116 NH2 A ARG A 68 ? 0.15041 0.08969 0.16610 -0.05381 -0.01545 -0.03511
   1130 N B ARG A 68 ? 0.22105 0.12972 0.26216 -0.05243 0.02912 -0.01212
   1131 CA B ARG A 68 ? 0.22815 0.12613 0.27707 -0.04931 0.00967 -0.00996
   1132 C B ARG A 68 ? 0.23532 0.12977 0.27107 -0.04763 -0.00389 -0.03087
   1133 O B ARG A 68 ? 0.24742 0.14392 0.31755 -0.03483 -0.02702 -0.02231
   1134 CB B ARG A 68 ? 0.22249 0.12275 0.29152 -0.04763 0.02626 0.00799
   1135 CG B ARG A 68 ? 0.22134 0.11606 0.28390 -0.04579 0.04162 0.02305
   1136 CD B ARG A 68 ? 0.22660 0.11333 0.27686 -0.04406 0.04247 0.03918
   1137 NE B ARG A 68 ? 0.22741 0.11726 0.32058 -0.04083 0.04369 0.03431
   1138 CZ B ARG A 68 ? 0.22250 0.12354 0.37486 -0.03398 0.04585 0.00453
   1139 NH1 B ARG A 68 ? 0.22734 0.11516 0.38010 -0.03057 0.06681 -0.00161
   1140 NH2 B ARG A 68 ? 0.21859 0.13201 0.38956 -0.02881 0.05105 -0.01479
   1154 N . THR A 69 ? 0.23198 0.12840 0.22334 -0.05907 -0.00996 -0.04223
   1155 CA . THR A 69 ? 0.24914 0.15196 0.15745 -0.05253 -0.01237 -0.01698
   1156 C . THR A 69 ? 0.28318 0.17767 0.15908 -0.05414 0.00818 -0.01253
   1157 O . THR A 69 ? 0.31581 0.18687 0.18823 -0.06072 0.02419 0.01365
   1158 CB . THR A 69 ? 0.23271 0.14190 0.17084 -0.05086 0.02516 0.00986
   1159 OG1 . THR A 69 ? 0.21475 0.15164 0.14781 -0.03821 0.02992 -0.00420
   1160 CG2 . THR A 69 ? 0.23921 0.14854 0.22514 -0.06781 0.03292 0.02005
   1169 N . PRO A 70 ? 0.30049 0.21498 0.18879 -0.04540 -0.00285 -0.00287
   1170 CA . PRO A 70 ? 0.30857 0.25301 0.21235 -0.04164 -0.00188 0.00786
   1171 C . PRO A 70 ? 0.31411 0.29763 0.22405 -0.05247 -0.00990 -0.00895
   1172 O . PRO A 70 ? 0.32824 0.33322 0.22995 -0.03448 -0.00229 -0.02716
   1173 CB . PRO A 70 ? 0.32148 0.24733 0.24735 -0.03644 -0.00110 0.01356
   1174 CG . PRO A 70 ? 0.32311 0.23365 0.18171 -0.03389 0.01880 0.01575
   1175 CD . PRO A 70 ? 0.32001 0.22061 0.18247 -0.04265 0.03377 0.01294
   1183 N . GLY A 71 ? 0.32536 0.30383 0.27139 -0.07783 -0.00344 -0.05208
   1184 CA . GLY A 71 ? 0.33340 0.31219 0.33214 -0.10008 -0.00003 -0.05717
   1185 C . GLY A 71 ? 0.33598 0.30494 0.34137 -0.12853 0.01394 -0.07104
   1186 O . GLY A 71 ? 0.34318 0.32466 0.34778 -0.12865 -0.02609 -0.11213
   1190 N . SER A 72 ? 0.33090 0.28713 0.34262 -0.15099 0.05303 -0.04441
   1191 CA . SER A 72 ? 0.33643 0.28339 0.35411 -0.16492 0.05614 -0.02469
   1192 C . SER A 72 ? 0.33881 0.27790 0.37487 -0.17165 0.05687 -0.04123
   1193 O . SER A 72 ? 0.35324 0.28190 0.39129 -0.18187 0.04866 -0.03444
   1194 CB . SER A 72 ? 0.33001 0.28403 0.36208 -0.17159 0.04614 0.03569
   1195 OG . SER A 72 ? 0.32778 0.28900 0.40272 -0.17043 0.02431 0.06444
   1200 N . ARG A 73 ? 0.32709 0.27564 0.34351 -0.15964 0.02444 -0.06383
   1201 CA . ARG A 73 ? 0.31755 0.27363 0.37107 -0.13610 0.02228 -0.05729
   1202 C . ARG A 73 ? 0.28909 0.26051 0.41575 -0.12178 0.03190 -0.06508
   1203 O . ARG A 73 ? 0.28613 0.27340 0.46975 -0.10823 0.02607 -0.05409
   1204 CB . ARG A 73 ? 0.33780 0.28168 0.38499 -0.13329 0.01137 -0.08275
   1205 CG . ARG A 73 ? 0.35838 0.29744 0.42062 -0.12613 0.01465 -0.10407
   1206 CD . ARG A 73 ? 0.37588 0.30532 0.45648 -0.12653 0.01592 -0.11181
   1207 NE . ARG A 73 ? 0.39314 0.31968 0.47493 -0.12055 0.00734 -0.13761
   1208 CZ . ARG A 73 ? 0.40425 0.32182 0.50106 -0.11755 0.00075 -0.16127
   1209 NH1 . ARG A 73 ? 0.41312 0.32334 0.51287 -0.11457 0.00680 -0.17744
   1210 NH2 . ARG A 73 ? 0.40463 0.32390 0.51983 -0.12587 -0.01093 -0.15385
   1224 N . ASN A 74 ? 0.26052 0.22557 0.36809 -0.11156 0.04971 -0.06746
   1225 CA . ASN A 74 ? 0.25091 0.21507 0.29555 -0.09033 0.04340 -0.07577
   1226 C . ASN A 74 ? 0.24973 0.19772 0.28811 -0.08739 0.05236 -0.04383
   1227 O . ASN A 74 ? 0.25102 0.17430 0.27108 -0.09132 0.06347 -0.04689
   1228 CB . ASN A 74 ? 0.24217 0.22150 0.29823 -0.08398 0.05050 -0.08106
   1229 CG . ASN A 74 ? 0.24101 0.22518 0.28897 -0.08075 0.05314 -0.07445
   1230 OD1 . ASN A 74 ? 0.21143 0.21913 0.29081 -0.07912 0.07434 -0.06148
   1231 ND2 . ASN A 74 ? 0.24927 0.23056 0.28758 -0.09118 0.04347 -0.05610
   1238 N . LEU A 75 ? 0.24347 0.19327 0.26423 -0.08253 0.05091 -0.05450
   1239 CA . LEU A 75 ? 0.25104 0.20105 0.26052 -0.07341 0.02153 -0.06270
   1240 C . LEU A 75 ? 0.24054 0.19225 0.26053 -0.06602 0.03021 -0.07208
   1241 O . LEU A 75 ? 0.25677 0.19367 0.30992 -0.05752 0.03068 -0.07917
   1242 CB . LEU A 75 ? 0.26030 0.21169 0.32550 -0.06950 0.02450 -0.05734
   1243 CG . LEU A 75 ? 0.27283 0.22508 0.33220 -0.05770 0.03772 -0.05802
   1244 CD1 . LEU A 75 ? 0.27853 0.23296 0.34859 -0.04670 0.01080 -0.04352
   1245 CD2 . LEU A 75 ? 0.28045 0.23183 0.32326 -0.05480 0.03645 -0.06757
   1257 N . CYS A 76 ? 0.21745 0.19613 0.28745 -0.06052 0.02008 -0.07389
   1258 CA . CYS A 76 ? 0.20674 0.19363 0.31756 -0.06414 0.02433 -0.05213
   1259 C . CYS A 76 ? 0.21055 0.19705 0.30083 -0.06032 0.05813 -0.05601
   1260 O . CYS A 76 ? 0.21195 0.19805 0.29404 -0.06490 0.06091 -0.03816
   1261 CB . CYS A 76 ? 0.18501 0.18315 0.29795 -0.05681 0.01243 -0.03663
   1262 SG . CYS A 76 ? 0.16639 0.17456 0.29727 -0.04198 0.01223 -0.02995
   1267 N . ASN A 77 ? 0.21235 0.19606 0.31967 -0.04885 0.09861 -0.05639
   1268 CA . ASN A 77 ? 0.20767 0.20442 0.36303 -0.03269 0.11630 -0.06596
   1269 C . ASN A 77 ? 0.16632 0.19162 0.38593 -0.02475 0.10035 -0.06575
   1270 O . ASN A 77 ? 0.16539 0.21811 0.39908 -0.01356 0.07586 -0.06160
   1271 CB . ASN A 77 ? 0.24663 0.24078 0.43755 -0.03331 0.11500 -0.07117
   1272 CG . ASN A 77 ? 0.27816 0.27974 0.50180 -0.04296 0.12214 -0.06361
   1273 OD1 . ASN A 77 ? 0.30505 0.30559 0.51842 -0.02987 0.11233 -0.05434
   1274 ND2 . ASN A 77 ? 0.28307 0.29327 0.55062 -0.05019 0.11713 -0.07488
   1281 N . ILE A 78 ? 0.15875 0.17672 0.38747 -0.03449 0.06669 -0.06247
   1282 CA . ILE A 78 ? 0.17040 0.16337 0.40943 -0.03319 0.05141 -0.06522
   1283 C . ILE A 78 ? 0.14996 0.14840 0.40292 -0.02187 0.02856 -0.06526
   1284 O . ILE A 78 ? 0.12993 0.14702 0.38624 -0.00540 0.06284 -0.08166
   1285 CB . ILE A 78 ? 0.19778 0.18199 0.45602 -0.03969 0.06310 -0.05574
   1286 CG1 . ILE A 78 ? 0.21169 0.19786 0.49847 -0.03604 0.07006 -0.03694
   1287 CG2 . ILE A 78 ? 0.21093 0.19017 0.48016 -0.04377 0.06580 -0.03806
   1288 CD1 . ILE A 78 ? 0.22065 0.20561 0.52702 -0.04126 0.07623 -0.03151
   1300 N . PRO A 79 ? 0.13585 0.13512 0.36524 -0.01332 0.03385 -0.05449
   1301 CA . PRO A 79 ? 0.13984 0.13266 0.32120 -0.01956 0.03849 -0.05080
   1302 C . PRO A 79 ? 0.13427 0.14452 0.29525 -0.02827 0.00678 -0.01996
   1303 O . PRO A 79 ? 0.15476 0.16606 0.29050 -0.00914 0.00786 -0.00356
   1304 CB . PRO A 79 ? 0.14587 0.13246 0.37009 -0.02576 0.02490 -0.05171
   1305 CG . PRO A 79 ? 0.14352 0.14766 0.40438 -0.02137 0.04004 -0.06177
   1306 CD . PRO A 79 ? 0.14563 0.14939 0.40773 -0.01680 0.02880 -0.05901
   1314 N . CYS A 80 ? 0.12027 0.12766 0.29090 -0.04401 0.00911 0.01999
   1315 CA . CYS A 80 ? 0.10888 0.12907 0.27439 -0.04691 0.01818 0.00866
   1316 C . CYS A 80 ? 0.10790 0.12923 0.26258 -0.04114 0.00520 -0.00667
   1317 O . CYS A 80 ? 0.11905 0.12178 0.27276 -0.04256 0.02111 -0.00890
   1318 CB . CYS A 80 ? 0.10127 0.14944 0.27763 -0.04604 0.03064 -0.01632
   1319 SG . CYS A 80 ? 0.13430 0.14966 0.25705 -0.04364 0.00829 -0.02255
   1324 N . SER A 81 ? 0.11895 0.15432 0.31346 -0.05032 0.00920 0.00936
   1325 CA . SER A 81 ? 0.12306 0.18243 0.30780 -0.04562 -0.00496 -0.00233
   1326 C . SER A 81 ? 0.13817 0.18082 0.34243 -0.03553 -0.00117 0.02479
   1327 O . SER A 81 ? 0.14878 0.19666 0.33947 -0.02043 -0.01131 0.03815
   1328 CB . SER A 81 ? 0.12091 0.21698 0.33761 -0.03800 -0.02019 -0.04001
   1329 OG . SER A 81 ? 0.11925 0.24194 0.36888 -0.03579 -0.01990 -0.04752
   1335 N . ALA A 82 ? 0.14927 0.17190 0.36359 -0.02611 0.01785 0.02337
   1336 CA . ALA A 82 ? 0.15372 0.16013 0.38426 -0.03365 0.03909 0.02061
   1337 C . ALA A 82 ? 0.15896 0.15240 0.39103 -0.01615 0.03039 0.01310
   1338 O . ALA A 82 ? 0.16111 0.15306 0.40017 0.01520 0.02264 0.01040
   1339 CB . ALA A 82 ? 0.15697 0.17302 0.37902 -0.05192 0.05016 0.03829
   1345 N . LEU A 83 ? 0.15046 0.14335 0.39066 -0.02020 0.02579 0.01417
   1346 CA . LEU A 83 ? 0.14894 0.14902 0.40166 -0.03284 0.00961 0.02971
   1347 C . LEU A 83 ? 0.13531 0.16171 0.36956 -0.05226 -0.00909 0.03027
   1348 O . LEU A 83 ? 0.14440 0.16947 0.35571 -0.06612 -0.00747 0.01693
   1349 CB . LEU A 83 ? 0.16026 0.14718 0.40742 -0.03354 0.01329 0.02739
   1350 CG . LEU A 83 ? 0.18141 0.15248 0.42444 -0.03540 -0.00114 0.04880
   1351 CD1 . LEU A 83 ? 0.18164 0.15837 0.40142 -0.04188 -0.01873 0.05766
   1352 CD2 . LEU A 83 ? 0.19255 0.15645 0.44213 -0.04179 0.00628 0.04569
   1364 N . LEU A 84 ? 0.14334 0.16453 0.37726 -0.05679 -0.02015 0.02919
   1365 CA . LEU A 84 ? 0.13598 0.16625 0.37222 -0.05371 -0.00851 0.03319
   1366 C . LEU A 84 ? 0.13476 0.17803 0.41149 -0.04103 -0.00901 0.02111
   1367 O . LEU A 84 ? 0.14967 0.16771 0.43453 -0.04134 -0.01983 -0.00985
   1368 CB . LEU A 84 ? 0.14830 0.16108 0.33540 -0.06657 -0.01361 0.03787
   1369 CG . LEU A 84 ? 0.15404 0.16154 0.28040 -0.07700 0.00861 0.04341
   1370 CD1 . LEU A 84 ? 0.17033 0.16399 0.30580 -0.07717 -0.00016 0.05555
   1371 CD2 . LEU A 84 ? 0.15063 0.15344 0.21235 -0.07737 0.03668 0.03676
   1383 N A SER A 85 ? 0.11970 0.19715 0.42779 -0.02417 -0.00625 0.03348
   1384 CA A SER A 85 ? 0.11693 0.20417 0.42509 -0.01257 -0.01651 0.04049
   1385 C A SER A 85 ? 0.13406 0.21304 0.40835 -0.01412 -0.02439 0.04031
   1386 O A SER A 85 ? 0.14887 0.20931 0.42756 -0.02220 -0.02404 0.05959
   1387 CB A SER A 85 ? 0.10860 0.21318 0.42862 -0.00182 0.00485 0.03394
   1388 OG A SER A 85 ? 0.11589 0.21147 0.43906 0.01989 -0.00837 0.03614
   1394 N B SER A 85 ? 0.12326 0.19294 0.41231 -0.03702 0.00032 0.02838
   1395 CA B SER A 85 ? 0.12030 0.19846 0.39995 -0.03757 -0.00087 0.03367
   1396 C B SER A 85 ? 0.13183 0.20572 0.39189 -0.03067 -0.01429 0.03449
   1397 O B SER A 85 ? 0.13926 0.19485 0.39362 -0.04293 -0.00951 0.04436
   1398 CB B SER A 85 ? 0.11853 0.20578 0.38147 -0.04230 0.02636 0.02944
   1399 OG B SER A 85 ? 0.12056 0.20320 0.37660 -0.04384 0.02875 0.03271
   1405 N . SER A 86 ? 0.13234 0.21761 0.39645 -0.02483 -0.03075 0.03704
   1406 CA . SER A 86 ? 0.15727 0.24669 0.45862 -0.01384 -0.04966 0.04736
   1407 C . SER A 86 ? 0.14852 0.22923 0.46129 -0.02232 -0.05135 0.07032
   1408 O . SER A 86 ? 0.15406 0.21597 0.46148 -0.04397 -0.03385 0.11424
   1409 CB . SER A 86 ? 0.18420 0.27449 0.48860 0.00978 -0.05754 0.06107
   1410 OG . SER A 86 ? 0.22106 0.29827 0.54290 0.02184 -0.04788 0.03990
   1417 N . ASP A 87 ? 0.15845 0.21854 0.43451 -0.01769 -0.06994 0.06847
   1418 CA . ASP A 87 ? 0.16872 0.20363 0.45032 -0.00933 -0.08065 0.08940
   1419 C . ASP A 87 ? 0.16265 0.19827 0.45686 -0.01984 -0.06563 0.08066
   1420 O . ASP A 87 ? 0.15481 0.19724 0.46650 -0.02835 -0.04901 0.08568
   1421 CB . ASP A 87 ? 0.19302 0.21775 0.47961 -0.00522 -0.08441 0.08564
   1422 CG . ASP A 87 ? 0.21692 0.23711 0.53790 0.00430 -0.07895 0.04878
   1423 OD1 . ASP A 87 ? 0.21807 0.23656 0.54951 0.00828 -0.08998 0.03761
   1424 OD2 . ASP A 87 ? 0.23310 0.25063 0.58824 -0.00537 -0.05982 0.03568
   1429 N . ILE A 88 ? 0.15240 0.20044 0.45278 -0.01587 -0.05035 0.08162
   1430 CA . ILE A 88 ? 0.13050 0.19747 0.41913 -0.00555 -0.04426 0.06645
   1431 C . ILE A 88 ? 0.12030 0.18457 0.43824 -0.00056 -0.04227 0.05783
   1432 O . ILE A 88 ? 0.12093 0.17350 0.38821 0.00562 -0.06203 0.05074
   1433 CB . ILE A 88 ? 0.12458 0.20312 0.41196 0.00320 -0.03749 0.05876
   1434 CG1 . ILE A 88 ? 0.12932 0.20959 0.43357 0.01716 -0.02081 0.06034
   1435 CG2 . ILE A 88 ? 0.13024 0.22861 0.40985 0.00085 -0.02643 0.05129
   1436 CD1 . ILE A 88 ? 0.13248 0.21098 0.44107 0.00711 -0.00463 0.04097
   1448 N . THR A 89 ? 0.13064 0.18253 0.46683 0.00311 -0.03498 0.03251
   1449 CA . THR A 89 ? 0.12902 0.18624 0.46480 0.00716 0.00017 0.00968
   1450 C . THR A 89 ? 0.11116 0.18082 0.42061 0.00830 0.00114 0.00126
   1451 O . THR A 89 ? 0.10067 0.17135 0.38888 0.00155 -0.02781 0.00728
   1452 CB . THR A 89 ? 0.14218 0.19616 0.53001 0.01833 -0.00176 -0.02595
   1453 OG1 . THR A 89 ? 0.16249 0.20320 0.59599 0.02702 -0.00111 -0.00488
   1454 CG2 . THR A 89 ? 0.14079 0.20179 0.54238 0.01295 -0.01128 -0.04159
   1462 N . ALA A 90 ? 0.11148 0.16711 0.41755 0.01546 0.00489 -0.01997
   1463 CA . ALA A 90 ? 0.11729 0.15710 0.39278 -0.00426 0.02160 -0.02546
   1464 C . ALA A 90 ? 0.12208 0.13674 0.37462 -0.00781 0.01799 0.00191
   1465 O . ALA A 90 ? 0.14340 0.12650 0.35448 0.00495 0.02823 -0.00212
   1466 CB . ALA A 90 ? 0.10223 0.15843 0.37963 -0.01243 0.02163 -0.03953
   1472 N . SER A 91 ? 0.10694 0.14046 0.34935 -0.01038 0.02715 0.01041
   1473 CA . SER A 91 ? 0.11405 0.12778 0.32564 0.00560 0.03621 0.02006
   1474 C . SER A 91 ? 0.12723 0.10569 0.28804 -0.00218 0.01755 0.01988
   1475 O . SER A 91 ? 0.13760 0.09457 0.29781 0.02306 0.03648 0.04269
   1476 CB . SER A 91 ? 0.13783 0.13319 0.33299 -0.00466 -0.01512 0.02082
   1477 OG . SER A 91 ? 0.11159 0.13305 0.28602 -0.02550 -0.03718 0.01316
   1483 N . VAL A 92 ? 0.13092 0.10075 0.27124 -0.02569 -0.02346 0.00672
   1484 CA . VAL A 92 ? 0.12573 0.09725 0.28936 -0.01768 -0.00281 0.01736
   1485 C . VAL A 92 ? 0.12365 0.12274 0.32935 -0.01154 0.02334 0.02287
   1486 O . VAL A 92 ? 0.15702 0.11963 0.34100 -0.02299 0.04250 -0.00067
   1487 CB . VAL A 92 ? 0.14289 0.10731 0.33252 -0.00508 0.00294 0.03188
   1488 CG1 . VAL A 92 ? 0.12771 0.09943 0.29063 -0.00034 0.07675 0.03748
   1489 CG2 . VAL A 92 ? 0.15268 0.09973 0.30066 -0.00866 -0.03405 0.03649
   1499 N . ASN A 93 ? 0.11911 0.15361 0.37155 -0.00499 0.03154 -0.00628
   1500 CA . ASN A 93 ? 0.12394 0.16900 0.36649 0.00621 0.05666 -0.01423
   1501 C . ASN A 93 ? 0.12751 0.14763 0.32799 -0.01089 0.04548 -0.00539
   1502 O . ASN A 93 ? 0.13657 0.14598 0.30799 -0.00908 0.05987 -0.00368
   1503 CB . ASN A 93 ? 0.14113 0.19672 0.39543 0.00666 0.08687 -0.01882
   1504 CG . ASN A 93 ? 0.17503 0.22889 0.47727 -0.00831 0.09039 -0.01099
   1505 OD1 . ASN A 93 ? 0.20286 0.24281 0.49899 -0.00147 0.08217 -0.02242
   1506 ND2 . ASN A 93 ? 0.18916 0.25040 0.53063 0.01337 0.09327 -0.02048
   1513 N . CYS A 94 ? 0.13349 0.14138 0.34008 -0.01474 0.02778 0.00141
   1514 CA . CYS A 94 ? 0.13775 0.13637 0.29917 -0.02153 0.03078 -0.01483
   1515 C . CYS A 94 ? 0.13942 0.12823 0.26087 -0.03326 0.02646 -0.00613
   1516 O . CYS A 94 ? 0.17370 0.13241 0.29791 -0.04578 0.06590 0.03550
   1517 CB . CYS A 94 ? 0.15109 0.14533 0.28367 -0.02099 0.03846 -0.01360
   1518 SG . CYS A 94 ? 0.16586 0.14660 0.28843 -0.02606 0.03623 0.00521
   1523 N . ALA A 95 ? 0.13171 0.13775 0.25516 -0.01220 0.03005 0.00222
   1524 CA . ALA A 95 ? 0.12403 0.11954 0.20923 0.00241 0.01191 -0.00754
   1525 C . ALA A 95 ? 0.10028 0.11548 0.17805 0.00740 0.00521 0.01992
   1526 O . ALA A 95 ? 0.08398 0.12294 0.28871 0.01013 -0.03267 0.01817
   1527 CB . ALA A 95 ? 0.14287 0.13953 0.29615 0.02932 0.02024 -0.00341
   1533 N . LYS A 96 ? 0.12696 0.12099 0.22642 -0.00176 0.05842 -0.02075
   1534 CA . LYS A 96 ? 0.15632 0.12144 0.26260 -0.01657 0.04757 -0.02514
   1535 C . LYS A 96 ? 0.16429 0.14308 0.28409 -0.01789 0.04289 -0.02347
   1536 O . LYS A 96 ? 0.15558 0.15857 0.29386 -0.03069 0.05888 -0.01052
   1537 CB . LYS A 96 ? 0.16381 0.10587 0.31344 -0.03044 0.02312 -0.04344
   1538 CG . LYS A 96 ? 0.16959 0.09270 0.36568 -0.00582 0.00523 -0.01358
   1539 CD . LYS A 96 ? 0.18878 0.09222 0.36196 0.01109 0.00165 -0.01002
   1540 CE . LYS A 96 ? 0.19304 0.09991 0.37463 0.02290 0.01005 0.01499
   1541 NZ . LYS A 96 ? 0.20800 0.11968 0.38593 0.04773 0.02981 0.02250
   1555 N . LYS A 97 ? 0.17880 0.16712 0.24914 -0.01842 0.03134 -0.00067
   1556 CA . LYS A 97 ? 0.17687 0.17301 0.26226 -0.02962 0.04510 -0.01902
   1557 C . LYS A 97 ? 0.15420 0.15564 0.25188 -0.02929 0.03013 -0.02581
   1558 O . LYS A 97 ? 0.15541 0.14918 0.26218 -0.04650 0.02165 -0.03612
   1559 CB . LYS A 97 ? 0.20383 0.20322 0.32064 -0.05713 0.06385 0.00514
   1560 CG . LYS A 97 ? 0.23108 0.24043 0.43503 -0.06730 0.07827 -0.00163
   1561 CD . LYS A 97 ? 0.25535 0.26123 0.50156 -0.06907 0.09491 0.00260
   1562 CE . LYS A 97 ? 0.27549 0.27918 0.56751 -0.06018 0.08942 -0.00342
   1563 NZ . LYS A 97 ? 0.29286 0.29321 0.61216 -0.04727 0.08388 -0.00796
   1577 N . ILE A 98 ? 0.14073 0.13693 0.28334 -0.01790 0.02253 -0.04199
   1578 CA . ILE A 98 ? 0.12712 0.11395 0.30719 -0.02870 0.00930 -0.02962
   1579 C . ILE A 98 ? 0.11659 0.10830 0.27356 -0.02495 -0.01248 -0.04499
   1580 O . ILE A 98 ? 0.15863 0.11264 0.22945 -0.01017 0.01137 0.00646
   1581 CB . ILE A 98 ? 0.12340 0.10643 0.27849 -0.02332 0.03803 -0.01280
   1582 CG1 . ILE A 98 ? 0.12554 0.11600 0.31680 -0.03624 0.04853 -0.03045
   1583 CG2 . ILE A 98 ? 0.12465 0.10301 0.29260 -0.03742 0.01192 0.01278
   1584 CD1 . ILE A 98 ? 0.12442 0.12704 0.31980 -0.03479 0.06828 -0.04144
   1596 N . VAL A 99 ? 0.10882 0.10942 0.24321 -0.01862 -0.01271 -0.02962
   1597 CA . VAL A 99 ? 0.11236 0.11883 0.25617 -0.02238 0.00711 -0.03113
   1598 C . VAL A 99 ? 0.13707 0.14109 0.26393 -0.02222 0.00251 -0.01782
   1599 O . VAL A 99 ? 0.14059 0.17472 0.25360 -0.03965 0.02377 0.00827
   1600 CB . VAL A 99 ? 0.09317 0.12946 0.24834 -0.01751 -0.00753 -0.02276
   1601 CG1 . VAL A 99 ? 0.08479 0.10441 0.22215 -0.00970 0.05489 -0.02257
   1602 CG2 . VAL A 99 ? 0.10555 0.14235 0.31947 -0.03146 0.00833 -0.00684
   1612 N . SER A 100 ? 0.17948 0.13987 0.27614 -0.02692 0.00783 -0.05879
   1613 CA . SER A 100 ? 0.21961 0.16019 0.27603 -0.01464 0.03612 -0.06323
   1614 C . SER A 100 ? 0.22380 0.19025 0.23422 -0.01178 0.04883 -0.06728
   1615 O . SER A 100 ? 0.22761 0.21637 0.26407 -0.00535 0.03083 -0.06078
   1616 CB . SER A 100 ? 0.25070 0.15706 0.27557 -0.00436 0.02899 -0.08525
   1617 OG . SER A 100 ? 0.27379 0.15250 0.32757 -0.00400 0.03023 -0.05855
   1623 N . ASP A 101 ? 0.22654 0.21170 0.24891 -0.01279 0.07816 -0.00906
   1624 CA . ASP A 101 ? 0.24825 0.23501 0.32119 -0.02207 0.06475 0.01399
   1625 C . ASP A 101 ? 0.24615 0.24732 0.32025 -0.01208 0.02810 0.02674
   1626 O . ASP A 101 ? 0.24814 0.25866 0.29295 -0.00898 0.02424 0.04654
   1627 CB . ASP A 101 ? 0.27072 0.23304 0.32778 -0.03039 0.08794 0.04836
   1628 CG . ASP A 101 ? 0.29238 0.24176 0.40162 -0.02676 0.09735 0.01312
   1629 OD1 . ASP A 101 ? 0.31688 0.26104 0.51177 -0.01277 0.09321 -0.00969
   1630 OD2 . ASP A 101 ? 0.28697 0.22427 0.34247 -0.05907 0.08264 0.02470
   1635 N . GLY A 102 ? 0.22961 0.24109 0.30323 -0.01528 0.03156 -0.00340
   1636 CA . GLY A 102 ? 0.21523 0.23724 0.26200 -0.02490 0.01653 -0.01478
   1637 C . GLY A 102 ? 0.20541 0.22109 0.23155 -0.03591 0.03398 -0.00499
   1638 O . GLY A 102 ? 0.20369 0.21774 0.24402 -0.05262 0.04352 -0.04200
   1642 N . ASN A 103 ? 0.20239 0.19517 0.21274 -0.03422 0.01489 0.00380
   1643 CA . ASN A 103 ? 0.19339 0.18457 0.21738 -0.02796 0.00569 0.00726
   1644 C . ASN A 103 ? 0.14704 0.14714 0.21523 -0.01244 -0.03758 0.00125
   1645 O . ASN A 103 ? 0.14347 0.14161 0.21153 -0.01461 -0.04009 -0.02027
   1646 CB . ASN A 103 ? 0.21507 0.21281 0.22044 -0.02428 -0.01848 0.03372
   1647 CG . ASN A 103 ? 0.24420 0.24032 0.26256 -0.03016 -0.00892 0.01484
   1648 OD1 . ASN A 103 ? 0.25118 0.25475 0.32451 -0.03335 -0.02989 0.03404
   1649 ND2 . ASN A 103 ? 0.26244 0.24750 0.28927 -0.03062 -0.00076 0.00684
   1656 N . GLY A 104 ? 0.12439 0.13963 0.25593 0.00338 -0.02847 0.00274
   1657 CA . GLY A 104 ? 0.11646 0.11735 0.24922 -0.02240 -0.01125 0.01978
   1658 C . GLY A 104 ? 0.09345 0.07660 0.22665 -0.02672 -0.01014 0.00761
   1659 O . GLY A 104 ? 0.09546 0.06748 0.21756 -0.02058 0.02491 0.00048
   1663 N . MET A 105 ? 0.09979 0.08084 0.23013 -0.01369 0.00403 -0.03456
   1664 CA . MET A 105 ? 0.09382 0.09008 0.18779 -0.00382 -0.00070 -0.02292
   1665 C . MET A 105 ? 0.09000 0.09638 0.21451 0.00572 0.02429 -0.01863
   1666 O . MET A 105 ? 0.09244 0.12402 0.19521 0.00140 0.01551 -0.00497
   1667 CB . MET A 105 ? 0.09987 0.11788 0.21714 -0.02823 0.01758 -0.00196
   1668 CG . MET A 105 ? 0.09424 0.12463 0.22508 -0.02800 0.02392 0.01467
   1669 SD . MET A 105 ? 0.11298 0.13172 0.22584 -0.01911 0.00990 -0.00901
   1670 CE . MET A 105 ? 0.10879 0.12939 0.18905 -0.03257 -0.03035 -0.00016
   1680 N . ASN A 106 ? 0.10247 0.09176 0.24612 -0.01359 -0.02010 -0.00318
   1681 CA . ASN A 106 ? 0.10997 0.08950 0.25745 -0.02820 -0.00290 0.03364
   1682 C . ASN A 106 ? 0.09381 0.11367 0.25151 -0.03572 0.01560 0.01857
   1683 O . ASN A 106 ? 0.12566 0.12940 0.30951 -0.04121 -0.00256 0.03058
   1684 CB . ASN A 106 ? 0.13661 0.08470 0.28212 -0.01446 -0.01184 0.01689
   1685 CG . ASN A 106 ? 0.14116 0.08975 0.25962 -0.00397 0.00295 0.00597
   1686 OD1 . ASN A 106 ? 0.11818 0.09218 0.25882 0.00759 0.00804 -0.01927
   1687 ND2 . ASN A 106 ? 0.16143 0.10890 0.23367 -0.02964 -0.00438 -0.01792
   1694 N . ALA A 107 ? 0.08939 0.13047 0.22257 -0.04682 -0.00483 -0.01307
   1695 CA . ALA A 107 ? 0.13213 0.12807 0.20610 -0.02425 0.00696 -0.00153
   1696 C . ALA A 107 ? 0.13042 0.12116 0.27503 -0.01394 0.02351 -0.02042
   1697 O . ALA A 107 ? 0.15795 0.13290 0.27429 -0.03662 -0.00155 -0.02446
   1698 CB . ALA A 107 ? 0.15939 0.15064 0.21133 -0.02075 0.01979 -0.01129
   1704 N . TRP A 108 ? 0.13297 0.11056 0.23731 -0.01079 -0.00417 -0.03682
   1705 CA . TRP A 108 ? 0.13720 0.09463 0.18901 -0.02156 0.02299 -0.00088
   1706 C . TRP A 108 ? 0.15112 0.07814 0.22161 -0.01148 0.05453 -0.01628
   1707 O . TRP A 108 ? 0.15945 0.07316 0.27606 -0.01256 0.02428 0.01118
   1708 CB . TRP A 108 ? 0.13215 0.09189 0.18639 -0.02169 0.01898 0.01472
   1709 CG . TRP A 108 ? 0.12207 0.09779 0.22300 -0.01265 0.01879 0.02062
   1710 CD1 . TRP A 108 ? 0.11357 0.09109 0.26407 -0.00960 0.02841 -0.01051
   1711 CD2 . TRP A 108 ? 0.11502 0.10383 0.18060 -0.01656 0.02155 0.01402
   1712 NE1 . TRP A 108 ? 0.12001 0.08806 0.27244 -0.02901 0.02590 -0.02637
   1713 CE2 . TRP A 108 ? 0.11680 0.10727 0.21671 -0.02748 0.02874 -0.02083
   1714 CE3 . TRP A 108 ? 0.12815 0.12082 0.23560 -0.00307 -0.00235 -0.00100
   1715 CZ2 . TRP A 108 ? 0.11494 0.11914 0.20932 -0.02917 0.04658 -0.00384
   1716 CZ3 . TRP A 108 ? 0.12428 0.11654 0.21178 -0.00278 0.00641 -0.01087
   1717 CH2 . TRP A 108 ? 0.11072 0.11862 0.23860 -0.01876 0.01000 -0.02569
   1728 N . VAL A 109 ? 0.17429 0.08678 0.30549 0.00897 0.07733 -0.00133
   1729 CA . VAL A 109 ? 0.20387 0.10154 0.31718 0.01932 0.09686 0.01441
   1730 C . VAL A 109 ? 0.20012 0.10349 0.31465 0.03051 0.05398 0.00111
   1731 O . VAL A 109 ? 0.19066 0.11043 0.34968 0.04373 0.04010 0.02504
   1732 CB . VAL A 109 ? 0.24222 0.12804 0.39823 0.03556 0.11525 0.04402
   1733 CG1 . VAL A 109 ? 0.24267 0.14619 0.41872 0.03746 0.11649 0.07872
   1734 CG2 . VAL A 109 ? 0.25988 0.14987 0.45311 0.05606 0.09983 0.04019
   1744 N . ALA A 110 ? 0.18953 0.11074 0.33435 0.01015 0.03504 -0.03846
   1745 CA . ALA A 110 ? 0.16805 0.11460 0.27665 0.01307 0.05381 -0.06495
   1746 C . ALA A 110 ? 0.13692 0.11873 0.25707 -0.00541 0.04449 -0.03835
   1747 O . ALA A 110 ? 0.12822 0.14457 0.22081 -0.00762 0.05239 0.00667
   1748 CB . ALA A 110 ? 0.18386 0.13489 0.27738 0.00960 0.04077 -0.07410
   1754 N . TRP A 111 ? 0.13602 0.11104 0.29275 -0.01800 0.01437 -0.02748
   1755 CA . TRP A 111 ? 0.12681 0.11848 0.27212 -0.00694 -0.00146 0.00799
   1756 C . TRP A 111 ? 0.12190 0.12019 0.24728 0.01647 0.01078 0.02155
   1757 O . TRP A 111 ? 0.09100 0.12626 0.25476 0.01399 0.01427 -0.00481
   1758 CB . TRP A 111 ? 0.12651 0.12215 0.22670 -0.02683 -0.00930 0.02120
   1759 CG . TRP A 111 ? 0.09977 0.11565 0.22108 -0.02361 0.00557 0.01345
   1760 CD1 . TRP A 111 ? 0.08711 0.09946 0.21357 -0.03825 -0.00809 0.00929
   1761 CD2 . TRP A 111 ? 0.10305 0.11530 0.20897 -0.01512 0.00059 -0.00765
   1762 NE1 . TRP A 111 ? 0.07923 0.10170 0.16145 -0.04115 -0.03057 0.02107
   1763 CE2 . TRP A 111 ? 0.08634 0.11296 0.15774 -0.00745 -0.05611 -0.02183
   1764 CE3 . TRP A 111 ? 0.08226 0.11615 0.24019 0.01064 0.00288 -0.00983
   1765 CZ2 . TRP A 111 ? 0.09454 0.12351 0.19049 -0.00234 -0.05926 -0.04425
   1766 CZ3 . TRP A 111 ? 0.08744 0.12289 0.16946 0.01717 -0.04100 0.01078
   1767 CH2 . TRP A 111 ? 0.08127 0.12375 0.22189 0.01719 -0.04467 -0.01780
   1778 N . ARG A 112 ? 0.13459 0.11461 0.18422 0.03665 0.02630 0.03607
   1779 CA . ARG A 112 ? 0.16315 0.12613 0.20398 0.03343 0.01415 0.00681
   1780 C . ARG A 112 ? 0.14646 0.10006 0.23006 0.03150 0.01426 0.00730
   1781 O . ARG A 112 ? 0.16063 0.10620 0.28781 0.01991 0.04676 0.00375
   1782 CB . ARG A 112 ? 0.20456 0.15419 0.22932 0.03230 0.00790 0.01372
   1783 CG . ARG A 112 ? 0.22726 0.17579 0.23819 0.03376 0.00198 0.02381
   1784 CD . ARG A 112 ? 0.25851 0.20248 0.32156 0.04302 0.01986 0.00420
   1785 NE . ARG A 112 ? 0.27860 0.21897 0.35611 0.06459 0.02246 -0.00856
   1786 CZ . ARG A 112 ? 0.27956 0.24918 0.40173 0.06596 0.01405 -0.00356
   1787 NH1 . ARG A 112 ? 0.26568 0.26895 0.40882 0.06716 0.01958 -0.00041
   1788 NH2 . ARG A 112 ? 0.29121 0.24875 0.42244 0.05736 0.01949 0.00387
   1802 N . ASN A 113 ? 0.14289 0.10054 0.23928 0.02802 0.00217 0.02210
   1803 CA . ASN A 113 ? 0.14174 0.11140 0.25832 0.01989 0.01874 0.01211
   1804 C . ASN A 113 ? 0.13527 0.11149 0.26658 0.03730 0.00508 0.01868
   1805 O . ASN A 113 ? 0.13290 0.10764 0.22870 0.03275 0.01204 -0.03043
   1806 CB . ASN A 113 ? 0.14730 0.11575 0.23941 0.02511 -0.00120 -0.02299
   1807 CG . ASN A 113 ? 0.15704 0.11362 0.28265 0.03865 0.00479 -0.00758
   1808 OD1 . ASN A 113 ? 0.17218 0.14485 0.33925 0.03271 0.00283 0.01872
   1809 ND2 . ASN A 113 ? 0.14469 0.11522 0.28564 0.05215 0.01815 -0.02041
   1816 N . ARG A 114 ? 0.15275 0.10952 0.22404 0.03433 0.01964 0.01160
   1817 CA . ARG A 114 ? 0.14690 0.09980 0.22853 0.01659 0.00583 0.02261
   1818 C . ARG A 114 ? 0.14554 0.09067 0.24357 0.01191 0.01992 0.00313
   1819 O . ARG A 114 ? 0.15508 0.08170 0.21644 0.01576 0.04091 0.00257
   1820 CB . ARG A 114 ? 0.13538 0.10066 0.26268 0.00432 0.04472 0.04021
   1821 CG . ARG A 114 ? 0.13660 0.10941 0.29413 -0.00238 0.03289 0.04360
   1822 CD . ARG A 114 ? 0.13046 0.10601 0.31949 0.01982 0.00786 0.05250
   1823 NE . ARG A 114 ? 0.12318 0.09925 0.29067 0.03481 0.00917 0.02269
   1824 CZ . ARG A 114 ? 0.12345 0.11889 0.28970 0.04859 0.00302 0.00570
   1825 NH1 . ARG A 114 ? 0.11523 0.12449 0.26292 0.05279 0.01666 0.01083
   1826 NH2 . ARG A 114 ? 0.13362 0.11345 0.29045 0.03368 -0.01334 -0.02359
   1840 N . CYS A 115 ? 0.14290 0.09055 0.23197 0.00349 0.00814 -0.02129
   1841 CA . CYS A 115 ? 0.13683 0.09426 0.24123 -0.00643 0.01179 -0.03252
   1842 C . CYS A 115 ? 0.12354 0.10034 0.17755 -0.00203 0.03644 0.01904
   1843 O . CYS A 115 ? 0.12040 0.11544 0.26102 0.00889 0.03335 0.04254
   1844 CB . CYS A 115 ? 0.12668 0.10499 0.23758 -0.01074 0.00551 -0.03059
   1845 SG . CYS A 115 ? 0.11577 0.11515 0.26261 -0.00813 0.00939 0.00265
   1850 N . LYS A 116 ? 0.12649 0.12472 0.20899 0.01817 0.00312 -0.00631
   1851 CA . LYS A 116 ? 0.11783 0.12971 0.22313 0.00856 0.00155 -0.00919
   1852 C . LYS A 116 ? 0.13516 0.14955 0.25049 -0.01989 -0.00607 -0.01542
   1853 O . LYS A 116 ? 0.12197 0.14793 0.22472 -0.03305 -0.01140 -0.00880
   1854 CB . LYS A 116 ? 0.11660 0.12977 0.22211 0.01045 0.00642 -0.00716
   1855 CG . LYS A 116 ? 0.12676 0.12327 0.22819 0.00151 -0.00122 -0.02009
   1856 CD . LYS A 116 ? 0.12308 0.10915 0.24003 0.00343 0.01292 0.01481
   1857 CE . LYS A 116 ? 0.13486 0.11952 0.27323 0.01200 -0.00786 0.03552
   1858 NZ . LYS A 116 ? 0.13705 0.10651 0.28898 -0.00058 -0.00708 0.04977
   1872 N . GLY A 117 ? 0.15510 0.17812 0.26566 -0.02381 -0.00578 0.00960
   1873 CA . GLY A 117 ? 0.18252 0.20099 0.25901 -0.04160 -0.00128 0.06344
   1874 C . GLY A 117 ? 0.18078 0.22337 0.23596 -0.05088 0.01539 0.03893
   1875 O . GLY A 117 ? 0.19596 0.26333 0.25095 -0.06294 0.01432 0.06364
   1879 N . THR A 118 ? 0.15562 0.19431 0.22794 -0.03904 0.01220 0.01506
   1880 CA . THR A 118 ? 0.14396 0.15639 0.23100 -0.04651 0.01848 0.04715
   1881 C . THR A 118 ? 0.16053 0.15692 0.18939 -0.04326 0.02727 0.08079
   1882 O . THR A 118 ? 0.16156 0.15278 0.25130 -0.04060 0.01114 0.03571
   1883 CB . THR A 118 ? 0.14083 0.14288 0.26791 -0.02775 -0.00650 0.03178
   1884 OG1 . THR A 118 ? 0.14514 0.12671 0.25412 -0.01946 -0.00560 0.02374
   1885 CG2 . THR A 118 ? 0.13168 0.16194 0.31472 -0.01919 -0.01531 0.02426
   1893 N . ASP A 119 ? 0.16280 0.18089 0.22304 0.00023 0.02616 0.06447
   1894 CA . ASP A 119 ? 0.16602 0.20169 0.21671 -0.00670 0.02948 0.08094
   1895 C . ASP A 119 ? 0.13810 0.19868 0.20209 -0.00829 0.01796 0.04178
   1896 O . ASP A 119 ? 0.12600 0.22660 0.27090 -0.02620 0.01136 0.00327
   1897 CB . ASP A 119 ? 0.17684 0.23060 0.28923 0.01450 0.03352 0.06387
   1898 CG . ASP A 119 ? 0.19494 0.24533 0.37342 0.02016 0.03480 0.08469
   1899 OD1 . ASP A 119 ? 0.21656 0.26316 0.37835 0.03215 0.03093 0.08883
   1900 OD2 . ASP A 119 ? 0.19386 0.22624 0.35644 0.01416 0.03673 0.13392
   1905 N . VAL A 120 ? 0.12735 0.18937 0.22033 -0.01672 0.05855 0.04202
   1906 CA . VAL A 120 ? 0.13588 0.17907 0.27907 -0.02150 0.03365 0.05361
   1907 C . VAL A 120 ? 0.14491 0.16153 0.27548 -0.02244 0.03282 0.04439
   1908 O . VAL A 120 ? 0.16156 0.16096 0.25556 -0.01258 0.00951 0.02815
   1909 CB . VAL A 120 ? 0.13458 0.18748 0.26966 -0.01974 0.05488 0.05818
   1910 CG1 . VAL A 120 ? 0.15910 0.18161 0.24903 -0.03469 0.05281 0.08716
   1911 CG2 . VAL A 120 ? 0.14204 0.20657 0.32526 -0.01884 0.02871 0.04861
   1921 N A GLN A 121 ? 0.14814 0.15912 0.31252 -0.02808 0.02134 0.01499
   1922 CA A GLN A 121 ? 0.15518 0.16174 0.33235 -0.02485 0.03168 0.01232
   1923 C A GLN A 121 ? 0.14383 0.15759 0.29166 -0.02757 0.04218 0.04708
   1924 O A GLN A 121 ? 0.15026 0.15775 0.23744 -0.03618 0.04255 0.07893
   1925 CB A GLN A 121 ? 0.17216 0.16986 0.38791 -0.01458 0.02606 0.00103
   1926 CG A GLN A 121 ? 0.18595 0.17492 0.42638 -0.01608 0.04868 -0.01773
   1927 CD A GLN A 121 ? 0.18557 0.17513 0.44659 -0.01836 0.05578 -0.02650
   1928 OE1 A GLN A 121 ? 0.17006 0.16877 0.44108 -0.02639 0.06317 -0.03551
   1929 NE2 A GLN A 121 ? 0.19276 0.17941 0.47647 -0.02069 0.04510 -0.01440
   1938 N B GLN A 121 ? 0.14286 0.16511 0.32876 -0.02226 0.00778 0.03760
   1939 CA B GLN A 121 ? 0.14663 0.17327 0.36148 -0.01281 0.00606 0.05413
   1940 C B GLN A 121 ? 0.13662 0.16175 0.33991 -0.01397 0.02899 0.05758
   1941 O B GLN A 121 ? 0.12989 0.16069 0.35104 -0.00736 0.03804 0.06888
   1942 CB B GLN A 121 ? 0.16114 0.19547 0.41042 0.00883 -0.02721 0.08427
   1943 CG B GLN A 121 ? 0.17645 0.21907 0.46758 0.01854 -0.03096 0.08894
   1944 CD B GLN A 121 ? 0.18361 0.24752 0.50439 0.02387 -0.03033 0.08106
   1945 OE1 B GLN A 121 ? 0.18594 0.25948 0.52272 0.02983 -0.03674 0.09109
   1946 NE2 B GLN A 121 ? 0.18503 0.25255 0.52912 0.02867 -0.02216 0.07023
   1955 N . ALA A 122 ? 0.14348 0.15842 0.30771 -0.01928 0.03966 0.04398
   1956 CA . ALA A 122 ? 0.15363 0.16939 0.33184 -0.00736 0.04210 0.02164
   1957 C . ALA A 122 ? 0.15479 0.16390 0.30982 -0.00866 0.02153 0.01301
   1958 O . ALA A 122 ? 0.16961 0.16651 0.28679 -0.02783 0.02306 0.01264
   1959 CB . ALA A 122 ? 0.16303 0.19048 0.36916 0.00414 0.04347 -0.00388
   1966 N . TRP A 123 ? 0.14216 0.16819 0.28359 -0.01417 0.03403 0.02744
   1967 CA . TRP A 123 ? 0.13303 0.17148 0.27124 0.00352 0.01918 0.02811
   1968 C . TRP A 123 ? 0.13154 0.16423 0.29006 0.01071 -0.00273 0.03988
   1969 O . TRP A 123 ? 0.14593 0.18763 0.34674 0.02022 -0.01101 0.03013
   1970 CB . TRP A 123 ? 0.14271 0.17897 0.25066 0.01615 0.04808 0.01705
   1971 CG . TRP A 123 ? 0.16032 0.17233 0.25659 0.01722 0.04198 0.03723
   1972 CD1 . TRP A 123 ? 0.17293 0.16954 0.27321 0.01281 0.03365 0.06488
   1973 CD2 . TRP A 123 ? 0.16808 0.16317 0.25163 0.00798 0.05370 0.05958
   1974 NE1 . TRP A 123 ? 0.17201 0.17962 0.25924 0.02102 0.03266 0.01827
   1975 CE2 . TRP A 123 ? 0.17466 0.16330 0.26512 0.01139 0.03422 0.03816
   1976 CE3 . TRP A 123 ? 0.19457 0.16555 0.32353 0.00909 0.04528 0.04145
   1977 CZ2 . TRP A 123 ? 0.17703 0.15528 0.26863 0.01536 0.01020 0.01530
   1978 CZ3 . TRP A 123 ? 0.19823 0.16753 0.34404 0.00384 0.03109 0.04956
   1979 CH2 . TRP A 123 ? 0.19075 0.16119 0.33689 0.00481 0.01591 0.02658
   1990 N . ILE A 124 ? 0.14999 0.16751 0.31445 0.01043 -0.03254 0.06822
   1991 CA . ILE A 124 ? 0.17222 0.18484 0.27225 0.00866 -0.00065 0.07879
   1992 C . ILE A 124 ? 0.21040 0.21909 0.28488 0.01905 0.01388 0.07718
   1993 O . ILE A 124 ? 0.20004 0.21409 0.30633 0.02375 0.01124 0.04787
   1994 CB . ILE A 124 ? 0.16991 0.19155 0.31445 -0.00526 0.04101 0.04370
   1995 CG1 . ILE A 124 ? 0.16842 0.20625 0.38514 0.00823 0.03797 0.01126
   1996 CG2 . ILE A 124 ? 0.17653 0.18755 0.29480 -0.00905 0.04882 0.04019
   1997 CD1 . ILE A 124 ? 0.15627 0.20845 0.40740 0.02482 0.03925 0.00869
   2009 N . ARG A 125 ? 0.24212 0.25513 0.33162 0.04053 0.03975 0.08972
   2010 CA . ARG A 125 ? 0.27811 0.29256 0.34355 0.06033 0.05153 0.12113
   2011 C . ARG A 125 ? 0.29147 0.30652 0.28157 0.05944 0.04637 0.13557
   2012 O . ARG A 125 ? 0.31125 0.30906 0.26212 0.06451 0.04327 0.12967
   2013 CB . ARG A 125 ? 0.31160 0.31331 0.40053 0.06449 0.08919 0.14509
   2014 CG . ARG A 125 ? 0.34489 0.33184 0.47401 0.07111 0.09453 0.14009
   2015 CD . ARG A 125 ? 0.37751 0.34977 0.54730 0.07865 0.06514 0.13467
   2016 NE . ARG A 125 ? 0.40605 0.36641 0.60072 0.08025 0.04532 0.11548
   2017 CZ . ARG A 125 ? 0.43433 0.38134 0.64037 0.07713 0.02419 0.10553
   2018 NH1 . ARG A 125 ? 0.44089 0.38817 0.66506 0.07723 0.02359 0.11302
   2019 NH2 . ARG A 125 ? 0.44789 0.39007 0.63890 0.07318 0.01734 0.09399
   2033 N . GLY A 126 ? 0.28547 0.32060 0.34067 0.05377 0.04034 0.12266
   2034 CA . GLY A 126 ? 0.27810 0.32457 0.33249 0.05226 0.04813 0.11807
   2035 C . GLY A 126 ? 0.26621 0.31413 0.32869 0.05379 0.03264 0.12257
   2036 O . GLY A 126 ? 0.26090 0.32723 0.35315 0.04272 0.00635 0.10847
   2040 N . CYS A 127 ? 0.26060 0.29342 0.30628 0.05153 0.05655 0.10570
   2041 CA . CYS A 127 ? 0.25309 0.27125 0.34819 0.03826 0.03897 0.08353
   2042 C . CYS A 127 ? 0.27383 0.28657 0.38577 0.05782 0.02116 0.12112
   2043 O . CYS A 127 ? 0.25097 0.27499 0.40298 0.05594 0.02918 0.12758
   2044 CB . CYS A 127 ? 0.23703 0.22978 0.32516 0.02236 0.01886 0.05963
   2045 SG . CYS A 127 ? 0.23227 0.19996 0.32864 0.00547 0.00465 0.05596
   2050 N . ARG A 128 ? 0.31213 0.31459 0.41249 0.06920 0.01213 0.13219
   2051 CA . ARG A 128 ? 0.36700 0.34950 0.48384 0.07389 0.02187 0.12140
   2052 C . ARG A 128 ? 0.39014 0.34692 0.45772 0.07047 0.04424 0.11247
   2053 O . ARG A 128 ? 0.39124 0.34746 0.47551 0.06488 0.03837 0.11253
   2054 CB . ARG A 128 ? 0.39736 0.38361 0.57619 0.08905 0.01605 0.11980
   2055 CG . ARG A 128 ? 0.42619 0.41620 0.65855 0.10965 0.00861 0.13681
   2056 CD . ARG A 128 ? 0.45139 0.44369 0.72104 0.12842 0.00241 0.15472
   2057 NE . ARG A 128 ? 0.46850 0.46700 0.77089 0.14815 0.01309 0.15981
   2058 CZ . ARG A 128 ? 0.47976 0.48255 0.79338 0.16658 0.02722 0.15957
   2059 NH1 . ARG A 128 ? 0.48317 0.49136 0.80260 0.17542 0.02776 0.15636
   2060 NH2 . ARG A 128 ? 0.48145 0.48777 0.79737 0.17244 0.03566 0.15861
   2074 N . LEU A 129 ? 0.41646 0.33716 0.45078 0.07547 0.07186 0.11452
   2075 CA . LEU A 129 ? 0.44564 0.34578 0.45354 0.08404 0.06161 0.09846
   2076 C . LEU A 129 ? 0.47539 0.35422 0.48319 0.09106 0.06716 0.09297
   2077 O . LEU A 129 ? 0.48858 0.35646 0.50886 0.09262 0.06882 0.08802
   2078 CB . LEU A 129 ? 0.44696 0.34260 0.41786 0.08225 0.06096 0.11609
   2079 CG . LEU A 129 ? 0.44567 0.34402 0.41944 0.08116 0.05690 0.11166
   2080 CD1 . LEU A 129 ? 0.44089 0.35085 0.43193 0.08347 0.06044 0.10949
   2081 CD2 . LEU A 129 ? 0.45018 0.34609 0.44840 0.07790 0.05504 0.09449
   2082 OXT . LEU A 129 ? 0.48730 0.36087 0.50891 0.09673 0.05766 0.07707
   2094 CL . CL A 1131 ? 0.22159 0.12095 0.25247 -0.08102 0.03201 0.00949
   2095 NA . NA A 1138 ? 0.27111 0.20005 0.35660 -0.06911 -0.02371 -0.05567
   2096 C1 . RII A 1139 ? 0.28113 0.23271 0.29670 -0.08335 0.06750 -0.03084
   2097 C2 . RII A 1139 ? 0.29202 0.23520 0.35668 -0.07756 0.05838 -0.04427
   2098 C3 . RII A 1139 ? 0.27630 0.23624 0.31893 -0.06645 0.05343 -0.03339
   2099 C4 . RII A 1139 ? 0.23402 0.18575 0.30286 -0.09657 0.03444 -0.01410
   2100 C5 . RII A 1139 ? 0.21853 0.18215 0.22959 -0.10059 0.03442 -0.00756
   2101 C6 . RII A 1139 ? 0.23042 0.18387 0.25277 -0.09782 0.03965 -0.01218
   2102 C7 . RII A 1139 ? 0.26309 0.21742 0.26565 -0.09430 0.07353 0.07076
   2103 C8 . RII A 1139 ? 0.26771 0.21235 0.28620 -0.10402 0.05220 0.06251
   2104 C9 . RII A 1139 ? 0.27020 0.21486 0.26181 -0.09903 0.07193 0.06375
   2105 N1 . RII A 1139 ? 0.24767 0.19369 0.27516 -0.09073 0.04238 -0.02505
   2106 N2 . RII A 1139 ? 0.22403 0.18606 0.28263 -0.09246 0.04037 0.00170
   2107 N3 . RII A 1139 ? 0.21966 0.20785 0.17786 -0.06221 0.07322 0.05871
   2108 N4 . RII A 1139 ? 0.27101 0.21625 0.29495 -0.09812 0.04471 0.06712
   2109 O1 . RII A 1139 ? 0.28989 0.24407 0.32625 -0.07608 0.06009 -0.04350
   2110 O2 . RII A 1139 ? 0.29873 0.24930 0.39102 -0.07486 0.08100 -0.02581
   2111 O3 . RII A 1139 ? 0.27118 0.24361 0.32058 -0.06401 0.04658 -0.05742
   2112 RE1 . RII A 1139 ? 0.27916 0.22885 0.31457 -0.07833 0.05514 -0.02778
   2121 C1 . RII A 1140 ? 0.17310 0.21802 0.30509 -0.00840 0.00883 0.08207
   2122 C2 . RII A 1140 ? 0.18956 0.20854 0.32950 -0.01419 0.00156 0.04050
   2123 C3 . RII A 1140 ? 0.16824 0.21551 0.32531 -0.02391 0.02200 0.06531
   2124 C4 . RII A 1140 ? 0.19887 0.20953 0.29604 0.00407 0.01363 0.05118
   2125 C5 . RII A 1140 ? 0.19903 0.20359 0.25494 0.02048 0.00652 0.05177
   2126 C6 . RII A 1140 ? 0.19865 0.20065 0.26378 0.01023 0.01567 0.05585
   2127 C7 . RII A 1140 ? 0.18486 0.18911 0.29073 -0.03117 0.04569 0.05980
   2128 C8 . RII A 1140 ? 0.18316 0.17401 0.29318 -0.02961 0.03360 0.04335
   2129 C9 . RII A 1140 ? 0.18280 0.17725 0.28166 -0.01898 0.02028 0.04721
   2130 N1 . RII A 1140 ? 0.18913 0.19653 0.25873 -0.00228 0.01314 0.06910
   2131 N2 . RII A 1140 ? 0.20742 0.20965 0.26804 0.01880 0.02030 0.03295
   2132 N3 . RII A 1140 ? 0.17578 0.19094 0.27622 -0.02565 0.03361 0.05091
   2133 N4 . RII A 1140 ? 0.18534 0.18643 0.29351 -0.03480 0.03009 0.05686
   2134 O1 . RII A 1140 ? 0.16697 0.23809 0.33278 -0.00754 0.01238 0.05970
   2135 O2 . RII A 1140 ? 0.20362 0.22331 0.32896 -0.01307 -0.00339 0.04618
   2136 O3 . RII A 1140 ? 0.17331 0.22469 0.33874 -0.02222 0.01147 0.06187
   2137 RE1 . RII A 1140 ? 0.17317 0.20151 0.30402 -0.02031 0.02137 0.06573
   2146 C1 . RI3 A 1143 ? 0.20416 0.30397 0.64204 0.00678 -0.05872 0.17774
   2147 C2 . RI3 A 1143 ? 0.17938 0.28718 0.55030 0.01460 -0.03012 0.17696
   2148 C3 . RI3 A 1143 ? 0.18321 0.28951 0.57100 0.00874 -0.03978 0.17770
   2149 C7 . RI3 A 1143 ? 0.21940 0.30155 0.64961 0.01107 -0.04212 0.12096
   2150 C8 . RI3 A 1143 ? 0.21772 0.29922 0.64758 0.00977 -0.03778 0.11177
   2151 C9 . RI3 A 1143 ? 0.21445 0.30221 0.64727 0.01015 -0.04065 0.12159
   2152 N3 . RI3 A 1143 ? 0.20633 0.30021 0.64536 0.00985 -0.04024 0.14005
   2153 N4 . RI3 A 1143 ? 0.22108 0.30177 0.65165 0.01165 -0.03922 0.10681
   2154 O1 . RI3 A 1143 ? 0.21784 0.31768 0.65863 0.00427 -0.05528 0.16882
   2155 O2 . RI3 A 1143 ? 0.18708 0.29501 0.52323 0.03096 -0.04168 0.15818
   2156 O3 . RI3 A 1143 ? 0.19461 0.29203 0.54122 0.00060 -0.06583 0.18056
   2157 O4 . RI3 A 1143 ? 0.18067 0.28438 0.63921 0.00818 -0.00502 0.17637
   2158 RE1 . RI3 A 1143 ? 0.18553 0.29151 0.64017 0.00561 -0.02296 0.18013
   2163 CL . CL D 1 ? 0.28554 0.32020 0.38645 -0.10723 -0.02774 0.03584
   2164 CL . CL D 2 ? 0.26177 0.60270 0.54866 -0.04578 0.09191 0.09753
   2165 CL . CL D 3 ? 0.44042 0.46319 0.55527 -0.13765 0.13943 -0.16347
   2166 RE . RE B 1 ? 0.21070 0.16805 0.41283 -0.00155 -0.00970 0.10882
   2167 RE . RE B 2 ? 0.16188 0.16188 0.35096 0.00179 -0.03821 0.03821
   2168 RE . RE B 3 ? 0.24051 0.25749 0.46742 0.04718 -0.04788 0.00331
   2169 RE . RE B 4 ? 0.15563 0.22054 0.35219 -0.00817 -0.00607 -0.03300
   2171 O . HOH S 2 ? 0.14011 0.16800 0.20968 -0.07966 0.02343 -0.01963
   2172 O . HOH S 3 ? 0.14530 0.08369 0.25573 -0.03629 0.02670 0.00553
   2173 O . HOH S 5 ? 0.11306 0.22196 0.24402 0.07303 0.02795 0.01756
   2174 O . HOH S 6 ? 0.16352 0.24380 0.22075 -0.07096 0.02074 -0.03920
   2175 O . HOH S 7 ? 0.23532 0.25276 0.33490 0.00014 0.01388 0.16707
   2176 O . HOH S 8 ? 0.16496 0.15558 0.28112 -0.08056 0.02184 0.03287
   2177 O . HOH S 9 ? 0.13730 0.21300 0.33936 -0.03873 0.08006 -0.05248
   2178 O . HOH S 10 ? 0.17969 0.13802 0.30890 0.06542 -0.06647 -0.04993
   2179 O . HOH S 11 ? 0.12327 0.15938 0.29982 -0.00522 0.01672 -0.03681
   2180 O . HOH S 12 ? 0.16314 0.25550 0.32849 -0.04279 -0.05930 -0.03840
   2181 O . HOH S 13 ? 0.23014 0.23201 0.29804 -0.10198 0.07451 -0.11463
   2182 O . HOH S 14 ? 0.18400 0.29095 0.35657 -0.09037 0.06332 0.04221
   2183 O . HOH S 15 ? 0.22335 0.23012 0.42595 -0.11899 0.00226 0.01828
   2184 O . HOH S 16 ? 0.20806 0.23651 0.31169 -0.05132 -0.01447 -0.04529
   2185 O . HOH S 17 ? 0.23705 0.20416 0.27618 0.04321 -0.10128 -0.00955
   2186 O . HOH S 18 ? 0.23801 0.17382 0.38688 0.02985 -0.03168 0.06138
   2187 O . HOH S 19 ? 0.25127 0.19732 0.34110 -0.04145 0.01034 -0.04795
   2188 O . HOH S 20 ? 0.20525 0.22599 0.45238 -0.03405 0.02195 0.01872
   2189 O . HOH S 21 ? 0.16115 0.28940 0.36227 -0.08323 -0.02407 0.05065
   2190 O . HOH S 22 ? 0.37656 0.25807 0.28421 -0.04014 0.06067 0.00405
   2191 O . HOH S 23 ? 0.17408 0.30659 0.29120 0.02473 -0.02135 0.02693
   2192 O . HOH S 24 ? 0.30221 0.26569 0.37010 -0.16126 0.03637 0.03592
   2193 O . HOH S 25 ? 0.26036 0.30331 0.29036 -0.07867 -0.04376 -0.00866
   2194 O . HOH S 26 ? 0.32204 0.21382 0.32187 -0.13469 0.09805 -0.05732
   2195 O . HOH S 27 ? 0.17258 0.28073 0.29415 -0.03166 -0.01673 -0.05487
   2196 O . HOH S 28 ? 0.24203 0.15366 0.38779 -0.00465 0.12513 0.03184
   2197 O . HOH S 29 ? 0.28191 0.19818 0.50297 0.05622 -0.05286 0.01596
   2198 O . HOH S 30 ? 0.17253 0.42340 0.30563 0.08357 0.02588 0.13543
   2199 O . HOH S 31 ? 0.19212 0.33798 0.26585 -0.11432 0.00086 0.00869
   2200 O . HOH S 32 ? 0.35586 0.28428 0.28939 -0.02294 -0.07170 0.05774
   2201 O . HOH S 33 ? 0.25261 0.16902 0.38911 0.08586 0.03075 -0.05675
   2202 O . HOH S 34 ? 0.24651 0.18933 0.32124 0.02424 -0.06623 -0.00148
   2203 O . HOH S 35 ? 0.22251 0.22933 0.54157 -0.00573 0.06796 0.03763
   2204 O . HOH S 36 ? 0.28604 0.27806 0.35938 -0.13530 0.07066 0.07608
   2205 O . HOH S 37 ? 0.15627 0.27804 0.49513 0.04489 0.07614 0.01083
   2206 O . HOH S 38 ? 0.20007 0.25262 0.53912 -0.06734 -0.01609 0.07825
   2207 O . HOH S 39 ? 0.19374 0.22653 0.34914 -0.06068 0.05266 -0.06714
   2208 O . HOH S 40 ? 0.36462 0.17162 0.39130 -0.05000 0.05066 -0.03440
   2209 O . HOH S 41 ? 0.29120 0.14135 0.36260 -0.01182 0.06086 -0.03014
   2210 O . HOH S 42 ? 0.21942 0.30497 0.24048 0.06254 0.00368 -0.01549
   2211 O . HOH S 43 ? 0.16093 0.40825 0.47763 -0.00714 -0.03308 0.12545
   2212 O . HOH S 44 ? 0.21247 0.27337 0.50645 -0.04020 0.00652 0.18001
   2213 O . HOH S 47 ? 0.23343 0.19264 0.42520 -0.02610 0.04976 0.02675
   2214 O . HOH S 48 ? 0.16662 0.17305 0.47539 -0.01608 -0.09856 0.09156
   2215 O . HOH S 49 ? 0.27909 0.26191 0.42067 0.09576 0.07778 -0.10339
   2216 O . HOH S 50 ? 0.28533 0.30498 0.37178 0.07722 -0.04084 0.00603
   2217 O . HOH S 51 ? 0.14575 0.28892 0.50954 -0.02863 -0.00131 -0.10899
   2218 O . HOH S 52 ? 0.15588 0.48132 0.46315 -0.03006 -0.02287 0.13513
   2219 O . HOH S 53 ? 0.29432 0.24610 0.35896 -0.00046 -0.01050 0.06017
   2220 O . HOH S 54 ? 0.20498 0.27431 0.50173 -0.08789 -0.05322 0.09846
   2221 O . HOH S 55 ? 0.39572 0.39688 0.35869 0.05219 0.18989 0.14172
   2222 O . HOH S 56 ? 0.46985 0.50037 0.30846 -0.12779 0.02299 -0.06845
   2223 O . HOH S 57 ? 0.42760 0.22051 0.33437 -0.04320 -0.06608 0.07654
   2224 O . HOH S 58 ? 0.19965 0.35269 0.39776 -0.12342 0.02524 -0.10081
   2225 O . HOH S 59 ? 0.59892 0.24951 0.23137 -0.07024 -0.13914 0.02178
   2226 O . HOH S 60 ? 0.33582 0.56514 0.29149 0.00832 -0.09550 -0.10467
   2227 O . HOH S 61 ? 0.33946 0.25142 0.45667 0.04345 0.01889 -0.07317
   2228 O . HOH S 62 ? 0.20643 0.28118 0.64516 -0.00832 0.06068 -0.01402
   2229 O . HOH S 64 ? 0.43480 0.18812 0.48319 0.09607 -0.10920 -0.07330
   2230 O . HOH S 66 ? 0.55087 0.32478 0.62310 -0.05632 -0.07814 0.23263
   2231 O . HOH S 67 ? 0.40983 0.35361 0.30146 0.05842 -0.06708 0.02456
   2232 O . HOH S 68 ? 0.58307 0.36027 0.44843 0.04408 0.21175 -0.00247
   2233 O . HOH S 69 ? 0.19772 0.27909 0.47789 -0.00230 0.09612 0.08534
   2234 O . HOH S 71 ? 0.33912 0.32178 0.60893 -0.06074 0.08084 -0.09175
   2235 O . HOH S 72 ? 0.32721 0.24069 0.56619 0.00125 -0.06684 0.17077
   2236 O . HOH S 76 ? 0.28387 0.46951 0.33449 0.01172 -0.18314 0.00005
   2237 O . HOH S 77 ? 0.14089 0.34299 0.53738 -0.00090 0.02340 -0.04252
   2238 O . HOH S 78 ? 0.36536 0.25954 0.41718 0.15030 -0.02557 0.08071
   2239 O . HOH S 79 ? 0.24115 0.33568 0.53690 0.11020 0.05668 0.05056
   2240 O . HOH S 80 ? 0.34448 0.35601 0.55167 0.14914 0.05049 -0.05324
   2241 O . HOH S 81 ? 0.16656 0.37276 0.43497 -0.01713 -0.05348 -0.15898
   2242 O . HOH S 82 ? 0.26537 0.48359 0.71611 -0.10537 -0.02384 -0.15205
   2243 O . HOH S 84 ? 0.24871 0.57871 0.50610 0.12830 0.05063 -0.02065
   2244 O . HOH S 86 ? 0.37101 0.35354 0.62432 0.16616 -0.08609 -0.15253
   2245 O . HOH S 87 ? 0.30619 0.17924 0.46859 -0.03422 -0.04347 0.05132
   2246 O . HOH S 91 ? 0.71670 0.20179 0.51987 -0.08218 0.07158 0.01052
   2247 O . HOH S 93 ? 0.54924 0.20870 0.46668 -0.06836 0.08637 -0.06538
   2248 O . HOH S 96 ? 0.33734 0.32426 0.38127 -0.16349 0.13510 -0.09109
   2249 O . HOH S 97 ? 0.38280 0.60266 0.43611 -0.17901 0.18443 -0.08976
   2250 O . HOH S 98 ? 0.37888 0.27009 0.58148 0.03261 0.15167 0.02265
   2251 O . HOH S 100 ? 0.23218 0.58570 0.36710 -0.09026 -0.02926 0.24182
   2252 O . HOH S 101 ? 0.36595 0.39111 0.36284 0.01987 0.06609 0.14245
   2253 O . HOH S 102 ? 0.46054 0.37642 0.38248 -0.00931 0.17341 0.00075
   2254 O . HOH S 103 ? 0.46707 0.35677 0.43136 -0.21610 0.03883 0.08329
   2255 O . HOH S 104 ? 0.36849 0.27950 0.57466 0.08737 -0.21824 -0.17323
   2256 O . HOH S 107 ? 0.50139 0.64267 0.27100 -0.20492 -0.03124 -0.01186
   2257 O . HOH S 108 ? 0.29507 0.67643 0.37855 -0.17667 0.11000 -0.19564
   2258 O . HOH S 111 ? 0.26916 0.28724 0.49459 -0.00051 0.06620 0.03686
   2259 O . HOH S 118 ? 0.46784 0.26902 0.52889 0.08979 0.15338 -0.10464
   2260 O . HOH S 121 ? 0.51313 0.46003 0.51057 0.18062 0.09471 -0.13446
   2261 O . HOH S 128 ? 0.43595 0.29795 0.58571 0.08765 0.14375 -0.08146
   2262 O . HOH S 130 ? 0.30900 0.39094 0.36488 -0.14401 0.02447 0.04283
   2263 O . HOH S 132 ? 0.33961 0.27518 0.74568 0.01202 0.15206 -0.13946
   2264 O . HOH S 138 ? 0.51206 0.22494 0.56384 0.06951 -0.18084 -0.00469
   2265 O . HOH S 139 ? 0.57834 0.45380 0.58787 0.14449 0.19138 -0.08318
   2266 O . HOH S 140 ? 0.15782 0.25375 0.36648 -0.00215 -0.11672 0.02128
   2267 O . HOH S 144 ? 0.50367 0.41084 0.43599 -0.17320 -0.16764 0.14505
   2268 O . HOH S 151 ? 0.14596 0.43342 0.40516 -0.07478 0.06389 0.01499
   2269 O . HOH S 152 ? 0.29231 0.36493 0.53527 0.06485 0.02691 0.23138
   2270 O . HOH S 153 ? 0.29904 0.29652 0.58690 -0.06374 -0.09172 -0.02341
   2271 O . HOH S 154 ? 0.44241 0.41245 0.56527 0.10279 0.27626 0.02973

data_comp_CL
loop_
  _chem_comp_atom.comp_id
  _chem_comp_atom.atom_id
  _chem_comp_atom.type_symbol
  _chem_comp_atom.type_energy
  _chem_comp_atom.partial_charge
   CL CL CL CL 0.000

loop_
  _chem_comp_tree.comp_id
  _chem_comp_tree.atom_id
  _chem_comp_tree.atom_back
  _chem_comp_tree.atom_forward
  _chem_comp_tree.connect_type
   CL CL n/a . END

loop_
  _chem_comp.id
  _chem_comp.three_letter_code
  _chem_comp.name
  _chem_comp.group
  _chem_comp.number_atoms_all
  _chem_comp.number_atoms_nh
  _chem_comp.desc_level
   CL . 'chlorine                            ' non-polymer 1 1 .

data_comp_NA
loop_
  _chem_comp_atom.comp_id
  _chem_comp_atom.atom_id
  _chem_comp_atom.type_symbol
  _chem_comp_atom.type_energy
  _chem_comp_atom.partial_charge
   NA NA NA NA 0.000

loop_
  _chem_comp_tree.comp_id
  _chem_comp_tree.atom_id
  _chem_comp_tree.atom_back
  _chem_comp_tree.atom_forward
  _chem_comp_tree.connect_type
   NA NA n/a . END

loop_
  _chem_comp.id
  _chem_comp.three_letter_code
  _chem_comp.name
  _chem_comp.group
  _chem_comp.number_atoms_all
  _chem_comp.number_atoms_nh
  _chem_comp.desc_level
   NA . 'sodium                              ' non-polymer 1 1 .

data_comp_RII
loop_
  _chem_comp_atom.comp_id
  _chem_comp_atom.atom_id
  _chem_comp_atom.type_symbol
  _chem_comp_atom.type_energy
  _chem_comp_atom.charge
  _chem_comp_atom.partial_charge
  _chem_comp_atom.x
  _chem_comp_atom.y
  _chem_comp_atom.z
   RII RE1 RE RE 0 . 0.9677 1.2900 3.1556
   RII C1 C CSP 0 . 1.4196 2.9763 2.4419
   RII O1 O OC 0 . 1.6970 4.0184 1.9897
   RII C2 C CSP 0 . -0.3108 1.0536 1.7468
   RII O2 O OC 0 . -1.0733 0.9844 0.9024
   RII C3 C CSP 0 . -0.3728 2.1178 4.2132
   RII O3 O OC 0 . -1.0568 2.7335 4.8683
   RII N1 N NR5 0 . 2.4012 1.4635 4.7925
   RII C4 C CR15 0 . 2.2567 0.9778 6.0157
   RII H41 H HCR5 0 . 1.5450 0.4437 6.2876
   RII N2 N NR15 0 . 3.2573 1.3540 6.8045
   RII H21 H HNR5 0 . 3.3523 1.1540 7.6355
   RII C5 C CR15 0 . 4.1065 2.1195 6.0536
   RII H51 H HCR5 0 . 4.8860 2.5294 6.3455
   RII C6 C CR15 0 . 3.6036 2.1648 4.8304
   RII H61 H HCR5 0 . 3.9938 2.5993 4.1063
   RII N3 N NR5 0 . 2.5671 0.2428 2.1189
   RII C7 C CR15 0 . 2.6927 -1.0453 1.9028
   RII H71 H HCR5 0 . 2.0759 -1.6882 2.1679
   RII N4 N NR15 0 . 3.8278 -1.3112 1.2522
   RII H42 H HNR5 0 . 4.1062 -2.0940 1.0316
   RII C8 C CR15 0 . 4.4465 -0.1729 1.0071
   RII H81 H HCR5 0 . 5.2510 -0.0675 0.5548
   RII C9 C CR15 0 . 3.6889 0.8099 1.5374
   RII H91 H HCR5 0 . 3.8850 1.7178 1.5151

loop_
  _chem_comp_bond.comp_id
  _chem_comp_bond.atom_id_1
  _chem_comp_bond.atom_id_2
  _chem_comp_bond.type
  _chem_comp_bond.value_dist
  _chem_comp_bond.value_dist_esd
   RII RE1 C1 single 1.886 0.020
   RII RE1 C2 single 1.917 0.020
   RII RE1 C3 single 1.898 0.020
   RII RE1 N1 single 2.183 0.020
   RII RE1 N3 single 2.175 0.020
   RII C1 O1 triple 1.169 0.020
   RII C2 O2 triple 1.140 0.020
   RII C3 O3 triple 1.130 0.020
   RII N1 C4 aromatic 1.324 0.020
   RII N1 C6 aromatic 1.392 0.020
   RII C4 H41 single 0.930 0.020
   RII C4 N2 aromatic 1.329 0.020
   RII N2 H21 single 0.860 0.020
   RII N2 C5 aromatic 1.368 0.020
   RII C5 H51 single 0.928 0.020
   RII C5 C6 aromatic 1.323 0.020
   RII C6 H61 single 0.930 0.020
   RII N3 C7 aromatic 1.312 0.020
   RII N3 C9 aromatic 1.385 0.020
   RII C7 H71 single 0.930 0.020
   RII C7 N4 aromatic 1.335 0.020
   RII N4 H42 single 0.860 0.020
   RII N4 C8 aromatic 1.319 0.020
   RII C8 H81 single 0.929 0.020
   RII C8 C9 aromatic 1.349 0.020
   RII C9 H91 single 0.929 0.020

loop_
  _chem_comp_angle.comp_id
  _chem_comp_angle.atom_id_1
  _chem_comp_angle.atom_id_2
  _chem_comp_angle.atom_id_3
  _chem_comp_angle.value_angle
  _chem_comp_angle.value_angle_esd
   RII N3 RE1 N1 85.00 3.000
   RII N3 RE1 C3 174.44 3.000
   RII N1 RE1 C3 90.65 3.000
   RII N3 RE1 C2 94.63 3.000
   RII N1 RE1 C2 177.28 3.000
   RII C3 RE1 C2 89.56 3.000
   RII N3 RE1 C1 94.24 3.000
   RII N1 RE1 C1 93.17 3.000
   RII C3 RE1 C1 89.43 3.000
   RII C2 RE1 C1 89.54 3.000
   RII O1 C1 RE1 180.00 3.000
   RII O2 C2 RE1 180.00 3.000
   RII O3 C3 RE1 180.00 3.000
   RII C6 N1 C4 104.71 3.000
   RII C6 N1 RE1 128.87 3.000
   RII C4 N1 RE1 126.30 3.000
   RII N2 C4 H41 124.41 3.000
   RII N2 C4 N1 111.25 3.000
   RII H41 C4 N1 124.34 3.000
   RII C5 N2 H21 126.30 3.000
   RII C5 N2 C4 107.47 3.000
   RII H21 N2 C4 126.23 3.000
   RII C6 C5 H51 126.51 3.000
   RII C6 C5 N2 106.90 3.000
   RII H51 C5 N2 126.59 3.000
   RII H61 C6 C5 125.18 3.000
   RII H61 C6 N1 125.19 3.000
   RII C5 C6 N1 109.64 3.000
   RII C9 N3 C7 104.79 3.000
   RII C9 N3 RE1 126.77 3.000
   RII C7 N3 RE1 128.43 3.000
   RII N4 C7 H71 124.43 3.000
   RII N4 C7 N3 110.93 3.000
   RII H71 C7 N3 124.64 3.000
   RII C8 N4 H42 125.91 3.000
   RII C8 N4 C7 108.52 3.000
   RII H42 N4 C7 125.58 3.000
   RII C9 C8 H81 126.51 3.000
   RII C9 C8 N4 106.99 3.000
   RII H81 C8 N4 126.50 3.000
   RII H91 C9 C8 125.71 3.000
   RII H91 C9 N3 125.53 3.000
   RII C8 C9 N3 108.75 3.000

loop_
  _chem_comp_tor.comp_id
  _chem_comp_tor.id
  _chem_comp_tor.atom_id_1
  _chem_comp_tor.atom_id_2
  _chem_comp_tor.atom_id_3
  _chem_comp_tor.atom_id_4
  _chem_comp_tor.value_angle
  _chem_comp_tor.value_angle_esd
  _chem_comp_tor.period
   RII CONST_01 C5 N2 C4 N1 -0.43 0.0 0
   RII CONST_02 N2 C5 C6 N1 1.91 0.0 0
   RII CONST_03 C5 C6 N1 C4 -2.14 0.0 0
   RII CONST_04 C6 C5 N2 C4 -0.94 0.0 0
   RII CONST_05 C6 N1 C4 N2 1.54 0.0 0
   RII CONST_06 C8 N4 C7 N3 -1.50 0.0 0
   RII CONST_07 N4 C8 C9 N3 -0.30 0.0 0
   RII CONST_08 C8 C9 N3 C7 -0.58 0.0 0
   RII CONST_09 C9 C8 N4 C7 1.06 0.0 0
   RII CONST_10 C9 N3 C7 N4 1.25 0.0 0
   RII CONST_11 N2 C4 N1 RE1 -174.62 0.0 0
   RII CONST_12 C5 C6 N1 RE1 173.89 0.0 0
   RII CONST_13 N4 C7 N3 RE1 -178.74 0.0 0
   RII CONST_14 C8 C9 N3 RE1 179.41 0.0 0
   RII CONST_15 H21 N2 C4 N1 179.45 0.0 0
   RII CONST_16 H51 C5 C6 N1 -178.06 0.0 0
   RII CONST_17 H61 C6 N1 C4 177.89 0.0 0
   RII CONST_18 C6 N1 C4 H41 -178.59 0.0 0
   RII CONST_19 H42 N4 C7 N3 178.49 0.0 0
   RII CONST_20 H81 C8 C9 N3 179.67 0.0 0
   RII CONST_21 H91 C9 N3 C7 179.28 0.0 0
   RII CONST_22 C9 N3 C7 H71 -178.86 0.0 0
   RII Var_01 C7 N3 RE1 N1 104.31 30.0 2
   RII Var_02 N3 RE1 N1 C4 -119.53 30.0 2
   RII Var_03 N1 RE1 C1 O1 151.80 30.0 3

loop_
  _chem_comp_plane_atom.comp_id
  _chem_comp_plane_atom.plane_id
  _chem_comp_plane_atom.atom_id
  _chem_comp_plane_atom.dist_esd
   RII plan-1 RE1 0.020
   RII plan-1 N1 0.020
   RII plan-1 C4 0.020
   RII plan-1 H41 0.020
   RII plan-1 N2 0.020
   RII plan-1 H21 0.020
   RII plan-1 C5 0.020
   RII plan-1 H51 0.020
   RII plan-1 C6 0.020
   RII plan-1 H61 0.020
   RII plan-2 RE1 0.020
   RII plan-2 N3 0.020
   RII plan-2 C7 0.020
   RII plan-2 H71 0.020
   RII plan-2 N4 0.020
   RII plan-2 H42 0.020
   RII plan-2 C8 0.020
   RII plan-2 H81 0.020
   RII plan-2 C9 0.020
   RII plan-2 H91 0.020

loop_
  _chem_comp_plane.comp_id
  _chem_comp_plane.id
   RII plan-1
   RII plan-2

loop_
  _chem_comp.id
  _chem_comp.three_letter_code
  _chem_comp.name
  _chem_comp.group
  _chem_comp.number_atoms_all
  _chem_comp.number_atoms_nh
  _chem_comp.desc_level
   RII RII 'Unknown                  ' ligand 25 17 .

data_comp_RI3
loop_
  _chem_comp_atom.comp_id
  _chem_comp_atom.atom_id
  _chem_comp_atom.type_symbol
  _chem_comp_atom.type_energy
  _chem_comp_atom.charge
  _chem_comp_atom.partial_charge
  _chem_comp_atom.x
  _chem_comp_atom.y
  _chem_comp_atom.z
   RI3 RE1 RE RE 0 . 0.9677 1.2900 3.1556
   RI3 C1 C CSP 0 . 1.4196 2.9763 2.4419
   RI3 O1 O OC 0 . 1.6970 4.0184 1.9897
   RI3 C2 C CSP 0 . -0.3108 1.0536 1.7468
   RI3 O2 O OC 0 . -1.0733 0.9844 0.9024
   RI3 C3 C CSP 0 . -0.3728 2.1178 4.2132
   RI3 O3 O OC 0 . -1.0568 2.7335 4.8683
   RI3 O4 O O 0 . 2.4012 1.4635 4.7925
   RI3 N3 N NR5 0 . 2.5671 0.2428 2.1189
   RI3 C7 C CR15 0 . 2.6927 -1.0453 1.9028
   RI3 H71 H HCR5 0 . 2.0759 -1.6882 2.1679
   RI3 N4 N NR15 0 . 3.8278 -1.3112 1.2522
   RI3 H42 H HNR5 0 . 4.1062 -2.0940 1.0316
   RI3 C8 C CR15 0 . 4.4465 -0.1729 1.0071
   RI3 H81 H HCR5 0 . 5.2510 -0.0675 0.5548
   RI3 C9 C CR15 0 . 3.6889 0.8099 1.5374
   RI3 H91 H HCR5 0 . 3.8850 1.7178 1.5151

loop_
  _chem_comp_bond.comp_id
  _chem_comp_bond.atom_id_1
  _chem_comp_bond.atom_id_2
  _chem_comp_bond.type
  _chem_comp_bond.value_dist
  _chem_comp_bond.value_dist_esd
   RI3 RE1 C1 single 1.886 0.020
   RI3 RE1 C2 single 1.917 0.020
   RI3 RE1 C3 single 1.898 0.020
   RI3 RE1 O4 single 2.183 0.020
   RI3 RE1 N3 single 2.175 0.020
   RI3 C1 O1 triple 1.169 0.020
   RI3 C2 O2 triple 1.140 0.020
   RI3 C3 O3 triple 1.130 0.020
   RI3 N3 C7 aromatic 1.312 0.020
   RI3 N3 C9 aromatic 1.385 0.020
   RI3 C7 H71 single 0.930 0.020
   RI3 C7 N4 aromatic 1.335 0.020
   RI3 N4 H42 single 0.860 0.020
   RI3 N4 C8 aromatic 1.319 0.020
   RI3 C8 H81 single 0.929 0.020
   RI3 C8 C9 aromatic 1.349 0.020
   RI3 C9 H91 single 0.929 0.020

loop_
  _chem_comp_angle.comp_id
  _chem_comp_angle.atom_id_1
  _chem_comp_angle.atom_id_2
  _chem_comp_angle.atom_id_3
  _chem_comp_angle.value_angle
  _chem_comp_angle.value_angle_esd
   RI3 N3 RE1 O4 85.00 3.000
   RI3 N3 RE1 C3 174.44 3.000
   RI3 O4 RE1 C3 90.65 3.000
   RI3 N3 RE1 C2 94.63 3.000
   RI3 O4 RE1 C2 177.28 3.000
   RI3 C3 RE1 C2 89.56 3.000
   RI3 N3 RE1 C1 94.24 3.000
   RI3 O4 RE1 C1 93.17 3.000
   RI3 C3 RE1 C1 89.43 3.000
   RI3 C2 RE1 C1 89.54 3.000
   RI3 O1 C1 RE1 180.00 3.000
   RI3 O2 C2 RE1 180.00 3.000
   RI3 O3 C3 RE1 180.00 3.000
   RI3 C9 N3 C7 104.79 3.000
   RI3 C9 N3 RE1 126.77 3.000
   RI3 C7 N3 RE1 128.43 3.000
   RI3 N4 C7 H71 124.43 3.000
   RI3 N4 C7 N3 110.93 3.000
   RI3 H71 C7 N3 124.64 3.000
   RI3 C8 N4 H42 125.91 3.000
   RI3 C8 N4 C7 108.52 3.000
   RI3 H42 N4 C7 125.58 3.000
   RI3 C9 C8 H81 126.51 3.000
   RI3 C9 C8 N4 106.99 3.000
   RI3 H81 C8 N4 126.50 3.000
   RI3 H91 C9 C8 125.71 3.000
   RI3 H91 C9 N3 125.53 3.000
   RI3 C8 C9 N3 108.75 3.000

loop_
  _chem_comp_tor.comp_id
  _chem_comp_tor.id
  _chem_comp_tor.atom_id_1
  _chem_comp_tor.atom_id_2
  _chem_comp_tor.atom_id_3
  _chem_comp_tor.atom_id_4
  _chem_comp_tor.value_angle
  _chem_comp_tor.value_angle_esd
  _chem_comp_tor.period
   RI3 CONST_01 C8 N4 C7 N3 -1.50 0.0 0
   RI3 CONST_02 N4 C8 C9 N3 -0.30 0.0 0
   RI3 CONST_03 C8 C9 N3 C7 -0.58 0.0 0
   RI3 CONST_04 C9 C8 N4 C7 1.06 0.0 0
   RI3 CONST_05 C9 N3 C7 N4 1.25 0.0 0
   RI3 CONST_06 N4 C7 N3 RE1 -178.74 0.0 0
   RI3 CONST_07 C8 C9 N3 RE1 179.41 0.0 0
   RI3 CONST_08 H42 N4 C7 N3 178.49 0.0 0
   RI3 CONST_09 H81 C8 C9 N3 179.67 0.0 0
   RI3 CONST_10 H91 C9 N3 C7 179.28 0.0 0
   RI3 CONST_11 C9 N3 C7 H71 -178.86 0.0 0
   RI3 Var_01 C7 N3 RE1 O4 104.31 30.0 2
   RI3 Var_02 N3 RE1 C2 O2 -117.54 30.0 3
   RI3 Var_03 C2 RE1 C1 O1 -28.02 30.0 3

loop_
  _chem_comp_plane_atom.comp_id
  _chem_comp_plane_atom.plane_id
  _chem_comp_plane_atom.atom_id
  _chem_comp_plane_atom.dist_esd
   RI3 plan-1 RE1 0.020
   RI3 plan-1 N3 0.020
   RI3 plan-1 C7 0.020
   RI3 plan-1 H71 0.020
   RI3 plan-1 N4 0.020
   RI3 plan-1 H42 0.020
   RI3 plan-1 C8 0.020
   RI3 plan-1 H81 0.020
   RI3 plan-1 C9 0.020
   RI3 plan-1 H91 0.020

loop_
  _chem_comp_plane.comp_id
  _chem_comp_plane.id
   RI3 plan-1

loop_
  _chem_comp.id
  _chem_comp.three_letter_code
  _chem_comp.name
  _chem_comp.group
  _chem_comp.number_atoms_all
  _chem_comp.number_atoms_nh
  _chem_comp.desc_level
   RI3 RI3 'Unknown                  ' ligand 17 13 .

data_comp_RE
loop_
  _chem_comp_atom.comp_id
  _chem_comp_atom.atom_id
  _chem_comp_atom.type_symbol
  _chem_comp_atom.type_energy
  _chem_comp_atom.partial_charge
   RE RE RE RE 0.000

loop_
  _chem_comp_tree.comp_id
  _chem_comp_tree.atom_id
  _chem_comp_tree.atom_back
  _chem_comp_tree.atom_forward
  _chem_comp_tree.connect_type
   RE RE n/a . END

loop_
  _chem_comp.id
  _chem_comp.three_letter_code
  _chem_comp.name
  _chem_comp.group
  _chem_comp.number_atoms_all
  _chem_comp.number_atoms_nh
  _chem_comp.desc_level
   RE . 'Re                               ' non-polymer 1 1 .

data_comp_BR
loop_
  _chem_comp_atom.comp_id
  _chem_comp_atom.atom_id
  _chem_comp_atom.type_symbol
  _chem_comp_atom.type_energy
  _chem_comp_atom.partial_charge
   BR BR BR BR 0.000

loop_
  _chem_comp_tree.comp_id
  _chem_comp_tree.atom_id
  _chem_comp_tree.atom_back
  _chem_comp_tree.atom_forward
  _chem_comp_tree.connect_type
   BR BR n/a . END

loop_
  _chem_comp.id
  _chem_comp.three_letter_code
  _chem_comp.name
  _chem_comp.group
  _chem_comp.number_atoms_all
  _chem_comp.number_atoms_nh
  _chem_comp.desc_level
   BR . 'bromine                             ' non-polymer 1 1 .

data_link_SS
loop_
  _chem_link_bond.link_id
  _chem_link_bond.atom_1_comp_id
  _chem_link_bond.atom_id_1
  _chem_link_bond.atom_2_comp_id
  _chem_link_bond.atom_id_2
  _chem_link_bond.type
  _chem_link_bond.value_dist
  _chem_link_bond.value_dist_esd
   SS 1 SG 2 SG single 2.031 0.020

loop_
  _chem_link_angle.link_id
  _chem_link_angle.atom_1_comp_id
  _chem_link_angle.atom_id_1
  _chem_link_angle.atom_2_comp_id
  _chem_link_angle.atom_id_2
  _chem_link_angle.atom_3_comp_id
  _chem_link_angle.atom_id_3
  _chem_link_angle.value_angle
  _chem_link_angle.value_angle_esd
   SS 1 CB 1 SG 2 SG 104.200 2.100
   SS 1 SG 2 SG 2 CB 104.200 2.100

loop_
  _chem_link_tor.link_id
  _chem_link_tor.id
  _chem_link_tor.atom_1_comp_id
  _chem_link_tor.atom_id_1
  _chem_link_tor.atom_2_comp_id
  _chem_link_tor.atom_id_2
  _chem_link_tor.atom_3_comp_id
  _chem_link_tor.atom_id_3
  _chem_link_tor.atom_4_comp_id
  _chem_link_tor.atom_id_4
  _chem_link_tor.value_angle
  _chem_link_tor.alt_value_angle
  _chem_link_tor.value_angle_esd
  _chem_link_tor.period
   SS ss 1 CB 1 SG 2 SG 2 CB 93.0 -86.0 10.0 1
   SS chi2_1 1 CA 1 CB 1 SG 2 SG 79.0 183.0,-73.0 20.0 1
   SS chi2_2 1 SG 2 SG 2 CB 2 CA -79.0 -183.0,73.0 20.0 1
