# Supplementary material for: Time-series analysis of rhenium(I) organometallic covalent binding to a model protein for drug development
Source: IUCrJ. 2024 Apr 19;11(Pt 3):359–73. doi: 10.1107/S2052252524002598 (PMC11067751; doi:10.1107/S2052252524002598)
Supplement: Supplementary file 5 [file m-11-00359-sup5.zip]

Archive with 8 entries (8 files):
- Week 14 - V1_22Ffj6/D_9100083812_val-report-full_P1.pdf
- Week 14 - V1_22Ffj6/Lab_Week14_141_map_coeffs_with_anomalous.mtz
- Week 14 - V1_22Ffj6/Lab_Week14_141_refine_9.cif
- Week 14 - V1_22Ffj6/Lab_Week14_141_refine_9.deposit_000.cif
- Week 14 - V1_22Ffj6/Lab_Week14_141_refine_9.mtz
- Week 14 - V1_22Ffj6/Lab_Week14_141_refine_9.pdb
- Week 14 - V1_22Ffj6/Lab_Week14_141_refine_9_dpi.pdb
- Week 14 - V1_22Ffj6/Lab_Week14_141_refine_9_dpi.pdf
