# Supplementary material for: Time-series analysis of rhenium(I) organometallic covalent binding to a model protein for drug development
Source: IUCrJ. 2024 Apr 19;11(Pt 3):359–73. doi: 10.1107/S2052252524002598 (PMC11067751; doi:10.1107/S2052252524002598)
Supplement: Supplementary file 5 [file m-11-00359-sup5.zip › Week 14 - V1_22Ffj6/Lab_Week14_141_refine_9.cif]

data_Lab_Week14_141_refine
_cell.volume                      242512.338
_cell.length_a                    80.922
_cell.length_b                    80.922
_cell.length_c                    37.034
_cell.angle_beta                  90.000
_cell.angle_gamma                 90.000
_cell.angle_alpha                 90.000
_space_group.name_H-M_alt         'P 43 21 2'
_space_group.name_Hall            ' P 4nw 2abw'
_space_group.IT_number            96
_space_group.crystal_system       tetragonal
_symmetry.Int_Tables_number       96
_symmetry.space_group_name_H-M    'P 43 21 2'
_symmetry.space_group_name_Hall   ' P 4nw 2abw'
_reflns.B_iso_Wilson_estimate     9.48
_refine.ls_percent_reflns_R_free  8.17
_refine.pdbx_overall_phase_error  19.6007
_refine.solvent_model_details     'FLAT BULK SOLVENT MODEL'
_refine.pdbx_ls_cross_valid_method 'FREE R-VALUE'
_refine.pdbx_refine_id            'X-RAY DIFFRACTION'
_refine.ls_R_factor_obs           0.1635
_refine.B_iso_mean                14.63
_refine.ls_number_reflns_R_free   3737
_refine.ls_percent_reflns_obs     98.21
_refine.ls_R_factor_R_work        0.1605
_refine.pdbx_solvent_shrinkage_radii 0.9000
_refine.ls_d_res_high             1.40
_refine.ls_number_reflns_obs      45734
_refine.pdbx_ls_sigma_F           1.33
_refine.ls_number_reflns_R_work   41997
_refine.ls_d_res_low              22.64
_refine.pdbx_stereochemistry_target_values 'GeoStd + Monomer Library + CDL v1.2'
_refine.ls_R_factor_R_free        0.1971
_refine.overall_SU_ML             0.1552
_refine.pdbx_solvent_vdw_probe_radii 1.1000
_exptl.method                     'X-RAY DIFFRACTION'
_diffrn_source.pdbx_wavelength    1.54
loop_
  _space_group_symop.id
  _space_group_symop.operation_xyz
   1 x,y,z
   2 -y+1/2,x+1/2,z+3/4
   3 y+1/2,-x+1/2,z+1/4
   4 x+1/2,-y+1/2,-z+1/4
   5 -x+1/2,y+1/2,-z+3/4
   6 -x,-y,z+1/2
   7 y,x,-z
   8 -y,-x,-z+1/2

loop_
  _software.pdbx_ordinal
  _software.name
  _software.version
  _software.type
  _software.contact_author
  _software.contact_author_email
  _software.location
  _software.classification
  _software.citation_id
  _software.language
   1 phenix.refine 1.20.1_4487 program 'Paul D. Adams' pdadams@lbl.gov https://www.phenix-online.org/ refinement phenix.refine Python/C++
   2 Phenix 1.20.1_4487 program 'Paul D. Adams' pdadams@lbl.gov https://www.phenix-online.org/ refinement phenix Python/C++

loop_
  _citation.id
  _citation.title
  _citation.journal_abbrev
  _citation.journal_volume
  _citation.page_first
  _citation.page_last
  _citation.year
  _citation.journal_id_ASTM
  _citation.journal_id_ISSN
  _citation.journal_id_CSD
   phenix.refine 'Towards automated crystallographic structure refinement with phenix.refine.' 'Acta Crystallogr., Sect. D: Biol. Crystallogr.' 68 352 67 2012 ABCRE6 0907-4449 0766
   phenix 'Macromolecular structure determination using X-rays, neutrons and electrons: recent developments in Phenix' 'Acta Crystallogr., Sect. D: Biol. Crystallogr.' 75 861 877 2019 ABCRE6 0907-4449 0766

loop_
  _refine_ls_restr.pdbx_refine_id
  _refine_ls_restr.type
  _refine_ls_restr.number
  _refine_ls_restr.dev_ideal
  _refine_ls_restr.weight
  _refine_ls_restr.pdbx_restraint_function
   'X-RAY DIFFRACTION' f_bond_d 1114 0.0127 ? ?
   'X-RAY DIFFRACTION' f_angle_d 1517 1.3046 ? ?
   'X-RAY DIFFRACTION' f_chiral_restr 148 0.0818 ? ?
   'X-RAY DIFFRACTION' f_plane_restr 197 0.0147 ? ?
   'X-RAY DIFFRACTION' f_dihedral_angle_d 398 15.0730 ? ?

loop_
  _refine_ls_shell.pdbx_refine_id
  _refine_ls_shell.d_res_high
  _refine_ls_shell.d_res_low
  _refine_ls_shell.number_reflns_R_work
  _refine_ls_shell.R_factor_R_work
  _refine_ls_shell.percent_reflns_obs
  _refine_ls_shell.R_factor_R_free
  _refine_ls_shell.number_reflns_R_free
   'X-RAY DIFFRACTION' 4.18 22.64 1584 0.1644 99.83 0.1638 143
   'X-RAY DIFFRACTION' 3.33 4.18 1548 0.1543 98.43 0.1607 140
   'X-RAY DIFFRACTION' 2.90 3.32 1587 0.1436 99.54 0.1872 147
   'X-RAY DIFFRACTION' 2.64 2.90 1549 0.1464 98.65 0.1872 138
   'X-RAY DIFFRACTION' 2.45 2.64 1576 0.1386 99.30 0.1806 136
   'X-RAY DIFFRACTION' 2.31 2.45 1563 0.1362 99.12 0.1687 136
   'X-RAY DIFFRACTION' 2.19 2.31 1548 0.1360 97.23 0.1829 136
   'X-RAY DIFFRACTION' 2.10 2.19 1577 0.1308 98.91 0.1818 141
   'X-RAY DIFFRACTION' 2.01 2.10 1525 0.1440 96.02 0.1965 138
   'X-RAY DIFFRACTION' 1.95 2.01 1534 0.1387 98.53 0.1762 142
   'X-RAY DIFFRACTION' 1.88 1.95 1530 0.1395 96.80 0.2091 134
   'X-RAY DIFFRACTION' 1.83 1.88 1594 0.1374 99.66 0.1957 144
   'X-RAY DIFFRACTION' 1.78 1.83 1587 0.1294 99.88 0.1612 139
   'X-RAY DIFFRACTION' 1.74 1.78 1570 0.1334 100.00 0.1901 145
   'X-RAY DIFFRACTION' 1.70 1.74 1581 0.1434 99.94 0.2045 143
   'X-RAY DIFFRACTION' 1.66 1.70 1597 0.1456 100.00 0.1873 135
   'X-RAY DIFFRACTION' 1.63 1.66 1583 0.1471 100.00 0.1798 146
   'X-RAY DIFFRACTION' 1.60 1.63 1576 0.1604 100.00 0.2187 137
   'X-RAY DIFFRACTION' 1.57 1.60 1607 0.1782 100.00 0.2280 140
   'X-RAY DIFFRACTION' 1.54 1.57 1553 0.1828 100.00 0.2413 142
   'X-RAY DIFFRACTION' 1.52 1.54 1602 0.2218 99.71 0.2799 142
   'X-RAY DIFFRACTION' 1.50 1.52 1558 0.2344 99.59 0.3194 138
   'X-RAY DIFFRACTION' 1.47 1.50 1586 0.2396 100.00 0.2763 141
   'X-RAY DIFFRACTION' 1.45 1.47 1583 0.2524 99.83 0.2810 140
   'X-RAY DIFFRACTION' 1.43 1.45 1559 0.2833 99.88 0.3167 137
   'X-RAY DIFFRACTION' 1.41 1.43 1599 0.2914 99.94 0.2921 138
   'X-RAY DIFFRACTION' 1.40 1.41 1141 0.3126 71.47 0.3648 99

loop_
  _struct_asym.id
   A
   B
   C
   D
   E
   F
   G
   H
   I
   J
   K
   L
   M
   N
   O
   P

loop_
  _struct_conn.id
  _struct_conn.conn_type_id
  _struct_conn.ptnr1_auth_comp_id
  _struct_conn.ptnr1_auth_asym_id
  _struct_conn.ptnr1_auth_seq_id
  _struct_conn.ptnr1_auth_atom_id
  _struct_conn.ptnr1_label_comp_id
  _struct_conn.ptnr1_label_asym_id
  _struct_conn.ptnr1_label_seq_id
  _struct_conn.ptnr1_label_atom_id
  _struct_conn.ptnr1_role
  _struct_conn.ptnr2_auth_comp_id
  _struct_conn.ptnr2_auth_asym_id
  _struct_conn.ptnr2_auth_seq_id
  _struct_conn.ptnr2_auth_atom_id
  _struct_conn.ptnr2_label_comp_id
  _struct_conn.ptnr2_label_asym_id
  _struct_conn.ptnr2_label_seq_id
  _struct_conn.ptnr2_label_atom_id
  _struct_conn.ptnr2_role
  _struct_conn.details
   C00001 disulf CYS A 6 SG CYS A 6 SG . CYS A 127 SG CYS A 127 SG . 'Comput. Cryst. Newsl. (2015), 6, 13-13.'
   C00002 covale HIS A 15 NE2 HIS A 15 NE2 . RI3 A 1140 RE1 RI3 H . RE1 . 'Bond created based on atom type and distance.'
   C00003 disulf CYS A 30 SG CYS A 30 SG . CYS A 115 SG CYS A 115 SG . 'Comput. Cryst. Newsl. (2015), 6, 13-13.'
   C00004 disulf CYS A 64 SG CYS A 64 SG . CYS A 80 SG CYS A 80 SG . 'Comput. Cryst. Newsl. (2015), 6, 13-13.'
   C00005 disulf CYS A 76 SG CYS A 76 SG . CYS A 94 SG CYS A 94 SG . 'Comput. Cryst. Newsl. (2015), 6, 13-13.'
   C00006 covale ASP A 101 OD2 ASP A 101 OD2 . RII A 1139 RE1 RII G . RE1 . 'Bond created based on atom type and distance.'
   C00007 covale ASP A 119 OD2 ASP A 119 OD2 . RII A 1141 RE1 RII I . RE1 . 'Bond created based on atom type and distance.'

loop_
  _atom_type.symbol
  _atom_type.scat_dispersion_real
  _atom_type.scat_dispersion_imag
  _atom_type.scat_Cromer_Mann_a1
  _atom_type.scat_Cromer_Mann_a2
  _atom_type.scat_Cromer_Mann_a3
  _atom_type.scat_Cromer_Mann_a4
  _atom_type.scat_Cromer_Mann_b1
  _atom_type.scat_Cromer_Mann_b2
  _atom_type.scat_Cromer_Mann_b3
  _atom_type.scat_Cromer_Mann_b4
  _atom_type.scat_Cromer_Mann_c
  _atom_type.scat_source
  _atom_type.scat_dispersion_source
   C . . 3.54356 2.42580 . . 25.62398 1.50364 . . 0.0 
;
2-Gaussian fit: Grosse-Kunstleve RW, Sauter NK, Adams PD:
Newsletter of the IUCr Commission on Crystallographic Computing 2004, 3, 22-31.
;
 .
   Cl . . 9.50761 7.44341 . . 1.04373 23.83732 . . 0.0 
;
2-Gaussian fit: Grosse-Kunstleve RW, Sauter NK, Adams PD:
Newsletter of the IUCr Commission on Crystallographic Computing 2004, 3, 22-31.
;
 .
   H . . 0.51345 0.48472 . . 24.73122 6.32584 . . 0.0 
;
2-Gaussian fit: Grosse-Kunstleve RW, Sauter NK, Adams PD:
Newsletter of the IUCr Commission on Crystallographic Computing 2004, 3, 22-31.
;
 .
   O . . 4.49882 3.47563 . . 15.80542 1.70748 . . 0.0 
;
2-Gaussian fit: Grosse-Kunstleve RW, Sauter NK, Adams PD:
Newsletter of the IUCr Commission on Crystallographic Computing 2004, 3, 22-31.
;
 .
   N . . 4.01032 2.96436 . . 19.97189 1.75589 . . 0.0 
;
2-Gaussian fit: Grosse-Kunstleve RW, Sauter NK, Adams PD:
Newsletter of the IUCr Commission on Crystallographic Computing 2004, 3, 22-31.
;
 .
   Re . . 61.03532 13.68480 . . 1.26911 23.82125 . . 0.0 
;
2-Gaussian fit: Grosse-Kunstleve RW, Sauter NK, Adams PD:
Newsletter of the IUCr Commission on Crystallographic Computing 2004, 3, 22-31.
;
 .
   S . . 9.55732 6.39887 . . 1.23737 29.19336 . . 0.0 
;
2-Gaussian fit: Grosse-Kunstleve RW, Sauter NK, Adams PD:
Newsletter of the IUCr Commission on Crystallographic Computing 2004, 3, 22-31.
;
 .
   Br . . 25.79822 9.11301 . . 1.35700 25.34896 . . 0.0 
;
2-Gaussian fit: Grosse-Kunstleve RW, Sauter NK, Adams PD:
Newsletter of the IUCr Commission on Crystallographic Computing 2004, 3, 22-31.
;
 .
   Na . . 9.38062 1.54875 . . 3.38349 72.32734 . . 0.0 
;
2-Gaussian fit: Grosse-Kunstleve RW, Sauter NK, Adams PD:
Newsletter of the IUCr Commission on Crystallographic Computing 2004, 3, 22-31.
;
 .

loop_
  _chem_comp.id
   ALA
   ARG
   ASN
   ASP
   BR
   CL
   CYS
   GLN
   GLU
   GLY
   HIS
   HOH
   ILE
   LEU
   LYS
   MET
   NA
   PHE
   PRO
   RE
   RI3
   RII
   SER
   THR
   TRP
   TYR
   VAL

loop_
  _atom_site.group_PDB
  _atom_site.id
  _atom_site.label_atom_id
  _atom_site.label_alt_id
  _atom_site.label_comp_id
  _atom_site.auth_asym_id
  _atom_site.auth_seq_id
  _atom_site.pdbx_PDB_ins_code
  _atom_site.Cartn_x
  _atom_site.Cartn_y
  _atom_site.Cartn_z
  _atom_site.occupancy
  _atom_site.B_iso_or_equiv
  _atom_site.type_symbol
  _atom_site.pdbx_formal_charge
  _atom_site.label_asym_id
  _atom_site.label_entity_id
  _atom_site.label_seq_id
  _atom_site.pdbx_PDB_model_num
   ATOM 1 N . LYS A 1 ? 11.70400 -4.83700 -17.98000 1.000 14.39169 N ? A ? 1 1
   ATOM 2 CA . LYS A 1 ? 12.06900 -3.87300 -19.04400 1.000 14.62218 C ? A ? 1 1
   ATOM 3 C . LYS A 1 ? 13.56400 -3.87800 -19.24700 1.000 13.86810 C ? A ? 1 1
   ATOM 4 O . LYS A 1 ? 14.30700 -3.84600 -18.26800 1.000 14.21404 O ? A ? 1 1
   ATOM 5 CB . LYS A 1 ? 11.56600 -2.49400 -18.63400 1.000 16.70461 C ? A ? 1 1
   ATOM 6 CG . LYS A 1 ? 12.01300 -1.41300 -19.58100 1.000 17.38314 C ? A ? 1 1
   ATOM 7 CD . LYS A 1 ? 11.32800 -0.10900 -19.25700 1.000 17.93068 C ? A ? 1 1
   ATOM 8 CE . LYS A 1 ? 11.84900 0.97900 -20.21200 1.000 20.70043 C ? A ? 1 1
   ATOM 9 NZ . LYS A 1 ? 11.22300 2.30100 -19.88500 1.000 24.74233 N ? A ? 1 1
   ATOM 10 H1 . LYS A 1 ? 10.86100 -5.09900 -18.09300 1.000 17.27002 H ? A ? 1 1
   ATOM 11 H2 . LYS A 1 ? 12.24300 -5.54400 -18.02300 1.000 17.27002 H ? A ? 1 1
   ATOM 12 H3 . LYS A 1 ? 11.78900 -4.44700 -17.18400 1.000 17.27002 H ? A ? 1 1
   ATOM 13 HA . LYS A 1 ? 11.66200 -4.10400 -19.89300 1.000 17.54662 H ? A ? 1 1
   ATOM 14 HB2 . LYS A 1 ? 10.59600 -2.50100 -18.62000 1.000 20.04553 H ? A ? 1 1
   ATOM 15 HB3 . LYS A 1 ? 11.90900 -2.28100 -17.75100 1.000 20.04553 H ? A ? 1 1
   ATOM 16 HG2 . LYS A 1 ? 12.97100 -1.28700 -19.50100 1.000 20.85977 H ? A ? 1 1
   ATOM 17 HG3 . LYS A 1 ? 11.78600 -1.66400 -20.49000 1.000 20.85977 H ? A ? 1 1
   ATOM 18 HD2 . LYS A 1 ? 10.36900 -0.20000 -19.37600 1.000 21.51681 H ? A ? 1 1
   ATOM 19 HD3 . LYS A 1 ? 11.52600 0.15200 -18.34400 1.000 21.51681 H ? A ? 1 1
   ATOM 20 HE2 . LYS A 1 ? 12.81100 1.06000 -20.12000 1.000 24.84051 H ? A ? 1 1
   ATOM 21 HE3 . LYS A 1 ? 11.62100 0.74600 -21.12600 1.000 24.84051 H ? A ? 1 1
   ATOM 22 HZ1 . LYS A 1 ? 11.48100 2.91400 -20.47600 1.000 29.69079 H ? A ? 1 1
   ATOM 23 HZ2 . LYS A 1 ? 10.33600 2.23200 -19.90800 1.000 29.69079 H ? A ? 1 1
   ATOM 24 HZ3 . LYS A 1 ? 11.47100 2.56200 -19.07100 1.000 29.69079 H ? A ? 1 1
   ATOM 25 N . VAL A 2 ? 14.01000 -3.92900 -20.48800 1.000 14.02430 N ? A ? 2 1
   ATOM 26 CA . VAL A 2 ? 15.42200 -3.79300 -20.80900 1.000 13.05981 C ? A ? 2 1
   ATOM 27 C . VAL A 2 ? 15.62300 -2.37500 -21.33200 1.000 14.43263 C ? A ? 2 1
   ATOM 28 O . VAL A 2 ? 15.23500 -2.05200 -22.46600 1.000 15.50824 O ? A ? 2 1
   ATOM 29 CB . VAL A 2 ? 15.92100 -4.83600 -21.81300 1.000 13.98176 C ? A ? 2 1
   ATOM 30 CG1 . VAL A 2 ? 17.37000 -4.55900 -22.07100 1.000 16.04467 C ? A ? 2 1
   ATOM 31 CG2 . VAL A 2 ? 15.72000 -6.26700 -21.26500 1.000 14.73135 C ? A ? 2 1
   ATOM 32 H . VAL A 2 ? 13.50700 -4.04300 -21.17600 1.000 16.82917 H ? A ? 2 1
   ATOM 33 HA . VAL A 2 ? 15.93700 -3.91600 -19.99700 1.000 15.67178 H ? A ? 2 1
   ATOM 34 HB . VAL A 2 ? 15.42000 -4.78200 -22.64200 1.000 16.77811 H ? A ? 2 1
   ATOM 35 HG11 . VAL A 2 ? 17.77300 -5.33900 -22.48400 1.000 19.25360 H ? A ? 2 1
   ATOM 36 HG12 . VAL A 2 ? 17.44500 -3.79500 -22.66500 1.000 19.25360 H ? A ? 2 1
   ATOM 37 HG13 . VAL A 2 ? 17.81000 -4.36600 -21.22800 1.000 19.25360 H ? A ? 2 1
   ATOM 38 HG21 . VAL A 2 ? 15.97000 -6.90600 -21.95000 1.000 17.67762 H ? A ? 2 1
   ATOM 39 HG22 . VAL A 2 ? 16.27900 -6.38600 -20.48100 1.000 17.67762 H ? A ? 2 1
   ATOM 40 HG23 . VAL A 2 ? 14.78700 -6.38600 -21.02600 1.000 17.67762 H ? A ? 2 1
   ATOM 41 N . PHE A 3 ? 16.23800 -1.54200 -20.49400 1.000 13.37717 N ? A ? 3 1
   ATOM 42 CA . PHE A 3 ? 16.47200 -0.15600 -20.86800 1.000 12.38283 C ? A ? 3 1
   ATOM 43 C . PHE A 3 ? 17.56700 -0.04700 -21.90400 1.000 12.79546 C ? A ? 3 1
   ATOM 44 O . PHE A 3 ? 18.51300 -0.82800 -21.92900 1.000 14.19209 O ? A ? 3 1
   ATOM 45 CB . PHE A 3 ? 16.95700 0.64700 -19.66300 1.000 10.31844 C ? A ? 3 1
   ATOM 46 CG . PHE A 3 ? 15.88600 1.21600 -18.82900 1.000 11.68167 C ? A ? 3 1
   ATOM 47 CD1 . PHE A 3 ? 15.26800 0.43700 -17.83800 1.000 12.15539 C ? A ? 3 1
   ATOM 48 CD2 . PHE A 3 ? 15.49300 2.53900 -18.98400 1.000 13.04575 C ? A ? 3 1
   ATOM 49 CE1 . PHE A 3 ? 14.30800 0.98500 -17.01700 1.000 13.78282 C ? A ? 3 1
   ATOM 50 CE2 . PHE A 3 ? 14.51800 3.08800 -18.19100 1.000 16.00503 C ? A ? 3 1
   ATOM 51 CZ . PHE A 3 ? 13.90600 2.30900 -17.18200 1.000 15.44851 C ? A ? 3 1
   ATOM 52 H . PHE A 3 ? 16.52500 -1.75500 -19.71100 1.000 16.05260 H ? A ? 3 1
   ATOM 53 HA . PHE A 3 ? 15.63800 0.20100 -21.21200 1.000 14.85939 H ? A ? 3 1
   ATOM 54 HB2 . PHE A 3 ? 17.48800 0.06400 -19.09900 1.000 12.38213 H ? A ? 3 1
   ATOM 55 HB3 . PHE A 3 ? 17.50000 1.38400 -19.98300 1.000 12.38213 H ? A ? 3 1
   ATOM 56 HD1 . PHE A 3 ? 15.50900 -0.45600 -17.73500 1.000 14.58646 H ? A ? 3 1
   ATOM 57 HD2 . PHE A 3 ? 15.89900 3.06200 -19.63800 1.000 15.65490 H ? A ? 3 1
   ATOM 58 HE1 . PHE A 3 ? 13.92500 0.46700 -16.34600 1.000 16.53938 H ? A ? 3 1
   ATOM 59 HE2 . PHE A 3 ? 14.26000 3.97200 -18.31700 1.000 19.20604 H ? A ? 3 1
   ATOM 60 HZ . PHE A 3 ? 13.24600 2.67400 -16.63800 1.000 18.53821 H ? A ? 3 1
   ATOM 61 N . GLY A 4 ? 17.45600 0.98800 -22.75300 1.000 13.58127 N ? A ? 4 1
   ATOM 62 CA . GLY A 4 ? 18.60100 1.43700 -23.49900 1.000 14.62550 C ? A ? 4 1
   ATOM 63 C . GLY A 4 ? 19.50400 2.28500 -22.62900 1.000 12.66221 C ? A ? 4 1
   ATOM 64 O . GLY A 4 ? 19.04700 2.90100 -21.66100 1.000 13.54861 O ? A ? 4 1
   ATOM 65 H . GLY A 4 ? 16.73300 1.43000 -22.90000 1.000 16.29752 H ? A ? 4 1
   ATOM 66 HA2 . GLY A 4 ? 19.10300 0.67200 -23.82000 1.000 17.55060 H ? A ? 4 1
   ATOM 67 HA3 . GLY A 4 ? 18.31100 1.96600 -24.25900 1.000 17.55060 H ? A ? 4 1
   ATOM 68 N . ARG A 5 ? 20.77400 2.33700 -23.01900 1.000 14.29322 N ? A ? 5 1
   ATOM 69 CA . ARG A 5 ? 21.75000 3.11100 -22.26200 1.000 14.55703 C ? A ? 5 1
   ATOM 70 C . ARG A 5 ? 21.27400 4.55100 -22.02000 1.000 14.28147 C ? A ? 5 1
   ATOM 71 O . ARG A 5 ? 21.24400 5.03400 -20.88200 1.000 11.31427 O ? A ? 5 1
   ATOM 72 CB . ARG A 5 ? 23.09700 3.05700 -23.00100 1.000 15.59112 C ? A ? 5 1
   ATOM 73 CG . ARG A 5 ? 24.12500 4.00600 -22.49300 1.000 17.94989 C ? A ? 5 1
   ATOM 74 CD . ARG A 5 ? 25.43600 3.81700 -23.24600 1.000 19.23834 C ? A ? 5 1
   ATOM 75 NE . ARG A 5 ? 25.36200 4.26000 -24.63500 1.000 19.78870 N ? A ? 5 1
   ATOM 76 CZ . ARG A 5 ? 25.47200 5.52700 -25.01700 1.000 21.43854 C ? A ? 5 1
   ATOM 77 NH1 . ARG A 5 ? 25.57200 6.51200 -24.13600 1.000 21.03257 N ? A ? 5 1
   ATOM 78 NH2 . ARG A 5 ? 25.50900 5.81300 -26.31700 1.000 20.61670 N ? A ? 5 1
   ATOM 79 H . ARG A 5 ? 21.09200 1.93800 -23.71100 1.000 17.15186 H ? A ? 5 1
   ATOM 80 HA . ARG A 5 ? 21.87200 2.71700 -21.38400 1.000 17.46843 H ? A ? 5 1
   ATOM 81 HB2 . ARG A 5 ? 23.45900 2.16100 -22.91700 1.000 18.70934 H ? A ? 5 1
   ATOM 82 HB3 . ARG A 5 ? 22.94400 3.26600 -23.93600 1.000 18.70934 H ? A ? 5 1
   ATOM 83 HG2 . ARG A 5 ? 23.82100 4.91800 -22.62400 1.000 21.53987 H ? A ? 5 1
   ATOM 84 HG3 . ARG A 5 ? 24.28300 3.84200 -21.55000 1.000 21.53987 H ? A ? 5 1
   ATOM 85 HD2 . ARG A 5 ? 26.13100 4.33000 -22.80500 1.000 23.08601 H ? A ? 5 1
   ATOM 86 HD3 . ARG A 5 ? 25.66800 2.87500 -23.24500 1.000 23.08601 H ? A ? 5 1
   ATOM 87 HE . ARG A 5 ? 25.23900 3.66500 -25.24300 1.000 23.74644 H ? A ? 5 1
   ATOM 88 HH11 . ARG A 5 ? 25.56600 6.33800 -23.29400 1.000 25.23909 H ? A ? 5 1
   ATOM 89 HH12 . ARG A 5 ? 25.64300 7.32600 -24.40700 1.000 25.23909 H ? A ? 5 1
   ATOM 90 HH21 . ARG A 5 ? 25.46100 5.18100 -26.89800 1.000 24.74004 H ? A ? 5 1
   ATOM 91 HH22 . ARG A 5 ? 25.58000 6.63100 -26.57600 1.000 24.74004 H ? A ? 5 1
   ATOM 92 N . CYS A 6 ? 20.95000 5.28800 -23.08700 1.000 14.43052 N ? A ? 6 1
   ATOM 93 CA . CYS A 6 ? 20.62600 6.69900 -22.87300 1.000 14.62867 C ? A ? 6 1
   ATOM 94 C . CYS A 6 ? 19.29100 6.87000 -22.16100 1.000 14.04875 C ? A ? 6 1
   ATOM 95 O . CYS A 6 ? 19.10800 7.81700 -21.38500 1.000 14.74202 O ? A ? 6 1
   ATOM 96 CB . CYS A 6 ? 20.61100 7.45600 -24.20100 1.000 14.78025 C ? A ? 6 1
   ATOM 97 SG . CYS A 6 ? 22.26000 7.76800 -24.88300 1.000 14.90979 S ? A ? 6 1
   ATOM 98 H . CYS A 6 ? 20.91300 5.01000 -23.90000 1.000 17.31662 H ? A ? 6 1
   ATOM 99 HA . CYS A 6 ? 21.32000 7.08700 -22.31700 1.000 17.55441 H ? A ? 6 1
   ATOM 100 HB2 . CYS A 6 ? 20.11500 6.93400 -24.85100 1.000 17.73630 H ? A ? 6 1
   ATOM 101 HB3 . CYS A 6 ? 20.17900 8.31400 -24.06500 1.000 17.73630 H ? A ? 6 1
   ATOM 102 N . GLU A 7 ? 18.33900 5.98300 -22.43900 1.000 14.83930 N ? A ? 7 1
   ATOM 103 CA . GLU A 7 ? 17.04800 6.02500 -21.77500 1.000 14.68382 C ? A ? 7 1
   ATOM 104 C . GLU A 7 ? 17.21400 5.86400 -20.27000 1.000 13.19076 C ? A ? 7 1
   ATOM 105 O . GLU A 7 ? 16.60500 6.58200 -19.46500 1.000 14.28474 O ? A ? 7 1
   ATOM 106 CB . GLU A 7 ? 16.17400 4.92100 -22.37600 1.000 17.20555 C ? A ? 7 1
   ATOM 107 CG . GLU A 7 ? 14.84600 4.69000 -21.67500 1.000 21.15224 C ? A ? 7 1
   ATOM 108 CD . GLU A 7 ? 14.05800 3.45700 -22.23500 1.000 24.45981 C ? A ? 7 1
   ATOM 109 OE1 . GLU A 7 ? 14.66500 2.44200 -22.70300 1.000 24.85126 O ? A ? 7 1
   ATOM 110 OE2 . GLU A 7 ? 12.81100 3.50600 -22.19400 1.000 26.79696 O ? A ? 7 1
   ATOM 111 H . GLU A 7 ? 18.41800 5.34500 -23.01100 1.000 17.80716 H ? A ? 7 1
   ATOM 112 HA . GLU A 7 ? 16.61000 6.87800 -21.92100 1.000 17.62058 H ? A ? 7 1
   ATOM 113 HB2 . GLU A 7 ? 15.97900 5.15300 -23.29700 1.000 20.64666 H ? A ? 7 1
   ATOM 114 HB3 . GLU A 7 ? 16.66900 4.08700 -22.34200 1.000 20.64666 H ? A ? 7 1
   ATOM 115 HG2 . GLU A 7 ? 15.01100 4.53400 -20.73200 1.000 25.38269 H ? A ? 7 1
   ATOM 116 HG3 . GLU A 7 ? 14.28900 5.47600 -21.78900 1.000 25.38269 H ? A ? 7 1
   ATOM 117 N . LEU A 8 ? 18.04500 4.90100 -19.86800 1.000 11.67856 N ? A ? 8 1
   ATOM 118 CA . LEU A 8 ? 18.26800 4.72700 -18.44200 1.000 11.19020 C ? A ? 8 1
   ATOM 119 C . LEU A 8 ? 19.01600 5.91500 -17.87000 1.000 12.01340 C ? A ? 8 1
   ATOM 120 O . LEU A 8 ? 18.73000 6.35300 -16.76500 1.000 11.90222 O ? A ? 8 1
   ATOM 121 CB . LEU A 8 ? 19.04100 3.42800 -18.17200 1.000 9.68710 C ? A ? 8 1
   ATOM 122 CG . LEU A 8 ? 19.31000 3.10000 -16.69700 1.000 10.94699 C ? A ? 8 1
   ATOM 123 CD1 . LEU A 8 ? 18.02400 2.91300 -15.91300 1.000 12.32148 C ? A ? 8 1
   ATOM 124 CD2 . LEU A 8 ? 20.20200 1.86300 -16.55600 1.000 13.42430 C ? A ? 8 1
   ATOM 125 H . LEU A 8 ? 18.47300 4.36000 -20.38200 1.000 14.01428 H ? A ? 8 1
   ATOM 126 HA . LEU A 8 ? 17.40800 4.65600 -17.99900 1.000 13.42824 H ? A ? 8 1
   ATOM 127 HB2 . LEU A 8 ? 18.53100 2.69000 -18.54100 1.000 11.62452 H ? A ? 8 1
   ATOM 128 HB3 . LEU A 8 ? 19.90200 3.49100 -18.61400 1.000 11.62452 H ? A ? 8 1
   ATOM 129 HG . LEU A 8 ? 19.77800 3.85800 -16.31400 1.000 13.13638 H ? A ? 8 1
   ATOM 130 HD11 . LEU A 8 ? 18.22700 2.46700 -15.07600 1.000 14.78578 H ? A ? 8 1
   ATOM 131 HD12 . LEU A 8 ? 17.63100 3.78200 -15.73900 1.000 14.78578 H ? A ? 8 1
   ATOM 132 HD13 . LEU A 8 ? 17.41200 2.37200 -16.43600 1.000 14.78578 H ? A ? 8 1
   ATOM 133 HD21 . LEU A 8 ? 20.26300 1.62300 -15.61800 1.000 16.10916 H ? A ? 8 1
   ATOM 134 HD22 . LEU A 8 ? 19.81000 1.13300 -17.06000 1.000 16.10916 H ? A ? 8 1
   ATOM 135 HD23 . LEU A 8 ? 21.08400 2.06900 -16.90300 1.000 16.10916 H ? A ? 8 1
   ATOM 136 N . ALA A 9 ? 20.00600 6.44200 -18.59500 1.000 10.98487 N ? A ? 9 1
   ATOM 137 CA . ALA A 9 ? 20.67600 7.64800 -18.11000 1.000 11.16267 C ? A ? 9 1
   ATOM 138 C . ALA A 9 ? 19.67800 8.77000 -17.83200 1.000 11.56083 C ? A ? 9 1
   ATOM 139 O . ALA A 9 ? 19.72500 9.41000 -16.78600 1.000 10.57221 O ? A ? 9 1
   ATOM 140 CB . ALA A 9 ? 21.72900 8.09700 -19.10900 1.000 11.05193 C ? A ? 9 1
   ATOM 141 H . ALA A 9 ? 20.29700 6.13300 -19.34300 1.000 13.18184 H ? A ? 9 1
   ATOM 142 HA . ALA A 9 ? 21.12600 7.44100 -17.27600 1.000 13.39520 H ? A ? 9 1
   ATOM 143 HB1 . ALA A 9 ? 22.16800 8.89200 -18.76900 1.000 13.26231 H ? A ? 9 1
   ATOM 144 HB2 . ALA A 9 ? 22.37700 7.38500 -19.22500 1.000 13.26231 H ? A ? 9 1
   ATOM 145 HB3 . ALA A 9 ? 21.29700 8.29300 -19.95500 1.000 13.26231 H ? A ? 9 1
   ATOM 146 N . ALA A 10 ? 18.72300 8.97200 -18.73200 1.000 12.24046 N ? A ? 10 1
   ATOM 147 CA . ALA A 10 ? 17.72200 10.00500 -18.51200 1.000 12.94186 C ? A ? 10 1
   ATOM 148 C . ALA A 10 ? 16.87600 9.72600 -17.28000 1.000 14.34374 C ? A ? 10 1
   ATOM 149 O . ALA A 10 ? 16.63500 10.63000 -16.46300 1.000 14.74148 O ? A ? 10 1
   ATOM 150 CB . ALA A 10 ? 16.85900 10.11200 -19.76300 1.000 15.09000 C ? A ? 10 1
   ATOM 151 H . ALA A 10 ? 18.63400 8.53200 -19.46600 1.000 14.68855 H ? A ? 10 1
   ATOM 152 HA . ALA A 10 ? 18.16300 10.85500 -18.35500 1.000 15.53023 H ? A ? 10 1
   ATOM 153 HB1 . ALA A 10 ? 16.21500 10.82700 -19.64300 1.000 18.10800 H ? A ? 10 1
   ATOM 154 HB2 . ALA A 10 ? 17.42800 10.30400 -20.52500 1.000 18.10800 H ? A ? 10 1
   ATOM 155 HB3 . ALA A 10 ? 16.39600 9.27000 -19.90000 1.000 18.10800 H ? A ? 10 1
   ATOM 156 N . ALA A 11 ? 16.39600 8.47800 -17.14400 1.000 14.48932 N ? A ? 11 1
   ATOM 157 CA . ALA A 11 ? 15.53100 8.14400 -16.02100 1.000 12.95421 C ? A ? 11 1
   ATOM 158 C . ALA A 11 ? 16.27600 8.29400 -14.71100 1.000 13.44869 C ? A ? 11 1
   ATOM 159 O . ALA A 11 ? 15.74100 8.80900 -13.73100 1.000 14.31443 O ? A ? 11 1
   ATOM 160 CB . ALA A 11 ? 14.99800 6.71400 -16.18800 1.000 13.44133 C ? A ? 11 1
   ATOM 161 H . ALA A 11 ? 16.55700 7.82600 -17.68100 1.000 17.38718 H ? A ? 11 1
   ATOM 162 HA . ALA A 11 ? 14.77000 8.74500 -16.00500 1.000 15.54505 H ? A ? 11 1
   ATOM 163 HB1 . ALA A 11 ? 14.43000 6.49800 -15.43200 1.000 16.12960 H ? A ? 11 1
   ATOM 164 HB2 . ALA A 11 ? 14.48700 6.66200 -17.01100 1.000 16.12960 H ? A ? 11 1
   ATOM 165 HB3 . ALA A 11 ? 15.74800 6.10000 -16.22500 1.000 16.12960 H ? A ? 11 1
   ATOM 166 N . MET A 12 ? 17.51800 7.84000 -14.68800 1.000 11.88057 N ? A ? 12 1
   ATOM 167 CA . MET A 12 ? 18.35400 7.92800 -13.50400 1.000 11.50645 C ? A ? 12 1
   ATOM 168 C . MET A 12 ? 18.60100 9.39200 -13.13500 1.000 11.50586 C ? A ? 12 1
   ATOM 169 O . MET A 12 ? 18.54100 9.76500 -11.94400 1.000 12.27342 O ? A ? 12 1
   ATOM 170 CB . MET A 12 ? 19.62500 7.19300 -13.91800 1.000 11.25569 C ? A ? 12 1
   ATOM 171 CG . MET A 12 ? 19.56100 5.72200 -13.54500 1.000 8.99994 C ? A ? 12 1
   ATOM 172 SD . MET A 12 ? 21.17400 4.93700 -13.80500 1.000 9.21923 S ? A ? 12 1
   ATOM 173 CE . MET A 12 ? 20.94300 3.29800 -13.02800 1.000 11.00061 C ? A ? 12 1
   ATOM 174 H . MET A 12 ? 17.91000 7.46900 -15.35700 1.000 14.25669 H ? A ? 12 1
   ATOM 175 HA . MET A 12 ? 17.97000 7.52100 -12.71200 1.000 13.80775 H ? A ? 12 1
   ATOM 176 HB2 . MET A 12 ? 19.73700 7.26100 -14.87900 1.000 13.50683 H ? A ? 12 1
   ATOM 177 HB3 . MET A 12 ? 20.38600 7.59000 -13.46600 1.000 13.50683 H ? A ? 12 1
   ATOM 178 HG2 . MET A 12 ? 19.32000 5.63400 -12.61000 1.000 10.79992 H ? A ? 12 1
   ATOM 179 HG3 . MET A 12 ? 18.90500 5.27400 -14.10100 1.000 10.79992 H ? A ? 12 1
   ATOM 180 HE1 . MET A 12 ? 21.77000 2.79600 -13.09900 1.000 13.20073 H ? A ? 12 1
   ATOM 181 HE2 . MET A 12 ? 20.70900 3.42100 -12.09500 1.000 13.20073 H ? A ? 12 1
   ATOM 182 HE3 . MET A 12 ? 20.23100 2.82800 -13.48900 1.000 13.20073 H ? A ? 12 1
   ATOM 183 N . LYS A 13 ? 18.79000 10.24800 -14.13000 1.000 11.89393 N ? A ? 13 1
   ATOM 184 CA . LYS A 13 ? 18.90700 11.67400 -13.87500 1.000 12.57792 C ? A ? 13 1
   ATOM 185 C . LYS A 13 ? 17.62000 12.27100 -13.31400 1.000 14.50024 C ? A ? 13 1
   ATOM 186 O . LYS A 13 ? 17.66900 13.07600 -12.38300 1.000 15.94420 O ? A ? 13 1
   ATOM 187 CB . LYS A 13 ? 19.33000 12.39800 -15.15600 1.000 14.35272 C ? A ? 13 1
   ATOM 188 CG . LYS A 13 ? 19.88400 13.83700 -14.85500 1.000 18.28468 C ? A ? 13 1
   ATOM 189 CD . LYS A 13 ? 20.21300 14.60400 -16.12900 1.000 21.60180 C ? A ? 13 1
   ATOM 190 CE . LYS A 13 ? 20.56600 16.06700 -15.81100 1.000 23.03918 C ? A ? 13 1
   ATOM 191 NZ . LYS A 13 ? 20.82500 16.87300 -17.05300 1.000 26.57949 N ? A ? 13 1
   ATOM 192 H . LYS A 13 ? 18.85500 10.03000 -14.96000 1.000 14.27272 H ? A ? 13 1
   ATOM 193 HA . LYS A 13 ? 19.59600 11.80600 -13.20500 1.000 15.09350 H ? A ? 13 1
   ATOM 194 HB2 . LYS A 13 ? 20.02800 11.88800 -15.59600 1.000 17.22327 H ? A ? 13 1
   ATOM 195 HB3 . LYS A 13 ? 18.56200 12.48400 -15.74300 1.000 17.22327 H ? A ? 13 1
   ATOM 196 HG2 . LYS A 13 ? 19.21600 14.33900 -14.36300 1.000 21.94161 H ? A ? 13 1
   ATOM 197 HG3 . LYS A 13 ? 20.69600 13.76200 -14.32900 1.000 21.94161 H ? A ? 13 1
   ATOM 198 HD2 . LYS A 13 ? 20.97400 14.19200 -16.56800 1.000 25.92216 H ? A ? 13 1
   ATOM 199 HD3 . LYS A 13 ? 19.44500 14.59500 -16.72000 1.000 25.92216 H ? A ? 13 1
   ATOM 200 HE2 . LYS A 13 ? 19.82800 16.47700 -15.33400 1.000 27.64702 H ? A ? 13 1
   ATOM 201 HE3 . LYS A 13 ? 21.36700 16.09000 -15.26400 1.000 27.64702 H ? A ? 13 1
   ATOM 202 HZ1 . LYS A 13 ? 20.93300 17.73100 -16.84200 1.000 31.89539 H ? A ? 13 1
   ATOM 203 HZ2 . LYS A 13 ? 21.56100 16.58000 -17.45800 1.000 31.89539 H ? A ? 13 1
   ATOM 204 HZ3 . LYS A 13 ? 20.13700 16.79800 -17.61300 1.000 31.89539 H ? A ? 13 1
   ATOM 205 N . ARG A 14 ? 16.48200 11.89400 -13.86300 1.000 15.73655 N ? A ? 14 1
   ATOM 206 CA . ARG A 14 ? 15.16600 12.39200 -13.37900 1.000 17.65751 C ? A ? 14 1
   ATOM 207 C . ARG A 14 ? 14.96100 11.94600 -11.93200 1.000 16.35951 C ? A ? 14 1
   ATOM 208 O . ARG A 14 ? 14.33700 12.66800 -11.17800 1.000 20.11405 O ? A ? 14 1
   ATOM 209 CB . ARG A 14 ? 14.06700 11.87700 -14.28900 1.000 22.19156 C ? A ? 14 1
   ATOM 210 CG . ARG A 14 ? 14.05700 12.52300 -15.66400 1.000 29.90430 C ? A ? 14 1
   ATOM 211 CD . ARG A 14 ? 12.64700 12.86000 -16.08100 1.000 36.97780 C ? A ? 14 1
   ATOM 212 NE . ARG A 14 ? 12.08800 13.89000 -15.21600 1.000 42.17688 N ? A ? 14 1
   ATOM 213 CZ . ARG A 14 ? 10.79400 14.15000 -15.07900 1.000 45.05633 C ? A ? 14 1
   ATOM 214 NH1 . ARG A 14 ? 9.89100 13.46600 -15.75800 1.000 46.76312 N ? A ? 14 1
   ATOM 215 NH2 . ARG A 14 ? 10.40000 15.10900 -14.26500 1.000 45.58427 N ? A ? 14 1
   ATOM 216 H . ARG A 14 ? 16.42300 11.22000 -14.64800 1.000 18.88386 H ? A ? 14 1
   ATOM 217 HA . ARG A 14 ? 15.17300 13.48000 -13.41500 1.000 21.18901 H ? A ? 14 1
   ATOM 218 HB2 . ARG A 14 ? 14.19200 10.80100 -14.40700 1.000 26.62987 H ? A ? 14 1
   ATOM 219 HB3 . ARG A 14 ? 13.10600 12.05200 -13.80700 1.000 26.62987 H ? A ? 14 1
   ATOM 220 HG2 . ARG A 14 ? 14.65600 13.43100 -15.64500 1.000 35.88516 H ? A ? 14 1
   ATOM 221 HG3 . ARG A 14 ? 14.49200 11.83900 -16.39100 1.000 35.88516 H ? A ? 14 1
   ATOM 222 HD2 . ARG A 14 ? 12.64200 13.20800 -17.11300 1.000 44.37336 H ? A ? 14 1
   ATOM 223 HD3 . ARG A 14 ? 12.03500 11.96200 -16.02000 1.000 44.37336 H ? A ? 14 1
   ATOM 224 HE . ARG A 14 ? 12.73800 14.44600 -14.66800 1.000 50.61225 H ? A ? 14 1
   ATOM 225 HH11 . ARG A 14 ? 10.16700 12.72500 -16.39500 1.000 56.11574 H ? A ? 14 1
   ATOM 226 HH12 . ARG A 14 ? 8.90700 13.68600 -15.63900 1.000 56.11574 H ? A ? 14 1
   ATOM 227 HH21 . ARG A 14 ? 11.08800 15.64000 -13.73900 1.000 54.70113 H ? A ? 14 1
   ATOM 228 HH22 . ARG A 14 ? 9.40900 15.30900 -14.16200 1.000 54.70113 H ? A ? 14 1
   ATOM 229 N . HIS A 15 ? 15.49400 10.78400 -11.56300 1.000 13.57021 N ? A ? 15 1
   ATOM 230 CA . HIS A 15 ? 15.37600 10.26100 -10.19200 1.000 14.13502 C ? A ? 15 1
   ATOM 231 C . HIS A 15 ? 16.50000 10.74400 -9.29600 1.000 14.51991 C ? A ? 15 1
   ATOM 232 O . HIS A 15 ? 16.60200 10.16700 -8.27600 1.000 14.40104 O ? A ? 15 1
   ATOM 233 CB . HIS A 15 ? 15.28900 8.73500 -10.28500 1.000 15.23405 C ? A ? 15 1
   ATOM 234 CG . HIS A 15 ? 13.95800 8.25500 -10.73800 1.000 19.72907 C ? A ? 15 1
   ATOM 235 ND1 . HIS A 15 ? 12.87200 8.26500 -9.91500 1.000 22.80694 N ? A ? 15 1
   ATOM 236 CD2 . HIS A 15 ? 13.52700 7.75800 -11.91100 1.000 22.17164 C ? A ? 15 1
   ATOM 237 CE1 . HIS A 15 ? 11.83200 7.78200 -10.54700 1.000 22.38085 C ? A ? 15 1
   ATOM 238 NE2 . HIS A 15 ? 12.20200 7.47500 -11.76600 1.000 23.06425 N ? A ? 15 1
   ATOM 239 H . HIS A 15 ? 16.03100 10.16300 -12.19600 1.000 16.28425 H ? A ? 15 1
   ATOM 240 HA . HIS A 15 ? 14.43800 10.62200 -9.77500 1.000 16.96203 H ? A ? 15 1
   ATOM 241 HB2 . HIS A 15 ? 16.05200 8.37500 -10.97400 1.000 18.28085 H ? A ? 15 1
   ATOM 242 HB3 . HIS A 15 ? 15.49200 8.30800 -9.30600 1.000 18.28085 H ? A ? 15 1
   ATOM 243 HD1 . HIS A 15 ? 12.85300 8.64700 -8.98000 1.000 27.36833 H ? A ? 15 1
   ATOM 244 HD2 . HIS A 15 ? 14.11900 7.55600 -12.79000 1.000 26.60597 H ? A ? 15 1
   ATOM 245 HE1 . HIS A 15 ? 10.83000 7.71000 -10.14800 1.000 26.85702 H ? A ? 15 1
   ATOM 246 N . GLY A 16 ? 17.31800 11.74100 -9.68500 1.000 14.47453 N ? A ? 16 1
   ATOM 247 CA . GLY A 16 ? 18.25800 12.31600 -8.75200 1.000 14.74730 C ? A ? 16 1
   ATOM 248 C . GLY A 16 ? 19.53500 11.56100 -8.48000 1.000 13.56337 C ? A ? 16 1
   ATOM 249 O . GLY A 16 ? 20.22300 11.87100 -7.49900 1.000 14.67161 O ? A ? 16 1
   ATOM 250 H . GLY A 16 ? 17.33300 12.07900 -10.47500 1.000 17.36944 H ? A ? 16 1
   ATOM 251 HA2 . GLY A 16 ? 18.51400 13.19000 -9.08700 1.000 17.69676 H ? A ? 16 1
   ATOM 252 HA3 . GLY A 16 ? 17.80700 12.42400 -7.90100 1.000 17.69676 H ? A ? 16 1
   ATOM 253 N . LEU A 17 ? 19.91800 10.62000 -9.34600 1.000 11.91338 N ? A ? 17 1
   ATOM 254 CA . LEU A 17 ? 21.18600 9.92200 -9.16500 1.000 11.84612 C ? A ? 17 1
   ATOM 255 C . LEU A 17 ? 22.40100 10.67900 -9.69000 1.000 13.64796 C ? A ? 17 1
   ATOM 256 O . LEU A 17 ? 23.51800 10.36100 -9.25100 1.000 12.84350 O ? A ? 17 1
   ATOM 257 CB . LEU A 17 ? 21.13700 8.54200 -9.82000 1.000 11.74145 C ? A ? 17 1
   ATOM 258 CG . LEU A 17 ? 20.44100 7.46700 -8.97700 1.000 12.75955 C ? A ? 17 1
   ATOM 259 CD1 . LEU A 17 ? 20.55600 6.19100 -9.77100 1.000 12.04732 C ? A ? 17 1
   ATOM 260 CD2 . LEU A 17 ? 21.04600 7.25000 -7.60400 1.000 13.01510 C ? A ? 17 1
   ATOM 261 H . LEU A 17 ? 19.46700 10.37300 -10.03500 1.000 14.29605 H ? A ? 17 1
   ATOM 262 HA . LEU A 17 ? 21.31200 9.80800 -8.21000 1.000 14.21534 H ? A ? 17 1
   ATOM 263 HB2 . LEU A 17 ? 20.65700 8.61500 -10.66000 1.000 14.08974 H ? A ? 17 1
   ATOM 264 HB3 . LEU A 17 ? 22.04600 8.24400 -9.98300 1.000 14.08974 H ? A ? 17 1
   ATOM 265 HG . LEU A 17 ? 19.52700 7.74200 -8.80500 1.000 15.31146 H ? A ? 17 1
   ATOM 266 HD11 . LEU A 17 ? 19.90500 5.55300 -9.44100 1.000 14.45679 H ? A ? 17 1
   ATOM 267 HD12 . LEU A 17 ? 20.38500 6.38500 -10.70600 1.000 14.45679 H ? A ? 17 1
   ATOM 268 HD13 . LEU A 17 ? 21.45200 5.83400 -9.66600 1.000 14.45679 H ? A ? 17 1
   ATOM 269 HD21 . LEU A 17 ? 20.76200 6.38700 -7.26700 1.000 15.61812 H ? A ? 17 1
   ATOM 270 HD22 . LEU A 17 ? 22.01300 7.27500 -7.67800 1.000 15.61812 H ? A ? 17 1
   ATOM 271 HD23 . LEU A 17 ? 20.74100 7.95400 -7.01000 1.000 15.61812 H ? A ? 17 1
   ATOM 272 N . ASP A 18 ? 22.24500 11.64700 -10.61600 1.000 13.31567 N ? A ? 18 1
   ATOM 273 CA . ASP A 18 ? 23.43800 12.34500 -11.09900 1.000 13.78179 C ? A ? 18 1
   ATOM 274 C . ASP A 18 ? 24.09400 13.09700 -9.94600 1.000 13.98388 C ? A ? 18 1
   ATOM 275 O . ASP A 18 ? 23.48200 14.00200 -9.34900 1.000 13.49785 O ? A ? 18 1
   ATOM 276 CB . ASP A 18 ? 23.11600 13.31500 -12.24100 1.000 15.88595 C ? A ? 18 1
   ATOM 277 CG . ASP A 18 ? 24.36300 13.83900 -12.96400 1.000 18.51797 C ? A ? 18 1
   ATOM 278 OD1 . ASP A 18 ? 25.46800 13.25900 -12.84300 1.000 17.76299 O ? A ? 18 1
   ATOM 279 OD2 . ASP A 18 ? 24.22200 14.86000 -13.67200 1.000 21.09621 O ? A ? 18 1
   ATOM 280 H . ASP A 18 ? 21.49700 11.90000 -10.95800 1.000 15.97881 H ? A ? 18 1
   ATOM 281 HA . ASP A 18 ? 24.05100 11.68400 -11.45500 1.000 16.53815 H ? A ? 18 1
   ATOM 282 HB2 . ASP A 18 ? 22.56300 12.85800 -12.89400 1.000 19.06314 H ? A ? 18 1
   ATOM 283 HB3 . ASP A 18 ? 22.63900 14.07900 -11.87900 1.000 19.06314 H ? A ? 18 1
   ATOM 284 N . ASN A 19 ? 25.33100 12.70500 -9.64000 1.000 12.23819 N ? A ? 19 1
   ATOM 285 CA . ASN A 19 ? 26.14200 13.29200 -8.54500 1.000 13.68698 C ? A ? 19 1
   ATOM 286 C . ASN A 19 ? 25.59000 12.95500 -7.16500 1.000 12.68488 C ? A ? 19 1
   ATOM 287 O . ASN A 19 ? 26.01500 13.57300 -6.20600 1.000 13.38009 O ? A ? 19 1
   ATOM 288 CB . ASN A 19 ? 26.34400 14.78500 -8.77600 1.000 17.82036 C ? A ? 19 1
   ATOM 289 CG . ASN A 19 ? 27.80800 14.95400 -9.08500 1.000 26.97518 C ? A ? 19 1
   ATOM 290 OD1 . ASN A 19 ? 28.62700 14.98700 -8.16900 1.000 29.78547 O ? A ? 19 1
   ATOM 291 ND2 . ASN A 19 ? 28.14600 14.83700 -10.35800 1.000 27.85810 N ? A ? 19 1
   ATOM 292 H . ASN A 19 ? 25.82200 11.94900 -10.15200 1.000 14.68582 H ? A ? 19 1
   ATOM 293 HA . ASN A 19 ? 27.13000 12.83800 -8.61000 1.000 16.42438 H ? A ? 19 1
   ATOM 294 HB2 . ASN A 19 ? 25.74200 15.12200 -9.61900 1.000 21.38444 H ? A ? 19 1
   ATOM 295 HB3 . ASN A 19 ? 26.07300 15.34900 -7.88600 1.000 21.38444 H ? A ? 19 1
   ATOM 296 HD21 . ASN A 19 ? 27.70800 14.12400 -10.93500 1.000 33.42972 H ? A ? 19 1
   ATOM 297 HD22 . ASN A 19 ? 28.84400 15.45700 -10.75900 1.000 33.42972 H ? A ? 19 1
   ATOM 298 N . TYR A 20 ? 24.68400 11.97900 -7.07000 1.000 11.88925 N ? A ? 20 1
   ATOM 299 CA . TYR A 20 ? 24.25000 11.52500 -5.76000 1.000 10.47243 C ? A ? 20 1
   ATOM 300 C . TYR A 20 ? 25.42400 10.92000 -4.99000 1.000 11.15767 C ? A ? 20 1
   ATOM 301 O . TYR A 20 ? 26.11600 10.00600 -5.47800 1.000 11.01306 O ? A ? 20 1
   ATOM 302 CB . TYR A 20 ? 23.12100 10.49400 -5.85500 1.000 11.76358 C ? A ? 20 1
   ATOM 303 CG . TYR A 20 ? 22.48000 10.26900 -4.50100 1.000 12.31312 C ? A ? 20 1
   ATOM 304 CD1 . TYR A 20 ? 21.47600 11.11300 -4.04900 1.000 13.55785 C ? A ? 20 1
   ATOM 305 CD2 . TYR A 20 ? 22.94100 9.27400 -3.63900 1.000 13.57621 C ? A ? 20 1
   ATOM 306 CE1 . TYR A 20 ? 20.92000 10.93500 -2.78200 1.000 14.47002 C ? A ? 20 1
   ATOM 307 CE2 . TYR A 20 ? 22.41600 9.10500 -2.39300 1.000 13.91407 C ? A ? 20 1
   ATOM 308 CZ . TYR A 20 ? 21.39500 9.94500 -1.97100 1.000 14.84544 C ? A ? 20 1
   ATOM 309 OH . TYR A 20 ? 20.86400 9.78200 -0.73500 1.000 16.73601 O ? A ? 20 1
   ATOM 310 H . TYR A 20 ? 24.32800 11.56200 -7.73200 1.000 14.26710 H ? A ? 20 1
   ATOM 311 HA . TYR A 20 ? 23.90600 12.29400 -5.28000 1.000 12.56692 H ? A ? 20 1
   ATOM 312 HB2 . TYR A 20 ? 22.44100 10.81400 -6.46800 1.000 14.11630 H ? A ? 20 1
   ATOM 313 HB3 . TYR A 20 ? 23.48000 9.64900 -6.17000 1.000 14.11630 H ? A ? 20 1
   ATOM 314 HD1 . TYR A 20 ? 21.17200 11.80200 -4.59400 1.000 16.26942 H ? A ? 20 1
   ATOM 315 HD2 . TYR A 20 ? 23.62500 8.71100 -3.92200 1.000 16.29146 H ? A ? 20 1
   ATOM 316 HE1 . TYR A 20 ? 20.23000 11.48800 -2.49100 1.000 17.36402 H ? A ? 20 1
   ATOM 317 HE2 . TYR A 20 ? 22.73700 8.43600 -1.83200 1.000 16.69688 H ? A ? 20 1
   ATOM 318 HH . TYR A 20 ? 20.23200 10.32200 -0.62000 1.000 20.08321 H ? A ? 20 1
   ATOM 319 N A ARG A 21 ? 25.67600 11.41200 -3.77900 0.509 10.86236 N ? A ? 21 1
   ATOM 320 CA A ARG A 21 ? 26.85200 10.95600 -2.97700 0.509 12.20456 C ? A ? 21 1
   ATOM 321 C A ARG A 21 ? 28.13400 11.15400 -3.80200 0.509 11.30964 C ? A ? 21 1
   ATOM 322 O A ARG A 21 ? 29.15800 10.55100 -3.46700 0.509 11.16626 O ? A ? 21 1
   ATOM 323 CB A ARG A 21 ? 26.65200 9.51700 -2.47200 0.509 15.20502 C ? A ? 21 1
   ATOM 324 CG A ARG A 21 ? 25.94600 9.40300 -1.12800 0.509 18.89476 C ? A ? 21 1
   ATOM 325 CD A ARG A 21 ? 26.56600 10.29200 -0.06800 0.509 21.82845 C ? A ? 21 1
   ATOM 326 NE A ARG A 21 ? 26.16600 10.02100 1.30300 0.509 25.78220 N ? A ? 21 1
   ATOM 327 CZ A ARG A 21 ? 24.97200 10.29200 1.82100 0.509 25.52702 C ? A ? 21 1
   ATOM 328 NH1 A ARG A 21 ? 23.99900 10.79900 1.07900 0.509 22.87021 N ? A ? 21 1
   ATOM 329 NH2 A ARG A 21 ? 24.74500 10.03000 3.09300 0.509 27.66240 N ? A ? 21 1
   ATOM 330 H A ARG A 21 ? 24.88000 11.61100 -3.14500 0.509 13.03484 H ? A ? 21 1
   ATOM 331 HA A ARG A 21 ? 26.92500 11.61800 -2.11800 0.509 14.64548 H ? A ? 21 1
   ATOM 332 HB2 A ARG A 21 ? 26.07100 8.96900 -3.21200 0.509 18.24603 H ? A ? 21 1
   ATOM 333 HB3 A ARG A 21 ? 27.62500 9.03600 -2.39400 0.509 18.24603 H ? A ? 21 1
   ATOM 334 HG2 A ARG A 21 ? 24.89900 9.67300 -1.25400 0.509 22.67371 H ? A ? 21 1
   ATOM 335 HG3 A ARG A 21 ? 25.98400 8.36900 -0.78800 0.509 22.67371 H ? A ? 21 1
   ATOM 336 HD2 A ARG A 21 ? 27.64900 10.21000 -0.13900 0.509 26.19414 H ? A ? 21 1
   ATOM 337 HD3 A ARG A 21 ? 26.30400 11.32500 -0.28800 0.509 26.19414 H ? A ? 21 1
   ATOM 338 HE A ARG A 21 ? 26.86800 9.63800 1.92900 0.509 30.93864 H ? A ? 21 1
   ATOM 339 HH11 A ARG A 21 ? 24.15300 11.02400 0.10200 0.509 27.44425 H ? A ? 21 1
   ATOM 340 HH12 A ARG A 21 ? 23.09600 10.98600 1.50400 0.509 27.44425 H ? A ? 21 1
   ATOM 341 HH21 A ARG A 21 ? 25.47900 9.62100 3.66300 0.509 33.19488 H ? A ? 21 1
   ATOM 342 HH22 A ARG A 21 ? 23.82700 10.20900 3.49000 0.509 33.19488 H ? A ? 21 1
   ATOM 343 N B ARG A 21 ? 25.67900 11.41700 -3.78000 0.491 10.86414 N ? A ? 21 1
   ATOM 344 CA B ARG A 21 ? 26.85300 10.96100 -2.97500 0.491 12.17757 C ? A ? 21 1
   ATOM 345 C B ARG A 21 ? 28.13700 11.16100 -3.79500 0.491 11.31322 C ? A ? 21 1
   ATOM 346 O B ARG A 21 ? 29.15700 10.54700 -3.46800 0.491 11.14494 O ? A ? 21 1
   ATOM 347 CB B ARG A 21 ? 26.64900 9.52400 -2.47900 0.491 15.13070 C ? A ? 21 1
   ATOM 348 CG B ARG A 21 ? 25.72600 9.44100 -1.27700 0.491 18.62272 C ? A ? 21 1
   ATOM 349 CD B ARG A 21 ? 26.45300 9.68000 0.02400 0.491 21.02273 C ? A ? 21 1
   ATOM 350 NE B ARG A 21 ? 25.50800 10.06700 1.05800 0.491 24.14308 N ? A ? 21 1
   ATOM 351 CZ B ARG A 21 ? 25.75700 10.06500 2.36200 0.491 23.89749 C ? A ? 21 1
   ATOM 352 NH1 B ARG A 21 ? 26.93900 9.70300 2.82700 0.491 23.09698 N ? A ? 21 1
   ATOM 353 NH2 B ARG A 21 ? 24.81000 10.42900 3.20500 0.491 25.94632 N ? A ? 21 1
   ATOM 354 H B ARG A 21 ? 24.88500 11.63100 -3.14900 0.491 13.03697 H ? A ? 21 1
   ATOM 355 HA B ARG A 21 ? 26.91500 11.60600 -2.10000 0.491 14.61309 H ? A ? 21 1
   ATOM 356 HB2 B ARG A 21 ? 26.23100 8.92500 -3.28600 0.491 18.15684 H ? A ? 21 1
   ATOM 357 HB3 B ARG A 21 ? 27.61600 9.10200 -2.21000 0.491 18.15684 H ? A ? 21 1
   ATOM 358 HG2 B ARG A 21 ? 24.93600 10.18300 -1.38200 0.491 22.34726 H ? A ? 21 1
   ATOM 359 HG3 B ARG A 21 ? 25.25900 8.46000 -1.24100 0.491 22.34726 H ? A ? 21 1
   ATOM 360 HD2 B ARG A 21 ? 26.96800 8.76800 0.32100 0.491 25.22728 H ? A ? 21 1
   ATOM 361 HD3 B ARG A 21 ? 27.19500 10.46600 -0.10900 0.491 25.22728 H ? A ? 21 1
   ATOM 362 HE B ARG A 21 ? 24.57800 10.34800 0.76200 0.491 28.97169 H ? A ? 21 1
   ATOM 363 HH11 B ARG A 21 ? 27.68000 9.41800 2.19400 0.491 27.71638 H ? A ? 21 1
   ATOM 364 HH12 B ARG A 21 ? 27.10500 9.71200 3.82900 0.491 27.71638 H ? A ? 21 1
   ATOM 365 HH21 B ARG A 21 ? 23.89900 10.70700 2.85200 0.491 31.13558 H ? A ? 21 1
   ATOM 366 HH22 B ARG A 21 ? 24.99700 10.43200 4.20400 0.491 31.13558 H ? A ? 21 1
   ATOM 367 N . GLY A 22 ? 28.08600 12.20500 -4.69300 1.000 11.12870 N ? A ? 22 1
   ATOM 368 CA . GLY A 22 ? 29.24800 12.49900 -5.48100 1.000 10.88384 C ? A ? 22 1
   ATOM 369 C . GLY A 22 ? 29.48600 11.61600 -6.68800 1.000 11.13643 C ? A ? 22 1
   ATOM 370 O . GLY A 22 ? 30.53300 11.76000 -7.32500 1.000 8.68066 O ? A ? 22 1
   ATOM 371 HA2 . GLY A 22 ? 29.17500 13.41200 -5.80100 1.000 13.06060 H ? A ? 22 1
   ATOM 372 HA3 . GLY A 22 ? 30.02900 12.42500 -4.91100 1.000 13.06060 H ? A ? 22 1
   ATOM 373 H A GLY A 22 ? 27.40500 12.70100 -4.86100 0.509 13.35444 H ? A ? 22 1
   ATOM 374 H B GLY A 22 ? 27.40400 12.69800 -4.86700 0.491 13.35444 H ? A ? 22 1
   ATOM 375 N . TYR A 23 ? 28.56900 10.72100 -7.03900 1.000 9.96642 N ? A ? 23 1
   ATOM 376 CA . TYR A 23 ? 28.82200 9.75400 -8.10100 1.000 7.31035 C ? A ? 23 1
   ATOM 377 C . TYR A 23 ? 28.10700 10.22100 -9.34400 1.000 7.02183 C ? A ? 23 1
   ATOM 378 O . TYR A 23 ? 26.88400 10.28700 -9.36600 1.000 8.06114 O ? A ? 23 1
   ATOM 379 CB . TYR A 23 ? 28.34600 8.35700 -7.69700 1.000 7.71314 C ? A ? 23 1
   ATOM 380 CG . TYR A 23 ? 29.26800 7.72500 -6.69700 1.000 7.84504 C ? A ? 23 1
   ATOM 381 CD1 . TYR A 23 ? 30.36700 6.99300 -7.11700 1.000 7.46582 C ? A ? 23 1
   ATOM 382 CD2 . TYR A 23 ? 29.04400 7.81300 -5.32100 1.000 6.67237 C ? A ? 23 1
   ATOM 383 CE1 . TYR A 23 ? 31.23200 6.43600 -6.19900 1.000 7.60314 C ? A ? 23 1
   ATOM 384 CE2 . TYR A 23 ? 29.88100 7.22300 -4.43300 1.000 7.15600 C ? A ? 23 1
   ATOM 385 CZ . TYR A 23 ? 30.97200 6.50700 -4.88500 1.000 6.66932 C ? A ? 23 1
   ATOM 386 OH . TYR A 23 ? 31.83400 5.90600 -4.03000 1.000 7.78390 O ? A ? 23 1
   ATOM 387 H . TYR A 23 ? 27.79200 10.65400 -6.67700 1.000 11.95970 H ? A ? 23 1
   ATOM 388 HA . TYR A 23 ? 29.77500 9.71400 -8.27700 1.000 8.77242 H ? A ? 23 1
   ATOM 389 HB2 . TYR A 23 ? 27.46300 8.42200 -7.29900 1.000 9.25577 H ? A ? 23 1
   ATOM 390 HB3 . TYR A 23 ? 28.31400 7.79000 -8.48300 1.000 9.25577 H ? A ? 23 1
   ATOM 391 HD1 . TYR A 23 ? 30.52300 6.87700 -8.02600 1.000 8.95899 H ? A ? 23 1
   ATOM 392 HD2 . TYR A 23 ? 28.30600 8.28500 -5.00800 1.000 8.00684 H ? A ? 23 1
   ATOM 393 HE1 . TYR A 23 ? 32.00300 6.00600 -6.49300 1.000 9.12377 H ? A ? 23 1
   ATOM 394 HE2 . TYR A 23 ? 29.72100 7.30000 -3.52000 1.000 8.58720 H ? A ? 23 1
   ATOM 395 HH . TYR A 23 ? 31.80400 6.28200 -3.28000 1.000 9.34069 H ? A ? 23 1
   ATOM 396 N . SER A 24 ? 28.88000 10.65100 -10.33300 1.000 9.05543 N ? A ? 24 1
   ATOM 397 CA . SER A 24 ? 28.30700 11.13000 -11.57600 1.000 8.68442 C ? A ? 24 1
   ATOM 398 C . SER A 24 ? 27.43600 10.06800 -12.24700 1.000 8.42024 C ? A ? 24 1
   ATOM 399 O . SER A 24 ? 27.61000 8.86400 -12.05200 1.000 8.32604 O ? A ? 24 1
   ATOM 400 CB . SER A 24 ? 29.43100 11.53100 -12.52500 1.000 9.89459 C ? A ? 24 1
   ATOM 401 OG . SER A 24 ? 30.10000 10.36100 -12.99200 1.000 13.18174 O ? A ? 24 1
   ATOM 402 H . SER A 24 ? 29.73900 10.67500 -10.30700 1.000 10.86652 H ? A ? 24 1
   ATOM 403 HA . SER A 24 ? 27.74100 11.89600 -11.39000 1.000 10.42131 H ? A ? 24 1
   ATOM 404 HB2 . SER A 24 ? 29.05700 12.01000 -13.28100 1.000 11.87351 H ? A ? 24 1
   ATOM 405 HB3 . SER A 24 ? 30.06300 12.09600 -12.05400 1.000 11.87351 H ? A ? 24 1
   ATOM 406 HG . SER A 24 ? 30.20900 10.40400 -13.82300 1.000 15.81809 H ? A ? 24 1
   ATOM 407 N . LEU A 25 ? 26.51800 10.54200 -13.08200 1.000 8.10809 N ? A ? 25 1
   ATOM 408 CA . LEU A 25 ? 25.52200 9.67400 -13.71400 1.000 7.05146 C ? A ? 25 1
   ATOM 409 C . LEU A 25 ? 26.15500 8.48100 -14.41400 1.000 6.91268 C ? A ? 25 1
   ATOM 410 O . LEU A 25 ? 25.58200 7.39000 -14.43700 1.000 7.44042 O ? A ? 25 1
   ATOM 411 CB . LEU A 25 ? 24.70500 10.49800 -14.72300 1.000 9.76289 C ? A ? 25 1
   ATOM 412 CG . LEU A 25 ? 23.49800 9.88800 -15.36100 1.000 10.16264 C ? A ? 25 1
   ATOM 413 CD1 . LEU A 25 ? 22.41200 9.46600 -14.35400 1.000 10.57747 C ? A ? 25 1
   ATOM 414 CD2 . LEU A 25 ? 22.88600 10.82900 -16.35000 1.000 10.10099 C ? A ? 25 1
   ATOM 415 H . LEU A 25 ? 26.44500 11.36900 -13.30400 1.000 9.72971 H ? A ? 25 1
   ATOM 416 HA . LEU A 25 ? 24.93200 9.32900 -13.02600 1.000 8.46175 H ? A ? 25 1
   ATOM 417 HB2 . LEU A 25 ? 24.39800 11.29500 -14.26400 1.000 11.71547 H ? A ? 25 1
   ATOM 418 HB3 . LEU A 25 ? 25.30200 10.74200 -15.44700 1.000 11.71547 H ? A ? 25 1
   ATOM 419 HG . LEU A 25 ? 23.81100 9.08400 -15.80500 1.000 12.19517 H ? A ? 25 1
   ATOM 420 HD11 . LEU A 25 ? 21.60500 9.23200 -14.83900 1.000 12.69297 H ? A ? 25 1
   ATOM 421 HD12 . LEU A 25 ? 22.72900 8.70000 -13.85000 1.000 12.69297 H ? A ? 25 1
   ATOM 422 HD13 . LEU A 25 ? 22.23300 10.20700 -13.75300 1.000 12.69297 H ? A ? 25 1
   ATOM 423 HD21 . LEU A 25 ? 22.21400 10.35400 -16.86500 1.000 12.12118 H ? A ? 25 1
   ATOM 424 HD22 . LEU A 25 ? 22.47500 11.56700 -15.87300 1.000 12.12118 H ? A ? 25 1
   ATOM 425 HD23 . LEU A 25 ? 23.58000 11.16200 -16.94000 1.000 12.12118 H ? A ? 25 1
   ATOM 426 N . GLY A 26 ? 27.28700 8.67200 -15.07900 1.000 7.84705 N ? A ? 26 1
   ATOM 427 CA . GLY A 26 ? 27.89200 7.55700 -15.79100 1.000 7.42360 C ? A ? 26 1
   ATOM 428 C . GLY A 26 ? 28.27600 6.39100 -14.89100 1.000 6.38822 C ? A ? 26 1
   ATOM 429 O . GLY A 26 ? 28.26100 5.23300 -15.32700 1.000 7.56184 O ? A ? 26 1
   ATOM 430 H . GLY A 26 ? 27.71400 9.41700 -15.13200 1.000 9.41646 H ? A ? 26 1
   ATOM 431 HA2 . GLY A 26 ? 27.26500 7.22900 -16.45500 1.000 8.90833 H ? A ? 26 1
   ATOM 432 HA3 . GLY A 26 ? 28.69400 7.86600 -16.24000 1.000 8.90833 H ? A ? 26 1
   ATOM 433 N . ASN A 27 ? 28.62400 6.67900 -13.62400 1.000 5.56721 N ? A ? 27 1
   ATOM 434 CA . ASN A 27 ? 28.88800 5.59900 -12.66600 1.000 5.74571 C ? A ? 27 1
   ATOM 435 C . ASN A 27 ? 27.66400 4.69900 -12.46900 1.000 6.69417 C ? A ? 27 1
   ATOM 436 O . ASN A 27 ? 27.79300 3.46800 -12.41100 1.000 6.18788 O ? A ? 27 1
   ATOM 437 CB . ASN A 27 ? 29.32500 6.19800 -11.32000 1.000 5.11880 C ? A ? 27 1
   ATOM 438 CG . ASN A 27 ? 30.75900 6.62200 -11.33800 1.000 6.15626 C ? A ? 27 1
   ATOM 439 OD1 . ASN A 27 ? 31.63800 5.80900 -11.30800 1.000 6.78048 O ? A ? 27 1
   ATOM 440 ND2 . ASN A 27 ? 30.98800 7.93200 -11.45700 1.000 8.17339 N ? A ? 27 1
   ATOM 441 H . ASN A 27 ? 28.71000 7.47200 -13.30400 1.000 6.68065 H ? A ? 27 1
   ATOM 442 HA . ASN A 27 ? 29.60700 5.04800 -13.01300 1.000 6.89486 H ? A ? 27 1
   ATOM 443 HB2 . ASN A 27 ? 28.78100 6.97700 -11.12500 1.000 6.14256 H ? A ? 27 1
   ATOM 444 HB3 . ASN A 27 ? 29.21400 5.53300 -10.62300 1.000 6.14256 H ? A ? 27 1
   ATOM 445 HD21 . ASN A 27 ? 31.79600 8.22800 -11.47300 1.000 9.80806 H ? A ? 27 1
   ATOM 446 HD22 . ASN A 27 ? 30.32900 8.48000 -11.51800 1.000 9.80806 H ? A ? 27 1
   ATOM 447 N . TRP A 28 ? 26.48900 5.31100 -12.35500 1.000 5.92346 N ? A ? 28 1
   ATOM 448 CA . TRP A 28 ? 25.25100 4.58000 -12.12600 1.000 5.80058 C ? A ? 28 1
   ATOM 449 C . TRP A 28 ? 24.85300 3.79400 -13.35300 1.000 6.99815 C ? A ? 28 1
   ATOM 450 O . TRP A 28 ? 24.36900 2.67600 -13.24000 1.000 6.97302 O ? A ? 28 1
   ATOM 451 CB . TRP A 28 ? 24.15500 5.55300 -11.72800 1.000 5.19993 C ? A ? 28 1
   ATOM 452 CG . TRP A 28 ? 24.44600 6.23700 -10.43800 1.000 5.44428 C ? A ? 28 1
   ATOM 453 CD1 . TRP A 28 ? 24.92100 7.51000 -10.27100 1.000 6.69725 C ? A ? 28 1
   ATOM 454 CD2 . TRP A 28 ? 24.32600 5.68700 -9.13800 1.000 6.40833 C ? A ? 28 1
   ATOM 455 NE1 . TRP A 28 ? 25.08900 7.78200 -8.95700 1.000 8.38174 N ? A ? 28 1
   ATOM 456 CE2 . TRP A 28 ? 24.73500 6.67100 -8.22800 1.000 7.96267 C ? A ? 28 1
   ATOM 457 CE3 . TRP A 28 ? 23.93200 4.44800 -8.65600 1.000 6.93421 C ? A ? 28 1
   ATOM 458 CZ2 . TRP A 28 ? 24.76000 6.44900 -6.85800 1.000 7.36218 C ? A ? 28 1
   ATOM 459 CZ3 . TRP A 28 ? 23.92100 4.23700 -7.32900 1.000 6.73366 C ? A ? 28 1
   ATOM 460 CH2 . TRP A 28 ? 24.35500 5.21700 -6.42500 1.000 7.51868 C ? A ? 28 1
   ATOM 461 H . TRP A 28 ? 26.38000 6.16300 -12.40800 1.000 7.10815 H ? A ? 28 1
   ATOM 462 HA . TRP A 28 ? 25.37700 3.95200 -11.39800 1.000 6.96070 H ? A ? 28 1
   ATOM 463 HB2 . TRP A 28 ? 24.06800 6.23200 -12.41500 1.000 6.23992 H ? A ? 28 1
   ATOM 464 HB3 . TRP A 28 ? 23.32100 5.06900 -11.63100 1.000 6.23992 H ? A ? 28 1
   ATOM 465 HD1 . TRP A 28 ? 25.10200 8.10300 -10.96400 1.000 8.03670 H ? A ? 28 1
   ATOM 466 HE1 . TRP A 28 ? 25.37100 8.52700 -8.63200 1.000 10.05809 H ? A ? 28 1
   ATOM 467 HE3 . TRP A 28 ? 23.67900 3.77300 -9.24300 1.000 8.32105 H ? A ? 28 1
   ATOM 468 HZ2 . TRP A 28 ? 25.03900 7.10700 -6.26300 1.000 8.83461 H ? A ? 28 1
   ATOM 469 HZ3 . TRP A 28 ? 23.61800 3.42100 -7.00200 1.000 8.08039 H ? A ? 28 1
   ATOM 470 HH2 . TRP A 28 ? 24.36700 5.02600 -5.51500 1.000 9.02242 H ? A ? 28 1
   ATOM 471 N . VAL A 29 ? 24.97000 4.38800 -14.53200 1.000 6.97103 N ? A ? 29 1
   ATOM 472 CA . VAL A 29 ? 24.69400 3.66900 -15.77700 1.000 6.19180 C ? A ? 29 1
   ATOM 473 C . VAL A 29 ? 25.62500 2.48300 -15.94400 1.000 6.39451 C ? A ? 29 1
   ATOM 474 O . VAL A 29 ? 25.19200 1.38200 -16.29400 1.000 6.61520 O ? A ? 29 1
   ATOM 475 CB . VAL A 29 ? 24.75300 4.60900 -16.99800 1.000 6.54393 C ? A ? 29 1
   ATOM 476 CG1 . VAL A 29 ? 24.56100 3.80000 -18.25600 1.000 8.50735 C ? A ? 29 1
   ATOM 477 CG2 . VAL A 29 ? 23.66100 5.65300 -16.87400 1.000 8.25450 C ? A ? 29 1
   ATOM 478 H . VAL A 29 ? 25.20700 5.20700 -14.64500 1.000 8.36523 H ? A ? 29 1
   ATOM 479 HA . VAL A 29 ? 23.78900 3.32700 -15.71400 1.000 7.43017 H ? A ? 29 1
   ATOM 480 HB . VAL A 29 ? 25.61300 5.05700 -17.04000 1.000 7.85271 H ? A ? 29 1
   ATOM 481 HG11 . VAL A 29 ? 24.58500 4.39500 -19.02100 1.000 10.20882 H ? A ? 29 1
   ATOM 482 HG12 . VAL A 29 ? 25.27500 3.14600 -18.32300 1.000 10.20882 H ? A ? 29 1
   ATOM 483 HG13 . VAL A 29 ? 23.70300 3.34900 -18.21400 1.000 10.20882 H ? A ? 29 1
   ATOM 484 HG21 . VAL A 29 ? 23.72600 6.26800 -17.62200 1.000 9.90540 H ? A ? 29 1
   ATOM 485 HG22 . VAL A 29 ? 22.79800 5.21000 -16.88400 1.000 9.90540 H ? A ? 29 1
   ATOM 486 HG23 . VAL A 29 ? 23.77700 6.13400 -16.04000 1.000 9.90540 H ? A ? 29 1
   ATOM 487 N . CYS A 30 ? 26.93000 2.70200 -15.73600 1.000 6.75929 N ? A ? 30 1
   ATOM 488 CA . CYS A 30 ? 27.90700 1.62400 -15.80100 1.000 5.68131 C ? A ? 30 1
   ATOM 489 C . CYS A 30 ? 27.55800 0.49800 -14.82600 1.000 4.28303 C ? A ? 30 1
   ATOM 490 O . CYS A 30 ? 27.61400 -0.67600 -15.18400 1.000 6.13055 O ? A ? 30 1
   ATOM 491 CB . CYS A 30 ? 29.31500 2.20600 -15.56700 1.000 6.46800 C ? A ? 30 1
   ATOM 492 SG . CYS A 30 ? 30.63500 1.00700 -15.76000 1.000 7.00982 S ? A ? 30 1
   ATOM 493 H . CYS A 30 ? 27.27100 3.47000 -15.55500 1.000 8.11114 H ? A ? 30 1
   ATOM 494 HA . CYS A 30 ? 27.90400 1.22400 -16.68400 1.000 6.81758 H ? A ? 30 1
   ATOM 495 HB2 . CYS A 30 ? 29.46800 2.91900 -16.20700 1.000 7.76159 H ? A ? 30 1
   ATOM 496 HB3 . CYS A 30 ? 29.36200 2.55500 -14.66300 1.000 7.76159 H ? A ? 30 1
   ATOM 497 N . ALA A 31 ? 27.21900 0.85400 -13.60100 1.000 5.50047 N ? A ? 31 1
   ATOM 498 CA . ALA A 31 ? 26.88000 -0.16500 -12.61500 1.000 5.18595 C ? A ? 31 1
   ATOM 499 C . ALA A 31 ? 25.70300 -0.98700 -13.08200 1.000 4.45067 C ? A ? 31 1
   ATOM 500 O . ALA A 31 ? 25.71000 -2.19900 -12.96000 1.000 5.79301 O ? A ? 31 1
   ATOM 501 CB . ALA A 31 ? 26.51400 0.47600 -11.28700 1.000 5.26454 C ? A ? 31 1
   ATOM 502 H . ALA A 31 ? 27.17600 1.66400 -13.31500 1.000 6.60056 H ? A ? 31 1
   ATOM 503 HA . ALA A 31 ? 27.65800 -0.73100 -12.49400 1.000 6.22314 H ? A ? 31 1
   ATOM 504 HB1 . ALA A 31 ? 26.23800 -0.21800 -10.66700 1.000 6.31745 H ? A ? 31 1
   ATOM 505 HB2 . ALA A 31 ? 27.28900 0.94300 -10.93700 1.000 6.31745 H ? A ? 31 1
   ATOM 506 HB3 . ALA A 31 ? 25.78600 1.10100 -11.42800 1.000 6.31745 H ? A ? 31 1
   ATOM 507 N . ALA A 32 ? 24.65600 -0.32900 -13.57600 1.000 5.40721 N ? A ? 32 1
   ATOM 508 CA . ALA A 32 ? 23.47700 -1.05900 -14.05300 1.000 5.23591 C ? A ? 32 1
   ATOM 509 C . ALA A 32 ? 23.82400 -1.94800 -15.21500 1.000 4.51713 C ? A ? 32 1
   ATOM 510 O . ALA A 32 ? 23.30200 -3.06000 -15.31700 1.000 7.86679 O ? A ? 32 1
   ATOM 511 CB . ALA A 32 ? 22.39400 -0.06900 -14.48400 1.000 6.78391 C ? A ? 32 1
   ATOM 512 H . ALA A 32 ? 24.60000 0.52600 -13.64800 1.000 6.48865 H ? A ? 32 1
   ATOM 513 HA . ALA A 32 ? 23.13700 -1.60600 -13.32700 1.000 6.28309 H ? A ? 32 1
   ATOM 514 HB1 . ALA A 32 ? 21.63700 -0.56300 -14.83700 1.000 8.14069 H ? A ? 32 1
   ATOM 515 HB2 . ALA A 32 ? 22.11900 0.45300 -13.71400 1.000 8.14069 H ? A ? 32 1
   ATOM 516 HB3 . ALA A 32 ? 22.75500 0.51600 -15.16800 1.000 8.14069 H ? A ? 32 1
   ATOM 517 N . LYS A 33 ? 24.67600 -1.47000 -16.13400 1.000 6.89348 N ? A ? 33 1
   ATOM 518 CA . LYS A 33 ? 25.06200 -2.28100 -17.27900 1.000 7.40799 C ? A ? 33 1
   ATOM 519 C . LYS A 33 ? 25.64600 -3.59900 -16.81600 1.000 7.83681 C ? A ? 33 1
   ATOM 520 O . LYS A 33 ? 25.33900 -4.66200 -17.36000 1.000 8.67675 O ? A ? 33 1
   ATOM 521 CB . LYS A 33 ? 26.12200 -1.54600 -18.12200 1.000 8.52554 C ? A ? 33 1
   ATOM 522 CG . LYS A 33 ? 26.72700 -2.38400 -19.21000 1.000 10.71862 C ? A ? 33 1
   ATOM 523 CD . LYS A 33 ? 25.76800 -2.73800 -20.27800 1.000 12.25237 C ? A ? 33 1
   ATOM 524 CE . LYS A 33 ? 26.47400 -3.63700 -21.29900 1.000 15.01352 C ? A ? 33 1
   ATOM 525 NZ . LYS A 33 ? 25.50200 -4.03800 -22.37400 1.000 16.99921 N ? A ? 33 1
   ATOM 526 H . LYS A 33 ? 25.03600 -0.69000 -16.11200 1.000 8.27217 H ? A ? 33 1
   ATOM 527 HA . LYS A 33 ? 24.27400 -2.43700 -17.82300 1.000 8.88959 H ? A ? 33 1
   ATOM 528 HB2 . LYS A 33 ? 25.70700 -0.77600 -18.54000 1.000 10.23064 H ? A ? 33 1
   ATOM 529 HB3 . LYS A 33 ? 26.84000 -1.25900 -17.53700 1.000 10.23064 H ? A ? 33 1
   ATOM 530 HG2 . LYS A 33 ? 27.45700 -1.89100 -19.61700 1.000 12.86235 H ? A ? 33 1
   ATOM 531 HG3 . LYS A 33 ? 27.05900 -3.20900 -18.82300 1.000 12.86235 H ? A ? 33 1
   ATOM 532 HD2 . LYS A 33 ? 25.01400 -3.21800 -19.90100 1.000 14.70284 H ? A ? 33 1
   ATOM 533 HD3 . LYS A 33 ? 25.45800 -1.93400 -20.72600 1.000 14.70284 H ? A ? 33 1
   ATOM 534 HE2 . LYS A 33 ? 27.21000 -3.15600 -21.70600 1.000 18.01622 H ? A ? 33 1
   ATOM 535 HE3 . LYS A 33 ? 26.80200 -4.43700 -20.85900 1.000 18.01622 H ? A ? 33 1
   ATOM 536 HZ1 . LYS A 33 ? 24.78800 -4.42500 -22.01000 1.000 20.39905 H ? A ? 33 1
   ATOM 537 HZ2 . LYS A 33 ? 25.24100 -3.32100 -22.83200 1.000 20.39905 H ? A ? 33 1
   ATOM 538 HZ3 . LYS A 33 ? 25.88800 -4.61300 -22.93400 1.000 20.39905 H ? A ? 33 1
   ATOM 539 N . PHE A 34 ? 26.56100 -3.53700 -15.86800 1.000 6.65453 N ? A ? 34 1
   ATOM 540 CA . PHE A 34 ? 27.28500 -4.74500 -15.49400 1.000 6.81362 C ? A ? 34 1
   ATOM 541 C . PHE A 34 ? 26.57400 -5.54200 -14.41400 1.000 9.74604 C ? A ? 34 1
   ATOM 542 O . PHE A 34 ? 26.80100 -6.75800 -14.29800 1.000 10.22999 O ? A ? 34 1
   ATOM 543 CB . PHE A 34 ? 28.72500 -4.40800 -15.15000 1.000 5.39306 C ? A ? 34 1
   ATOM 544 CG . PHE A 34 ? 29.52200 -3.90900 -16.34900 1.000 6.26084 C ? A ? 34 1
   ATOM 545 CD1 . PHE A 34 ? 29.52200 -4.62700 -17.54400 1.000 6.45876 C ? A ? 34 1
   ATOM 546 CD2 . PHE A 34 ? 30.19900 -2.70400 -16.31500 1.000 9.27589 C ? A ? 34 1
   ATOM 547 CE1 . PHE A 34 ? 30.23800 -4.19300 -18.60100 1.000 7.23893 C ? A ? 34 1
   ATOM 548 CE2 . PHE A 34 ? 30.96000 -2.29100 -17.40800 1.000 11.73860 C ? A ? 34 1
   ATOM 549 CZ . PHE A 34 ? 30.91400 -3.03200 -18.55900 1.000 9.93834 C ? A ? 34 1
   ATOM 550 H . PHE A 34 ? 26.78000 -2.82700 -15.43500 1.000 7.98543 H ? A ? 34 1
   ATOM 551 HA . PHE A 34 ? 27.35200 -5.34900 -16.25000 1.000 8.17635 H ? A ? 34 1
   ATOM 552 HB2 . PHE A 34 ? 28.73300 -3.71300 -14.47400 1.000 6.47168 H ? A ? 34 1
   ATOM 553 HB3 . PHE A 34 ? 29.16200 -5.20500 -14.81100 1.000 6.47168 H ? A ? 34 1
   ATOM 554 HD1 . PHE A 34 ? 29.02500 -5.41100 -17.61300 1.000 7.75052 H ? A ? 34 1
   ATOM 555 HD2 . PHE A 34 ? 30.14500 -2.16500 -15.55800 1.000 11.13106 H ? A ? 34 1
   ATOM 556 HE1 . PHE A 34 ? 30.26500 -4.70800 -19.37500 1.000 8.68672 H ? A ? 34 1
   ATOM 557 HE2 . PHE A 34 ? 31.49000 -1.52900 -17.35600 1.000 14.08632 H ? A ? 34 1
   ATOM 558 HZ . PHE A 34 ? 31.35500 -2.72800 -19.31900 1.000 11.92600 H ? A ? 34 1
   ATOM 559 N . GLU A 35 ? 25.74100 -4.91300 -13.63500 1.000 7.64495 N ? A ? 35 1
   ATOM 560 CA . GLU A 35 ? 24.93500 -5.67600 -12.70400 1.000 7.50346 C ? A ? 35 1
   ATOM 561 C . GLU A 35 ? 23.83800 -6.46400 -13.42100 1.000 7.01183 C ? A ? 35 1
   ATOM 562 O . GLU A 35 ? 23.58300 -7.61500 -13.07500 1.000 8.32582 O ? A ? 35 1
   ATOM 563 CB . GLU A 35 ? 24.32700 -4.76200 -11.67000 1.000 6.56075 C ? A ? 35 1
   ATOM 564 CG . GLU A 35 ? 25.29000 -4.17700 -10.68900 1.000 7.34938 C ? A ? 35 1
   ATOM 565 CD . GLU A 35 ? 25.91600 -5.20700 -9.74800 1.000 9.19608 C ? A ? 35 1
   ATOM 566 OE1 . GLU A 35 ? 25.50600 -6.38500 -9.73300 1.000 8.54687 O ? A ? 35 1
   ATOM 567 OE2 . GLU A 35 ? 26.87900 -4.84500 -9.04200 1.000 9.61008 O ? A ? 35 1
   ATOM 568 H . GLU A 35 ? 25.61800 -4.06200 -13.61900 1.000 9.17394 H ? A ? 35 1
   ATOM 569 HA . GLU A 35 ? 25.51500 -6.30900 -12.25300 1.000 9.00416 H ? A ? 35 1
   ATOM 570 HB2 . GLU A 35 ? 23.89800 -4.02300 -12.13000 1.000 7.87290 H ? A ? 35 1
   ATOM 571 HB3 . GLU A 35 ? 23.67000 -5.26600 -11.16600 1.000 7.87290 H ? A ? 35 1
   ATOM 572 HG2 . GLU A 35 ? 26.01000 -3.74700 -11.17600 1.000 8.81926 H ? A ? 35 1
   ATOM 573 HG3 . GLU A 35 ? 24.82200 -3.52500 -10.14300 1.000 8.81926 H ? A ? 35 1
   ATOM 574 N . SER A 36 ? 23.10600 -5.83500 -14.36800 1.000 7.62366 N ? A ? 36 1
   ATOM 575 CA . SER A 36 ? 21.85100 -6.39700 -14.85400 1.000 8.14112 C ? A ? 36 1
   ATOM 576 C . SER A 36 ? 21.70300 -6.40700 -16.36600 1.000 9.64002 C ? A ? 36 1
   ATOM 577 O . SER A 36 ? 20.67200 -6.89800 -16.86400 1.000 10.66346 O ? A ? 36 1
   ATOM 578 CB . SER A 36 ? 20.65000 -5.60600 -14.33300 1.000 9.13812 C ? A ? 36 1
   ATOM 579 OG . SER A 36 ? 20.64700 -4.27800 -14.84900 1.000 7.57827 O ? A ? 36 1
   ATOM 580 H . SER A 36 ? 23.32400 -5.08800 -14.73500 1.000 9.14839 H ? A ? 36 1
   ATOM 581 HA . SER A 36 ? 21.82400 -7.30700 -14.51900 1.000 9.76934 H ? A ? 36 1
   ATOM 582 HB2 . SER A 36 ? 19.83500 -6.05300 -14.61000 1.000 10.96574 H ? A ? 36 1
   ATOM 583 HB3 . SER A 36 ? 20.69500 -5.56700 -13.36500 1.000 10.96574 H ? A ? 36 1
   ATOM 584 HG . SER A 36 ? 21.36400 -3.89000 -14.64800 1.000 9.09392 H ? A ? 36 1
   ATOM 585 N . ASN A 37 ? 22.70700 -5.92200 -17.08500 1.000 9.91957 N ? A ? 37 1
   ATOM 586 CA . ASN A 37 ? 22.59600 -5.63000 -18.51100 1.000 9.04609 C ? A ? 37 1
   ATOM 587 C . ASN A 37 ? 21.35900 -4.79900 -18.83200 1.000 8.12962 C ? A ? 37 1
   ATOM 588 O . ASN A 37 ? 20.75000 -4.94600 -19.88400 1.000 9.50806 O ? A ? 37 1
   ATOM 589 CB . ASN A 37 ? 22.68400 -6.88600 -19.37100 1.000 11.13840 C ? A ? 37 1
   ATOM 590 CG . ASN A 37 ? 23.09300 -6.58100 -20.80600 1.000 14.88152 C ? A ? 37 1
   ATOM 591 OD1 . ASN A 37 ? 23.63500 -5.51600 -21.09600 1.000 17.20727 O ? A ? 37 1
   ATOM 592 ND2 . ASN A 37 ? 22.81200 -7.50700 -21.70900 1.000 16.81345 N ? A ? 37 1
   ATOM 593 H . ASN A 37 ? 23.48500 -5.74700 -16.76200 1.000 11.90349 H ? A ? 37 1
   ATOM 594 HA . ASN A 37 ? 23.36100 -5.08400 -18.74800 1.000 10.85530 H ? A ? 37 1
   ATOM 595 HB2 . ASN A 37 ? 23.34500 -7.48500 -18.99100 1.000 13.36608 H ? A ? 37 1
   ATOM 596 HB3 . ASN A 37 ? 21.81600 -7.31800 -19.39100 1.000 13.36608 H ? A ? 37 1
   ATOM 597 HD21 . ASN A 37 ? 23.02400 -7.38100 -22.53400 1.000 20.17614 H ? A ? 37 1
   ATOM 598 HD22 . ASN A 37 ? 22.41900 -8.23400 -21.47200 1.000 20.17614 H ? A ? 37 1
   ATOM 599 N . PHE A 38 ? 20.99500 -3.88800 -17.92400 1.000 7.63966 N ? A ? 38 1
   ATOM 600 CA . PHE A 38 ? 19.92000 -2.93300 -18.06500 1.000 9.35470 C ? A ? 38 1
   ATOM 601 C . PHE A 38 ? 18.54300 -3.58700 -18.00600 1.000 9.95590 C ? A ? 38 1
   ATOM 602 O . PHE A 38 ? 17.55900 -2.97800 -18.40600 1.000 10.02417 O ? A ? 38 1
   ATOM 603 CB . PHE A 38 ? 20.02900 -2.12400 -19.35100 1.000 8.39050 C ? A ? 38 1
   ATOM 604 CG . PHE A 38 ? 21.27800 -1.27500 -19.49000 1.000 8.68320 C ? A ? 38 1
   ATOM 605 CD1 . PHE A 38 ? 21.85200 -0.59800 -18.42300 1.000 10.32593 C ? A ? 38 1
   ATOM 606 CD2 . PHE A 38 ? 21.81500 -1.10800 -20.73800 1.000 10.07046 C ? A ? 38 1
   ATOM 607 CE1 . PHE A 38 ? 22.95100 0.23700 -18.63000 1.000 8.54926 C ? A ? 38 1
   ATOM 608 CE2 . PHE A 38 ? 22.93300 -0.28400 -20.96200 1.000 9.29482 C ? A ? 38 1
   ATOM 609 CZ . PHE A 38 ? 23.49000 0.37600 -19.92600 1.000 9.44066 C ? A ? 38 1
   ATOM 610 H . PHE A 38 ? 21.39200 -3.80800 -17.16600 1.000 9.16759 H ? A ? 38 1
   ATOM 611 HA . PHE A 38 ? 19.99500 -2.31600 -17.32000 1.000 11.22565 H ? A ? 38 1
   ATOM 612 HB2 . PHE A 38 ? 20.01500 -2.74000 -20.10000 1.000 10.06860 H ? A ? 38 1
   ATOM 613 HB3 . PHE A 38 ? 19.26700 -1.52600 -19.39900 1.000 10.06860 H ? A ? 38 1
   ATOM 614 HD1 . PHE A 38 ? 21.50300 -0.70000 -17.56700 1.000 12.39112 H ? A ? 38 1
   ATOM 615 HD2 . PHE A 38 ? 21.43000 -1.55200 -21.45900 1.000 12.08456 H ? A ? 38 1
   ATOM 616 HE1 . PHE A 38 ? 23.32700 0.69900 -17.91600 1.000 10.25912 H ? A ? 38 1
   ATOM 617 HE2 . PHE A 38 ? 23.28500 -0.19500 -21.81800 1.000 11.15378 H ? A ? 38 1
   ATOM 618 HZ . PHE A 38 ? 24.22900 0.92200 -20.06700 1.000 11.32879 H ? A ? 38 1
   ATOM 619 N . ASN A 39 ? 18.45700 -4.82500 -17.50400 1.000 8.22300 N ? A ? 39 1
   ATOM 620 CA . ASN A 39 ? 17.18200 -5.53700 -17.38500 1.000 7.07969 C ? A ? 39 1
   ATOM 621 C . ASN A 39 ? 16.64300 -5.35600 -15.96900 1.000 7.76692 C ? A ? 39 1
   ATOM 622 O . ASN A 39 ? 17.20100 -5.92500 -15.02500 1.000 8.65257 O ? A ? 39 1
   ATOM 623 CB . ASN A 39 ? 17.41400 -7.01000 -17.65000 1.000 9.62335 C ? A ? 39 1
   ATOM 624 CG . ASN A 39 ? 16.11400 -7.79900 -17.78900 1.000 9.75781 C ? A ? 39 1
   ATOM 625 OD1 . ASN A 39 ? 15.05800 -7.34600 -17.40800 1.000 9.37224 O ? A ? 39 1
   ATOM 626 ND2 . ASN A 39 ? 16.21400 -9.00200 -18.33600 1.000 11.62438 N ? A ? 39 1
   ATOM 627 H . ASN A 39 ? 19.13300 -5.27700 -17.22200 1.000 9.86760 H ? A ? 39 1
   ATOM 628 HA . ASN A 39 ? 16.54000 -5.17000 -18.01300 1.000 8.49563 H ? A ? 39 1
   ATOM 629 HB2 . ASN A 39 ? 17.91300 -7.10700 -18.47600 1.000 11.54802 H ? A ? 39 1
   ATOM 630 HB3 . ASN A 39 ? 17.91700 -7.38800 -16.91200 1.000 11.54802 H ? A ? 39 1
   ATOM 631 HD21 . ASN A 39 ? 15.51200 -9.48800 -18.43700 1.000 13.94926 H ? A ? 39 1
   ATOM 632 HD22 . ASN A 39 ? 16.98100 -9.29700 -18.58900 1.000 13.94926 H ? A ? 39 1
   ATOM 633 N . THR A 40 ? 15.51400 -4.65300 -15.82200 1.000 7.83631 N ? A ? 40 1
   ATOM 634 CA . THR A 40 ? 14.90800 -4.47800 -14.50400 1.000 9.25255 C ? A ? 40 1
   ATOM 635 C . THR A 40 ? 14.51100 -5.79100 -13.85200 1.000 6.77757 C ? A ? 40 1
   ATOM 636 O . THR A 40 ? 14.41000 -5.83700 -12.62700 1.000 7.75802 O ? A ? 40 1
   ATOM 637 CB . THR A 40 ? 13.67800 -3.56900 -14.56700 1.000 10.67100 C ? A ? 40 1
   ATOM 638 OG1 . THR A 40 ? 12.62100 -4.21800 -15.30800 1.000 13.39123 O ? A ? 40 1
   ATOM 639 CG2 . THR A 40 ? 13.99500 -2.25400 -15.28300 1.000 9.39373 C ? A ? 40 1
   ATOM 640 H . THR A 40 ? 15.08600 -4.27300 -16.46400 1.000 9.40358 H ? A ? 40 1
   ATOM 641 HA . THR A 40 ? 15.58200 -4.05000 -13.95300 1.000 11.10306 H ? A ? 40 1
   ATOM 642 HB . THR A 40 ? 13.39700 -3.38100 -13.65700 1.000 12.80520 H ? A ? 40 1
   ATOM 643 HG1 . THR A 40 ? 12.00600 -4.45100 -14.78600 1.000 16.06947 H ? A ? 40 1
   ATOM 644 HG21 . THR A 40 ? 13.34500 -1.57700 -15.03800 1.000 11.27247 H ? A ? 40 1
   ATOM 645 HG22 . THR A 40 ? 14.88000 -1.94500 -15.03400 1.000 11.27247 H ? A ? 40 1
   ATOM 646 HG23 . THR A 40 ? 13.96600 -2.38500 -16.24400 1.000 11.27247 H ? A ? 40 1
   ATOM 647 N . GLN A 41 ? 14.23000 -6.83000 -14.63100 1.000 7.51313 N ? A ? 41 1
   ATOM 648 CA . GLN A 41 ? 13.77300 -8.11600 -14.09800 1.000 7.18530 C ? A ? 41 1
   ATOM 649 C . GLN A 41 ? 14.88800 -9.08800 -13.75900 1.000 8.72799 C ? A ? 41 1
   ATOM 650 O . GLN A 41 ? 14.59500 -10.22800 -13.36400 1.000 10.95404 O ? A ? 41 1
   ATOM 651 CB . GLN A 41 ? 12.77500 -8.74400 -15.08400 1.000 7.71166 C ? A ? 41 1
   ATOM 652 CG . GLN A 41 ? 11.64100 -7.83100 -15.39800 1.000 8.73401 C ? A ? 41 1
   ATOM 653 CD . GLN A 41 ? 10.51400 -8.58000 -16.14200 1.000 9.76361 C ? A ? 41 1
   ATOM 654 OE1 . GLN A 41 ? 10.35200 -8.51400 -17.35500 1.000 10.01137 O ? A ? 41 1
   ATOM 655 NE2 . GLN A 41 ? 9.81900 -9.36400 -15.39800 1.000 8.85300 N ? A ? 41 1
   ATOM 656 H . GLN A 41 ? 14.29700 -6.81800 -15.48800 1.000 9.01575 H ? A ? 41 1
   ATOM 657 HA . GLN A 41 ? 13.30900 -7.95800 -13.26100 1.000 8.62236 H ? A ? 41 1
   ATOM 658 HB2 . GLN A 41 ? 13.23400 -8.95200 -15.91200 1.000 9.25399 H ? A ? 41 1
   ATOM 659 HB3 . GLN A 41 ? 12.41100 -9.55500 -14.69400 1.000 9.25399 H ? A ? 41 1
   ATOM 660 HG2 . GLN A 41 ? 11.27800 -7.47100 -14.57300 1.000 10.48081 H ? A ? 41 1
   ATOM 661 HG3 . GLN A 41 ? 11.95600 -7.10900 -15.96400 1.000 10.48081 H ? A ? 41 1
   ATOM 662 HE21 . GLN A 41 ? 10.00100 -9.43500 -14.56100 1.000 10.62360 H ? A ? 41 1
   ATOM 663 HE22 . GLN A 41 ? 9.17200 -9.81800 -15.73800 1.000 10.62360 H ? A ? 41 1
   ATOM 664 N . ALA A 42 ? 16.15200 -8.69000 -13.87800 1.000 8.86736 N ? A ? 42 1
   ATOM 665 CA . ALA A 42 ? 17.25800 -9.56700 -13.54700 1.000 9.60196 C ? A ? 42 1
   ATOM 666 C . ALA A 42 ? 17.17000 -10.02300 -12.08000 1.000 10.14121 C ? A ? 42 1
   ATOM 667 O . ALA A 42 ? 16.96000 -9.21400 -11.17900 1.000 7.53506 O ? A ? 42 1
   ATOM 668 CB . ALA A 42 ? 18.56600 -8.80200 -13.74100 1.000 8.43007 C ? A ? 42 1
   ATOM 669 H . ALA A 42 ? 16.39400 -7.91100 -14.15100 1.000 10.64083 H ? A ? 42 1
   ATOM 670 HA . ALA A 42 ? 17.23500 -10.34900 -14.12000 1.000 11.52235 H ? A ? 42 1
   ATOM 671 HB1 . ALA A 42 ? 19.30200 -9.35200 -13.43000 1.000 10.11608 H ? A ? 42 1
   ATOM 672 HB2 . ALA A 42 ? 18.67700 -8.60200 -14.68300 1.000 10.11608 H ? A ? 42 1
   ATOM 673 HB3 . ALA A 42 ? 18.52900 -7.97900 -13.22900 1.000 10.11608 H ? A ? 42 1
   ATOM 674 N . THR A 43 ? 17.33900 -11.31800 -11.85800 1.000 8.95363 N ? A ? 43 1
   ATOM 675 CA . THR A 43 ? 17.53500 -11.87400 -10.52600 1.000 9.39653 C ? A ? 43 1
   ATOM 676 C . THR A 43 ? 18.72600 -12.81600 -10.53200 1.000 8.56816 C ? A ? 43 1
   ATOM 677 O . THR A 43 ? 19.02600 -13.47200 -11.53400 1.000 11.24358 O ? A ? 43 1
   ATOM 678 CB . THR A 43 ? 16.28700 -12.61600 -10.04800 1.000 10.09051 C ? A ? 43 1
   ATOM 679 OG1 . THR A 43 ? 16.02900 -13.71300 -10.93200 1.000 11.33457 O ? A ? 43 1
   ATOM 680 CG2 . THR A 43 ? 15.06900 -11.69400 -9.98400 1.000 9.83765 C ? A ? 43 1
   ATOM 681 H . THR A 43 ? 17.34500 -11.91300 -12.47900 1.000 10.74435 H ? A ? 43 1
   ATOM 682 HA . THR A 43 ? 17.72500 -11.15900 -9.89900 1.000 11.27584 H ? A ? 43 1
   ATOM 683 HB . THR A 43 ? 16.43600 -12.94700 -9.14800 1.000 12.10861 H ? A ? 43 1
   ATOM 684 HG1 . THR A 43 ? 15.94900 -13.43400 -11.72000 1.000 13.60148 H ? A ? 43 1
   ATOM 685 HG21 . THR A 43 ? 14.28300 -12.20000 -9.72400 1.000 11.80518 H ? A ? 43 1
   ATOM 686 HG22 . THR A 43 ? 15.21900 -10.99000 -9.33300 1.000 11.80518 H ? A ? 43 1
   ATOM 687 HG23 . THR A 43 ? 14.91100 -11.29100 -10.85200 1.000 11.80518 H ? A ? 43 1
   ATOM 688 N A ASN A 44 ? 19.39500 -12.90400 -9.39000 0.531 8.14214 N ? A ? 44 1
   ATOM 689 CA A ASN A 44 ? 20.52600 -13.80800 -9.24500 0.531 8.11212 C ? A ? 44 1
   ATOM 690 C A ASN A 44 ? 20.46300 -14.36000 -7.83200 0.531 8.53482 C ? A ? 44 1
   ATOM 691 O A ASN A 44 ? 20.49500 -13.58300 -6.87300 0.531 8.98126 O ? A ? 44 1
   ATOM 692 CB A ASN A 44 ? 21.84400 -13.08100 -9.49200 0.531 11.65490 C ? A ? 44 1
   ATOM 693 CG A ASN A 44 ? 23.04900 -13.96500 -9.28600 0.531 14.83818 C ? A ? 44 1
   ATOM 694 OD1 A ASN A 44 ? 23.28000 -14.92700 -10.04200 0.531 16.62695 O ? A ? 44 1
   ATOM 695 ND2 A ASN A 44 ? 23.84200 -13.63600 -8.27400 0.531 14.62168 N ? A ? 44 1
   ATOM 696 H A ASN A 44 ? 19.21100 -12.45000 -8.68400 0.531 9.77057 H ? A ? 44 1
   ATOM 697 HA A ASN A 44 ? 20.47300 -14.54000 -9.87900 0.531 9.73455 H ? A ? 44 1
   ATOM 698 HB2 A ASN A 44 ? 21.86100 -12.76000 -10.40700 0.531 13.98588 H ? A ? 44 1
   ATOM 699 HB3 A ASN A 44 ? 21.91200 -12.33300 -8.87700 0.531 13.98588 H ? A ? 44 1
   ATOM 700 HD21 A ASN A 44 ? 24.54500 -14.10400 -8.10900 0.531 17.54602 H ? A ? 44 1
   ATOM 701 HD22 A ASN A 44 ? 23.65400 -12.95500 -7.78400 0.531 17.54602 H ? A ? 44 1
   ATOM 702 N B ASN A 44 ? 19.41100 -12.91200 -9.40000 0.469 8.24439 N ? A ? 44 1
   ATOM 703 CA B ASN A 44 ? 20.49900 -13.88100 -9.31000 0.469 8.12952 C ? A ? 44 1
   ATOM 704 C B ASN A 44 ? 20.57200 -14.41400 -7.88800 0.469 8.56740 C ? A ? 44 1
   ATOM 705 O B ASN A 44 ? 20.73100 -13.64500 -6.93700 0.469 7.86194 O ? A ? 44 1
   ATOM 706 CB B ASN A 44 ? 21.82800 -13.30700 -9.79600 0.469 11.80927 C ? A ? 44 1
   ATOM 707 CG B ASN A 44 ? 21.87200 -13.15700 -11.33800 0.469 13.49070 C ? A ? 44 1
   ATOM 708 OD1 B ASN A 44 ? 22.00000 -14.14600 -12.07000 0.469 13.35123 O ? A ? 44 1
   ATOM 709 ND2 B ASN A 44 ? 21.74900 -11.91300 -11.82600 0.469 16.26647 N ? A ? 44 1
   ATOM 710 H B ASN A 44 ? 19.27100 -12.44300 -8.69300 0.469 9.89327 H ? A ? 44 1
   ATOM 711 HA B ASN A 44 ? 20.30000 -14.63600 -9.88600 0.469 9.75543 H ? A ? 44 1
   ATOM 712 HB2 B ASN A 44 ? 21.95800 -12.42900 -9.40400 0.469 14.17112 H ? A ? 44 1
   ATOM 713 HB3 B ASN A 44 ? 22.54800 -13.90000 -9.53000 0.469 14.17112 H ? A ? 44 1
   ATOM 714 HD21 B ASN A 44 ? 21.76800 -11.78100 -12.67600 0.469 19.51976 H ? A ? 44 1
   ATOM 715 HD22 B ASN A 44 ? 21.65100 -11.24800 -11.28900 0.469 19.51976 H ? A ? 44 1
   ATOM 716 N A ARG A 45 ? 20.38000 -15.68800 -7.71000 0.531 8.78537 N ? A ? 45 1
   ATOM 717 CA A ARG A 45 ? 20.47700 -16.35900 -6.42200 0.531 9.17746 C ? A ? 45 1
   ATOM 718 C A ARG A 45 ? 21.93500 -16.57900 -6.06100 0.531 10.43476 C ? A ? 45 1
   ATOM 719 O A ARG A 45 ? 22.71700 -17.11400 -6.85400 0.531 13.08497 O ? A ? 45 1
   ATOM 720 CB A ARG A 45 ? 19.75100 -17.71000 -6.44400 0.531 11.81939 C ? A ? 45 1
   ATOM 721 CG A ARG A 45 ? 19.59800 -18.38300 -5.04100 0.531 13.32931 C ? A ? 45 1
   ATOM 722 CD A ARG A 45 ? 18.15400 -18.39700 -4.61400 0.531 12.14208 C ? A ? 45 1
   ATOM 723 NE A ARG A 45 ? 17.94500 -18.53800 -3.17500 0.531 14.25238 N ? A ? 45 1
   ATOM 724 CZ A ARG A 45 ? 17.07800 -19.36800 -2.60700 0.531 16.18068 C ? A ? 45 1
   ATOM 725 NH1 A ARG A 45 ? 16.37100 -20.23100 -3.32100 0.531 15.60705 N ? A ? 45 1
   ATOM 726 NH2 A ARG A 45 ? 16.88400 -19.29900 -1.29100 0.531 16.94574 N ? A ? 45 1
   ATOM 727 H A ARG A 45 ? 20.26600 -16.22600 -8.37100 0.531 10.54245 H ? A ? 45 1
   ATOM 728 HA A ARG A 45 ? 20.05900 -15.79800 -5.75000 0.531 11.01295 H ? A ? 45 1
   ATOM 729 HB2 A ARG A 45 ? 18.86100 -17.57700 -6.80500 0.531 14.18326 H ? A ? 45 1
   ATOM 730 HB3 A ARG A 45 ? 20.25100 -18.32000 -7.00900 0.531 14.18326 H ? A ? 45 1
   ATOM 731 HG2 A ARG A 45 ? 19.91600 -19.29800 -5.08300 0.531 15.99518 H ? A ? 45 1
   ATOM 732 HG3 A ARG A 45 ? 20.10900 -17.88400 -4.38400 0.531 15.99518 H ? A ? 45 1
   ATOM 733 HD2 A ARG A 45 ? 17.74300 -17.56300 -4.88800 0.531 14.57049 H ? A ? 45 1
   ATOM 734 HD3 A ARG A 45 ? 17.71200 -19.14400 -5.04700 0.531 14.57049 H ? A ? 45 1
   ATOM 735 HE A ARG A 45 ? 18.42000 -18.04500 -2.65600 0.531 17.10286 H ? A ? 45 1
   ATOM 736 HH11 A ARG A 45 ? 16.46800 -20.26400 -4.17500 0.531 18.72846 H ? A ? 45 1
   ATOM 737 HH12 A ARG A 45 ? 15.81600 -20.75900 -2.93000 0.531 18.72846 H ? A ? 45 1
   ATOM 738 HH21 A ARG A 45 ? 17.31800 -18.72300 -0.82200 0.531 20.33488 H ? A ? 45 1
   ATOM 739 HH22 A ARG A 45 ? 16.32500 -19.83000 -0.91000 0.531 20.33488 H ? A ? 45 1
   ATOM 740 N B ARG A 45 ? 20.48000 -15.73300 -7.76000 0.469 8.97843 N ? A ? 45 1
   ATOM 741 CA B ARG A 45 ? 20.49500 -16.41900 -6.47700 0.469 9.40967 C ? A ? 45 1
   ATOM 742 C B ARG A 45 ? 21.93100 -16.67000 -6.04200 0.469 10.43599 C ? A ? 45 1
   ATOM 743 O B ARG A 45 ? 22.69800 -17.31600 -6.76300 0.469 12.59748 O ? A ? 45 1
   ATOM 744 CB B ARG A 45 ? 19.72800 -17.73400 -6.63400 0.469 12.01971 C ? A ? 45 1
   ATOM 745 CG B ARG A 45 ? 19.77900 -18.64800 -5.43300 0.469 12.66853 C ? A ? 45 1
   ATOM 746 CD B ARG A 45 ? 18.96300 -18.10400 -4.29200 0.469 9.64872 C ? A ? 45 1
   ATOM 747 NE B ARG A 45 ? 17.69800 -17.47400 -4.66600 0.469 11.03097 N ? A ? 45 1
   ATOM 748 CZ B ARG A 45 ? 16.57300 -18.13200 -4.90500 0.469 10.22584 C ? A ? 45 1
   ATOM 749 NH1 B ARG A 45 ? 16.53600 -19.44900 -4.92500 0.469 11.92242 N ? A ? 45 1
   ATOM 750 NH2 B ARG A 45 ? 15.45700 -17.44700 -5.12400 0.469 11.25410 N ? A ? 45 1
   ATOM 751 H B ARG A 45 ? 20.40500 -16.27100 -8.42700 0.469 10.77411 H ? A ? 45 1
   ATOM 752 HA B ARG A 45 ? 20.08300 -15.87400 -5.78800 0.469 11.29160 H ? A ? 45 1
   ATOM 753 HB2 B ARG A 45 ? 18.79500 -17.52800 -6.80200 0.469 14.42365 H ? A ? 45 1
   ATOM 754 HB3 B ARG A 45 ? 20.10200 -18.22000 -7.38500 0.469 14.42365 H ? A ? 45 1
   ATOM 755 HG2 B ARG A 45 ? 19.42300 -19.51800 -5.67500 0.469 15.20223 H ? A ? 45 1
   ATOM 756 HG3 B ARG A 45 ? 20.69800 -18.73700 -5.13600 0.469 15.20223 H ? A ? 45 1
   ATOM 757 HD2 B ARG A 45 ? 18.75300 -18.83500 -3.69000 0.469 11.57846 H ? A ? 45 1
   ATOM 758 HD3 B ARG A 45 ? 19.49200 -17.43400 -3.83000 0.469 11.57846 H ? A ? 45 1
   ATOM 759 HE B ARG A 45 ? 17.68300 -16.61700 -4.73500 0.469 13.23717 H ? A ? 45 1
   ATOM 760 HH11 B ARG A 45 ? 17.25300 -19.90200 -4.78100 0.469 14.30691 H ? A ? 45 1
   ATOM 761 HH12 B ARG A 45 ? 15.79500 -19.85600 -5.08200 0.469 14.30691 H ? A ? 45 1
   ATOM 762 HH21 B ARG A 45 ? 15.47000 -16.58800 -5.11000 0.469 13.50492 H ? A ? 45 1
   ATOM 763 HH22 B ARG A 45 ? 14.72000 -17.86400 -5.28000 0.469 13.50492 H ? A ? 45 1
   ATOM 764 N . ASN A 46 ? 22.28800 -16.15200 -4.86900 1.000 10.10599 N ? A ? 46 1
   ATOM 765 CA . ASN A 46 ? 23.62300 -16.33900 -4.30500 1.000 14.06969 C ? A ? 46 1
   ATOM 766 C . ASN A 46 ? 23.71800 -17.65800 -3.53800 1.000 16.61287 C ? A ? 46 1
   ATOM 767 O . ASN A 46 ? 22.71500 -18.24400 -3.12700 1.000 18.03082 O ? A ? 46 1
   ATOM 768 CB . ASN A 46 ? 23.92300 -15.17900 -3.37700 1.000 15.22620 C ? A ? 46 1
   ATOM 769 CG . ASN A 46 ? 23.75000 -13.84800 -4.04800 1.000 16.97997 C ? A ? 46 1
   ATOM 770 OD1 . ASN A 46 ? 23.01800 -12.95200 -3.59300 1.000 19.49291 O ? A ? 46 1
   ATOM 771 ND2 . ASN A 46 ? 24.39600 -13.72300 -5.19600 1.000 17.70893 N ? A ? 46 1
   ATOM 772 HA . ASN A 46 ? 24.28400 -16.37100 -5.01300 1.000 16.88362 H ? A ? 46 1
   ATOM 773 HB2 . ASN A 46 ? 23.31800 -15.21500 -2.61900 1.000 18.27144 H ? A ? 46 1
   ATOM 774 HB3 . ASN A 46 ? 24.84100 -15.24600 -3.07200 1.000 18.27144 H ? A ? 46 1
   ATOM 775 HD21 . ASN A 46 ? 24.34600 -12.98900 -5.64000 1.000 21.25072 H ? A ? 46 1
   ATOM 776 HD22 . ASN A 46 ? 24.86700 -14.37700 -5.49700 1.000 21.25072 H ? A ? 46 1
   ATOM 777 H A ASN A 46 ? 21.75700 -15.73300 -4.33800 0.531 12.12718 H ? A ? 46 1
   ATOM 778 H B ASN A 46 ? 21.76800 -15.68100 -4.37200 0.469 12.12718 H ? A ? 46 1
   ATOM 779 N . THR A 47 ? 24.95500 -18.17600 -3.40500 1.000 18.87442 N ? A ? 47 1
   ATOM 780 CA . THR A 47 ? 25.09700 -19.49200 -2.78100 1.000 24.04479 C ? A ? 47 1
   ATOM 781 C . THR A 47 ? 24.61600 -19.48100 -1.33400 1.000 25.09291 C ? A ? 47 1
   ATOM 782 O . THR A 47 ? 24.19300 -20.52200 -0.81500 1.000 27.30749 O ? A ? 47 1
   ATOM 783 CB . THR A 47 ? 26.54200 -19.98800 -2.86400 1.000 27.27143 C ? A ? 47 1
   ATOM 784 OG1 . THR A 47 ? 27.43100 -18.96500 -2.40500 1.000 28.39364 O ? A ? 47 1
   ATOM 785 CG2 . THR A 47 ? 26.87900 -20.35700 -4.31500 1.000 28.32293 C ? A ? 47 1
   ATOM 786 H . THR A 47 ? 25.68600 -17.80100 -3.65700 1.000 22.64931 H ? A ? 47 1
   ATOM 787 HA . THR A 47 ? 24.55100 -20.12200 -3.27700 1.000 28.85375 H ? A ? 47 1
   ATOM 788 HB . THR A 47 ? 26.65600 -20.77400 -2.30800 1.000 32.72572 H ? A ? 47 1
   ATOM 789 HG1 . THR A 47 ? 28.22500 -19.23600 -2.44300 1.000 34.07237 H ? A ? 47 1
   ATOM 790 HG21 . THR A 47 ? 27.79500 -20.67300 -4.37200 1.000 33.98751 H ? A ? 47 1
   ATOM 791 HG22 . THR A 47 ? 26.28400 -21.05700 -4.62600 1.000 33.98751 H ? A ? 47 1
   ATOM 792 HG23 . THR A 47 ? 26.77800 -19.58000 -4.88700 1.000 33.98751 H ? A ? 47 1
   ATOM 793 N . ASP A 48 ? 24.66100 -18.31600 -0.68000 1.000 22.70419 N ? A ? 48 1
   ATOM 794 CA . ASP A 48 ? 24.20300 -18.14700 0.69700 1.000 22.11974 C ? A ? 48 1
   ATOM 795 C . ASP A 48 ? 22.69200 -18.07500 0.80800 1.000 21.13605 C ? A ? 48 1
   ATOM 796 O . ASP A 48 ? 22.17100 -17.90000 1.92100 1.000 22.29337 O ? A ? 48 1
   ATOM 797 CB . ASP A 48 ? 24.83100 -16.90100 1.34300 1.000 22.48329 C ? A ? 48 1
   ATOM 798 CG . ASP A 48 ? 24.28400 -15.56900 0.77600 1.000 24.46353 C ? A ? 48 1
   ATOM 799 OD1 . ASP A 48 ? 23.40800 -15.57400 -0.11600 1.000 21.37252 O ? A ? 48 1
   ATOM 800 OD2 . ASP A 48 ? 24.73500 -14.50000 1.24100 1.000 25.77942 O ? A ? 48 1
   ATOM 801 H . ASP A 48 ? 24.96200 -17.58900 -1.02400 1.000 27.24503 H ? A ? 48 1
   ATOM 802 HA . ASP A 48 ? 24.50800 -18.91300 1.20800 1.000 26.54369 H ? A ? 48 1
   ATOM 803 HB2 . ASP A 48 ? 24.64700 -16.91600 2.29500 1.000 26.97995 H ? A ? 48 1
   ATOM 804 HB3 . ASP A 48 ? 25.78800 -16.91700 1.18900 1.000 26.97995 H ? A ? 48 1
   ATOM 805 N . GLY A 49 ? 21.97900 -18.23500 -0.30900 1.000 17.57183 N ? A ? 49 1
   ATOM 806 CA . GLY A 49 ? 20.54400 -18.25800 -0.29800 1.000 16.20099 C ? A ? 49 1
   ATOM 807 C . GLY A 49 ? 19.88000 -16.90500 -0.42300 1.000 13.57154 C ? A ? 49 1
   ATOM 808 O . GLY A 49 ? 18.67900 -16.86800 -0.63900 1.000 13.50848 O ? A ? 49 1
   ATOM 809 H . GLY A 49 ? 22.32300 -18.33200 -1.09100 1.000 21.08619 H ? A ? 49 1
   ATOM 810 HA2 . GLY A 49 ? 20.23700 -18.80600 -1.03800 1.000 19.44118 H ? A ? 49 1
   ATOM 811 HA3 . GLY A 49 ? 20.24600 -18.65600 0.53400 1.000 19.44118 H ? A ? 49 1
   ATOM 812 N . SER A 50 ? 20.61400 -15.80300 -0.28200 1.000 12.05866 N ? A ? 50 1
   ATOM 813 CA . SER A 50 ? 20.05900 -14.49800 -0.64300 1.000 8.59771 C ? A ? 50 1
   ATOM 814 C . SER A 50 ? 19.89700 -14.39900 -2.16300 1.000 7.94397 C ? A ? 50 1
   ATOM 815 O . SER A 50 ? 20.46400 -15.19300 -2.91900 1.000 9.23431 O ? A ? 50 1
   ATOM 816 CB . SER A 50 ? 20.92200 -13.34900 -0.13200 1.000 10.62318 C ? A ? 50 1
   ATOM 817 OG . SER A 50 ? 22.17000 -13.24900 -0.78700 1.000 12.12623 O ? A ? 50 1
   ATOM 818 H . SER A 50 ? 21.42100 -15.78200 0.01500 1.000 14.47039 H ? A ? 50 1
   ATOM 819 HA . SER A 50 ? 19.18900 -14.40200 -0.22400 1.000 10.31725 H ? A ? 50 1
   ATOM 820 HB2 . SER A 50 ? 20.43800 -12.51900 -0.26900 1.000 12.74782 H ? A ? 50 1
   ATOM 821 HB3 . SER A 50 ? 21.08500 -13.48600 0.81400 1.000 12.74782 H ? A ? 50 1
   ATOM 822 HG . SER A 50 ? 22.53700 -14.00400 -0.82200 1.000 14.55148 H ? A ? 50 1
   ATOM 823 N . THR A 51 ? 19.10700 -13.39900 -2.60100 1.000 6.93622 N ? A ? 51 1
   ATOM 824 CA . THR A 51 ? 18.93300 -13.14000 -4.03000 1.000 5.95477 C ? A ? 51 1
   ATOM 825 C . THR A 51 ? 19.15200 -11.65800 -4.31000 1.000 5.46734 C ? A ? 51 1
   ATOM 826 O . THR A 51 ? 18.80900 -10.79000 -3.50400 1.000 5.96464 O ? A ? 51 1
   ATOM 827 CB . THR A 51 ? 17.54700 -13.55400 -4.44900 1.000 7.58067 C ? A ? 51 1
   ATOM 828 OG1 . THR A 51 ? 17.34800 -14.94800 -4.16600 1.000 8.28827 O ? A ? 51 1
   ATOM 829 CG2 . THR A 51 ? 17.33200 -13.34200 -5.94500 1.000 8.48423 C ? A ? 51 1
   ATOM 830 H . THR A 51 ? 18.67000 -12.86700 -2.08700 1.000 8.32346 H ? A ? 51 1
   ATOM 831 HA . THR A 51 ? 19.58500 -13.63100 -4.55300 1.000 7.14573 H ? A ? 51 1
   ATOM 832 HB . THR A 51 ? 16.90700 -13.01400 -3.96000 1.000 9.09680 H ? A ? 51 1
   ATOM 833 HG1 . THR A 51 ? 16.79500 -15.03800 -3.54000 1.000 9.94592 H ? A ? 51 1
   ATOM 834 HG21 . THR A 51 ? 16.42500 -13.58400 -6.18700 1.000 10.18107 H ? A ? 51 1
   ATOM 835 HG22 . THR A 51 ? 17.48100 -12.41000 -6.17200 1.000 10.18107 H ? A ? 51 1
   ATOM 836 HG23 . THR A 51 ? 17.95100 -13.89200 -6.45000 1.000 10.18107 H ? A ? 51 1
   ATOM 837 N . ASP A 52 ? 19.72300 -11.38900 -5.47400 1.000 6.74193 N ? A ? 52 1
   ATOM 838 CA . ASP A 52 ? 19.95300 -10.03800 -5.95700 1.000 8.48315 C ? A ? 52 1
   ATOM 839 C . ASP A 52 ? 18.86700 -9.68500 -6.95900 1.000 6.98753 C ? A ? 52 1
   ATOM 840 O . ASP A 52 ? 18.53600 -10.50900 -7.83300 1.000 8.31630 O ? A ? 52 1
   ATOM 841 CB . ASP A 52 ? 21.29500 -9.91600 -6.67800 1.000 9.24459 C ? A ? 52 1
   ATOM 842 CG . ASP A 52 ? 22.47900 -10.15400 -5.79200 1.000 14.22912 C ? A ? 52 1
   ATOM 843 OD1 . ASP A 52 ? 22.37800 -9.92200 -4.58800 1.000 13.11309 O ? A ? 52 1
   ATOM 844 OD2 . ASP A 52 ? 23.53000 -10.57500 -6.34700 1.000 18.40316 O ? A ? 52 1
   ATOM 845 H . ASP A 52 ? 19.99500 -11.99400 -6.02100 1.000 8.09031 H ? A ? 52 1
   ATOM 846 HA . ASP A 52 ? 19.94000 -9.43400 -5.19800 1.000 10.17978 H ? A ? 52 1
   ATOM 847 HB2 . ASP A 52 ? 21.32600 -10.57100 -7.39400 1.000 11.09351 H ? A ? 52 1
   ATOM 848 HB3 . ASP A 52 ? 21.37400 -9.02100 -7.04300 1.000 11.09351 H ? A ? 52 1
   ATOM 849 N . TYR A 53 ? 18.31100 -8.48900 -6.83500 1.000 6.33203 N ? A ? 53 1
   ATOM 850 CA . TYR A 53 ? 17.14700 -8.13100 -7.62300 1.000 6.47444 C ? A ? 53 1
   ATOM 851 C . TYR A 53 ? 17.29300 -6.83000 -8.38800 1.000 6.59883 C ? A ? 53 1
   ATOM 852 O . TYR A 53 ? 17.65300 -5.79200 -7.81600 1.000 7.08158 O ? A ? 53 1
   ATOM 853 CB . TYR A 53 ? 15.95900 -7.94800 -6.70500 1.000 6.45551 C ? A ? 53 1
   ATOM 854 CG . TYR A 53 ? 15.47800 -9.21900 -6.01000 1.000 6.80673 C ? A ? 53 1
   ATOM 855 CD1 . TYR A 53 ? 16.05000 -9.65800 -4.83800 1.000 6.60155 C ? A ? 53 1
   ATOM 856 CD2 . TYR A 53 ? 14.41800 -9.96400 -6.53800 1.000 7.13281 C ? A ? 53 1
   ATOM 857 CE1 . TYR A 53 ? 15.60600 -10.79800 -4.22300 1.000 6.73541 C ? A ? 53 1
   ATOM 858 CE2 . TYR A 53 ? 14.00100 -11.10000 -5.95100 1.000 7.58433 C ? A ? 53 1
   ATOM 859 CZ . TYR A 53 ? 14.58500 -11.51300 -4.78800 1.000 6.60988 C ? A ? 53 1
   ATOM 860 OH . TYR A 53 ? 14.14400 -12.65900 -4.18300 1.000 7.05135 O ? A ? 53 1
   ATOM 861 H . TYR A 53 ? 18.59100 -7.87300 -6.30400 1.000 7.59843 H ? A ? 53 1
   ATOM 862 HA . TYR A 53 ? 17.03700 -8.83800 -8.27700 1.000 7.76933 H ? A ? 53 1
   ATOM 863 HB2 . TYR A 53 ? 16.20100 -7.31200 -6.01300 1.000 7.74661 H ? A ? 53 1
   ATOM 864 HB3 . TYR A 53 ? 15.21800 -7.60400 -7.22800 1.000 7.74661 H ? A ? 53 1
   ATOM 865 HD1 . TYR A 53 ? 16.74800 -9.17400 -4.45900 1.000 7.92186 H ? A ? 53 1
   ATOM 866 HD2 . TYR A 53 ? 13.99200 -9.66700 -7.31000 1.000 8.55937 H ? A ? 53 1
   ATOM 867 HE1 . TYR A 53 ? 15.99500 -11.08400 -3.42800 1.000 8.08249 H ? A ? 53 1
   ATOM 868 HE2 . TYR A 53 ? 13.31900 -11.60200 -6.33600 1.000 9.10120 H ? A ? 53 1
   ATOM 869 HH . TYR A 53 ? 14.79800 -13.14500 -3.97800 1.000 8.46162 H ? A ? 53 1
   ATOM 870 N . GLY A 54 ? 16.95500 -6.86800 -9.66500 1.000 6.96436 N ? A ? 54 1
   ATOM 871 CA . GLY A 54 ? 16.73000 -5.66100 -10.37600 1.000 6.33062 C ? A ? 54 1
   ATOM 872 C . GLY A 54 ? 17.94800 -5.09700 -11.07600 1.000 8.55055 C ? A ? 54 1
   ATOM 873 O . GLY A 54 ? 18.98300 -5.72400 -11.20600 1.000 8.30834 O ? A ? 54 1
   ATOM 874 H . GLY A 54 ? 16.85500 -7.58600 -10.12800 1.000 8.35723 H ? A ? 54 1
   ATOM 875 HA2 . GLY A 54 ? 16.04900 -5.81800 -11.04900 1.000 7.59675 H ? A ? 54 1
   ATOM 876 HA3 . GLY A 54 ? 16.41000 -4.98900 -9.75400 1.000 7.59675 H ? A ? 54 1
   ATOM 877 N . ILE A 55 ? 17.76800 -3.85000 -11.56300 1.000 9.70353 N ? A ? 55 1
   ATOM 878 CA . ILE A 55 ? 18.75800 -3.17300 -12.41900 1.000 10.39301 C ? A ? 55 1
   ATOM 879 C . ILE A 55 ? 20.08900 -2.96000 -11.71800 1.000 9.10317 C ? A ? 55 1
   ATOM 880 O . ILE A 55 ? 21.14400 -2.94000 -12.36000 1.000 7.76980 O ? A ? 55 1
   ATOM 881 CB . ILE A 55 ? 18.12500 -1.87700 -12.98000 1.000 15.15806 C ? A ? 55 1
   ATOM 882 CG1 . ILE A 55 ? 18.89600 -1.42200 -14.21100 1.000 21.18455 C ? A ? 55 1
   ATOM 883 CG2 . ILE A 55 ? 17.87300 -0.82200 -11.87200 1.000 16.03667 C ? A ? 55 1
   ATOM 884 CD1 . ILE A 55 ? 18.03200 -0.69000 -15.19600 1.000 23.59118 C ? A ? 55 1
   ATOM 885 H . ILE A 55 ? 17.07200 -3.37000 -11.40800 1.000 11.64423 H ? A ? 55 1
   ATOM 886 HA . ILE A 55 ? 18.97700 -3.74700 -13.17000 1.000 12.47161 H ? A ? 55 1
   ATOM 887 HB . ILE A 55 ? 17.22600 -2.05000 -13.30200 1.000 18.18967 H ? A ? 55 1
   ATOM 888 HG12 . ILE A 55 ? 19.60900 -0.82500 -13.93400 1.000 25.42146 H ? A ? 55 1
   ATOM 889 HG13 . ILE A 55 ? 19.26700 -2.19900 -14.65600 1.000 25.42146 H ? A ? 55 1
   ATOM 890 HG21 . ILE A 55 ? 17.53000 -0.01100 -12.27900 1.000 19.24400 H ? A ? 55 1
   ATOM 891 HG22 . ILE A 55 ? 17.22600 -1.17500 -11.24100 1.000 19.24400 H ? A ? 55 1
   ATOM 892 HG23 . ILE A 55 ? 18.71000 -0.63500 -11.41800 1.000 19.24400 H ? A ? 55 1
   ATOM 893 HD11 . ILE A 55 ? 18.57000 -0.43900 -15.96300 1.000 28.30941 H ? A ? 55 1
   ATOM 894 HD12 . ILE A 55 ? 17.30800 -1.27200 -15.47500 1.000 28.30941 H ? A ? 55 1
   ATOM 895 HD13 . ILE A 55 ? 17.67200 0.10400 -14.77100 1.000 28.30941 H ? A ? 55 1
   ATOM 896 N . LEU A 56 ? 20.07600 -2.85400 -10.39500 1.000 8.36319 N ? A ? 56 1
   ATOM 897 CA . LEU A 56 ? 21.29200 -2.73000 -9.61300 1.000 8.65994 C ? A ? 56 1
   ATOM 898 C . LEU A 56 ? 21.51100 -3.91000 -8.68500 1.000 7.92305 C ? A ? 56 1
   ATOM 899 O . LEU A 56 ? 22.31700 -3.80100 -7.74900 1.000 8.19618 O ? A ? 56 1
   ATOM 900 CB . LEU A 56 ? 21.24500 -1.40000 -8.83100 1.000 9.70945 C ? A ? 56 1
   ATOM 901 CG . LEU A 56 ? 21.47800 -0.21600 -9.77100 1.000 9.83018 C ? A ? 56 1
   ATOM 902 CD1 . LEU A 56 ? 21.11400 1.09900 -9.05500 1.000 12.66147 C ? A ? 56 1
   ATOM 903 CD2 . LEU A 56 ? 22.91900 -0.13900 -10.30300 1.000 10.37791 C ? A ? 56 1
   ATOM 904 H . LEU A 56 ? 19.35900 -2.85200 -9.92000 1.000 10.03583 H ? A ? 56 1
   ATOM 905 HA . LEU A 56 ? 22.06300 -2.70400 -10.20100 1.000 10.39193 H ? A ? 56 1
   ATOM 906 HB2 . LEU A 56 ? 20.37400 -1.30000 -8.41500 1.000 11.65134 H ? A ? 56 1
   ATOM 907 HB3 . LEU A 56 ? 21.93800 -1.39900 -8.15300 1.000 11.65134 H ? A ? 56 1
   ATOM 908 HG . LEU A 56 ? 20.90700 -0.34300 -10.54500 1.000 11.79621 H ? A ? 56 1
   ATOM 909 HD11 . LEU A 56 ? 21.30400 1.84400 -9.64700 1.000 15.19376 H ? A ? 56 1
   ATOM 910 HD12 . LEU A 56 ? 20.17000 1.08600 -8.83200 1.000 15.19376 H ? A ? 56 1
   ATOM 911 HD13 . LEU A 56 ? 21.64400 1.17600 -8.24700 1.000 15.19376 H ? A ? 56 1
   ATOM 912 HD21 . LEU A 56 ? 23.00900 0.65100 -10.85800 1.000 12.45349 H ? A ? 56 1
   ATOM 913 HD22 . LEU A 56 ? 23.53000 -0.08800 -9.55200 1.000 12.45349 H ? A ? 56 1
   ATOM 914 HD23 . LEU A 56 ? 23.10500 -0.93400 -10.82700 1.000 12.45349 H ? A ? 56 1
   ATOM 915 N . GLN A 57 ? 20.79100 -5.01600 -8.88900 1.000 7.68626 N ? A ? 57 1
   ATOM 916 CA . GLN A 57 ? 21.08700 -6.27400 -8.20400 1.000 6.81350 C ? A ? 57 1
   ATOM 917 C . GLN A 57 ? 21.21800 -6.07400 -6.68700 1.000 7.44001 C ? A ? 57 1
   ATOM 918 O . GLN A 57 ? 22.20000 -6.45200 -6.07100 1.000 8.56175 O ? A ? 57 1
   ATOM 919 CB . GLN A 57 ? 22.33100 -6.90600 -8.84500 1.000 6.16284 C ? A ? 57 1
   ATOM 920 CG . GLN A 57 ? 22.02200 -7.37800 -10.27000 1.000 6.45750 C ? A ? 57 1
   ATOM 921 CD . GLN A 57 ? 21.12300 -8.57900 -10.25000 1.000 7.58304 C ? A ? 57 1
   ATOM 922 OE1 . GLN A 57 ? 21.58200 -9.70800 -10.08400 1.000 8.03580 O ? A ? 57 1
   ATOM 923 NE2 . GLN A 57 ? 19.85100 -8.33900 -10.42300 1.000 7.83543 N ? A ? 57 1
   ATOM 924 H . GLN A 57 ? 20.12000 -5.06100 -9.42500 1.000 9.22351 H ? A ? 57 1
   ATOM 925 HA . GLN A 57 ? 20.34600 -6.89200 -8.30900 1.000 8.17620 H ? A ? 57 1
   ATOM 926 HB2 . GLN A 57 ? 23.04400 -6.24900 -8.88400 1.000 7.39540 H ? A ? 57 1
   ATOM 927 HB3 . GLN A 57 ? 22.61400 -7.67000 -8.31900 1.000 7.39540 H ? A ? 57 1
   ATOM 928 HG2 . GLN A 57 ? 21.57600 -6.66800 -10.75600 1.000 7.74900 H ? A ? 57 1
   ATOM 929 HG3 . GLN A 57 ? 22.84800 -7.62000 -10.71700 1.000 7.74900 H ? A ? 57 1
   ATOM 930 HE21 . GLN A 57 ? 19.57800 -7.53200 -10.53800 1.000 9.40252 H ? A ? 57 1
   ATOM 931 HE22 . GLN A 57 ? 19.28700 -8.98800 -10.42200 1.000 9.40252 H ? A ? 57 1
   ATOM 932 N . ILE A 58 ? 20.13100 -5.56900 -6.10600 1.000 7.65462 N ? A ? 58 1
   ATOM 933 CA . ILE A 58 ? 20.08300 -5.25800 -4.66700 1.000 7.49671 C ? A ? 58 1
   ATOM 934 C . ILE A 58 ? 19.69100 -6.52500 -3.92700 1.000 8.67851 C ? A ? 58 1
   ATOM 935 O . ILE A 58 ? 18.78200 -7.24700 -4.35700 1.000 8.83152 O ? A ? 58 1
   ATOM 936 CB . ILE A 58 ? 19.14000 -4.08000 -4.41000 1.000 8.76586 C ? A ? 58 1
   ATOM 937 CG1 . ILE A 58 ? 19.86600 -2.80100 -4.87200 1.000 9.87360 C ? A ? 58 1
   ATOM 938 CG2 . ILE A 58 ? 18.67600 -4.00700 -2.92900 1.000 8.43769 C ? A ? 58 1
   ATOM 939 CD1 . ILE A 58 ? 18.96800 -1.62200 -4.91500 1.000 11.16153 C ? A ? 58 1
   ATOM 940 H . ILE A 58 ? 19.40000 -5.39300 -6.52300 1.000 9.18555 H ? A ? 58 1
   ATOM 941 HA . ILE A 58 ? 20.95600 -4.99600 -4.33500 1.000 8.99605 H ? A ? 58 1
   ATOM 942 HB . ILE A 58 ? 18.32100 -4.19300 -4.91600 1.000 10.51904 H ? A ? 58 1
   ATOM 943 HG12 . ILE A 58 ? 20.58900 -2.60700 -4.25400 1.000 11.84832 H ? A ? 58 1
   ATOM 944 HG13 . ILE A 58 ? 20.22100 -2.94300 -5.76300 1.000 11.84832 H ? A ? 58 1
   ATOM 945 HG21 . ILE A 58 ? 18.17300 -3.18800 -2.79500 1.000 10.12523 H ? A ? 58 1
   ATOM 946 HG22 . ILE A 58 ? 18.11500 -4.77500 -2.73600 1.000 10.12523 H ? A ? 58 1
   ATOM 947 HG23 . ILE A 58 ? 19.45600 -4.01400 -2.35200 1.000 10.12523 H ? A ? 58 1
   ATOM 948 HD11 . ILE A 58 ? 19.38300 -0.92800 -5.45200 1.000 13.39384 H ? A ? 58 1
   ATOM 949 HD12 . ILE A 58 ? 18.12200 -1.88400 -5.31100 1.000 13.39384 H ? A ? 58 1
   ATOM 950 HD13 . ILE A 58 ? 18.82500 -1.30000 -4.01200 1.000 13.39384 H ? A ? 58 1
   ATOM 951 N . ASN A 59 ? 20.41100 -6.81900 -2.83400 1.000 8.97292 N ? A ? 59 1
   ATOM 952 CA . ASN A 59 ? 20.43900 -8.14900 -2.21700 1.000 10.94462 C ? A ? 59 1
   ATOM 953 C . ASN A 59 ? 19.46600 -8.22900 -1.04600 1.000 11.71516 C ? A ? 59 1
   ATOM 954 O . ASN A 59 ? 19.30700 -7.28000 -0.27800 1.000 13.23555 O ? A ? 59 1
   ATOM 955 CB . ASN A 59 ? 21.87100 -8.44800 -1.77400 1.000 13.28579 C ? A ? 59 1
   ATOM 956 CG . ASN A 59 ? 22.03200 -9.80100 -1.15300 1.000 19.08298 C ? A ? 59 1
   ATOM 957 OD1 . ASN A 59 ? 21.79800 -9.96900 0.05200 1.000 21.47837 O ? A ? 59 1
   ATOM 958 ND2 . ASN A 59 ? 22.44500 -10.77500 -1.94700 1.000 22.52800 N ? A ? 59 1
   ATOM 959 H . ASN A 59 ? 20.90400 -6.24700 -2.42200 1.000 10.76750 H ? A ? 59 1
   ATOM 960 HA . ASN A 59 ? 20.15100 -8.82800 -2.84700 1.000 13.13355 H ? A ? 59 1
   ATOM 961 HB2 . ASN A 59 ? 22.45400 -8.40500 -2.54800 1.000 15.94294 H ? A ? 59 1
   ATOM 962 HB3 . ASN A 59 ? 22.14100 -7.78600 -1.11800 1.000 15.94294 H ? A ? 59 1
   ATOM 963 HD21 . ASN A 59 ? 22.55100 -11.56900 -1.63300 1.000 27.03360 H ? A ? 59 1
   ATOM 964 HD22 . ASN A 59 ? 22.60700 -10.61400 -2.77600 1.000 27.03360 H ? A ? 59 1
   ATOM 965 N . SER A 60 ? 18.82800 -9.38500 -0.92400 1.000 10.33143 N ? A ? 60 1
   ATOM 966 CA . SER A 60 ? 17.78400 -9.64500 0.04100 1.000 8.33411 C ? A ? 60 1
   ATOM 967 C . SER A 60 ? 18.34300 -9.93100 1.43900 1.000 12.85813 C ? A ? 60 1
   ATOM 968 O . SER A 60 ? 17.55300 -10.08400 2.35300 1.000 15.43443 O ? A ? 60 1
   ATOM 969 CB . SER A 60 ? 16.96000 -10.86000 -0.39700 1.000 8.98724 C ? A ? 60 1
   ATOM 970 OG . SER A 60 ? 17.73800 -12.04400 -0.38100 1.000 7.97707 O ? A ? 60 1
   ATOM 971 H . SER A 60 ? 18.99300 -10.06900 -1.41800 1.000 12.39772 H ? A ? 60 1
   ATOM 972 HA . SER A 60 ? 17.20400 -8.86900 0.08200 1.000 10.00093 H ? A ? 60 1
   ATOM 973 HB2 . SER A 60 ? 16.21200 -10.96700 0.21100 1.000 10.78468 H ? A ? 60 1
   ATOM 974 HB3 . SER A 60 ? 16.63500 -10.71000 -1.29900 1.000 10.78468 H ? A ? 60 1
   ATOM 975 HG . SER A 60 ? 17.26500 -12.70200 -0.60300 1.000 9.57248 H ? A ? 60 1
   ATOM 976 N . ARG A 61 ? 19.65500 -10.02200 1.63300 1.000 13.38816 N ? A ? 61 1
   ATOM 977 CA . ARG A 61 ? 20.15900 -10.25500 2.99400 1.000 16.71570 C ? A ? 61 1
   ATOM 978 C . ARG A 61 ? 20.05700 -8.98500 3.81600 1.000 13.67038 C ? A ? 61 1
   ATOM 979 O . ARG A 61 ? 19.86200 -9.04400 5.03200 1.000 15.10656 O ? A ? 61 1
   ATOM 980 CB . ARG A 61 ? 21.60000 -10.75500 2.95400 1.000 21.29453 C ? A ? 61 1
   ATOM 981 CG . ARG A 61 ? 22.44100 -10.55600 4.24200 1.000 27.76310 C ? A ? 61 1
   ATOM 982 CD . ARG A 61 ? 22.16500 -11.63700 5.30800 1.000 32.77729 C ? A ? 61 1
   ATOM 983 NE . ARG A 61 ? 22.93900 -11.41800 6.53300 1.000 35.03862 N ? A ? 61 1
   ATOM 984 CZ . ARG A 61 ? 22.61600 -10.56200 7.49600 1.000 35.22077 C ? A ? 61 1
   ATOM 985 NH1 . ARG A 61 ? 21.52000 -9.82300 7.43600 1.000 31.95815 N ? A ? 61 1
   ATOM 986 NH2 . ARG A 61 ? 23.41600 -10.44300 8.55400 1.000 35.76246 N ? A ? 61 1
   ATOM 987 H . ARG A 61 ? 20.25600 -9.95500 1.02100 1.000 16.06580 H ? A ? 61 1
   ATOM 988 HA . ARG A 61 ? 19.63600 -10.95100 3.42200 1.000 20.05883 H ? A ? 61 1
   ATOM 989 HB2 . ARG A 61 ? 21.58300 -11.70800 2.77100 1.000 25.55343 H ? A ? 61 1
   ATOM 990 HB3 . ARG A 61 ? 22.06100 -10.28800 2.24000 1.000 25.55343 H ? A ? 61 1
   ATOM 991 HG2 . ARG A 61 ? 23.38300 -10.59400 4.01400 1.000 33.31572 H ? A ? 61 1
   ATOM 992 HG3 . ARG A 61 ? 22.22800 -9.69300 4.62900 1.000 33.31572 H ? A ? 61 1
   ATOM 993 HD2 . ARG A 61 ? 21.22300 -11.62300 5.53900 1.000 39.33275 H ? A ? 61 1
   ATOM 994 HD3 . ARG A 61 ? 22.40600 -12.50600 4.95000 1.000 39.33275 H ? A ? 61 1
   ATOM 995 HE . ARG A 61 ? 23.65700 -11.87900 6.63600 1.000 42.04634 H ? A ? 61 1
   ATOM 996 HH11 . ARG A 61 ? 20.99400 -9.88900 6.75900 1.000 38.34977 H ? A ? 61 1
   ATOM 997 HH12 . ARG A 61 ? 21.33400 -9.27600 8.07300 1.000 38.34977 H ? A ? 61 1
   ATOM 998 HH21 . ARG A 61 ? 24.13200 -10.91700 8.60700 1.000 42.91495 H ? A ? 61 1
   ATOM 999 HH22 . ARG A 61 ? 23.21700 -9.89200 9.18400 1.000 42.91495 H ? A ? 61 1
   ATOM 1000 N . TRP A 62 ? 20.18400 -7.84300 3.17900 1.000 12.59218 N ? A ? 62 1
   ATOM 1001 CA . TRP A 62 ? 20.17100 -6.60700 3.90500 1.000 12.53598 C ? A ? 62 1
   ATOM 1002 C . TRP A 62 ? 19.07000 -5.66400 3.50300 1.000 10.60154 C ? A ? 62 1
   ATOM 1003 O . TRP A 62 ? 18.57400 -4.93700 4.35700 1.000 10.30691 O ? A ? 62 1
   ATOM 1004 CB . TRP A 62 ? 21.51700 -5.87700 3.72900 1.000 15.23664 C ? A ? 62 1
   ATOM 1005 CG . TRP A 62 ? 22.70700 -6.57900 4.36900 1.000 17.32953 C ? A ? 62 1
   ATOM 1006 CD1 . TRP A 62 ? 23.73500 -7.20000 3.73200 1.000 20.40459 C ? A ? 62 1
   ATOM 1007 CD2 . TRP A 62 ? 22.94600 -6.70700 5.76400 1.000 20.68864 C ? A ? 62 1
   ATOM 1008 NE1 . TRP A 62 ? 24.62100 -7.68800 4.65300 1.000 20.78145 N ? A ? 62 1
   ATOM 1009 CE2 . TRP A 62 ? 24.15300 -7.40800 5.91100 1.000 22.04251 C ? A ? 62 1
   ATOM 1010 CE3 . TRP A 62 ? 22.25800 -6.28400 6.91000 1.000 22.01092 C ? A ? 62 1
   ATOM 1011 CZ2 . TRP A 62 ? 24.69000 -7.71100 7.15600 1.000 24.05384 C ? A ? 62 1
   ATOM 1012 CZ3 . TRP A 62 ? 22.79600 -6.59800 8.15200 1.000 22.79951 C ? A ? 62 1
   ATOM 1013 CH2 . TRP A 62 ? 23.99100 -7.29700 8.26100 1.000 23.84548 C ? A ? 62 1
   ATOM 1014 H . TRP A 62 ? 20.27900 -7.76300 2.32800 1.000 15.11062 H ? A ? 62 1
   ATOM 1015 HA . TRP A 62 ? 20.04900 -6.81100 4.84600 1.000 15.04318 H ? A ? 62 1
   ATOM 1016 HB2 . TRP A 62 ? 21.70200 -5.79400 2.78000 1.000 18.28396 H ? A ? 62 1
   ATOM 1017 HB3 . TRP A 62 ? 21.44600 -4.99700 4.13100 1.000 18.28396 H ? A ? 62 1
   ATOM 1018 HD1 . TRP A 62 ? 23.82200 -7.28100 2.81000 1.000 24.48550 H ? A ? 62 1
   ATOM 1019 HE1 . TRP A 62 ? 25.35300 -8.10200 4.47300 1.000 24.93774 H ? A ? 62 1
   ATOM 1020 HE3 . TRP A 62 ? 21.46300 -5.80700 6.84000 1.000 26.41311 H ? A ? 62 1
   ATOM 1021 HZ2 . TRP A 62 ? 25.49100 -8.17700 7.23700 1.000 28.86461 H ? A ? 62 1
   ATOM 1022 HZ3 . TRP A 62 ? 22.34800 -6.33500 8.92400 1.000 27.35942 H ? A ? 62 1
   ATOM 1023 HH2 . TRP A 62 ? 24.32700 -7.48900 9.10700 1.000 28.61457 H ? A ? 62 1
   ATOM 1024 N . TRP A 63 ? 18.66300 -5.64200 2.22900 1.000 9.29643 N ? A ? 63 1
   ATOM 1025 CA . TRP A 63 ? 18.03200 -4.44300 1.70400 1.000 8.06487 C ? A ? 63 1
   ATOM 1026 C . TRP A 63 ? 16.55400 -4.57200 1.41000 1.000 8.76589 C ? A ? 63 1
   ATOM 1027 O . TRP A 63 ? 15.82300 -3.59200 1.49900 1.000 9.36577 O ? A ? 63 1
   ATOM 1028 CB . TRP A 63 ? 18.76400 -3.93400 0.44900 1.000 9.17733 C ? A ? 63 1
   ATOM 1029 CG . TRP A 63 ? 20.17900 -3.66500 0.72400 1.000 8.38950 C ? A ? 63 1
   ATOM 1030 CD1 . TRP A 63 ? 21.23500 -4.37300 0.28200 1.000 9.48651 C ? A ? 63 1
   ATOM 1031 CD2 . TRP A 63 ? 20.69500 -2.63100 1.57800 1.000 7.82844 C ? A ? 63 1
   ATOM 1032 NE1 . TRP A 63 ? 22.40100 -3.83600 0.79300 1.000 9.79205 N ? A ? 63 1
   ATOM 1033 CE2 . TRP A 63 ? 22.09500 -2.76100 1.57900 1.000 9.09545 C ? A ? 63 1
   ATOM 1034 CE3 . TRP A 63 ? 20.10900 -1.57900 2.27800 1.000 9.55185 C ? A ? 63 1
   ATOM 1035 CZ2 . TRP A 63 ? 22.92600 -1.89000 2.30500 1.000 10.69566 C ? A ? 63 1
   ATOM 1036 CZ3 . TRP A 63 ? 20.92600 -0.72400 2.98400 1.000 10.89019 C ? A ? 63 1
   ATOM 1037 CH2 . TRP A 63 ? 22.30700 -0.88800 3.00900 1.000 12.17995 C ? A ? 63 1
   ATOM 1038 H . TRP A 63 ? 18.74200 -6.29200 1.67300 1.000 11.15572 H ? A ? 63 1
   ATOM 1039 HA . TRP A 63 ? 18.11600 -3.75400 2.38100 1.000 9.67785 H ? A ? 63 1
   ATOM 1040 HB2 . TRP A 63 ? 18.71100 -4.60700 -0.24800 1.000 11.01279 H ? A ? 63 1
   ATOM 1041 HB3 . TRP A 63 ? 18.35000 -3.11100 0.14800 1.000 11.01279 H ? A ? 63 1
   ATOM 1042 HD1 . TRP A 63 ? 21.18700 -5.11100 -0.28200 1.000 11.38381 H ? A ? 63 1
   ATOM 1043 HE1 . TRP A 63 ? 23.19400 -4.13200 0.64100 1.000 11.75046 H ? A ? 63 1
   ATOM 1044 HE3 . TRP A 63 ? 19.18700 -1.45800 2.26900 1.000 11.46221 H ? A ? 63 1
   ATOM 1045 HZ2 . TRP A 63 ? 23.85100 -1.98900 2.30900 1.000 12.83479 H ? A ? 63 1
   ATOM 1046 HZ3 . TRP A 63 ? 20.54400 -0.02000 3.45600 1.000 13.06823 H ? A ? 63 1
   ATOM 1047 HH2 . TRP A 63 ? 22.82400 -0.30300 3.51500 1.000 14.61594 H ? A ? 63 1
   ATOM 1048 N . CYS A 64 ? 16.08300 -5.76000 1.06800 1.000 10.54275 N ? A ? 64 1
   ATOM 1049 CA . CYS A 64 ? 14.68400 -5.92100 0.69300 1.000 8.82335 C ? A ? 64 1
   ATOM 1050 C . CYS A 64 ? 14.20600 -7.25300 1.25800 1.000 7.80340 C ? A ? 64 1
   ATOM 1051 O . CYS A 64 ? 14.99700 -8.11900 1.60600 1.000 9.79161 O ? A ? 64 1
   ATOM 1052 CB . CYS A 64 ? 14.49300 -5.85200 -0.81900 1.000 9.05127 C ? A ? 64 1
   ATOM 1053 SG . CYS A 64 ? 15.32300 -7.14900 -1.77300 1.000 9.74498 S ? A ? 64 1
   ATOM 1054 H . CYS A 64 ? 16.54800 -6.48300 1.04500 1.000 12.65130 H ? A ? 64 1
   ATOM 1055 HA . CYS A 64 ? 14.14100 -5.21300 1.07500 1.000 10.58802 H ? A ? 64 1
   ATOM 1056 HB2 . CYS A 64 ? 13.54400 -5.91700 -1.00900 1.000 10.86152 H ? A ? 64 1
   ATOM 1057 HB3 . CYS A 64 ? 14.83600 -5.00000 -1.13100 1.000 10.86152 H ? A ? 64 1
   ATOM 1058 N . ASN A 65 ? 12.88200 -7.40100 1.36600 1.000 8.35274 N ? A ? 65 1
   ATOM 1059 CA . ASN A 65 ? 12.31500 -8.64900 1.84200 1.000 8.93322 C ? A ? 65 1
   ATOM 1060 C . ASN A 65 ? 11.76700 -9.51800 0.71100 1.000 9.80720 C ? A ? 65 1
   ATOM 1061 O . ASN A 65 ? 10.93600 -9.07700 -0.07700 1.000 10.11592 O ? A ? 65 1
   ATOM 1062 CB . ASN A 65 ? 11.18400 -8.40700 2.82600 1.000 11.22235 C ? A ? 65 1
   ATOM 1063 CG . ASN A 65 ? 10.55000 -9.70100 3.23500 1.000 12.71751 C ? A ? 65 1
   ATOM 1064 OD1 . ASN A 65 ? 11.19900 -10.54700 3.79600 1.000 13.83099 O ? A ? 65 1
   ATOM 1065 ND2 . ASN A 65 ? 9.29100 -9.87600 2.90500 1.000 16.61577 N ? A ? 65 1
   ATOM 1066 H . ASN A 65 ? 12.30400 -6.79500 1.16900 1.000 10.02329 H ? A ? 65 1
   ATOM 1067 HA . ASN A 65 ? 13.04300 -9.12800 2.26700 1.000 10.71987 H ? A ? 65 1
   ATOM 1068 HB2 . ASN A 65 ? 11.53300 -7.97000 3.61800 1.000 13.46682 H ? A ? 65 1
   ATOM 1069 HB3 . ASN A 65 ? 10.50700 -7.85000 2.41000 1.000 13.46682 H ? A ? 65 1
   ATOM 1070 HD21 . ASN A 65 ? 8.88800 -10.60400 3.12000 1.000 19.93893 H ? A ? 65 1
   ATOM 1071 HD22 . ASN A 65 ? 8.87100 -9.26300 2.47300 1.000 19.93893 H ? A ? 65 1
   ATOM 1072 N . ASP A 66 ? 12.23600 -10.75300 0.64500 1.000 8.73619 N ? A ? 66 1
   ATOM 1073 CA . ASP A 66 ? 11.67700 -11.72400 -0.27600 1.000 8.95625 C ? A ? 66 1
   ATOM 1074 C . ASP A 66 ? 11.05300 -12.91000 0.43900 1.000 9.49648 C ? A ? 66 1
   ATOM 1075 O . ASP A 66 ? 10.58600 -13.83100 -0.25200 1.000 9.74657 O ? A ? 66 1
   ATOM 1076 CB . ASP A 66 ? 12.70800 -12.14800 -1.34800 1.000 8.23693 C ? A ? 66 1
   ATOM 1077 CG . ASP A 66 ? 13.89100 -12.89500 -0.79600 1.000 8.97284 C ? A ? 66 1
   ATOM 1078 OD1 . ASP A 66 ? 13.93300 -13.25300 0.42400 1.000 9.64735 O ? A ? 66 1
   ATOM 1079 OD2 . ASP A 66 ? 14.83600 -13.15500 -1.60300 1.000 8.42295 O ? A ? 66 1
   ATOM 1080 H . ASP A 66 ? 12.88100 -11.05300 1.12800 1.000 10.48342 H ? A ? 66 1
   ATOM 1081 HA . ASP A 66 ? 10.96500 -11.30900 -0.78700 1.000 10.74750 H ? A ? 66 1
   ATOM 1082 HB2 . ASP A 66 ? 12.26800 -12.72600 -1.99200 1.000 9.88431 H ? A ? 66 1
   ATOM 1083 HB3 . ASP A 66 ? 13.04200 -11.35300 -1.79100 1.000 9.88431 H ? A ? 66 1
   ATOM 1084 N . GLY A 67 ? 11.03900 -12.91800 1.78400 1.000 11.31143 N ? A ? 67 1
   ATOM 1085 CA . GLY A 67 ? 10.43600 -13.98700 2.55600 1.000 11.70880 C ? A ? 67 1
   ATOM 1086 C . GLY A 67 ? 11.18100 -15.29500 2.53300 1.000 11.21266 C ? A ? 67 1
   ATOM 1087 O . GLY A 67 ? 10.69500 -16.27000 3.12800 1.000 14.15213 O ? A ? 67 1
   ATOM 1088 H . GLY A 67 ? 11.38200 -12.29700 2.27000 1.000 13.57371 H ? A ? 67 1
   ATOM 1089 HA2 . GLY A 67 ? 10.37200 -13.70200 3.48100 1.000 14.05055 H ? A ? 67 1
   ATOM 1090 HA3 . GLY A 67 ? 9.54300 -14.15100 2.21400 1.000 14.05055 H ? A ? 67 1
   ATOM 1091 N A ARG A 68 ? 12.34700 -15.37900 1.89200 0.470 9.48271 N ? A ? 68 1
   ATOM 1092 CA A ARG A 68 ? 13.05400 -16.65500 1.86200 0.470 9.93475 C ? A ? 68 1
   ATOM 1093 C A ARG A 68 ? 14.51900 -16.54300 2.25000 0.470 11.68727 C ? A ? 68 1
   ATOM 1094 O A ARG A 68 ? 15.28700 -17.47900 2.00600 0.470 14.48829 O ? A ? 68 1
   ATOM 1095 CB A ARG A 68 ? 12.91400 -17.32600 0.49200 0.470 9.24319 C ? A ? 68 1
   ATOM 1096 CG A ARG A 68 ? 13.51300 -16.55900 -0.66800 0.470 9.08679 C ? A ? 68 1
   ATOM 1097 CD A ARG A 68 ? 13.48500 -17.41700 -1.89200 0.470 9.04142 C ? A ? 68 1
   ATOM 1098 NE A ARG A 68 ? 14.42400 -16.92900 -2.88000 0.470 7.13181 N ? A ? 68 1
   ATOM 1099 CZ A ARG A 68 ? 14.44000 -17.34200 -4.13600 0.470 7.62056 C ? A ? 68 1
   ATOM 1100 NH1 A ARG A 68 ? 13.55800 -18.22800 -4.57700 0.470 6.74089 N ? A ? 68 1
   ATOM 1101 NH2 A ARG A 68 ? 15.35400 -16.85500 -4.96400 0.470 7.37114 N ? A ? 68 1
   ATOM 1102 H A ARG A 68 ? 12.73600 -14.73100 1.48200 0.470 11.37926 H ? A ? 68 1
   ATOM 1103 HA A ARG A 68 ? 12.63800 -17.24000 2.51400 0.470 11.92169 H ? A ? 68 1
   ATOM 1104 HB2 A ARG A 68 ? 13.35500 -18.18900 0.52700 0.470 11.09183 H ? A ? 68 1
   ATOM 1105 HB3 A ARG A 68 ? 11.96900 -17.44400 0.30400 0.470 11.09183 H ? A ? 68 1
   ATOM 1106 HG2 A ARG A 68 ? 12.99600 -15.75600 -0.83600 0.470 10.90415 H ? A ? 68 1
   ATOM 1107 HG3 A ARG A 68 ? 14.43300 -16.32600 -0.46900 0.470 10.90415 H ? A ? 68 1
   ATOM 1108 HD2 A ARG A 68 ? 13.72900 -18.32600 -1.65700 0.470 10.84970 H ? A ? 68 1
   ATOM 1109 HD3 A ARG A 68 ? 12.59500 -17.40200 -2.27800 0.470 10.84970 H ? A ? 68 1
   ATOM 1110 HE A ARG A 68 ? 15.00100 -16.34000 -2.63700 0.470 8.55818 H ? A ? 68 1
   ATOM 1111 HH11 A ARG A 68 ? 12.96300 -18.54400 -4.04300 0.470 8.08907 H ? A ? 68 1
   ATOM 1112 HH12 A ARG A 68 ? 13.58200 -18.48700 -5.39700 0.470 8.08907 H ? A ? 68 1
   ATOM 1113 HH21 A ARG A 68 ? 15.92600 -16.27900 -4.68200 0.470 8.84536 H ? A ? 68 1
   ATOM 1114 HH22 A ARG A 68 ? 15.37400 -17.11600 -5.78300 0.470 8.84536 H ? A ? 68 1
   ATOM 1115 N B ARG A 68 ? 12.33600 -15.36400 1.85100 0.530 9.49331 N ? A ? 68 1
   ATOM 1116 CA B ARG A 68 ? 13.07900 -16.61600 1.73300 0.530 10.34621 C ? A ? 68 1
   ATOM 1117 C B ARG A 68 ? 14.56300 -16.45000 2.05600 0.530 11.48361 C ? A ? 68 1
   ATOM 1118 O B ARG A 68 ? 15.38800 -17.24500 1.58800 0.530 12.25713 O ? A ? 68 1
   ATOM 1119 CB B ARG A 68 ? 12.88400 -17.25500 0.34600 0.530 10.84901 C ? A ? 68 1
   ATOM 1120 CG B ARG A 68 ? 13.14800 -16.34500 -0.89400 0.530 11.28112 C ? A ? 68 1
   ATOM 1121 CD B ARG A 68 ? 13.54800 -17.16500 -2.15200 0.530 12.66147 C ? A ? 68 1
   ATOM 1122 NE B ARG A 68 ? 14.92600 -17.62000 -2.04100 0.530 14.83465 N ? A ? 68 1
   ATOM 1123 CZ B ARG A 68 ? 15.31600 -18.88400 -1.90900 0.530 14.90827 C ? A ? 68 1
   ATOM 1124 NH1 B ARG A 68 ? 14.47900 -19.89400 -2.07300 0.530 13.44707 N ? A ? 68 1
   ATOM 1125 NH2 B ARG A 68 ? 16.57500 -19.13600 -1.57000 0.530 15.55954 N ? A ? 68 1
   ATOM 1126 H B ARG A 68 ? 12.70400 -14.69700 1.45100 0.530 11.39197 H ? A ? 68 1
   ATOM 1127 HA B ARG A 68 ? 12.72100 -17.23700 2.38600 0.530 12.41545 H ? A ? 68 1
   ATOM 1128 HB2 B ARG A 68 ? 13.48900 -18.01000 0.27600 0.530 13.01882 H ? A ? 68 1
   ATOM 1129 HB3 B ARG A 68 ? 11.96500 -17.55900 0.28300 0.530 13.01882 H ? A ? 68 1
   ATOM 1130 HG2 B ARG A 68 ? 12.34100 -15.84800 -1.10200 0.530 13.53735 H ? A ? 68 1
   ATOM 1131 HG3 B ARG A 68 ? 13.87100 -15.73200 -0.69100 0.530 13.53735 H ? A ? 68 1
   ATOM 1132 HD2 B ARG A 68 ? 12.97100 -17.94000 -2.23200 0.530 15.19377 H ? A ? 68 1
   ATOM 1133 HD3 B ARG A 68 ? 13.46800 -16.60800 -2.94200 0.530 15.19377 H ? A ? 68 1
   ATOM 1134 HE B ARG A 68 ? 15.54100 -17.01900 -2.06200 0.530 17.80158 H ? A ? 68 1
   ATOM 1135 HH11 B ARG A 68 ? 13.65600 -19.74200 -2.27100 0.530 16.13649 H ? A ? 68 1
   ATOM 1136 HH12 B ARG A 68 ? 14.75800 -20.70200 -1.98200 0.530 16.13649 H ? A ? 68 1
   ATOM 1137 HH21 B ARG A 68 ? 17.12400 -18.48700 -1.43900 0.530 18.67145 H ? A ? 68 1
   ATOM 1138 HH22 B ARG A 68 ? 16.84200 -19.94900 -1.48100 0.530 18.67145 H ? A ? 68 1
   ATOM 1139 N . THR A 69 ? 14.93600 -15.41200 2.81300 1.000 9.81904 N ? A ? 69 1
   ATOM 1140 CA . THR A 69 ? 16.32500 -15.18500 3.19700 1.000 9.89038 C ? A ? 69 1
   ATOM 1141 C . THR A 69 ? 16.41100 -15.11800 4.71100 1.000 12.00366 C ? A ? 69 1
   ATOM 1142 O . THR A 69 ? 16.39100 -14.04000 5.30100 1.000 12.82182 O ? A ? 69 1
   ATOM 1143 CB . THR A 69 ? 16.87500 -13.91700 2.53900 1.000 9.10717 C ? A ? 69 1
   ATOM 1144 OG1 . THR A 69 ? 16.57500 -13.97100 1.12500 1.000 8.44726 O ? A ? 69 1
   ATOM 1145 CG2 . THR A 69 ? 18.39500 -13.81000 2.69700 1.000 10.17400 C ? A ? 69 1
   ATOM 1146 HA . THR A 69 ? 16.86700 -15.93400 2.90200 1.000 11.86846 H ? A ? 69 1
   ATOM 1147 HB . THR A 69 ? 16.47300 -13.14100 2.95900 1.000 10.92860 H ? A ? 69 1
   ATOM 1148 HG1 . THR A 69 ? 15.87200 -13.54000 0.96400 1.000 10.13672 H ? A ? 69 1
   ATOM 1149 HG21 . THR A 69 ? 18.72600 -13.04100 2.20900 1.000 12.20880 H ? A ? 69 1
   ATOM 1150 HG22 . THR A 69 ? 18.62500 -13.71100 3.63500 1.000 12.20880 H ? A ? 69 1
   ATOM 1151 HG23 . THR A 69 ? 18.82200 -14.61000 2.35200 1.000 12.20880 H ? A ? 69 1
   ATOM 1152 H A THR A 69 ? 14.42000 -14.74600 2.98600 0.470 11.78284 H ? A ? 69 1
   ATOM 1153 H B THR A 69 ? 14.39200 -14.82000 3.11700 0.530 11.78284 H ? A ? 69 1
   ATOM 1154 N . PRO A 70 ? 16.53600 -16.24300 5.38100 1.000 11.59311 N ? A ? 70 1
   ATOM 1155 CA . PRO A 70 ? 16.45600 -16.22100 6.84400 1.000 14.22456 C ? A ? 70 1
   ATOM 1156 C . PRO A 70 ? 17.49300 -15.33400 7.47700 1.000 17.74049 C ? A ? 70 1
   ATOM 1157 O . PRO A 70 ? 18.66200 -15.31200 7.08300 1.000 20.65851 O ? A ? 70 1
   ATOM 1158 CB . PRO A 70 ? 16.70600 -17.68800 7.22200 1.000 16.04352 C ? A ? 70 1
   ATOM 1159 CG . PRO A 70 ? 16.23500 -18.45200 6.04600 1.000 15.16949 C ? A ? 70 1
   ATOM 1160 CD . PRO A 70 ? 16.56400 -17.61000 4.86300 1.000 15.27533 C ? A ? 70 1
   ATOM 1161 HA . PRO A 70 ? 15.57200 -15.92800 7.11600 1.000 17.06947 H ? A ? 70 1
   ATOM 1162 HB2 . PRO A 70 ? 17.65200 -17.83500 7.37900 1.000 19.25222 H ? A ? 70 1
   ATOM 1163 HB3 . PRO A 70 ? 16.19900 -17.91800 8.01600 1.000 19.25222 H ? A ? 70 1
   ATOM 1164 HG2 . PRO A 70 ? 16.69600 -19.30400 6.00200 1.000 18.20339 H ? A ? 70 1
   ATOM 1165 HG3 . PRO A 70 ? 15.27800 -18.59600 6.11000 1.000 18.20339 H ? A ? 70 1
   ATOM 1166 HD2 . PRO A 70 ? 17.44500 -17.82900 4.52200 1.000 18.33040 H ? A ? 70 1
   ATOM 1167 HD3 . PRO A 70 ? 15.90000 -17.72600 4.16600 1.000 18.33040 H ? A ? 70 1
   ATOM 1168 N . GLY A 71 ? 17.05500 -14.61600 8.49900 1.000 18.85592 N ? A ? 71 1
   ATOM 1169 CA . GLY A 71 ? 17.97200 -13.83900 9.28500 1.000 23.25249 C ? A ? 71 1
   ATOM 1170 C . GLY A 71 ? 18.29400 -12.52800 8.64000 1.000 23.97588 C ? A ? 71 1
   ATOM 1171 O . GLY A 71 ? 19.27400 -11.87800 9.02400 1.000 26.43048 O ? A ? 71 1
   ATOM 1172 H . GLY A 71 ? 16.23400 -14.56700 8.74900 1.000 22.62710 H ? A ? 71 1
   ATOM 1173 HA2 . GLY A 71 ? 17.58300 -13.66600 10.15600 1.000 27.90299 H ? A ? 71 1
   ATOM 1174 HA3 . GLY A 71 ? 18.79700 -14.33600 9.40000 1.000 27.90299 H ? A ? 71 1
   ATOM 1175 N . SER A 72 ? 17.51200 -12.13800 7.64900 1.000 23.47674 N ? A ? 72 1
   ATOM 1176 CA . SER A 72 ? 17.84000 -11.01300 6.80400 1.000 23.85586 C ? A ? 72 1
   ATOM 1177 C . SER A 72 ? 17.10600 -9.77400 7.27900 1.000 24.00473 C ? A ? 72 1
   ATOM 1178 O . SER A 72 ? 16.08300 -9.81000 7.97600 1.000 25.11700 O ? A ? 72 1
   ATOM 1179 CB . SER A 72 ? 17.51500 -11.29800 5.32700 1.000 23.59683 C ? A ? 72 1
   ATOM 1180 OG . SER A 72 ? 16.12500 -11.20900 5.07100 1.000 24.04944 O ? A ? 72 1
   ATOM 1181 H . SER A 72 ? 16.77000 -12.52100 7.44400 1.000 28.17209 H ? A ? 72 1
   ATOM 1182 HA . SER A 72 ? 18.79400 -10.84500 6.85700 1.000 28.62703 H ? A ? 72 1
   ATOM 1183 HB2 . SER A 72 ? 17.97700 -10.64700 4.77400 1.000 28.31620 H ? A ? 72 1
   ATOM 1184 HB3 . SER A 72 ? 17.81700 -12.19300 5.10800 1.000 28.31620 H ? A ? 72 1
   ATOM 1185 N . ARG A 73 ? 17.67600 -8.65900 6.91900 1.000 19.79521 N ? A ? 73 1
   ATOM 1186 CA . ARG A 73 ? 17.02600 -7.39700 7.14100 1.000 18.69179 C ? A ? 73 1
   ATOM 1187 C . ARG A 73 ? 16.39600 -6.94100 5.82700 1.000 19.28012 C ? A ? 73 1
   ATOM 1188 O . ARG A 73 ? 16.57800 -7.54600 4.76000 1.000 20.04396 O ? A ? 73 1
   ATOM 1189 CB . ARG A 73 ? 18.06300 -6.40300 7.66700 1.000 19.95514 C ? A ? 73 1
   ATOM 1190 CG . ARG A 73 ? 18.79800 -6.92900 8.90500 1.000 22.65841 C ? A ? 73 1
   ATOM 1191 CD . ARG A 73 ? 17.93400 -6.75800 10.17600 1.000 23.73843 C ? A ? 73 1
   ATOM 1192 NE . ARG A 73 ? 17.94600 -5.36800 10.62600 1.000 24.57076 N ? A ? 73 1
   ATOM 1193 CZ . ARG A 73 ? 18.92200 -4.80800 11.33100 1.000 27.95201 C ? A ? 73 1
   ATOM 1194 NH1 . ARG A 73 ? 19.93700 -5.52100 11.79600 1.000 30.15374 N ? A ? 73 1
   ATOM 1195 NH2 . ARG A 73 ? 18.86600 -3.49900 11.58600 1.000 28.25855 N ? A ? 73 1
   ATOM 1196 H . ARG A 73 ? 18.44600 -8.60400 6.54000 1.000 23.75425 H ? A ? 73 1
   ATOM 1197 HA . ARG A 73 ? 16.31700 -7.45700 7.80100 1.000 22.43015 H ? A ? 73 1
   ATOM 1198 HB2 . ARG A 73 ? 18.72000 -6.23300 6.97500 1.000 23.94617 H ? A ? 73 1
   ATOM 1199 HB3 . ARG A 73 ? 17.61600 -5.57700 7.91000 1.000 23.94617 H ? A ? 73 1
   ATOM 1200 HG2 . ARG A 73 ? 18.99100 -7.87300 8.78900 1.000 27.19009 H ? A ? 73 1
   ATOM 1201 HG3 . ARG A 73 ? 19.62300 -6.43400 9.02600 1.000 27.19009 H ? A ? 73 1
   ATOM 1202 HD2 . ARG A 73 ? 17.01800 -7.01100 9.98100 1.000 28.48611 H ? A ? 73 1
   ATOM 1203 HD3 . ARG A 73 ? 18.28800 -7.31600 10.88600 1.000 28.48611 H ? A ? 73 1
   ATOM 1204 HE . ARG A 73 ? 17.27100 -4.87700 10.41900 1.000 29.48492 H ? A ? 73 1
   ATOM 1205 HH11 . ARG A 73 ? 19.97400 -6.36600 11.64400 1.000 36.18449 H ? A ? 73 1
   ATOM 1206 HH12 . ARG A 73 ? 20.55800 -5.13800 12.25100 1.000 36.18449 H ? A ? 73 1
   ATOM 1207 HH21 . ARG A 73 ? 18.20500 -3.03200 11.29500 1.000 33.91027 H ? A ? 73 1
   ATOM 1208 HH22 . ARG A 73 ? 19.49100 -3.12300 12.04200 1.000 33.91027 H ? A ? 73 1
   ATOM 1209 N . ASN A 74 ? 15.63600 -5.86900 5.93900 1.000 17.00680 N ? A ? 74 1
   ATOM 1210 CA . ASN A 74 ? 14.87800 -5.22700 4.86800 1.000 14.66471 C ? A ? 74 1
   ATOM 1211 C . ASN A 74 ? 15.05200 -3.73000 5.06500 1.000 13.89186 C ? A ? 74 1
   ATOM 1212 O . ASN A 74 ? 14.12100 -3.00600 5.37800 1.000 13.51631 O ? A ? 74 1
   ATOM 1213 CB . ASN A 74 ? 13.41000 -5.62400 4.96900 1.000 14.25670 C ? A ? 74 1
   ATOM 1214 CG . ASN A 74 ? 12.55200 -4.96100 3.93700 1.000 13.85708 C ? A ? 74 1
   ATOM 1215 OD1 . ASN A 74 ? 13.05700 -4.34200 3.01800 1.000 13.17608 O ? A ? 74 1
   ATOM 1216 ND2 . ASN A 74 ? 11.22600 -5.04700 4.09400 1.000 14.23140 N ? A ? 74 1
   ATOM 1217 H . ASN A 74 ? 15.53000 -5.45600 6.68600 1.000 20.40816 H ? A ? 74 1
   ATOM 1218 HA . ASN A 74 ? 15.21400 -5.47900 3.99300 1.000 17.59765 H ? A ? 74 1
   ATOM 1219 HB2 . ASN A 74 ? 13.33400 -6.58400 4.84900 1.000 17.10804 H ? A ? 74 1
   ATOM 1220 HB3 . ASN A 74 ? 13.07500 -5.37200 5.84300 1.000 17.10804 H ? A ? 74 1
   ATOM 1221 HD21 . ASN A 74 ? 10.70000 -4.67800 3.52200 1.000 17.07768 H ? A ? 74 1
   ATOM 1222 HD22 . ASN A 74 ? 10.89900 -5.47000 4.76800 1.000 17.07768 H ? A ? 74 1
   ATOM 1223 N . LEU A 75 ? 16.28800 -3.29700 4.89400 1.000 12.00126 N ? A ? 75 1
   ATOM 1224 CA . LEU A 75 ? 16.65300 -1.94900 5.29500 1.000 13.77809 C ? A ? 75 1
   ATOM 1225 C . LEU A 75 ? 16.05200 -0.91300 4.37000 1.000 13.01219 C ? A ? 75 1
   ATOM 1226 O . LEU A 75 ? 15.93300 0.23000 4.79100 1.000 15.48857 O ? A ? 75 1
   ATOM 1227 CB . LEU A 75 ? 18.17300 -1.80600 5.38700 1.000 16.09008 C ? A ? 75 1
   ATOM 1228 CG . LEU A 75 ? 18.78600 -2.57200 6.57400 1.000 18.53259 C ? A ? 75 1
   ATOM 1229 CD1 . LEU A 75 ? 20.30400 -2.59600 6.59900 1.000 19.82179 C ? A ? 75 1
   ATOM 1230 CD2 . LEU A 75 ? 18.28700 -1.97000 7.87500 1.000 20.91362 C ? A ? 75 1
   ATOM 1231 H . LEU A 75 ? 16.92800 -3.75700 4.55100 1.000 14.40151 H ? A ? 75 1
   ATOM 1232 HA . LEU A 75 ? 16.31400 -1.77500 6.18700 1.000 16.53370 H ? A ? 75 1
   ATOM 1233 HB2 . LEU A 75 ? 18.57000 -2.15100 4.57200 1.000 19.30810 H ? A ? 75 1
   ATOM 1234 HB3 . LEU A 75 ? 18.39300 -0.86700 5.49200 1.000 19.30810 H ? A ? 75 1
   ATOM 1235 HG . LEU A 75 ? 18.50600 -3.49500 6.47400 1.000 22.23911 H ? A ? 75 1
   ATOM 1236 HD11 . LEU A 75 ? 20.60100 -3.48100 6.86300 1.000 23.78614 H ? A ? 75 1
   ATOM 1237 HD12 . LEU A 75 ? 20.63800 -2.38500 5.71300 1.000 23.78614 H ? A ? 75 1
   ATOM 1238 HD13 . LEU A 75 ? 20.61900 -1.93700 7.23700 1.000 23.78614 H ? A ? 75 1
   ATOM 1239 HD21 . LEU A 75 ? 18.78900 -2.35200 8.61200 1.000 25.09635 H ? A ? 75 1
   ATOM 1240 HD22 . LEU A 75 ? 18.41700 -1.00900 7.84900 1.000 25.09635 H ? A ? 75 1
   ATOM 1241 HD23 . LEU A 75 ? 17.34400 -2.17400 7.97600 1.000 25.09635 H ? A ? 75 1
   ATOM 1242 N . CYS A 76 ? 15.63600 -1.28400 3.14800 1.000 13.42788 N ? A ? 76 1
   ATOM 1243 CA . CYS A 76 ? 14.96400 -0.34700 2.26800 1.000 12.59728 C ? A ? 76 1
   ATOM 1244 C . CYS A 76 ? 13.44900 -0.39500 2.44700 1.000 13.34663 C ? A ? 76 1
   ATOM 1245 O . CYS A 76 ? 12.72300 0.36900 1.80200 1.000 13.82293 O ? A ? 76 1
   ATOM 1246 CB . CYS A 76 ? 15.34600 -0.61300 0.81300 1.000 12.12052 C ? A ? 76 1
   ATOM 1247 SG . CYS A 76 ? 17.06100 -0.14200 0.50000 1.000 10.57638 S ? A ? 76 1
   ATOM 1248 H . CYS A 76 ? 15.73700 -2.07200 2.81900 1.000 16.11345 H ? A ? 76 1
   ATOM 1249 HA . CYS A 76 ? 15.26100 0.55400 2.46700 1.000 15.11674 H ? A ? 76 1
   ATOM 1250 HB2 . CYS A 76 ? 15.24600 -1.55800 0.62000 1.000 14.54463 H ? A ? 76 1
   ATOM 1251 HB3 . CYS A 76 ? 14.77100 -0.09300 0.22900 1.000 14.54463 H ? A ? 76 1
   ATOM 1252 N . ASN A 77 ? 12.96800 -1.26700 3.32400 1.000 13.22281 N ? A ? 77 1
   ATOM 1253 CA . ASN A 77 ? 11.54600 -1.39200 3.60500 1.000 13.17294 C ? A ? 77 1
   ATOM 1254 C . ASN A 77 ? 10.74100 -1.56700 2.33500 1.000 14.16106 C ? A ? 77 1
   ATOM 1255 O . ASN A 77 ? 9.80600 -0.83700 2.06200 1.000 14.83900 O ? A ? 77 1
   ATOM 1256 CB . ASN A 77 ? 11.07400 -0.19500 4.42300 1.000 17.31070 C ? A ? 77 1
   ATOM 1257 CG . ASN A 77 ? 11.77000 -0.14300 5.74000 1.000 22.39206 C ? A ? 77 1
   ATOM 1258 OD1 . ASN A 77 ? 11.52000 -0.99400 6.60800 1.000 25.35731 O ? A ? 77 1
   ATOM 1259 ND2 . ASN A 77 ? 12.70600 0.79700 5.89200 1.000 25.66039 N ? A ? 77 1
   ATOM 1260 H . ASN A 77 ? 13.45800 -1.80800 3.77900 1.000 15.86737 H ? A ? 77 1
   ATOM 1261 HA . ASN A 77 ? 11.39500 -2.19500 4.12800 1.000 15.80753 H ? A ? 77 1
   ATOM 1262 HB2 . ASN A 77 ? 11.26900 0.62300 3.94000 1.000 20.77284 H ? A ? 77 1
   ATOM 1263 HB3 . ASN A 77 ? 10.12000 -0.26700 4.58200 1.000 20.77284 H ? A ? 77 1
   ATOM 1264 HD21 . ASN A 77 ? 12.88200 1.33700 5.24600 1.000 30.79246 H ? A ? 77 1
   ATOM 1265 HD22 . ASN A 77 ? 13.13300 0.86300 6.63600 1.000 30.79246 H ? A ? 77 1
   ATOM 1266 N . ILE A 78 ? 11.12000 -2.57000 1.54900 1.000 13.35747 N ? A ? 78 1
   ATOM 1267 CA . ILE A 78 ? 10.42800 -2.84200 0.30300 1.000 12.84938 C ? A ? 78 1
   ATOM 1268 C . ILE A 78 ? 10.42500 -4.34100 0.03700 1.000 12.66407 C ? A ? 78 1
   ATOM 1269 O . ILE A 78 ? 11.35400 -5.06500 0.44700 1.000 14.10352 O ? A ? 78 1
   ATOM 1270 CB . ILE A 78 ? 11.02800 -2.13200 -0.92200 1.000 15.23237 C ? A ? 78 1
   ATOM 1271 CG1 . ILE A 78 ? 12.53000 -2.41100 -1.01500 1.000 16.74533 C ? A ? 78 1
   ATOM 1272 CG2 . ILE A 78 ? 10.66200 -0.63700 -0.91800 1.000 18.56444 C ? A ? 78 1
   ATOM 1273 CD1 . ILE A 78 ? 13.08000 -2.02500 -2.33700 1.000 18.53746 C ? A ? 78 1
   ATOM 1274 H . ILE A 78 ? 11.77400 -3.10200 1.71800 1.000 16.02896 H ? A ? 78 1
   ATOM 1275 HA . ILE A 78 ? 9.52400 -2.51400 0.43200 1.000 15.41926 H ? A ? 78 1
   ATOM 1276 HB . ILE A 78 ? 10.63700 -2.49500 -1.73200 1.000 18.27884 H ? A ? 78 1
   ATOM 1277 HG12 . ILE A 78 ? 12.99200 -1.90000 -0.33300 1.000 20.09439 H ? A ? 78 1
   ATOM 1278 HG13 . ILE A 78 ? 12.68700 -3.35900 -0.88500 1.000 20.09439 H ? A ? 78 1
   ATOM 1279 HG21 . ILE A 78 ? 11.06800 -0.21100 -1.69000 1.000 22.27732 H ? A ? 78 1
   ATOM 1280 HG22 . ILE A 78 ? 9.69700 -0.54800 -0.96000 1.000 22.27732 H ? A ? 78 1
   ATOM 1281 HG23 . ILE A 78 ? 10.99700 -0.23200 -0.10300 1.000 22.27732 H ? A ? 78 1
   ATOM 1282 HD11 . ILE A 78 ? 14.04700 -2.10700 -2.31200 1.000 22.24495 H ? A ? 78 1
   ATOM 1283 HD12 . ILE A 78 ? 12.71600 -2.61500 -3.01500 1.000 22.24495 H ? A ? 78 1
   ATOM 1284 HD13 . ILE A 78 ? 12.83100 -1.10800 -2.52800 1.000 22.24495 H ? A ? 78 1
   ATOM 1285 N . PRO A 79 ? 9.38100 -4.85900 -0.58600 1.000 12.66352 N ? A ? 79 1
   ATOM 1286 CA . PRO A 79 ? 9.48500 -6.21400 -1.12900 1.000 12.28879 C ? A ? 79 1
   ATOM 1287 C . PRO A 79 ? 10.51800 -6.21300 -2.24100 1.000 11.12420 C ? A ? 79 1
   ATOM 1288 O . PRO A 79 ? 10.59300 -5.27800 -3.04700 1.000 11.19754 O ? A ? 79 1
   ATOM 1289 CB . PRO A 79 ? 8.08300 -6.48800 -1.66500 1.000 12.49149 C ? A ? 79 1
   ATOM 1290 CG . PRO A 79 ? 7.44900 -5.17500 -1.83100 1.000 13.68054 C ? A ? 79 1
   ATOM 1291 CD . PRO A 79 ? 8.08300 -4.22700 -0.89300 1.000 12.36267 C ? A ? 79 1
   ATOM 1292 HA . PRO A 79 ? 9.69800 -6.87600 -0.45300 1.000 14.74654 H ? A ? 79 1
   ATOM 1293 HB2 . PRO A 79 ? 8.14300 -6.95000 -2.51600 1.000 14.98979 H ? A ? 79 1
   ATOM 1294 HB3 . PRO A 79 ? 7.59100 -7.02900 -1.02800 1.000 14.98979 H ? A ? 79 1
   ATOM 1295 HG2 . PRO A 79 ? 7.57700 -4.87500 -2.74500 1.000 16.41665 H ? A ? 79 1
   ATOM 1296 HG3 . PRO A 79 ? 6.50200 -5.25400 -1.63700 1.000 16.41665 H ? A ? 79 1
   ATOM 1297 HD2 . PRO A 79 ? 8.21200 -3.36200 -1.31300 1.000 14.83521 H ? A ? 79 1
   ATOM 1298 HD3 . PRO A 79 ? 7.54900 -4.12900 -0.08900 1.000 14.83521 H ? A ? 79 1
   ATOM 1299 N . CYS A 80 ? 11.35600 -7.25300 -2.25500 1.000 10.48870 N ? A ? 80 1
   ATOM 1300 CA . CYS A 80 ? 12.31100 -7.38200 -3.34800 1.000 7.89811 C ? A ? 80 1
   ATOM 1301 C . CYS A 80 ? 11.64700 -7.28500 -4.72000 1.000 7.82920 C ? A ? 80 1
   ATOM 1302 O . CYS A 80 ? 12.27200 -6.80900 -5.68000 1.000 10.06278 O ? A ? 80 1
   ATOM 1303 CB . CYS A 80 ? 13.13300 -8.64200 -3.22600 1.000 8.65317 C ? A ? 80 1
   ATOM 1304 SG . CYS A 80 ? 14.07800 -8.73800 -1.68900 1.000 8.95425 S ? A ? 80 1
   ATOM 1305 H . CYS A 80 ? 11.38800 -7.87500 -1.66200 1.000 12.58644 H ? A ? 80 1
   ATOM 1306 HA . CYS A 80 ? 12.93400 -6.64200 -3.27700 1.000 9.47774 H ? A ? 80 1
   ATOM 1307 HB2 . CYS A 80 ? 12.53900 -9.40800 -3.25900 1.000 10.38380 H ? A ? 80 1
   ATOM 1308 HB3 . CYS A 80 ? 13.76200 -8.67800 -3.96400 1.000 10.38380 H ? A ? 80 1
   ATOM 1309 N . SER A 81 ? 10.40300 -7.75400 -4.86300 1.000 9.99562 N ? A ? 81 1
   ATOM 1310 CA . SER A 81 ? 9.77400 -7.67800 -6.17400 1.000 11.74186 C ? A ? 81 1
   ATOM 1311 C . SER A 81 ? 9.65200 -6.23100 -6.64900 1.000 13.39895 C ? A ? 81 1
   ATOM 1312 O . SER A 81 ? 9.61800 -5.98300 -7.86200 1.000 14.99676 O ? A ? 81 1
   ATOM 1313 CB . SER A 81 ? 8.39200 -8.34200 -6.12000 1.000 14.59856 C ? A ? 81 1
   ATOM 1314 OG . SER A 81 ? 7.55300 -7.64100 -5.21500 1.000 15.80768 O ? A ? 81 1
   ATOM 1315 H . SER A 81 ? 9.92600 -8.10600 -4.24000 1.000 11.99474 H ? A ? 81 1
   ATOM 1316 HA . SER A 81 ? 10.31600 -8.15900 -6.81800 1.000 14.09024 H ? A ? 81 1
   ATOM 1317 HB2 . SER A 81 ? 7.99400 -8.32300 -7.00500 1.000 17.51827 H ? A ? 81 1
   ATOM 1318 HB3 . SER A 81 ? 8.49000 -9.25900 -5.82000 1.000 17.51827 H ? A ? 81 1
   ATOM 1319 HG . SER A 81 ? 6.93900 -8.14600 -4.94200 1.000 18.96922 H ? A ? 81 1
   ATOM 1320 N . ALA A 82 ? 9.55600 -5.26500 -5.72400 1.000 11.53807 N ? A ? 82 1
   ATOM 1321 CA . ALA A 82 ? 9.45800 -3.85500 -6.12500 1.000 13.43525 C ? A ? 82 1
   ATOM 1322 C . ALA A 82 ? 10.66700 -3.43900 -6.94500 1.000 13.56486 C ? A ? 82 1
   ATOM 1323 O . ALA A 82 ? 10.59800 -2.50500 -7.75000 1.000 14.84237 O ? A ? 82 1
   ATOM 1324 CB . ALA A 82 ? 9.34400 -2.94400 -4.91800 1.000 14.92207 C ? A ? 82 1
   ATOM 1325 H . ALA A 82 ? 9.54500 -5.39700 -4.87400 1.000 13.84568 H ? A ? 82 1
   ATOM 1326 HA . ALA A 82 ? 8.65000 -3.75100 -6.65200 1.000 16.12230 H ? A ? 82 1
   ATOM 1327 HB1 . ALA A 82 ? 9.34800 -2.02100 -5.21700 1.000 17.90649 H ? A ? 82 1
   ATOM 1328 HB2 . ALA A 82 ? 8.51600 -3.13800 -4.45200 1.000 17.90649 H ? A ? 82 1
   ATOM 1329 HB3 . ALA A 82 ? 10.09900 -3.10400 -4.32900 1.000 17.90649 H ? A ? 82 1
   ATOM 1330 N . LEU A 83 ? 11.77700 -4.12000 -6.74600 1.000 10.59076 N ? A ? 83 1
   ATOM 1331 CA . LEU A 83 ? 13.02100 -3.81200 -7.44300 1.000 12.05181 C ? A ? 83 1
   ATOM 1332 C . LEU A 83 ? 13.05300 -4.32900 -8.86900 1.000 11.15765 C ? A ? 83 1
   ATOM 1333 O . LEU A 83 ? 14.07100 -4.17100 -9.55700 1.000 9.88069 O ? A ? 83 1
   ATOM 1334 CB . LEU A 83 ? 14.15100 -4.38400 -6.61600 1.000 8.75327 C ? A ? 83 1
   ATOM 1335 CG . LEU A 83 ? 14.32900 -3.85600 -5.19900 1.000 11.22728 C ? A ? 83 1
   ATOM 1336 CD1 . LEU A 83 ? 15.32400 -4.60700 -4.40300 1.000 13.06975 C ? A ? 83 1
   ATOM 1337 CD2 . LEU A 83 ? 14.74900 -2.37400 -5.28300 1.000 12.72938 C ? A ? 83 1
   ATOM 1338 H . LEU A 83 ? 11.84300 -4.78100 -6.20000 1.000 12.70892 H ? A ? 83 1
   ATOM 1339 HA . LEU A 83 ? 13.14800 -2.85300 -7.51900 1.000 14.46217 H ? A ? 83 1
   ATOM 1340 HB2 . LEU A 83 ? 14.00900 -5.34100 -6.54300 1.000 10.50393 H ? A ? 83 1
   ATOM 1341 HB3 . LEU A 83 ? 14.98100 -4.20700 -7.08700 1.000 10.50393 H ? A ? 83 1
   ATOM 1342 HG . LEU A 83 ? 13.48500 -3.96200 -4.73300 1.000 13.47274 H ? A ? 83 1
   ATOM 1343 HD11 . LEU A 83 ? 15.42800 -4.17500 -3.54000 1.000 15.68370 H ? A ? 83 1
   ATOM 1344 HD12 . LEU A 83 ? 15.01000 -5.51700 -4.28200 1.000 15.68370 H ? A ? 83 1
   ATOM 1345 HD13 . LEU A 83 ? 16.17000 -4.60900 -4.87600 1.000 15.68370 H ? A ? 83 1
   ATOM 1346 HD21 . LEU A 83 ? 14.94700 -2.05100 -4.39000 1.000 15.27525 H ? A ? 83 1
   ATOM 1347 HD22 . LEU A 83 ? 15.53700 -2.30000 -5.84400 1.000 15.27525 H ? A ? 83 1
   ATOM 1348 HD23 . LEU A 83 ? 14.02100 -1.86000 -5.66600 1.000 15.27525 H ? A ? 83 1
   ATOM 1349 N . LEU A 84 ? 11.99100 -4.98900 -9.34100 1.000 11.47276 N ? A ? 84 1
   ATOM 1350 CA . LEU A 84 ? 11.96700 -5.58300 -10.66900 1.000 11.05694 C ? A ? 84 1
   ATOM 1351 C . LEU A 84 ? 11.07700 -4.80700 -11.61400 1.000 13.10002 C ? A ? 84 1
   ATOM 1352 O . LEU A 84 ? 10.97300 -5.15800 -12.80300 1.000 12.88972 O ? A ? 84 1
   ATOM 1353 CB . LEU A 84 ? 11.48100 -7.03300 -10.59100 1.000 11.24075 C ? A ? 84 1
   ATOM 1354 CG . LEU A 84 ? 12.30300 -8.01400 -9.76100 1.000 11.30458 C ? A ? 84 1
   ATOM 1355 CD1 . LEU A 84 ? 11.70800 -9.42300 -9.97100 1.000 15.13243 C ? A ? 84 1
   ATOM 1356 CD2 . LEU A 84 ? 13.75600 -8.00000 -10.08500 1.000 10.26758 C ? A ? 84 1
   ATOM 1357 H . LEU A 84 ? 11.26200 -5.10500 -8.89800 1.000 13.76732 H ? A ? 84 1
   ATOM 1358 HA . LEU A 84 ? 12.86800 -5.59400 -11.02800 1.000 13.26832 H ? A ? 84 1
   ATOM 1359 HB2 . LEU A 84 ? 10.58800 -7.02600 -10.21200 1.000 13.48890 H ? A ? 84 1
   ATOM 1360 HB3 . LEU A 84 ? 11.45500 -7.38500 -11.49500 1.000 13.48890 H ? A ? 84 1
   ATOM 1361 HG . LEU A 84 ? 12.25500 -7.75100 -8.82800 1.000 13.56550 H ? A ? 84 1
   ATOM 1362 HD11 . LEU A 84 ? 11.95100 -9.98300 -9.21800 1.000 18.15892 H ? A ? 84 1
   ATOM 1363 HD12 . LEU A 84 ? 10.74300 -9.35200 -10.03300 1.000 18.15892 H ? A ? 84 1
   ATOM 1364 HD13 . LEU A 84 ? 12.06600 -9.79700 -10.79100 1.000 18.15892 H ? A ? 84 1
   ATOM 1365 HD21 . LEU A 84 ? 14.21500 -8.63000 -9.50600 1.000 12.32110 H ? A ? 84 1
   ATOM 1366 HD22 . LEU A 84 ? 13.87500 -8.25700 -11.01300 1.000 12.32110 H ? A ? 84 1
   ATOM 1367 HD23 . LEU A 84 ? 14.10300 -7.10600 -9.94200 1.000 12.32110 H ? A ? 84 1
   ATOM 1368 N . SER A 85 ? 10.46800 -3.74000 -11.11100 1.000 13.92000 N ? A ? 85 1
   ATOM 1369 CA . SER A 85 ? 9.51800 -2.92900 -11.87000 1.000 13.77628 C ? A ? 85 1
   ATOM 1370 C . SER A 85 ? 10.15000 -2.23900 -13.07100 1.000 14.47260 C ? A ? 85 1
   ATOM 1371 O . SER A 85 ? 11.32600 -1.86900 -13.05400 1.000 14.31266 O ? A ? 85 1
   ATOM 1372 CB . SER A 85 ? 8.95000 -1.85400 -10.94500 1.000 16.88492 C ? A ? 85 1
   ATOM 1373 OG . SER A 85 ? 8.08300 -0.98900 -11.67600 1.000 19.64394 O ? A ? 85 1
   ATOM 1374 H . SER A 85 ? 10.58800 -3.45300 -10.30900 1.000 16.70400 H ? A ? 85 1
   ATOM 1375 HA . SER A 85 ? 8.82100 -3.51300 -12.20900 1.000 16.53153 H ? A ? 85 1
   ATOM 1376 HB2 . SER A 85 ? 8.45000 -2.27900 -10.23100 1.000 20.26191 H ? A ? 85 1
   ATOM 1377 HB3 . SER A 85 ? 9.68100 -1.33400 -10.57400 1.000 20.26191 H ? A ? 85 1
   ATOM 1378 HG . SER A 85 ? 7.62200 -1.43500 -12.21800 1.000 23.57272 H ? A ? 85 1
   ATOM 1379 N . SER A 86 ? 9.33500 -1.99700 -14.11200 1.000 14.25501 N ? A ? 86 1
   ATOM 1380 CA . SER A 86 ? 9.77000 -1.11000 -15.19700 1.000 17.46785 C ? A ? 86 1
   ATOM 1381 C . SER A 86 ? 10.01600 0.31800 -14.70400 1.000 18.42933 C ? A ? 86 1
   ATOM 1382 O . SER A 86 ? 10.83000 1.05300 -15.29100 1.000 20.60731 O ? A ? 86 1
   ATOM 1383 CB . SER A 86 ? 8.77800 -1.14300 -16.37900 1.000 20.12211 C ? A ? 86 1
   ATOM 1384 OG . SER A 86 ? 7.50100 -0.64800 -16.02600 1.000 25.86257 O ? A ? 86 1
   ATOM 1385 H . SER A 86 ? 8.54600 -2.32600 -14.20900 1.000 17.10601 H ? A ? 86 1
   ATOM 1386 HA . SER A 86 ? 10.61300 -1.44300 -15.54100 1.000 20.96142 H ? A ? 86 1
   ATOM 1387 HB2 . SER A 86 ? 9.13400 -0.59700 -17.09700 1.000 24.14653 H ? A ? 86 1
   ATOM 1388 HB3 . SER A 86 ? 8.68300 -2.06100 -16.67700 1.000 24.14653 H ? A ? 86 1
   ATOM 1389 HG . SER A 86 ? 7.19600 -1.08100 -15.37300 1.000 31.03509 H ? A ? 86 1
   ATOM 1390 N . ASP A 87 ? 9.37000 0.72200 -13.62100 1.000 15.48954 N ? A ? 87 1
   ATOM 1391 CA . ASP A 87 ? 9.59800 2.03200 -13.03700 1.000 16.20967 C ? A ? 87 1
   ATOM 1392 C . ASP A 87 ? 10.73600 1.88100 -12.04800 1.000 14.28799 C ? A ? 87 1
   ATOM 1393 O . ASP A 87 ? 10.65800 1.05400 -11.12800 1.000 14.65037 O ? A ? 87 1
   ATOM 1394 CB . ASP A 87 ? 8.35400 2.56300 -12.33200 1.000 19.10341 C ? A ? 87 1
   ATOM 1395 CG . ASP A 87 ? 8.57700 3.94700 -11.74100 1.000 22.20581 C ? A ? 87 1
   ATOM 1396 OD1 . ASP A 87 ? 9.15300 4.01100 -10.64700 1.000 21.59045 O ? A ? 87 1
   ATOM 1397 OD2 . ASP A 87 ? 8.24800 4.97200 -12.37300 1.000 25.38289 O ? A ? 87 1
   ATOM 1398 H . ASP A 87 ? 8.78800 0.24900 -13.20100 1.000 18.58745 H ? A ? 87 1
   ATOM 1399 HA . ASP A 87 ? 9.82200 2.67800 -13.72500 1.000 19.45160 H ? A ? 87 1
   ATOM 1400 HB2 . ASP A 87 ? 7.62500 2.62000 -12.97000 1.000 22.92409 H ? A ? 87 1
   ATOM 1401 HB3 . ASP A 87 ? 8.11500 1.96000 -11.61000 1.000 22.92409 H ? A ? 87 1
   ATOM 1402 N . ILE A 88 ? 11.77800 2.69900 -12.21600 1.000 13.70049 N ? A ? 88 1
   ATOM 1403 CA . ILE A 88 ? 12.99200 2.51900 -11.41700 1.000 12.30396 C ? A ? 88 1
   ATOM 1404 C . ILE A 88 ? 12.94400 3.13700 -10.02400 1.000 11.60979 C ? A ? 88 1
   ATOM 1405 O . ILE A 88 ? 13.96100 3.09300 -9.30900 1.000 11.98833 O ? A ? 88 1
   ATOM 1406 CB . ILE A 88 ? 14.24900 2.96800 -12.19700 1.000 11.66356 C ? A ? 88 1
   ATOM 1407 CG1 . ILE A 88 ? 14.27000 4.48500 -12.39300 1.000 13.33817 C ? A ? 88 1
   ATOM 1408 CG2 . ILE A 88 ? 14.34400 2.19900 -13.52500 1.000 13.89451 C ? A ? 88 1
   ATOM 1409 CD1 . ILE A 88 ? 15.66300 5.02300 -12.88700 1.000 13.63856 C ? A ? 88 1
   ATOM 1410 H . ILE A 88 ? 11.80500 3.35200 -12.77400 1.000 16.44058 H ? A ? 88 1
   ATOM 1411 HA . ILE A 88 ? 13.08000 1.56700 -11.25300 1.000 14.76475 H ? A ? 88 1
   ATOM 1412 HB . ILE A 88 ? 15.03600 2.75200 -11.67300 1.000 13.99628 H ? A ? 88 1
   ATOM 1413 HG12 . ILE A 88 ? 13.60400 4.72600 -13.05600 1.000 16.00580 H ? A ? 88 1
   ATOM 1414 HG13 . ILE A 88 ? 14.06700 4.91400 -11.54700 1.000 16.00580 H ? A ? 88 1
   ATOM 1415 HG21 . ILE A 88 ? 15.26300 2.21300 -13.83300 1.000 16.67342 H ? A ? 88 1
   ATOM 1416 HG22 . ILE A 88 ? 14.05700 1.28300 -13.38100 1.000 16.67342 H ? A ? 88 1
   ATOM 1417 HG23 . ILE A 88 ? 13.76900 2.62600 -14.17900 1.000 16.67342 H ? A ? 88 1
   ATOM 1418 HD11 . ILE A 88 ? 15.67600 5.99000 -12.80400 1.000 16.36627 H ? A ? 88 1
   ATOM 1419 HD12 . ILE A 88 ? 16.36400 4.63500 -12.34000 1.000 16.36627 H ? A ? 88 1
   ATOM 1420 HD13 . ILE A 88 ? 15.78900 4.76900 -13.81500 1.000 16.36627 H ? A ? 88 1
   ATOM 1421 N . THR A 89 ? 11.81600 3.70800 -9.58000 1.000 13.92651 N ? A ? 89 1
   ATOM 1422 CA . THR A 89 ? 11.80200 4.41400 -8.29200 1.000 14.20469 C ? A ? 89 1
   ATOM 1423 C . THR A 89 ? 12.34700 3.59700 -7.11800 1.000 12.75465 C ? A ? 89 1
   ATOM 1424 O . THR A 89 ? 13.18100 4.06800 -6.32500 1.000 12.86319 O ? A ? 89 1
   ATOM 1425 CB . THR A 89 ? 10.36900 4.87500 -7.92800 1.000 16.65535 C ? A ? 89 1
   ATOM 1426 OG1 . THR A 89 ? 9.89900 5.77900 -8.90800 1.000 19.68634 O ? A ? 89 1
   ATOM 1427 CG2 . THR A 89 ? 10.40000 5.55400 -6.55200 1.000 18.02868 C ? A ? 89 1
   ATOM 1428 H . THR A 89 ? 11.06300 3.70000 -9.99600 1.000 16.71181 H ? A ? 89 1
   ATOM 1429 HA . THR A 89 ? 12.38200 5.18000 -8.42200 1.000 17.04563 H ? A ? 89 1
   ATOM 1430 HB . THR A 89 ? 9.76300 4.11900 -7.89200 1.000 19.98642 H ? A ? 89 1
   ATOM 1431 HG1 . THR A 89 ? 9.98500 5.44400 -9.67300 1.000 23.62360 H ? A ? 89 1
   ATOM 1432 HG21 . THR A 89 ? 9.60200 6.09200 -6.43000 1.000 21.63442 H ? A ? 89 1
   ATOM 1433 HG22 . THR A 89 ? 10.43700 4.88300 -5.85200 1.000 21.63442 H ? A ? 89 1
   ATOM 1434 HG23 . THR A 89 ? 11.18000 6.12600 -6.48200 1.000 21.63442 H ? A ? 89 1
   ATOM 1435 N . ALA A 90 ? 11.82500 2.38500 -6.92600 1.000 12.04103 N ? A ? 90 1
   ATOM 1436 CA . ALA A 90 ? 12.21100 1.66800 -5.72500 1.000 11.77826 C ? A ? 90 1
   ATOM 1437 C . ALA A 90 ? 13.69800 1.33500 -5.74900 1.000 10.08497 C ? A ? 90 1
   ATOM 1438 O . ALA A 90 ? 14.36900 1.42600 -4.71200 1.000 11.06906 O ? A ? 90 1
   ATOM 1439 CB . ALA A 90 ? 11.32100 0.43600 -5.50000 1.000 12.43275 C ? A ? 90 1
   ATOM 1440 H . ALA A 90 ? 11.27400 1.98200 -7.45000 1.000 14.44924 H ? A ? 90 1
   ATOM 1441 HA . ALA A 90 ? 12.05800 2.23400 -4.95200 1.000 14.13391 H ? A ? 90 1
   ATOM 1442 HB1 . ALA A 90 ? 11.73400 -0.13500 -4.83300 1.000 14.91930 H ? A ? 90 1
   ATOM 1443 HB2 . ALA A 90 ? 10.44900 0.72800 -5.19100 1.000 14.91930 H ? A ? 90 1
   ATOM 1444 HB3 . ALA A 90 ? 11.23100 -0.04600 -6.33700 1.000 14.91930 H ? A ? 90 1
   ATOM 1445 N . SER A 91 ? 14.21800 0.92800 -6.91800 1.000 9.41220 N ? A ? 91 1
   ATOM 1446 CA . SER A 91 ? 15.63600 0.59300 -7.02600 1.000 7.24681 C ? A ? 91 1
   ATOM 1447 C . SER A 91 ? 16.49900 1.81900 -6.77300 1.000 7.91660 C ? A ? 91 1
   ATOM 1448 O . SER A 91 ? 17.49400 1.75200 -6.05200 1.000 9.48280 O ? A ? 91 1
   ATOM 1449 CB . SER A 91 ? 15.95200 0.05000 -8.41800 1.000 8.85940 C ? A ? 91 1
   ATOM 1450 OG . SER A 91 ? 15.62600 -1.33100 -8.46600 1.000 8.41009 O ? A ? 91 1
   ATOM 1451 H . SER A 91 ? 13.77400 0.84100 -7.65000 1.000 11.29464 H ? A ? 91 1
   ATOM 1452 HA . SER A 91 ? 15.83700 -0.09100 -6.36800 1.000 8.69617 H ? A ? 91 1
   ATOM 1453 HB2 . SER A 91 ? 15.42600 0.52800 -9.07800 1.000 10.63128 H ? A ? 91 1
   ATOM 1454 HB3 . SER A 91 ? 16.89800 0.16400 -8.60200 1.000 10.63128 H ? A ? 91 1
   ATOM 1455 HG . SER A 91 ? 14.85800 -1.45600 -8.15100 1.000 10.09211 H ? A ? 91 1
   ATOM 1456 N . VAL A 92 ? 16.07900 2.95900 -7.28400 1.000 9.30490 N ? A ? 92 1
   ATOM 1457 CA . VAL A 92 ? 16.83100 4.18600 -7.04700 1.000 8.96178 C ? A ? 92 1
   ATOM 1458 C . VAL A 92 ? 16.81000 4.56500 -5.58200 1.000 10.16160 C ? A ? 92 1
   ATOM 1459 O . VAL A 92 ? 17.84400 4.82700 -4.99000 1.000 10.68047 O ? A ? 92 1
   ATOM 1460 CB . VAL A 92 ? 16.32500 5.33300 -7.93900 1.000 10.25367 C ? A ? 92 1
   ATOM 1461 CG1 . VAL A 92 ? 16.92300 6.65900 -7.45800 1.000 11.81261 C ? A ? 92 1
   ATOM 1462 CG2 . VAL A 92 ? 16.66800 5.09200 -9.33900 1.000 9.83046 C ? A ? 92 1
   ATOM 1463 H . VAL A 92 ? 15.37300 3.05400 -7.76500 1.000 11.16588 H ? A ? 92 1
   ATOM 1464 HA . VAL A 92 ? 17.75400 4.01200 -7.29000 1.000 10.75414 H ? A ? 92 1
   ATOM 1465 HB . VAL A 92 ? 15.35800 5.38200 -7.87900 1.000 12.30440 H ? A ? 92 1
   ATOM 1466 HG11 . VAL A 92 ? 16.74200 7.34600 -8.12000 1.000 14.17513 H ? A ? 92 1
   ATOM 1467 HG12 . VAL A 92 ? 16.51600 6.90100 -6.61200 1.000 14.17513 H ? A ? 92 1
   ATOM 1468 HG13 . VAL A 92 ? 17.88100 6.55200 -7.34700 1.000 14.17513 H ? A ? 92 1
   ATOM 1469 HG21 . VAL A 92 ? 16.53200 5.91000 -9.84300 1.000 11.79656 H ? A ? 92 1
   ATOM 1470 HG22 . VAL A 92 ? 17.59800 4.82000 -9.39400 1.000 11.79656 H ? A ? 92 1
   ATOM 1471 HG23 . VAL A 92 ? 16.09700 4.38900 -9.68800 1.000 11.79656 H ? A ? 92 1
   ATOM 1472 N . ASN A 93 ? 15.64000 4.55700 -4.95600 1.000 11.00907 N ? A ? 93 1
   ATOM 1473 CA . ASN A 93 ? 15.57900 5.00000 -3.57000 1.000 11.40557 C ? A ? 93 1
   ATOM 1474 C . ASN A 93 ? 16.39400 4.07400 -2.68200 1.000 9.32216 C ? A ? 93 1
   ATOM 1475 O . ASN A 93 ? 17.03200 4.50200 -1.71000 1.000 10.71593 O ? A ? 93 1
   ATOM 1476 CB . ASN A 93 ? 14.12400 5.03600 -3.10400 1.000 14.00101 C ? A ? 93 1
   ATOM 1477 CG . ASN A 93 ? 13.32400 6.16700 -3.74000 1.000 17.97524 C ? A ? 93 1
   ATOM 1478 OD1 . ASN A 93 ? 13.86500 7.04300 -4.37700 1.000 17.72904 O ? A ? 93 1
   ATOM 1479 ND2 . ASN A 93 ? 12.00700 6.13100 -3.55200 1.000 20.34353 N ? A ? 93 1
   ATOM 1480 H . ASN A 93 ? 14.89100 4.30800 -5.29900 1.000 13.21088 H ? A ? 93 1
   ATOM 1481 HA . ASN A 93 ? 15.94200 5.89700 -3.50100 1.000 13.68668 H ? A ? 93 1
   ATOM 1482 HB2 . ASN A 93 ? 13.69700 4.19800 -3.33900 1.000 16.80121 H ? A ? 93 1
   ATOM 1483 HB3 . ASN A 93 ? 14.10500 5.16000 -2.14200 1.000 16.80121 H ? A ? 93 1
   ATOM 1484 HD21 . ASN A 93 ? 11.50700 6.74500 -3.88900 1.000 24.41223 H ? A ? 93 1
   ATOM 1485 HD22 . ASN A 93 ? 11.65500 5.49500 -3.09300 1.000 24.41223 H ? A ? 93 1
   ATOM 1486 N . CYS A 94 ? 16.37600 2.77700 -2.98600 1.000 9.85520 N ? A ? 94 1
   ATOM 1487 CA . CYS A 94 ? 17.16200 1.86300 -2.18400 1.000 9.82650 C ? A ? 94 1
   ATOM 1488 C . CYS A 94 ? 18.64200 2.07100 -2.42900 1.000 9.11699 C ? A ? 94 1
   ATOM 1489 O . CYS A 94 ? 19.42500 2.03700 -1.47800 1.000 10.56911 O ? A ? 94 1
   ATOM 1490 CB . CYS A 94 ? 16.75500 0.41600 -2.49800 1.000 10.38236 C ? A ? 94 1
   ATOM 1491 SG . CYS A 94 ? 17.44300 -0.83000 -1.37900 1.000 10.45679 S ? A ? 94 1
   ATOM 1492 H . CYS A 94 ? 15.93100 2.41900 -3.62900 1.000 11.82624 H ? A ? 94 1
   ATOM 1493 HA . CYS A 94 ? 16.98600 2.02500 -1.24400 1.000 11.79180 H ? A ? 94 1
   ATOM 1494 HB2 . CYS A 94 ? 15.78800 0.35100 -2.44700 1.000 12.45884 H ? A ? 94 1
   ATOM 1495 HB3 . CYS A 94 ? 17.05500 0.19900 -3.39500 1.000 12.45884 H ? A ? 94 1
   ATOM 1496 N . ALA A 95 ? 19.01700 2.20400 -3.70200 1.000 9.50929 N ? A ? 95 1
   ATOM 1497 CA . ALA A 95 ? 20.41100 2.47200 -4.06700 1.000 8.81151 C ? A ? 95 1
   ATOM 1498 C . ALA A 95 ? 20.96300 3.69400 -3.33700 1.000 9.08916 C ? A ? 95 1
   ATOM 1499 O . ALA A 95 ? 22.12200 3.68300 -2.87900 1.000 9.85104 O ? A ? 95 1
   ATOM 1500 CB . ALA A 95 ? 20.56800 2.62400 -5.57600 1.000 8.92165 C ? A ? 95 1
   ATOM 1501 H . ALA A 95 ? 18.48500 2.14500 -4.37600 1.000 11.41115 H ? A ? 95 1
   ATOM 1502 HA . ALA A 95 ? 20.94000 1.70300 -3.80100 1.000 10.57381 H ? A ? 95 1
   ATOM 1503 HB1 . ALA A 95 ? 21.50700 2.54600 -5.80600 1.000 10.70598 H ? A ? 95 1
   ATOM 1504 HB2 . ALA A 95 ? 20.06000 1.92600 -6.01800 1.000 10.70598 H ? A ? 95 1
   ATOM 1505 HB3 . ALA A 95 ? 20.23400 3.49500 -5.84200 1.000 10.70598 H ? A ? 95 1
   ATOM 1506 N . LYS A 96 ? 20.14800 4.75600 -3.21100 1.000 8.88413 N ? A ? 96 1
   ATOM 1507 CA . LYS A 96 ? 20.58300 5.94200 -2.44700 1.000 8.95674 C ? A ? 96 1
   ATOM 1508 C . LYS A 96 ? 20.89800 5.60500 -0.99800 1.000 9.57913 C ? A ? 96 1
   ATOM 1509 O . LYS A 96 ? 21.87000 6.10200 -0.43900 1.000 9.72168 O ? A ? 96 1
   ATOM 1510 CB . LYS A 96 ? 19.53000 7.03800 -2.54800 1.000 9.71241 C ? A ? 96 1
   ATOM 1511 CG . LYS A 96 ? 19.42400 7.64800 -3.93900 1.000 10.36359 C ? A ? 96 1
   ATOM 1512 CD . LYS A 96 ? 18.26600 8.64400 -4.03800 1.000 12.19669 C ? A ? 96 1
   ATOM 1513 CE . LYS A 96 ? 18.28200 9.33200 -5.39300 1.000 13.33248 C ? A ? 96 1
   ATOM 1514 NZ . LYS A 96 ? 17.08300 10.26900 -5.51200 1.000 16.53481 N ? A ? 96 1
   ATOM 1515 H . LYS A 96 ? 19.36000 4.81500 -3.54800 1.000 10.66096 H ? A ? 96 1
   ATOM 1516 HA . LYS A 96 ? 21.40400 6.28000 -2.83900 1.000 10.74808 H ? A ? 96 1
   ATOM 1517 HB2 . LYS A 96 ? 18.66400 6.66300 -2.32100 1.000 11.65489 H ? A ? 96 1
   ATOM 1518 HB3 . LYS A 96 ? 19.75700 7.74900 -1.92800 1.000 11.65489 H ? A ? 96 1
   ATOM 1519 HG2 . LYS A 96 ? 20.24700 8.11800 -4.14500 1.000 12.43631 H ? A ? 96 1
   ATOM 1520 HG3 . LYS A 96 ? 19.27300 6.94200 -4.58700 1.000 12.43631 H ? A ? 96 1
   ATOM 1521 HD2 . LYS A 96 ? 17.42300 8.17500 -3.93800 1.000 14.63603 H ? A ? 96 1
   ATOM 1522 HD3 . LYS A 96 ? 18.35500 9.31800 -3.34600 1.000 14.63603 H ? A ? 96 1
   ATOM 1523 HE2 . LYS A 96 ? 19.09500 9.85300 -5.48700 1.000 15.99898 H ? A ? 96 1
   ATOM 1524 HE3 . LYS A 96 ? 18.23000 8.66800 -6.09900 1.000 15.99898 H ? A ? 96 1
   ATOM 1525 HZ1 . LYS A 96 ? 17.04200 10.60800 -6.33400 1.000 19.84177 H ? A ? 96 1
   ATOM 1526 HZ2 . LYS A 96 ? 16.33100 9.82300 -5.34600 1.000 19.84177 H ? A ? 96 1
   ATOM 1527 HZ3 . LYS A 96 ? 17.15900 10.93600 -4.92700 1.000 19.84177 H ? A ? 96 1
   ATOM 1528 N . LYS A 97 ? 20.11000 4.73200 -0.37000 1.000 9.54503 N ? A ? 97 1
   ATOM 1529 CA . LYS A 97 ? 20.43700 4.31800 0.99000 1.000 8.70773 C ? A ? 97 1
   ATOM 1530 C . LYS A 97 ? 21.72100 3.48200 1.01600 1.000 8.83654 C ? A ? 97 1
   ATOM 1531 O . LYS A 97 ? 22.59500 3.69200 1.85700 1.000 9.84255 O ? A ? 97 1
   ATOM 1532 CB . LYS A 97 ? 19.24700 3.56100 1.57400 1.000 11.17804 C ? A ? 97 1
   ATOM 1533 CG . LYS A 97 ? 19.49700 3.05700 2.95100 1.000 18.12816 C ? A ? 97 1
   ATOM 1534 CD . LYS A 97 ? 18.18400 2.77300 3.71600 1.000 23.09819 C ? A ? 97 1
   ATOM 1535 CE . LYS A 97 ? 17.36700 4.05000 3.90000 1.000 28.50657 C ? A ? 97 1
   ATOM 1536 NZ . LYS A 97 ? 16.01900 3.84700 4.48000 1.000 31.82405 N ? A ? 97 1
   ATOM 1537 H . LYS A 97 ? 19.40100 4.37500 -0.70000 1.000 11.45404 H ? A ? 97 1
   ATOM 1538 HA . LYS A 97 ? 20.59700 5.09300 1.55000 1.000 10.44928 H ? A ? 97 1
   ATOM 1539 HB2 . LYS A 97 ? 18.48200 4.15600 1.60800 1.000 13.41365 H ? A ? 97 1
   ATOM 1540 HB3 . LYS A 97 ? 19.05000 2.79900 1.00700 1.000 13.41365 H ? A ? 97 1
   ATOM 1541 HG2 . LYS A 97 ? 20.00200 2.23100 2.90100 1.000 21.75379 H ? A ? 97 1
   ATOM 1542 HG3 . LYS A 97 ? 19.99800 3.72300 3.44800 1.000 21.75379 H ? A ? 97 1
   ATOM 1543 HD2 . LYS A 97 ? 17.64900 2.13700 3.21400 1.000 27.71783 H ? A ? 97 1
   ATOM 1544 HD3 . LYS A 97 ? 18.39200 2.41300 4.59200 1.000 27.71783 H ? A ? 97 1
   ATOM 1545 HE2 . LYS A 97 ? 17.85300 4.64300 4.49400 1.000 34.20788 H ? A ? 97 1
   ATOM 1546 HE3 . LYS A 97 ? 17.25100 4.47000 3.03300 1.000 34.20788 H ? A ? 97 1
   ATOM 1547 HZ1 . LYS A 97 ? 15.60300 4.63000 4.56400 1.000 38.18886 H ? A ? 97 1
   ATOM 1548 HZ2 . LYS A 97 ? 15.53600 3.31900 3.95000 1.000 38.18886 H ? A ? 97 1
   ATOM 1549 HZ3 . LYS A 97 ? 16.08600 3.46800 5.28200 1.000 38.18886 H ? A ? 97 1
   ATOM 1550 N . ILE A 98 ? 21.87800 2.56900 0.05000 1.000 8.67112 N ? A ? 98 1
   ATOM 1551 CA . ILE A 98 ? 23.04800 1.69000 0.01600 1.000 9.24512 C ? A ? 98 1
   ATOM 1552 C . ILE A 98 ? 24.31800 2.50900 -0.16100 1.000 8.81603 C ? A ? 98 1
   ATOM 1553 O . ILE A 98 ? 25.29800 2.34500 0.58000 1.000 9.53725 O ? A ? 98 1
   ATOM 1554 CB . ILE A 98 ? 22.90400 0.66200 -1.12000 1.000 7.89071 C ? A ? 98 1
   ATOM 1555 CG1 . ILE A 98 ? 21.73600 -0.30300 -0.86300 1.000 9.67318 C ? A ? 98 1
   ATOM 1556 CG2 . ILE A 98 ? 24.19800 -0.14800 -1.32700 1.000 9.03230 C ? A ? 98 1
   ATOM 1557 CD1 . ILE A 98 ? 21.30500 -1.11800 -2.11100 1.000 10.06237 C ? A ? 98 1
   ATOM 1558 H . ILE A 98 ? 21.32300 2.44000 -0.59400 1.000 10.40534 H ? A ? 98 1
   ATOM 1559 HA . ILE A 98 ? 23.10200 1.21800 0.86100 1.000 11.09414 H ? A ? 98 1
   ATOM 1560 HB . ILE A 98 ? 22.72100 1.17300 -1.92400 1.000 9.46885 H ? A ? 98 1
   ATOM 1561 HG12 . ILE A 98 ? 22.00000 -0.93400 -0.17600 1.000 11.60782 H ? A ? 98 1
   ATOM 1562 HG13 . ILE A 98 ? 20.96900 0.21000 -0.56600 1.000 11.60782 H ? A ? 98 1
   ATOM 1563 HG21 . ILE A 98 ? 24.05600 -0.79300 -2.03700 1.000 10.83876 H ? A ? 98 1
   ATOM 1564 HG22 . ILE A 98 ? 24.91500 0.45900 -1.57000 1.000 10.83876 H ? A ? 98 1
   ATOM 1565 HG23 . ILE A 98 ? 24.41900 -0.60700 -0.50200 1.000 10.83876 H ? A ? 98 1
   ATOM 1566 HD11 . ILE A 98 ? 20.48400 -1.59400 -1.90900 1.000 12.07484 H ? A ? 98 1
   ATOM 1567 HD12 . ILE A 98 ? 21.16000 -0.50900 -2.85200 1.000 12.07484 H ? A ? 98 1
   ATOM 1568 HD13 . ILE A 98 ? 22.00600 -1.75000 -2.33400 1.000 12.07484 H ? A ? 98 1
   ATOM 1569 N . VAL A 99 ? 24.31200 3.43200 -1.12400 1.000 8.13169 N ? A ? 99 1
   ATOM 1570 CA . VAL A 99 ? 25.53000 4.17400 -1.44300 1.000 7.56820 C ? A ? 99 1
   ATOM 1571 C . VAL A 99 ? 25.92000 5.13400 -0.33100 1.000 8.35223 C ? A ? 99 1
   ATOM 1572 O . VAL A 99 ? 27.04400 5.64100 -0.33700 1.000 9.11862 O ? A ? 99 1
   ATOM 1573 CB . VAL A 99 ? 25.35300 4.86100 -2.80900 1.000 7.49816 C ? A ? 99 1
   ATOM 1574 CG1 . VAL A 99 ? 24.47500 6.09900 -2.72100 1.000 9.27075 C ? A ? 99 1
   ATOM 1575 CG2 . VAL A 99 ? 26.70700 5.25500 -3.39700 1.000 9.14523 C ? A ? 99 1
   ATOM 1576 H . VAL A 99 ? 23.62700 3.64200 -1.60000 1.000 9.75803 H ? A ? 99 1
   ATOM 1577 HA . VAL A 99 ? 26.28600 3.57300 -1.53400 1.000 9.08184 H ? A ? 99 1
   ATOM 1578 HB . VAL A 99 ? 24.91700 4.22100 -3.39200 1.000 8.99779 H ? A ? 99 1
   ATOM 1579 HG11 . VAL A 99 ? 24.35100 6.46200 -3.61200 1.000 11.12489 H ? A ? 99 1
   ATOM 1580 HG12 . VAL A 99 ? 23.61700 5.85100 -2.34200 1.000 11.12489 H ? A ? 99 1
   ATOM 1581 HG13 . VAL A 99 ? 24.91000 6.75500 -2.15400 1.000 11.12489 H ? A ? 99 1
   ATOM 1582 HG21 . VAL A 99 ? 26.58000 5.55400 -4.31100 1.000 10.97427 H ? A ? 99 1
   ATOM 1583 HG22 . VAL A 99 ? 27.08600 5.97200 -2.86500 1.000 10.97427 H ? A ? 99 1
   ATOM 1584 HG23 . VAL A 99 ? 27.29500 4.48400 -3.38000 1.000 10.97427 H ? A ? 99 1
   ATOM 1585 N . SER A 100 ? 25.01900 5.37200 0.62400 1.000 10.24147 N ? A ? 100 1
   ATOM 1586 CA . SER A 100 ? 25.24300 6.33000 1.69200 1.000 12.12273 C ? A ? 100 1
   ATOM 1587 C . SER A 100 ? 25.75500 5.67200 2.94900 1.000 14.15752 C ? A ? 100 1
   ATOM 1588 O . SER A 100 ? 26.04900 6.36900 3.92600 1.000 16.45250 O ? A ? 100 1
   ATOM 1589 CB . SER A 100 ? 23.95100 7.09400 2.01400 1.000 12.95091 C ? A ? 100 1
   ATOM 1590 OG . SER A 100 ? 23.43900 7.80400 0.90600 1.000 14.30150 O ? A ? 100 1
   ATOM 1591 H . SER A 100 ? 24.25600 4.97900 0.67100 1.000 12.28976 H ? A ? 100 1
   ATOM 1592 HA . SER A 100 ? 25.89800 6.97800 1.39100 1.000 14.54727 H ? A ? 100 1
   ATOM 1593 HB2 . SER A 100 ? 23.28100 6.45700 2.30600 1.000 15.54109 H ? A ? 100 1
   ATOM 1594 HB3 . SER A 100 ? 24.13800 7.72800 2.72400 1.000 15.54109 H ? A ? 100 1
   ATOM 1595 HG . SER A 100 ? 23.25900 7.27100 0.28200 1.000 17.16180 H ? A ? 100 1
   ATOM 1596 N . ASP A 101 ? 25.87500 4.35400 2.93000 1.000 13.09485 N ? A ? 101 1
   ATOM 1597 CA . ASP A 101 ? 26.12600 3.59000 4.17300 1.000 15.16708 C ? A ? 101 1
   ATOM 1598 C . ASP A 101 ? 27.58500 3.38300 4.52100 1.000 15.90963 C ? A ? 101 1
   ATOM 1599 O . ASP A 101 ? 27.82700 2.68100 5.51600 1.000 17.03776 O ? A ? 101 1
   ATOM 1600 CB . ASP A 101 ? 25.38500 2.27400 4.09600 1.000 16.07113 C ? A ? 101 1
   ATOM 1601 CG . ASP A 101 ? 24.84100 1.89800 5.44600 1.000 20.74922 C ? A ? 101 1
   ATOM 1602 OD1 . ASP A 101 ? 24.27500 2.76500 6.13000 1.000 26.14591 O ? A ? 101 1
   ATOM 1603 OD2 . ASP A 101 ? 25.07200 0.78700 5.81000 1.000 18.46086 O ? A ? 101 1
   ATOM 1604 H . ASP A 101 ? 25.80800 3.77800 2.07100 1.000 15.71381 H ? A ? 101 1
   ATOM 1605 HA . ASP A 101 ? 25.68400 4.16500 4.98400 1.000 18.20050 H ? A ? 101 1
   ATOM 1606 HB2 . ASP A 101 ? 24.56800 2.34600 3.37800 1.000 19.28536 H ? A ? 101 1
   ATOM 1607 HB3 . ASP A 101 ? 26.07100 1.49600 3.77100 1.000 19.28536 H ? A ? 101 1
   ATOM 1608 N . GLY A 102 ? 28.50800 3.96100 3.78000 1.000 14.98691 N ? A ? 102 1
   ATOM 1609 CA . GLY A 102 ? 29.88800 3.98900 4.23000 1.000 13.61435 C ? A ? 102 1
   ATOM 1610 C . GLY A 102 ? 30.94000 3.73400 3.16900 1.000 10.58227 C ? A ? 102 1
   ATOM 1611 O . GLY A 102 ? 32.03400 4.32800 3.17700 1.000 13.04552 O ? A ? 102 1
   ATOM 1612 H . GLY A 102 ? 28.36700 4.33000 3.01600 1.000 17.98429 H ? A ? 102 1
   ATOM 1613 HA2 . GLY A 102 ? 30.06700 4.86200 4.61200 1.000 16.33722 H ? A ? 102 1
   ATOM 1614 HA3 . GLY A 102 ? 30.00000 3.31400 4.91700 1.000 16.33722 H ? A ? 102 1
   ATOM 1615 N . ASN A 103 ? 30.66000 2.76900 2.30500 1.000 9.25243 N ? A ? 103 1
   ATOM 1616 CA . ASN A 103 ? 31.61900 2.32900 1.29700 1.000 9.68797 C ? A ? 103 1
   ATOM 1617 C . ASN A 103 ? 31.23500 2.80900 -0.09800 1.000 8.46784 C ? A ? 103 1
   ATOM 1618 O . ASN A 103 ? 31.88200 2.42100 -1.08600 1.000 8.92503 O ? A ? 103 1
   ATOM 1619 CB . ASN A 103 ? 31.73100 0.81000 1.31600 1.000 12.99316 C ? A ? 103 1
   ATOM 1620 CG . ASN A 103 ? 32.33600 0.31400 2.60700 1.000 14.46632 C ? A ? 103 1
   ATOM 1621 OD1 . ASN A 103 ? 33.13000 1.00600 3.24800 1.000 15.70143 O ? A ? 103 1
   ATOM 1622 ND2 . ASN A 103 ? 31.92800 -0.85600 3.01800 1.000 15.93795 N ? A ? 103 1
   ATOM 1623 H . ASN A 103 ? 29.91100 2.34700 2.28000 1.000 11.10292 H ? A ? 103 1
   ATOM 1624 HA . ASN A 103 ? 32.49300 2.69300 1.51100 1.000 11.62557 H ? A ? 103 1
   ATOM 1625 HB2 . ASN A 103 ? 30.84600 0.42300 1.22400 1.000 15.59179 H ? A ? 103 1
   ATOM 1626 HB3 . ASN A 103 ? 32.29700 0.52200 0.58300 1.000 15.59179 H ? A ? 103 1
   ATOM 1627 HD21 . ASN A 103 ? 32.23900 -1.18800 3.74700 1.000 19.12555 H ? A ? 103 1
   ATOM 1628 HD22 . ASN A 103 ? 31.34800 -1.29500 2.55900 1.000 19.12555 H ? A ? 103 1
   ATOM 1629 N . GLY A 104 ? 30.29800 3.73900 -0.19200 1.000 8.34171 N ? A ? 104 1
   ATOM 1630 CA . GLY A 104 ? 29.97800 4.33400 -1.46900 1.000 6.81677 C ? A ? 104 1
   ATOM 1631 C . GLY A 104 ? 29.55600 3.27000 -2.45600 1.000 7.01737 C ? A ? 104 1
   ATOM 1632 O . GLY A 104 ? 28.87600 2.29800 -2.09600 1.000 7.11656 O ? A ? 104 1
   ATOM 1633 H . GLY A 104 ? 29.83600 4.04000 0.46800 1.000 10.01005 H ? A ? 104 1
   ATOM 1634 HA2 . GLY A 104 ? 29.25300 4.96900 -1.36300 1.000 8.18013 H ? A ? 104 1
   ATOM 1635 HA3 . GLY A 104 ? 30.75500 4.79800 -1.82000 1.000 8.18013 H ? A ? 104 1
   ATOM 1636 N . MET A 105 ? 29.97400 3.43600 -3.71400 1.000 6.49768 N ? A ? 105 1
   ATOM 1637 CA . MET A 105 ? 29.56700 2.48200 -4.76100 1.000 5.67378 C ? A ? 105 1
   ATOM 1638 C . MET A 105 ? 30.33500 1.17800 -4.72400 1.000 5.64216 C ? A ? 105 1
   ATOM 1639 O . MET A 105 ? 29.99400 0.27100 -5.48700 1.000 5.52330 O ? A ? 105 1
   ATOM 1640 CB . MET A 105 ? 29.59200 3.11200 -6.16400 1.000 6.72351 C ? A ? 105 1
   ATOM 1641 CG . MET A 105 ? 28.44500 4.11300 -6.36900 1.000 5.44960 C ? A ? 105 1
   ATOM 1642 SD . MET A 105 ? 28.20600 4.59800 -8.11000 1.000 6.87316 S ? A ? 105 1
   ATOM 1643 CE . MET A 105 ? 27.48200 3.05800 -8.67000 1.000 5.95519 C ? A ? 105 1
   ATOM 1644 H . MET A 105 ? 30.48200 4.07600 -3.98300 1.000 7.79722 H ? A ? 105 1
   ATOM 1645 HA . MET A 105 ? 28.63300 2.27200 -4.60300 1.000 6.80853 H ? A ? 105 1
   ATOM 1646 HB2 . MET A 105 ? 30.43100 3.58300 -6.28600 1.000 8.06821 H ? A ? 105 1
   ATOM 1647 HB3 . MET A 105 ? 29.50600 2.41100 -6.82900 1.000 8.06821 H ? A ? 105 1
   ATOM 1648 HG2 . MET A 105 ? 27.61900 3.71100 -6.05700 1.000 6.53952 H ? A ? 105 1
   ATOM 1649 HG3 . MET A 105 ? 28.63600 4.91700 -5.86100 1.000 6.53952 H ? A ? 105 1
   ATOM 1650 HE1 . MET A 105 ? 27.46000 3.05300 -9.64000 1.000 7.14623 H ? A ? 105 1
   ATOM 1651 HE2 . MET A 105 ? 28.02200 2.31900 -8.34800 1.000 7.14623 H ? A ? 105 1
   ATOM 1652 HE3 . MET A 105 ? 26.58100 2.98600 -8.31800 1.000 7.14623 H ? A ? 105 1
   ATOM 1653 N . ASN A 106 ? 31.32900 1.03800 -3.83700 1.000 5.93889 N ? A ? 106 1
   ATOM 1654 CA . ASN A 106 ? 31.97100 -0.25300 -3.64800 1.000 7.62592 C ? A ? 106 1
   ATOM 1655 C . ASN A 106 ? 31.00200 -1.30400 -3.12500 1.000 8.18589 C ? A ? 106 1
   ATOM 1656 O . ASN A 106 ? 31.30600 -2.49300 -3.22900 1.000 9.72471 O ? A ? 106 1
   ATOM 1657 CB . ASN A 106 ? 33.13100 -0.11800 -2.69200 1.000 9.00851 C ? A ? 106 1
   ATOM 1658 CG . ASN A 106 ? 34.21700 0.79400 -3.22600 1.000 9.06351 C ? A ? 106 1
   ATOM 1659 OD1 . ASN A 106 ? 34.88500 0.46400 -4.19700 1.000 7.35412 O ? A ? 106 1
   ATOM 1660 ND2 . ASN A 106 ? 34.33500 1.98600 -2.62900 1.000 9.44479 N ? A ? 106 1
   ATOM 1661 H . ASN A 106 ? 31.64100 1.67000 -3.34400 1.000 7.12666 H ? A ? 106 1
   ATOM 1662 HA . ASN A 106 ? 32.32000 -0.55600 -4.50000 1.000 9.15110 H ? A ? 106 1
   ATOM 1663 HB2 . ASN A 106 ? 32.81100 0.25200 -1.85400 1.000 10.81021 H ? A ? 106 1
   ATOM 1664 HB3 . ASN A 106 ? 33.52000 -0.99400 -2.54000 1.000 10.81021 H ? A ? 106 1
   ATOM 1665 HD21 . ASN A 106 ? 34.93600 2.54200 -2.89300 1.000 11.33375 H ? A ? 106 1
   ATOM 1666 HD22 . ASN A 106 ? 33.81000 2.19600 -1.98000 1.000 11.33375 H ? A ? 106 1
   ATOM 1667 N . ALA A 107 ? 29.82400 -0.88100 -2.66500 1.000 7.42461 N ? A ? 107 1
   ATOM 1668 CA . ALA A 107 ? 28.76300 -1.81800 -2.31300 1.000 6.34628 C ? A ? 107 1
   ATOM 1669 C . ALA A 107 ? 28.35200 -2.67900 -3.49300 1.000 6.68315 C ? A ? 107 1
   ATOM 1670 O . ALA A 107 ? 27.81100 -3.78500 -3.29100 1.000 12.06505 O ? A ? 107 1
   ATOM 1671 CB . ALA A 107 ? 27.57400 -1.00500 -1.85200 1.000 7.49862 C ? A ? 107 1
   ATOM 1672 H . ALA A 107 ? 29.61500 -0.05600 -2.54600 1.000 8.90953 H ? A ? 107 1
   ATOM 1673 HA . ALA A 107 ? 29.06000 -2.41100 -1.60500 1.000 7.61554 H ? A ? 107 1
   ATOM 1674 HB1 . ALA A 107 ? 26.80000 -1.58700 -1.78800 1.000 8.99835 H ? A ? 107 1
   ATOM 1675 HB2 . ALA A 107 ? 27.77100 -0.62100 -0.98400 1.000 8.99835 H ? A ? 107 1
   ATOM 1676 HB3 . ALA A 107 ? 27.40500 -0.29900 -2.49600 1.000 8.99835 H ? A ? 107 1
   ATOM 1677 N . TRP A 108 ? 28.58300 -2.19700 -4.71100 1.000 6.46432 N ? A ? 108 1
   ATOM 1678 CA . TRP A 108 ? 28.33200 -2.94300 -5.95100 1.000 7.06823 C ? A ? 108 1
   ATOM 1679 C . TRP A 108 ? 29.67400 -3.47200 -6.45100 1.000 7.60941 C ? A ? 108 1
   ATOM 1680 O . TRP A 108 ? 30.48500 -2.72500 -7.00300 1.000 8.07333 O ? A ? 108 1
   ATOM 1681 CB . TRP A 108 ? 27.63000 -2.07300 -6.99500 1.000 6.35387 C ? A ? 108 1
   ATOM 1682 CG . TRP A 108 ? 26.22000 -1.78600 -6.65400 1.000 6.46004 C ? A ? 108 1
   ATOM 1683 CD1 . TRP A 108 ? 25.14100 -2.60500 -6.87000 1.000 7.30951 C ? A ? 108 1
   ATOM 1684 CD2 . TRP A 108 ? 25.72400 -0.62900 -5.97300 1.000 6.27720 C ? A ? 108 1
   ATOM 1685 NE1 . TRP A 108 ? 24.00200 -2.01500 -6.35900 1.000 7.58874 N ? A ? 108 1
   ATOM 1686 CE2 . TRP A 108 ? 24.32800 -0.78600 -5.83200 1.000 6.74476 C ? A ? 108 1
   ATOM 1687 CE3 . TRP A 108 ? 26.32100 0.52700 -5.48100 1.000 7.79731 C ? A ? 108 1
   ATOM 1688 CZ2 . TRP A 108 ? 23.54400 0.14500 -5.20000 1.000 6.63875 C ? A ? 108 1
   ATOM 1689 CZ3 . TRP A 108 ? 25.50600 1.49200 -4.89100 1.000 7.38372 C ? A ? 108 1
   ATOM 1690 CH2 . TRP A 108 ? 24.14200 1.28700 -4.74400 1.000 7.28827 C ? A ? 108 1
   ATOM 1691 H . TRP A 108 ? 28.89700 -1.41000 -4.85500 1.000 7.75719 H ? A ? 108 1
   ATOM 1692 HA . TRP A 108 ? 27.74800 -3.69700 -5.77100 1.000 8.48187 H ? A ? 108 1
   ATOM 1693 HB2 . TRP A 108 ? 28.09900 -1.22700 -7.06600 1.000 7.62464 H ? A ? 108 1
   ATOM 1694 HB3 . TRP A 108 ? 27.64400 -2.53200 -7.84900 1.000 7.62464 H ? A ? 108 1
   ATOM 1695 HD1 . TRP A 108 ? 25.17200 -3.43100 -7.29500 1.000 8.77141 H ? A ? 108 1
   ATOM 1696 HE1 . TRP A 108 ? 23.21400 -2.36000 -6.36800 1.000 9.10649 H ? A ? 108 1
   ATOM 1697 HE3 . TRP A 108 ? 27.24000 0.65200 -5.54400 1.000 9.35677 H ? A ? 108 1
   ATOM 1698 HZ2 . TRP A 108 ? 22.63200 0.00400 -5.08500 1.000 7.96650 H ? A ? 108 1
   ATOM 1699 HZ3 . TRP A 108 ? 25.88300 2.28800 -4.59200 1.000 8.86046 H ? A ? 108 1
   ATOM 1700 HH2 . TRP A 108 ? 23.62500 1.93700 -4.32800 1.000 8.74592 H ? A ? 108 1
   ATOM 1701 N . VAL A 109 ? 29.89300 -4.77300 -6.26700 1.000 10.66644 N ? A ? 109 1
   ATOM 1702 CA . VAL A 109 ? 31.17400 -5.37400 -6.60300 1.000 12.10637 C ? A ? 109 1
   ATOM 1703 C . VAL A 109 ? 31.47600 -5.18900 -8.08000 1.000 10.83266 C ? A ? 109 1
   ATOM 1704 O . VAL A 109 ? 32.63400 -4.90100 -8.45700 1.000 11.41087 O ? A ? 109 1
   ATOM 1705 CB . VAL A 109 ? 31.10300 -6.86400 -6.18900 1.000 14.77022 C ? A ? 109 1
   ATOM 1706 CG1 . VAL A 109 ? 32.28000 -7.65300 -6.74200 1.000 17.57327 C ? A ? 109 1
   ATOM 1707 CG2 . VAL A 109 ? 31.04700 -6.97300 -4.66700 1.000 19.42308 C ? A ? 109 1
   ATOM 1708 H . VAL A 109 ? 29.31600 -5.32600 -5.94900 1.000 12.79972 H ? A ? 109 1
   ATOM 1709 HA . VAL A 109 ? 31.89900 -4.94200 -6.12400 1.000 14.52765 H ? A ? 109 1
   ATOM 1710 HB . VAL A 109 ? 30.29800 -7.25400 -6.56400 1.000 17.72426 H ? A ? 109 1
   ATOM 1711 HG11 . VAL A 109 ? 32.21100 -8.57300 -6.44400 1.000 21.08792 H ? A ? 109 1
   ATOM 1712 HG12 . VAL A 109 ? 32.25800 -7.61600 -7.71100 1.000 21.08792 H ? A ? 109 1
   ATOM 1713 HG13 . VAL A 109 ? 33.10500 -7.26000 -6.41600 1.000 21.08792 H ? A ? 109 1
   ATOM 1714 HG21 . VAL A 109 ? 31.00900 -7.91000 -4.41900 1.000 23.30769 H ? A ? 109 1
   ATOM 1715 HG22 . VAL A 109 ? 31.84100 -6.56300 -4.29200 1.000 23.30769 H ? A ? 109 1
   ATOM 1716 HG23 . VAL A 109 ? 30.25400 -6.51400 -4.34700 1.000 23.30769 H ? A ? 109 1
   ATOM 1717 N . ALA A 110 ? 30.45100 -5.27100 -8.92200 1.000 10.21286 N ? A ? 110 1
   ATOM 1718 CA . ALA A 110 ? 30.63800 -5.05500 -10.34500 1.000 9.91978 C ? A ? 110 1
   ATOM 1719 C . ALA A 110 ? 31.06200 -3.61700 -10.61600 1.000 7.11013 C ? A ? 110 1
   ATOM 1720 O . ALA A 110 ? 31.84700 -3.36100 -11.54000 1.000 8.34961 O ? A ? 110 1
   ATOM 1721 CB . ALA A 110 ? 29.39500 -5.43600 -11.14200 1.000 12.25191 C ? A ? 110 1
   ATOM 1722 H . ALA A 110 ? 29.64100 -5.44900 -8.69300 1.000 12.25544 H ? A ? 110 1
   ATOM 1723 HA . ALA A 110 ? 31.34100 -5.64500 -10.65700 1.000 11.90373 H ? A ? 110 1
   ATOM 1724 HB1 . ALA A 110 ? 29.49000 -5.10800 -12.05000 1.000 14.70229 H ? A ? 110 1
   ATOM 1725 HB2 . ALA A 110 ? 29.30700 -6.40200 -11.14600 1.000 14.70229 H ? A ? 110 1
   ATOM 1726 HB3 . ALA A 110 ? 28.61700 -5.03400 -10.72400 1.000 14.70229 H ? A ? 110 1
   ATOM 1727 N . TRP A 111 ? 30.48400 -2.65300 -9.91000 1.000 6.55753 N ? A ? 111 1
   ATOM 1728 CA . TRP A 111 ? 31.01500 -1.29300 -10.06100 1.000 6.55691 C ? A ? 111 1
   ATOM 1729 C . TRP A 111 ? 32.50900 -1.23000 -9.74000 1.000 7.22427 C ? A ? 111 1
   ATOM 1730 O . TRP A 111 ? 33.29000 -0.66000 -10.49300 1.000 6.89578 O ? A ? 111 1
   ATOM 1731 CB . TRP A 111 ? 30.21700 -0.27800 -9.23500 1.000 6.05062 C ? A ? 111 1
   ATOM 1732 CG . TRP A 111 ? 30.77000 1.10700 -9.38900 1.000 6.04562 C ? A ? 111 1
   ATOM 1733 CD1 . TRP A 111 ? 30.49000 2.01100 -10.38600 1.000 5.71042 C ? A ? 111 1
   ATOM 1734 CD2 . TRP A 111 ? 31.74500 1.71000 -8.56200 1.000 5.93772 C ? A ? 111 1
   ATOM 1735 NE1 . TRP A 111 ? 31.20500 3.16900 -10.17600 1.000 4.81196 N ? A ? 111 1
   ATOM 1736 CE2 . TRP A 111 ? 32.00400 2.98600 -9.08400 1.000 4.86382 C ? A ? 111 1
   ATOM 1737 CE3 . TRP A 111 ? 32.41700 1.31000 -7.40000 1.000 6.33993 C ? A ? 111 1
   ATOM 1738 CZ2 . TRP A 111 ? 32.88500 3.86400 -8.48600 1.000 5.62688 C ? A ? 111 1
   ATOM 1739 CZ3 . TRP A 111 ? 33.26000 2.13800 -6.83000 1.000 6.43073 C ? A ? 111 1
   ATOM 1740 CH2 . TRP A 111 ? 33.50900 3.43000 -7.35100 1.000 6.03512 C ? A ? 111 1
   ATOM 1741 H . TRP A 111 ? 29.82400 -2.74800 -9.36700 1.000 7.86904 H ? A ? 111 1
   ATOM 1742 HA . TRP A 111 ? 30.90400 -1.03900 -10.99000 1.000 7.86830 H ? A ? 111 1
   ATOM 1743 HB2 . TRP A 111 ? 29.29500 -0.27400 -9.53400 1.000 7.26074 H ? A ? 111 1
   ATOM 1744 HB3 . TRP A 111 ? 30.26100 -0.52200 -8.29700 1.000 7.26074 H ? A ? 111 1
   ATOM 1745 HD1 . TRP A 111 ? 29.90600 1.86300 -11.09400 1.000 6.85250 H ? A ? 111 1
   ATOM 1746 HE1 . TRP A 111 ? 31.15600 3.88400 -10.65000 1.000 5.77436 H ? A ? 111 1
   ATOM 1747 HE3 . TRP A 111 ? 32.26700 0.46700 -7.03600 1.000 7.60792 H ? A ? 111 1
   ATOM 1748 HZ2 . TRP A 111 ? 33.04500 4.70900 -8.83800 1.000 6.75226 H ? A ? 111 1
   ATOM 1749 HZ3 . TRP A 111 ? 33.70700 1.86800 -6.06000 1.000 7.71687 H ? A ? 111 1
   ATOM 1750 HH2 . TRP A 111 ? 34.10700 3.99300 -6.91400 1.000 7.24214 H ? A ? 111 1
   ATOM 1751 N . ARG A 112 ? 32.91800 -1.71600 -8.56300 1.000 7.17993 N ? A ? 112 1
   ATOM 1752 CA . ARG A 112 ? 34.31700 -1.64600 -8.21000 1.000 7.54559 C ? A ? 112 1
   ATOM 1753 C . ARG A 112 ? 35.19700 -2.33800 -9.24500 1.000 7.51513 C ? A ? 112 1
   ATOM 1754 O . ARG A 112 ? 36.21700 -1.78300 -9.64700 1.000 9.22537 O ? A ? 112 1
   ATOM 1755 CB . ARG A 112 ? 34.54400 -2.25400 -6.82500 1.000 9.23667 C ? A ? 112 1
   ATOM 1756 CG . ARG A 112 ? 36.01100 -2.34000 -6.42900 1.000 11.84935 C ? A ? 112 1
   ATOM 1757 CD . ARG A 112 ? 36.14500 -2.69900 -4.95300 1.000 17.28003 C ? A ? 112 1
   ATOM 1758 NE . ARG A 112 ? 35.58900 -4.01100 -4.67200 1.000 19.74687 N ? A ? 112 1
   ATOM 1759 CZ . ARG A 112 ? 36.15400 -5.17400 -4.98700 1.000 21.98780 C ? A ? 112 1
   ATOM 1760 NH1 . ARG A 112 ? 37.34300 -5.24100 -5.59000 1.000 20.88076 N ? A ? 112 1
   ATOM 1761 NH2 . ARG A 112 ? 35.51800 -6.30600 -4.67200 1.000 21.50644 N ? A ? 112 1
   ATOM 1762 H . ARG A 112 ? 32.41000 -2.08000 -7.97300 1.000 8.61591 H ? A ? 112 1
   ATOM 1763 HA . ARG A 112 ? 34.57600 -0.71200 -8.17700 1.000 9.05470 H ? A ? 112 1
   ATOM 1764 HB2 . ARG A 112 ? 34.09100 -1.70600 -6.16600 1.000 11.08401 H ? A ? 112 1
   ATOM 1765 HB3 . ARG A 112 ? 34.18100 -3.15300 -6.81600 1.000 11.08401 H ? A ? 112 1
   ATOM 1766 HG2 . ARG A 112 ? 36.45000 -3.02600 -6.95500 1.000 14.21922 H ? A ? 112 1
   ATOM 1767 HG3 . ARG A 112 ? 36.43900 -1.48200 -6.57900 1.000 14.21922 H ? A ? 112 1
   ATOM 1768 HD2 . ARG A 112 ? 37.08400 -2.70700 -4.70800 1.000 20.73603 H ? A ? 112 1
   ATOM 1769 HD3 . ARG A 112 ? 35.66800 -2.04500 -4.41900 1.000 20.73603 H ? A ? 112 1
   ATOM 1770 HE . ARG A 112 ? 34.83000 -4.03800 -4.26800 1.000 23.69625 H ? A ? 112 1
   ATOM 1771 HH11 . ARG A 112 ? 37.76700 -4.51900 -5.78600 1.000 25.05691 H ? A ? 112 1
   ATOM 1772 HH12 . ARG A 112 ? 37.68500 -6.00600 -5.78300 1.000 25.05691 H ? A ? 112 1
   ATOM 1773 HH21 . ARG A 112 ? 34.75800 -6.27500 -4.27300 1.000 25.80772 H ? A ? 112 1
   ATOM 1774 HH22 . ARG A 112 ? 35.87000 -7.06500 -4.86900 1.000 25.80772 H ? A ? 112 1
   ATOM 1775 N . ASN A 113 ? 34.76700 -3.49400 -9.74900 1.000 7.42211 N ? A ? 113 1
   ATOM 1776 CA . ASN A 113 ? 35.64100 -4.26400 -10.64100 1.000 7.16194 C ? A ? 113 1
   ATOM 1777 C . ASN A 113 ? 35.60200 -3.82100 -12.10300 1.000 7.60387 C ? A ? 113 1
   ATOM 1778 O . ASN A 113 ? 36.53300 -4.12500 -12.85600 1.000 7.18203 O ? A ? 113 1
   ATOM 1779 CB . ASN A 113 ? 35.34200 -5.73700 -10.53600 1.000 7.69705 C ? A ? 113 1
   ATOM 1780 CG . ASN A 113 ? 35.78600 -6.30700 -9.21000 1.000 9.80844 C ? A ? 113 1
   ATOM 1781 OD1 . ASN A 113 ? 36.78900 -5.84100 -8.61400 1.000 12.33087 O ? A ? 113 1
   ATOM 1782 ND2 . ASN A 113 ? 35.03500 -7.29000 -8.72700 1.000 10.20124 N ? A ? 113 1
   ATOM 1783 H . ASN A 113 ? 33.99800 -3.84600 -9.59600 1.000 8.90653 H ? A ? 113 1
   ATOM 1784 HA . ASN A 113 ? 36.55300 -4.12600 -10.34000 1.000 8.59433 H ? A ? 113 1
   ATOM 1785 HB2 . ASN A 113 ? 34.38600 -5.87600 -10.62100 1.000 9.23646 H ? A ? 113 1
   ATOM 1786 HB3 . ASN A 113 ? 35.81100 -6.21000 -11.24200 1.000 9.23646 H ? A ? 113 1
   ATOM 1787 HD21 . ASN A 113 ? 35.23700 -7.65600 -7.97500 1.000 12.24149 H ? A ? 113 1
   ATOM 1788 HD22 . ASN A 113 ? 34.34700 -7.56100 -9.16600 1.000 12.24149 H ? A ? 113 1
   ATOM 1789 N . ARG A 114 ? 34.53100 -3.18700 -12.56100 1.000 7.93409 N ? A ? 114 1
   ATOM 1790 CA . ARG A 114 ? 34.39500 -2.91800 -13.97900 1.000 6.57825 C ? A ? 114 1
   ATOM 1791 C . ARG A 114 ? 34.15200 -1.44500 -14.28800 1.000 7.44404 C ? A ? 114 1
   ATOM 1792 O . ARG A 114 ? 34.25600 -1.06200 -15.46000 1.000 7.03936 O ? A ? 114 1
   ATOM 1793 CB . ARG A 114 ? 33.24700 -3.76400 -14.53900 1.000 8.12069 C ? A ? 114 1
   ATOM 1794 CG . ARG A 114 ? 33.47900 -5.25400 -14.16400 1.000 8.18501 C ? A ? 114 1
   ATOM 1795 CD . ARG A 114 ? 32.43900 -6.14600 -14.66800 1.000 7.84915 C ? A ? 114 1
   ATOM 1796 NE . ARG A 114 ? 32.40800 -6.24800 -16.10800 1.000 8.83348 N ? A ? 114 1
   ATOM 1797 CZ . ARG A 114 ? 31.61200 -7.07700 -16.75800 1.000 9.70027 C ? A ? 114 1
   ATOM 1798 NH1 . ARG A 114 ? 30.69900 -7.79700 -16.12300 1.000 9.35863 N ? A ? 114 1
   ATOM 1799 NH2 . ARG A 114 ? 31.73000 -7.18200 -18.06300 1.000 9.00773 N ? A ? 114 1
   ATOM 1800 H . ARG A 114 ? 33.87900 -2.90700 -12.07500 1.000 9.52091 H ? A ? 114 1
   ATOM 1801 HA . ARG A 114 ? 35.20500 -3.17300 -14.44900 1.000 7.89390 H ? A ? 114 1
   ATOM 1802 HB2 . ARG A 114 ? 32.40500 -3.47100 -14.15700 1.000 9.74482 H ? A ? 114 1
   ATOM 1803 HB3 . ARG A 114 ? 33.21900 -3.68300 -15.50500 1.000 9.74482 H ? A ? 114 1
   ATOM 1804 HG2 . ARG A 114 ? 34.32600 -5.54300 -14.53900 1.000 9.82201 H ? A ? 114 1
   ATOM 1805 HG3 . ARG A 114 ? 33.49800 -5.33500 -13.19800 1.000 9.82201 H ? A ? 114 1
   ATOM 1806 HD2 . ARG A 114 ? 32.59000 -7.03600 -14.31200 1.000 9.41897 H ? A ? 114 1
   ATOM 1807 HD3 . ARG A 114 ? 31.57500 -5.81500 -14.37700 1.000 9.41897 H ? A ? 114 1
   ATOM 1808 HE . ARG A 114 ? 32.93400 -5.74400 -16.56400 1.000 10.60017 H ? A ? 114 1
   ATOM 1809 HH11 . ARG A 114 ? 30.61600 -7.73000 -15.26900 1.000 11.23036 H ? A ? 114 1
   ATOM 1810 HH12 . ARG A 114 ? 30.19000 -8.33100 -16.56400 1.000 11.23036 H ? A ? 114 1
   ATOM 1811 HH21 . ARG A 114 ? 32.31900 -6.71500 -18.48000 1.000 10.80927 H ? A ? 114 1
   ATOM 1812 HH22 . ARG A 114 ? 31.21800 -7.71800 -18.49900 1.000 10.80927 H ? A ? 114 1
   ATOM 1813 N . CYS A 115 ? 33.83200 -0.61800 -13.30300 1.000 6.13013 N ? A ? 115 1
   ATOM 1814 CA . CYS A 115 ? 33.50500 0.78600 -13.59000 1.000 6.32747 C ? A ? 115 1
   ATOM 1815 C . CYS A 115 ? 34.44700 1.76500 -12.92200 1.000 6.85665 C ? A ? 115 1
   ATOM 1816 O . CYS A 115 ? 34.89100 2.73600 -13.53000 1.000 7.40813 O ? A ? 115 1
   ATOM 1817 CB . CYS A 115 ? 32.06800 1.10600 -13.12000 1.000 6.90802 C ? A ? 115 1
   ATOM 1818 SG . CYS A 115 ? 30.80200 0.12800 -13.92000 1.000 7.18009 S ? A ? 115 1
   ATOM 1819 H . CYS A 115 ? 33.79600 -0.83600 -12.47200 1.000 7.35616 H ? A ? 115 1
   ATOM 1820 HA . CYS A 115 ? 33.55300 0.91600 -14.55000 1.000 7.59297 H ? A ? 115 1
   ATOM 1821 HB2 . CYS A 115 ? 32.00900 0.94100 -12.16600 1.000 8.28962 H ? A ? 115 1
   ATOM 1822 HB3 . CYS A 115 ? 31.88100 2.04000 -13.30700 1.000 8.28962 H ? A ? 115 1
   ATOM 1823 N . LYS A 116 ? 34.77700 1.50600 -11.67500 1.000 7.46510 N ? A ? 116 1
   ATOM 1824 CA . LYS A 116 ? 35.63400 2.36600 -10.89900 1.000 7.43502 C ? A ? 116 1
   ATOM 1825 C . LYS A 116 ? 36.93400 2.63100 -11.62500 1.000 8.47519 C ? A ? 116 1
   ATOM 1826 O . LYS A 116 ? 37.65400 1.72000 -12.02500 1.000 9.61067 O ? A ? 116 1
   ATOM 1827 CB . LYS A 116 ? 35.96500 1.64200 -9.59700 1.000 8.14996 C ? A ? 116 1
   ATOM 1828 CG . LYS A 116 ? 36.73200 2.44600 -8.57200 1.000 6.65986 C ? A ? 116 1
   ATOM 1829 CD . LYS A 116 ? 36.88600 1.58900 -7.29800 1.000 6.51406 C ? A ? 116 1
   ATOM 1830 CE . LYS A 116 ? 37.36700 2.40200 -6.08500 1.000 7.19696 C ? A ? 116 1
   ATOM 1831 NZ . LYS A 116 ? 37.55200 1.60100 -4.85600 1.000 8.66883 N ? A ? 116 1
   ATOM 1832 H . LYS A 116 ? 34.50700 0.81400 -11.24100 1.000 8.95812 H ? A ? 116 1
   ATOM 1833 HA . LYS A 116 ? 35.18600 3.21000 -10.73200 1.000 8.92202 H ? A ? 116 1
   ATOM 1834 HB2 . LYS A 116 ? 35.13200 1.36800 -9.18200 1.000 9.77995 H ? A ? 116 1
   ATOM 1835 HB3 . LYS A 116 ? 36.50200 0.86300 -9.81000 1.000 9.77995 H ? A ? 116 1
   ATOM 1836 HG2 . LYS A 116 ? 37.61200 2.66900 -8.91400 1.000 7.99183 H ? A ? 116 1
   ATOM 1837 HG3 . LYS A 116 ? 36.24600 3.25700 -8.35300 1.000 7.99183 H ? A ? 116 1
   ATOM 1838 HD2 . LYS A 116 ? 36.02700 1.19800 -7.07400 1.000 7.81687 H ? A ? 116 1
   ATOM 1839 HD3 . LYS A 116 ? 37.53600 0.88900 -7.46500 1.000 7.81687 H ? A ? 116 1
   ATOM 1840 HE2 . LYS A 116 ? 38.22000 2.80900 -6.30200 1.000 8.63635 H ? A ? 116 1
   ATOM 1841 HE3 . LYS A 116 ? 36.71000 3.09000 -5.89100 1.000 8.63635 H ? A ? 116 1
   ATOM 1842 HZ1 . LYS A 116 ? 36.79100 1.57000 -4.39600 1.000 10.40260 H ? A ? 116 1
   ATOM 1843 HZ2 . LYS A 116 ? 37.79600 0.77200 -5.06700 1.000 10.40260 H ? A ? 116 1
   ATOM 1844 HZ3 . LYS A 116 ? 38.18300 1.96800 -4.34700 1.000 10.40260 H ? A ? 116 1
   ATOM 1845 N . GLY A 117 ? 37.25100 3.89800 -11.74200 1.000 10.83457 N ? A ? 117 1
   ATOM 1846 CA . GLY A 117 ? 38.49300 4.28800 -12.32400 1.000 13.25712 C ? A ? 117 1
   ATOM 1847 C . GLY A 117 ? 38.49100 4.31300 -13.83000 1.000 12.75084 C ? A ? 117 1
   ATOM 1848 O . GLY A 117 ? 39.50300 4.70000 -14.41800 1.000 16.27006 O ? A ? 117 1
   ATOM 1849 H . GLY A 117 ? 36.75300 4.55100 -11.48800 1.000 13.00148 H ? A ? 117 1
   ATOM 1850 HA2 . GLY A 117 ? 38.71800 5.17900 -12.01100 1.000 15.90855 H ? A ? 117 1
   ATOM 1851 HA3 . GLY A 117 ? 39.18200 3.66900 -12.03600 1.000 15.90855 H ? A ? 117 1
   ATOM 1852 N . THR A 118 ? 37.39200 3.94000 -14.46700 1.000 10.48536 N ? A ? 118 1
   ATOM 1853 CA . THR A 118 ? 37.29400 3.99400 -15.91300 1.000 9.12298 C ? A ? 118 1
   ATOM 1854 C . THR A 118 ? 36.61700 5.28700 -16.33500 1.000 8.78733 C ? A ? 118 1
   ATOM 1855 O . THR A 118 ? 36.17100 6.08800 -15.52700 1.000 9.90393 O ? A ? 118 1
   ATOM 1856 CB . THR A 118 ? 36.53700 2.77300 -16.42500 1.000 9.96758 C ? A ? 118 1
   ATOM 1857 OG1 . THR A 118 ? 35.12400 2.95300 -16.22500 1.000 9.60792 O ? A ? 118 1
   ATOM 1858 CG2 . THR A 118 ? 37.06600 1.47100 -15.76600 1.000 12.49923 C ? A ? 118 1
   ATOM 1859 H . THR A 118 ? 36.68300 3.64900 -14.07800 1.000 12.58243 H ? A ? 118 1
   ATOM 1860 HA . THR A 118 ? 38.18400 3.98400 -16.29900 1.000 10.94758 H ? A ? 118 1
   ATOM 1861 HB . THR A 118 ? 36.68400 2.66800 -17.37800 1.000 11.96109 H ? A ? 118 1
   ATOM 1862 HG1 . THR A 118 ? 34.98800 3.43100 -15.54800 1.000 11.52950 H ? A ? 118 1
   ATOM 1863 HG21 . THR A 118 ? 36.82600 0.70400 -16.30900 1.000 14.99907 H ? A ? 118 1
   ATOM 1864 HG22 . THR A 118 ? 38.03100 1.50900 -15.68400 1.000 14.99907 H ? A ? 118 1
   ATOM 1865 HG23 . THR A 118 ? 36.67900 1.36500 -14.88300 1.000 14.99907 H ? A ? 118 1
   ATOM 1866 N . ASP A 119 ? 36.61500 5.50300 -17.64100 1.000 10.40555 N ? A ? 119 1
   ATOM 1867 CA . ASP A 119 ? 35.93900 6.69100 -18.18800 1.000 10.29140 C ? A ? 119 1
   ATOM 1868 C . ASP A 119 ? 34.44500 6.41800 -18.18200 1.000 9.70822 C ? A ? 119 1
   ATOM 1869 O . ASP A 119 ? 33.95700 5.90200 -19.13300 1.000 13.48410 O ? A ? 119 1
   ATOM 1870 CB . ASP A 119 ? 36.42900 6.95800 -19.60500 1.000 13.30485 C ? A ? 119 1
   ATOM 1871 CG . ASP A 119 ? 35.85100 8.23600 -20.16700 1.000 16.43592 C ? A ? 119 1
   ATOM 1872 OD1 . ASP A 119 ? 34.81700 8.68900 -19.66800 1.000 19.55262 O ? A ? 119 1
   ATOM 1873 OD2 . ASP A 119 ? 36.45600 8.76100 -21.09200 1.000 16.31510 O ? A ? 119 1
   ATOM 1874 H . ASP A 119 ? 37.06400 4.88500 -18.34000 1.000 12.48667 H ? A ? 119 1
   ATOM 1875 HA . ASP A 119 ? 36.15600 7.55300 -17.55900 1.000 12.34968 H ? A ? 119 1
   ATOM 1876 HB2 . ASP A 119 ? 37.51400 7.04100 -19.59900 1.000 15.96582 H ? A ? 119 1
   ATOM 1877 HB3 . ASP A 119 ? 36.15100 6.12800 -20.25300 1.000 15.96582 H ? A ? 119 1
   ATOM 1878 N . VAL A 120 ? 33.80000 6.74100 -17.07600 1.000 9.31230 N ? A ? 120 1
   ATOM 1879 CA . VAL A 120 ? 32.38400 6.41400 -17.02300 1.000 8.86883 C ? A ? 120 1
   ATOM 1880 C . VAL A 120 ? 31.54600 7.42200 -17.79100 1.000 9.33628 C ? A ? 120 1
   ATOM 1881 O . VAL A 120 ? 30.35200 7.16000 -18.03600 1.000 10.48305 O ? A ? 120 1
   ATOM 1882 CB . VAL A 120 ? 31.90600 6.26300 -15.56700 1.000 10.79806 C ? A ? 120 1
   ATOM 1883 CG1 . VAL A 120 ? 32.60800 5.05500 -14.96100 1.000 10.27357 C ? A ? 120 1
   ATOM 1884 CG2 . VAL A 120 ? 32.17100 7.50600 -14.74300 1.000 13.31155 C ? A ? 120 1
   ATOM 1885 H . VAL A 120 ? 34.13300 7.11200 -16.37500 1.000 11.17476 H ? A ? 120 1
   ATOM 1886 HA . VAL A 120 ? 32.24700 5.55300 -17.44800 1.000 10.64260 H ? A ? 120 1
   ATOM 1887 HB . VAL A 120 ? 30.94500 6.13500 -15.55600 1.000 12.95768 H ? A ? 120 1
   ATOM 1888 HG11 . VAL A 120 ? 32.25200 4.89500 -14.07400 1.000 12.32828 H ? A ? 120 1
   ATOM 1889 HG12 . VAL A 120 ? 32.45100 4.28300 -15.52600 1.000 12.32828 H ? A ? 120 1
   ATOM 1890 HG13 . VAL A 120 ? 33.56000 5.23700 -14.90800 1.000 12.32828 H ? A ? 120 1
   ATOM 1891 HG21 . VAL A 120 ? 31.56300 7.52000 -13.98800 1.000 15.97386 H ? A ? 120 1
   ATOM 1892 HG22 . VAL A 120 ? 33.08900 7.48600 -14.42800 1.000 15.97386 H ? A ? 120 1
   ATOM 1893 HG23 . VAL A 120 ? 32.02800 8.28900 -15.29700 1.000 15.97386 H ? A ? 120 1
   ATOM 1894 N . GLN A 121 ? 32.11500 8.60200 -18.11300 1.000 12.46056 N ? A ? 121 1
   ATOM 1895 CA . GLN A 121 ? 31.38800 9.57300 -18.92400 1.000 12.84013 C ? A ? 121 1
   ATOM 1896 C . GLN A 121 ? 30.95500 8.95800 -20.23900 1.000 10.90587 C ? A ? 121 1
   ATOM 1897 O . GLN A 121 ? 29.95200 9.36700 -20.81900 1.000 12.99995 O ? A ? 121 1
   ATOM 1898 CB . GLN A 121 ? 32.27500 10.78800 -19.20100 1.000 19.40222 C ? A ? 121 1
   ATOM 1899 CG . GLN A 121 ? 32.33200 11.83700 -18.10500 1.000 26.62584 C ? A ? 121 1
   ATOM 1900 CD . GLN A 121 ? 31.22500 12.87800 -18.24100 1.000 32.16309 C ? A ? 121 1
   ATOM 1901 OE1 . GLN A 121 ? 30.46600 12.86500 -19.21300 1.000 34.18548 O ? A ? 121 1
   ATOM 1902 NE2 . GLN A 121 ? 31.14200 13.79300 -17.27500 1.000 34.40685 N ? A ? 121 1
   ATOM 1903 H . GLN A 121 ? 32.90300 8.85100 -17.87600 1.000 14.95267 H ? A ? 121 1
   ATOM 1904 HA . GLN A 121 ? 30.60300 9.86900 -18.43700 1.000 15.40815 H ? A ? 121 1
   ATOM 1905 HB2 . GLN A 121 ? 33.18100 10.47500 -19.34500 1.000 23.28266 H ? A ? 121 1
   ATOM 1906 HB3 . GLN A 121 ? 31.94500 11.22800 -20.00000 1.000 23.28266 H ? A ? 121 1
   ATOM 1907 HG2 . GLN A 121 ? 32.23400 11.40200 -17.24400 1.000 31.95101 H ? A ? 121 1
   ATOM 1908 HG3 . GLN A 121 ? 33.18600 12.29600 -18.15000 1.000 31.95101 H ? A ? 121 1
   ATOM 1909 HE21 . GLN A 121 ? 31.69700 13.77600 -16.61800 1.000 41.28822 H ? A ? 121 1
   ATOM 1910 HE22 . GLN A 121 ? 30.53300 14.39900 -17.30800 1.000 41.28822 H ? A ? 121 1
   ATOM 1911 N . ALA A 122 ? 31.67200 7.94600 -20.69600 1.000 8.48845 N ? A ? 122 1
   ATOM 1912 CA . ALA A 122 ? 31.35400 7.32200 -21.96700 1.000 9.77621 C ? A ? 122 1
   ATOM 1913 C . ALA A 122 ? 29.96600 6.70000 -21.95900 1.000 10.67482 C ? A ? 122 1
   ATOM 1914 O . ALA A 122 ? 29.34000 6.54700 -23.00000 1.000 11.44337 O ? A ? 122 1
   ATOM 1915 CB . ALA A 122 ? 32.37200 6.21800 -22.24700 1.000 10.61558 C ? A ? 122 1
   ATOM 1916 H . ALA A 122 ? 32.34800 7.60100 -20.29100 1.000 10.18614 H ? A ? 122 1
   ATOM 1917 HA . ALA A 122 ? 31.39000 7.99700 -22.66300 1.000 11.73145 H ? A ? 122 1
   ATOM 1918 HB1 . ALA A 122 ? 32.21900 5.86600 -23.13700 1.000 12.73869 H ? A ? 122 1
   ATOM 1919 HB2 . ALA A 122 ? 33.26600 6.59100 -22.18700 1.000 12.73869 H ? A ? 122 1
   ATOM 1920 HB3 . ALA A 122 ? 32.26300 5.51400 -21.58900 1.000 12.73869 H ? A ? 122 1
   ATOM 1921 N . TRP A 123 ? 29.48600 6.29100 -20.78500 1.000 10.63443 N ? A ? 123 1
   ATOM 1922 CA . TRP A 123 ? 28.17200 5.68900 -20.67500 1.000 11.09262 C ? A ? 123 1
   ATOM 1923 C . TRP A 123 ? 27.03000 6.65000 -20.95300 1.000 11.66571 C ? A ? 123 1
   ATOM 1924 O . TRP A 123 ? 25.92700 6.18200 -21.24100 1.000 12.89451 O ? A ? 123 1
   ATOM 1925 CB . TRP A 123 ? 28.04700 5.03900 -19.27100 1.000 10.93476 C ? A ? 123 1
   ATOM 1926 CG . TRP A 123 ? 28.89800 3.82900 -19.21600 1.000 9.18096 C ? A ? 123 1
   ATOM 1927 CD1 . TRP A 123 ? 30.10000 3.71700 -18.62800 1.000 9.81820 C ? A ? 123 1
   ATOM 1928 CD2 . TRP A 123 ? 28.62500 2.55800 -19.82600 1.000 10.30918 C ? A ? 123 1
   ATOM 1929 NE1 . TRP A 123 ? 30.62500 2.46700 -18.86400 1.000 10.81565 N ? A ? 123 1
   ATOM 1930 CE2 . TRP A 123 ? 29.73700 1.72500 -19.58200 1.000 11.26628 C ? A ? 123 1
   ATOM 1931 CE3 . TRP A 123 ? 27.56700 2.06200 -20.56900 1.000 12.22377 C ? A ? 123 1
   ATOM 1932 CZ2 . TRP A 123 ? 29.81900 0.39700 -20.04400 1.000 14.00747 C ? A ? 123 1
   ATOM 1933 CZ3 . TRP A 123 ? 27.63900 0.73500 -21.05500 1.000 15.19637 C ? A ? 123 1
   ATOM 1934 CH2 . TRP A 123 ? 28.76800 -0.08100 -20.78400 1.000 15.60149 C ? A ? 123 1
   ATOM 1935 H . TRP A 123 ? 29.90700 6.35300 -20.03800 1.000 12.76132 H ? A ? 123 1
   ATOM 1936 HA . TRP A 123 ? 28.08000 4.99400 -21.34500 1.000 13.31115 H ? A ? 123 1
   ATOM 1937 HB2 . TRP A 123 ? 28.34400 5.66400 -18.59100 1.000 13.12171 H ? A ? 123 1
   ATOM 1938 HB3 . TRP A 123 ? 27.12500 4.78400 -19.10700 1.000 13.12171 H ? A ? 123 1
   ATOM 1939 HD1 . TRP A 123 ? 30.51600 4.38600 -18.13400 1.000 11.78184 H ? A ? 123 1
   ATOM 1940 HE1 . TRP A 123 ? 31.39700 2.19600 -18.59800 1.000 12.97878 H ? A ? 123 1
   ATOM 1941 HE3 . TRP A 123 ? 26.82200 2.59100 -20.74600 1.000 14.66852 H ? A ? 123 1
   ATOM 1942 HZ2 . TRP A 123 ? 30.55800 -0.13600 -19.85500 1.000 16.80896 H ? A ? 123 1
   ATOM 1943 HZ3 . TRP A 123 ? 26.93600 0.39300 -21.56000 1.000 18.23564 H ? A ? 123 1
   ATOM 1944 HH2 . TRP A 123 ? 28.79500 -0.95100 -21.11100 1.000 18.72179 H ? A ? 123 1
   ATOM 1945 N . ILE A 124 ? 27.24000 7.95300 -20.79300 1.000 11.44702 N ? A ? 124 1
   ATOM 1946 CA . ILE A 124 ? 26.22400 8.97700 -21.01700 1.000 11.28629 C ? A ? 124 1
   ATOM 1947 C . ILE A 124 ? 26.50700 9.79900 -22.27600 1.000 11.81049 C ? A ? 124 1
   ATOM 1948 O . ILE A 124 ? 25.71800 10.67800 -22.62900 1.000 13.71979 O ? A ? 124 1
   ATOM 1949 CB . ILE A 124 ? 25.98900 9.87500 -19.78400 1.000 13.50628 C ? A ? 124 1
   ATOM 1950 CG1 . ILE A 124 ? 27.23600 10.68300 -19.44000 1.000 16.52401 C ? A ? 124 1
   ATOM 1951 CG2 . ILE A 124 ? 25.50900 9.06000 -18.58700 1.000 12.61498 C ? A ? 124 1
   ATOM 1952 CD1 . ILE A 124 ? 26.95700 11.83900 -18.44700 1.000 18.41189 C ? A ? 124 1
   ATOM 1953 H . ILE A 124 ? 27.99400 8.28200 -20.54500 1.000 13.73643 H ? A ? 124 1
   ATOM 1954 HA . ILE A 124 ? 25.37800 8.52400 -21.16200 1.000 13.54354 H ? A ? 124 1
   ATOM 1955 HB . ILE A 124 ? 25.28700 10.50300 -20.01400 1.000 16.20754 H ? A ? 124 1
   ATOM 1956 HG12 . ILE A 124 ? 27.89100 10.09400 -19.03600 1.000 19.82881 H ? A ? 124 1
   ATOM 1957 HG13 . ILE A 124 ? 27.59400 11.06900 -20.25400 1.000 19.82881 H ? A ? 124 1
   ATOM 1958 HG21 . ILE A 124 ? 25.12500 9.66100 -17.93000 1.000 15.13798 H ? A ? 124 1
   ATOM 1959 HG22 . ILE A 124 ? 24.84100 8.42400 -18.88600 1.000 15.13798 H ? A ? 124 1
   ATOM 1960 HG23 . ILE A 124 ? 26.26500 8.58900 -18.20300 1.000 15.13798 H ? A ? 124 1
   ATOM 1961 HD11 . ILE A 124 ? 27.75800 12.37900 -18.35900 1.000 22.09426 H ? A ? 124 1
   ATOM 1962 HD12 . ILE A 124 ? 26.22900 12.38100 -18.78900 1.000 22.09426 H ? A ? 124 1
   ATOM 1963 HD13 . ILE A 124 ? 26.71500 11.46400 -17.58600 1.000 22.09426 H ? A ? 124 1
   ATOM 1964 N . ARG A 125 ? 27.58200 9.48000 -22.98500 1.000 14.26059 N ? A ? 125 1
   ATOM 1965 CA . ARG A 125 ? 28.05100 10.30200 -24.09900 1.000 17.50037 C ? A ? 125 1
   ATOM 1966 C . ARG A 125 ? 27.03100 10.25600 -25.23600 1.000 17.92331 C ? A ? 125 1
   ATOM 1967 O . ARG A 125 ? 26.50000 9.19800 -25.58000 1.000 18.37422 O ? A ? 125 1
   ATOM 1968 CB . ARG A 125 ? 29.43500 9.80300 -24.53600 1.000 22.48180 C ? A ? 125 1
   ATOM 1969 CG . ARG A 125 ? 30.25000 10.78400 -25.41500 1.000 27.25283 C ? A ? 125 1
   ATOM 1970 CD . ARG A 125 ? 31.48300 10.11000 -26.04900 1.000 31.68460 C ? A ? 125 1
   ATOM 1971 NE . ARG A 125 ? 31.21400 8.71800 -26.39900 1.000 36.89241 N ? A ? 125 1
   ATOM 1972 CZ . ARG A 125 ? 32.03100 7.69500 -26.17300 1.000 39.91780 C ? A ? 125 1
   ATOM 1973 NH1 . ARG A 125 ? 33.25700 7.87400 -25.71000 1.000 39.74528 N ? A ? 125 1
   ATOM 1974 NH2 . ARG A 125 ? 31.60500 6.45800 -26.42100 1.000 41.30315 N ? A ? 125 1
   ATOM 1975 H . ARG A 125 ? 28.06700 8.78500 -22.84100 1.000 17.11271 H ? A ? 125 1
   ATOM 1976 HA . ARG A 125 ? 28.14200 11.23300 -23.84000 1.000 21.00044 H ? A ? 125 1
   ATOM 1977 HB2 . ARG A 125 ? 29.96000 9.62400 -23.74000 1.000 26.97816 H ? A ? 125 1
   ATOM 1978 HB3 . ARG A 125 ? 29.31800 8.98700 -25.04700 1.000 26.97816 H ? A ? 125 1
   ATOM 1979 HG2 . ARG A 125 ? 29.68500 11.11500 -26.13000 1.000 32.70340 H ? A ? 125 1
   ATOM 1980 HG3 . ARG A 125 ? 30.55700 11.52200 -24.86600 1.000 32.70340 H ? A ? 125 1
   ATOM 1981 HD2 . ARG A 125 ? 31.72800 10.58600 -26.85800 1.000 38.02152 H ? A ? 125 1
   ATOM 1982 HD3 . ARG A 125 ? 32.21900 10.12800 -25.41700 1.000 38.02152 H ? A ? 125 1
   ATOM 1983 HE . ARG A 125 ? 30.46400 8.54600 -26.78300 1.000 44.27089 H ? A ? 125 1
   ATOM 1984 HH11 . ARG A 125 ? 33.54300 8.66800 -25.54700 1.000 47.69434 H ? A ? 125 1
   ATOM 1985 HH12 . ARG A 125 ? 33.76700 7.19600 -25.57200 1.000 47.69434 H ? A ? 125 1
   ATOM 1986 HH21 . ARG A 125 ? 30.81100 6.33000 -26.72300 1.000 49.56378 H ? A ? 125 1
   ATOM 1987 HH22 . ARG A 125 ? 32.12500 5.78800 -26.27900 1.000 49.56378 H ? A ? 125 1
   ATOM 1988 N . GLY A 126 ? 26.71600 11.43600 -25.78800 1.000 19.74077 N ? A ? 126 1
   ATOM 1989 CA . GLY A 126 ? 25.77600 11.53300 -26.87900 1.000 20.22862 C ? A ? 126 1
   ATOM 1990 C . GLY A 126 ? 24.32000 11.56600 -26.48700 1.000 18.72866 C ? A ? 126 1
   ATOM 1991 O . GLY A 126 ? 23.49000 11.97800 -27.30000 1.000 20.04980 O ? A ? 126 1
   ATOM 1992 H . GLY A 126 ? 27.04300 12.19100 -25.53700 1.000 23.68892 H ? A ? 126 1
   ATOM 1993 HA2 . GLY A 126 ? 25.96400 12.34500 -27.37500 1.000 24.27434 H ? A ? 126 1
   ATOM 1994 HA3 . GLY A 126 ? 25.90400 10.76900 -27.46400 1.000 24.27434 H ? A ? 126 1
   ATOM 1995 N . CYS A 127 ? 23.98400 11.17200 -25.26200 1.000 16.12750 N ? A ? 127 1
   ATOM 1996 CA . CYS A 127 ? 22.59400 11.07700 -24.86200 1.000 15.42643 C ? A ? 127 1
   ATOM 1997 C . CYS A 127 ? 21.99900 12.47300 -24.69100 1.000 18.46680 C ? A ? 127 1
   ATOM 1998 O . CYS A 127 ? 22.64800 13.37800 -24.16000 1.000 19.73648 O ? A ? 127 1
   ATOM 1999 CB . CYS A 127 ? 22.49800 10.39100 -23.50200 1.000 13.19075 C ? A ? 127 1
   ATOM 2000 SG . CYS A 127 ? 23.22800 8.76400 -23.39700 1.000 14.58318 S ? A ? 127 1
   ATOM 2001 H . CYS A 127 ? 24.54500 10.95500 -24.64800 1.000 19.35300 H ? A ? 127 1
   ATOM 2002 HA . CYS A 127 ? 22.10400 10.57800 -25.53400 1.000 18.51171 H ? A ? 127 1
   ATOM 2003 HB2 . CYS A 127 ? 22.94600 10.94900 -22.84800 1.000 15.82890 H ? A ? 127 1
   ATOM 2004 HB3 . CYS A 127 ? 21.55900 10.30000 -23.27400 1.000 15.82890 H ? A ? 127 1
   ATOM 2005 N . ARG A 128 ? 20.70300 12.60700 -25.01600 1.000 20.31514 N ? A ? 128 1
   ATOM 2006 CA . ARG A 128 ? 19.94700 13.80200 -24.65100 1.000 25.62776 C ? A ? 128 1
   ATOM 2007 C . ARG A 128 ? 19.63500 13.76300 -23.15600 1.000 26.61881 C ? A ? 128 1
   ATOM 2008 O . ARG A 128 ? 18.94500 12.85000 -22.68300 1.000 26.37663 O ? A ? 128 1
   ATOM 2009 CB . ARG A 128 ? 18.65900 13.86400 -25.47100 1.000 30.74590 C ? A ? 128 1
   ATOM 2010 CG . ARG A 128 ? 17.86500 15.16100 -25.29900 1.000 35.70128 C ? A ? 128 1
   ATOM 2011 CD . ARG A 128 ? 16.62900 15.16100 -26.21000 1.000 40.54457 C ? A ? 128 1
   ATOM 2012 NE . ARG A 128 ? 16.98500 14.86200 -27.59400 1.000 44.22126 N ? A ? 128 1
   ATOM 2013 CZ . ARG A 128 ? 16.16200 14.97000 -28.63000 1.000 47.06008 C ? A ? 128 1
   ATOM 2014 NH1 . ARG A 128 ? 14.89000 15.31000 -28.47100 1.000 48.07476 N ? A ? 128 1
   ATOM 2015 NH2 . ARG A 128 ? 16.62400 14.71600 -29.85400 1.000 47.56056 N ? A ? 128 1
   ATOM 2016 H . ARG A 128 ? 20.24600 12.01900 -25.44600 1.000 24.37817 H ? A ? 128 1
   ATOM 2017 HA . ARG A 128 ? 20.47100 14.59700 -24.83400 1.000 30.75331 H ? A ? 128 1
   ATOM 2018 HB2 . ARG A 128 ? 18.88500 13.78000 -26.41000 1.000 36.89508 H ? A ? 128 1
   ATOM 2019 HB3 . ARG A 128 ? 18.08500 13.13000 -25.20100 1.000 36.89508 H ? A ? 128 1
   ATOM 2020 HG2 . ARG A 128 ? 17.57000 15.24300 -24.37900 1.000 42.84154 H ? A ? 128 1
   ATOM 2021 HG3 . ARG A 128 ? 18.42300 15.91800 -25.53700 1.000 42.84154 H ? A ? 128 1
   ATOM 2022 HD2 . ARG A 128 ? 16.00400 14.48600 -25.90200 1.000 48.65349 H ? A ? 128 1
   ATOM 2023 HD3 . ARG A 128 ? 16.21200 16.03600 -26.18400 1.000 48.65349 H ? A ? 128 1
   ATOM 2024 HE . ARG A 128 ? 17.78700 14.59600 -27.75000 1.000 53.06551 H ? A ? 128 1
   ATOM 2025 HH11 . ARG A 128 ? 14.58200 15.46600 -27.68400 1.000 57.68972 H ? A ? 128 1
   ATOM 2026 HH12 . ARG A 128 ? 14.37400 15.37400 -29.15600 1.000 57.68972 H ? A ? 128 1
   ATOM 2027 HH21 . ARG A 128 ? 17.44500 14.48600 -29.96500 1.000 57.07267 H ? A ? 128 1
   ATOM 2028 HH22 . ARG A 128 ? 16.10000 14.78300 -30.53400 1.000 57.07267 H ? A ? 128 1
   ATOM 2029 N . LEU A 129 ? 20.17800 14.72200 -22.40700 1.000 27.80493 N ? A ? 129 1
   ATOM 2030 CA . LEU A 129 ? 19.95800 14.81900 -20.96300 1.000 30.13486 C ? A ? 129 1
   ATOM 2031 C . LEU A 129 ? 19.66200 16.26100 -20.55300 1.000 34.19189 C ? A ? 129 1
   ATOM 2032 O . LEU A 129 ? 18.96400 16.99800 -21.25700 1.000 35.15471 O ? A ? 129 1
   ATOM 2033 CB . LEU A 129 ? 21.17300 14.29300 -20.17700 1.000 28.50677 C ? A ? 129 1
   ATOM 2034 CG . LEU A 129 ? 21.62800 12.87800 -20.53900 1.000 28.99736 C ? A ? 129 1
   ATOM 2035 CD1 . LEU A 129 ? 22.99200 12.50800 -19.91700 1.000 28.27994 C ? A ? 129 1
   ATOM 2036 CD2 . LEU A 129 ? 20.58700 11.89300 -20.05500 1.000 30.50216 C ? A ? 129 1
   ATOM 2037 OXT . LEU A 129 ? 20.11600 16.71400 -19.49500 1.000 36.01440 O ? A ? 129 1
   ATOM 2038 H . LEU A 129 ? 20.68800 15.34200 -22.71700 1.000 33.36592 H ? A ? 129 1
   ATOM 2039 HA . LEU A 129 ? 19.19400 14.26800 -20.73000 1.000 36.16183 H ? A ? 129 1
   ATOM 2040 HB2 . LEU A 129 ? 21.92100 14.88900 -20.33900 1.000 34.20812 H ? A ? 129 1
   ATOM 2041 HB3 . LEU A 129 ? 20.94800 14.29300 -19.23300 1.000 34.20812 H ? A ? 129 1
   ATOM 2042 HG . LEU A 129 ? 21.73300 12.83500 -21.50200 1.000 34.79684 H ? A ? 129 1
   ATOM 2043 HD11 . LEU A 129 ? 23.29000 11.66400 -20.29000 1.000 33.93593 H ? A ? 129 1
   ATOM 2044 HD12 . LEU A 129 ? 23.63300 13.20600 -20.12300 1.000 33.93593 H ? A ? 129 1
   ATOM 2045 HD13 . LEU A 129 ? 22.88900 12.42600 -18.95600 1.000 33.93593 H ? A ? 129 1
   ATOM 2046 HD21 . LEU A 129 ? 20.87600 10.99400 -20.27700 1.000 36.60259 H ? A ? 129 1
   ATOM 2047 HD22 . LEU A 129 ? 20.49200 11.98100 -19.09300 1.000 36.60259 H ? A ? 129 1
   ATOM 2048 HD23 . LEU A 129 ? 19.74200 12.08600 -20.49000 1.000 36.60259 H ? A ? 129 1
   HETATM 2049 CL . CL A 1131 ? 29.58000 10.67100 -15.94400 1.000 16.12748 Cl ? B ? . 1
   HETATM 2050 CL . CL A 1134 ? 25.11600 -0.47700 -23.96700 1.000 32.22067 Cl ? C ? . 1
   HETATM 2051 CL . CL A 1135 ? 7.50100 -7.39200 1.82300 1.000 31.51634 Cl ? D ? . 1
   HETATM 2052 CL . CL A 1137 ? 11.75300 -20.07800 -3.45100 1.000 27.06511 Cl ? E ? . 1
   HETATM 2053 NA . NA A 1138 ? 15.76500 -9.57100 3.52100 1.000 16.93380 Na ? F ? . 1
   HETATM 2054 C1 . RII A 1139 ? 23.02600 -1.32400 8.60800 0.557 15.84224 C ? G ? . 1
   HETATM 2055 C2 . RII A 1139 ? 23.50900 1.24700 8.64200 0.557 19.19719 C ? G ? . 1
   HETATM 2056 C3 . RII A 1139 ? 22.21800 0.24900 6.57500 0.557 18.03719 C ? G ? . 1
   HETATM 2057 C4 . RII A 1139 ? 25.47600 -1.86200 5.21700 0.557 12.36692 C ? G ? . 1
   HETATM 2058 C5 . RII A 1139 ? 24.48300 -3.75300 4.96500 0.557 10.71307 C ? G ? . 1
   HETATM 2059 C6 . RII A 1139 ? 23.81800 -3.05100 5.86600 0.557 10.84346 C ? G ? . 1
   HETATM 2060 C7 . RII A 1139 ? 27.04900 -0.17300 7.71200 0.557 16.16383 C ? G ? . 1
   HETATM 2061 C8 . RII A 1139 ? 27.49400 -1.23200 9.52400 0.557 16.29432 C ? G ? . 1
   HETATM 2062 C9 . RII A 1139 ? 26.16100 -1.20700 9.34300 0.557 16.91418 C ? G ? . 1
   HETATM 2063 N1 . RII A 1139 ? 24.43500 -1.81700 6.04800 0.557 12.42567 N ? G ? . 1
   HETATM 2064 N2 . RII A 1139 ? 25.52800 -2.99400 4.54100 0.557 12.34446 N ? G ? . 1
   HETATM 2065 N3 . RII A 1139 ? 25.87200 -0.52400 8.17700 0.557 13.61696 N ? G ? . 1
   HETATM 2066 N4 . RII A 1139 ? 28.03000 -0.60000 8.50600 0.557 15.72707 N ? G ? . 1
   HETATM 2067 O1 . RII A 1139 ? 22.49100 -2.03800 9.35700 0.557 17.13639 O ? G ? . 1
   HETATM 2068 O2 . RII A 1139 ? 23.25400 2.07900 9.38500 0.557 21.42550 O ? G ? . 1
   HETATM 2069 O3 . RII A 1139 ? 21.22400 0.53300 6.12300 0.557 18.10123 O ? G ? . 1
   HETATM 2070 RE1 . RII A 1139 ? 23.89700 -0.16300 7.38100 0.557 16.96539 Re ? G ? . 1
   HETATM 2071 H21 . RII A 1139 ? 26.12100 -3.21800 3.96100 0.557 14.81335 H ? G ? . 1
   HETATM 2072 H41 . RII A 1139 ? 26.09400 -1.17900 5.10200 0.557 14.84031 H ? G ? . 1
   HETATM 2073 H42 . RII A 1139 ? 28.86900 -0.47000 8.37800 0.557 18.87248 H ? G ? . 1
   HETATM 2074 H51 . RII A 1139 ? 24.27200 -4.59800 4.66200 0.557 12.85568 H ? G ? . 1
   HETATM 2075 H61 . RII A 1139 ? 23.05200 -3.33900 6.30900 0.557 13.01215 H ? G ? . 1
   HETATM 2076 H71 . RII A 1139 ? 27.18800 0.30200 6.92500 0.557 19.39659 H ? G ? . 1
   HETATM 2077 H81 . RII A 1139 ? 27.94900 -1.63100 10.22700 0.557 19.55319 H ? G ? . 1
   HETATM 2078 H91 . RII A 1139 ? 25.53300 -1.58300 9.91300 0.557 20.29701 H ? G ? . 1
   HETATM 2079 C1 . RI3 A 1140 ? 9.12200 7.83400 -14.61000 0.824 25.34243 C ? H ? . 1
   HETATM 2080 C2 . RI3 A 1140 ? 11.68400 8.42800 -14.66200 0.824 21.90765 C ? H ? . 1
   HETATM 2081 C3 . RI3 A 1140 ? 10.84800 6.03700 -13.85400 0.824 23.61981 C ? H ? . 1
   HETATM 2082 C7 . RI3 A 1140 ? 10.94400 10.56100 -11.78700 0.824 28.77219 C ? H ? . 1
   HETATM 2083 C8 . RI3 A 1140 ? 9.27900 11.82100 -12.27000 0.824 28.10468 C ? H ? . 1
   HETATM 2084 C9 . RI3 A 1140 ? 9.12500 10.64200 -12.88300 0.824 27.42741 C ? H ? . 1
   HETATM 2085 N3 . RI3 A 1140 ? 10.19400 9.83800 -12.57300 0.824 26.57181 N ? H ? . 1
   HETATM 2086 N4 . RI3 A 1140 ? 10.40300 11.75900 -11.59600 0.824 29.50068 N ? H ? . 1
   HETATM 2087 O1 . RI3 A 1140 ? 8.30900 7.79500 -15.44300 0.824 27.55786 O ? H ? . 1
   HETATM 2088 O2 . RI3 A 1140 ? 12.36100 8.80300 -15.47500 0.824 22.58201 O ? H ? . 1
   HETATM 2089 O3 . RI3 A 1140 ? 11.06000 5.01000 -14.25400 0.824 21.32925 O ? H ? . 1
   HETATM 2090 O4 . RI3 A 1140 ? 9.04700 7.28900 -11.73800 0.824 23.48855 O ? H ? . 1
   HETATM 2091 RE1 . RI3 A 1140 ? 10.48500 7.81800 -13.28700 0.824 24.93486 Re ? H ? . 1
   HETATM 2092 H42 . RI3 A 1140 ? 10.73700 12.38600 -11.11400 0.824 35.40082 H ? H ? . 1
   HETATM 2093 H71 . RI3 A 1140 ? 11.74900 10.28300 -11.41400 0.824 34.52663 H ? H ? . 1
   HETATM 2094 H81 . RI3 A 1140 ? 8.69900 12.54400 -12.31300 0.824 33.72562 H ? H ? . 1
   HETATM 2095 H91 . RI3 A 1140 ? 8.41500 10.40600 -13.43200 0.824 32.91289 H ? H ? . 1
   HETATM 2096 C1 . RII A 1141 ? 35.56200 11.98700 -23.51000 0.649 14.71136 C ? I ? . 1
   HETATM 2097 C2 . RII A 1141 ? 36.04300 9.36100 -23.91800 0.649 12.69927 C ? I ? . 1
   HETATM 2098 C3 . RII A 1141 ? 34.04000 10.19100 -22.43600 0.649 13.64927 C ? I ? . 1
   HETATM 2099 C4 . RII A 1141 ? 36.16600 11.44700 -19.35900 0.649 16.18293 C ? I ? . 1
   HETATM 2100 C5 . RII A 1141 ? 35.32800 13.45000 -19.25200 0.649 16.92838 C ? I ? . 1
   HETATM 2101 C6 . RII A 1141 ? 35.24300 13.01800 -20.49300 0.649 15.90263 C ? I ? . 1
   HETATM 2102 C7 . RII A 1141 ? 38.94200 10.36700 -21.47800 0.649 14.78695 C ? I ? . 1
   HETATM 2103 C8 . RII A 1141 ? 40.11300 11.49600 -22.88500 0.649 15.02236 C ? I ? . 1
   HETATM 2104 C9 . RII A 1141 ? 38.82100 11.54900 -23.25500 0.649 13.53960 C ? I ? . 1
   HETATM 2105 N1 . RII A 1141 ? 35.78100 11.74000 -20.58800 0.649 14.19890 N ? I ? . 1
   HETATM 2106 N2 . RII A 1141 ? 35.91600 12.45400 -18.53300 0.649 16.27784 N ? I ? . 1
   HETATM 2107 N3 . RII A 1141 ? 38.06800 10.82200 -22.34100 0.649 13.19243 N ? I ? . 1
   HETATM 2108 N4 . RII A 1141 ? 40.17400 10.76400 -21.79400 0.649 15.48822 N ? I ? . 1
   HETATM 2109 O1 . RII A 1141 ? 35.31400 12.91600 -24.17200 0.649 16.50136 O ? I ? . 1
   HETATM 2110 O2 . RII A 1141 ? 36.12400 8.69600 -24.84100 0.649 16.29196 O ? I ? . 1
   HETATM 2111 O3 . RII A 1141 ? 32.92700 10.05900 -22.52100 0.649 15.45125 O ? I ? . 1
   HETATM 2112 RE1 . RII A 1141 ? 35.92700 10.50400 -22.37100 0.649 14.05048 Re ? I ? . 1
   HETATM 2113 H21 . RII A 1141 ? 36.08700 12.47000 -17.69200 0.649 19.53340 H ? I ? . 1
   HETATM 2114 H41 . RII A 1141 ? 36.57100 10.64900 -19.10800 0.649 19.41951 H ? I ? . 1
   HETATM 2115 H42 . RII A 1141 ? 40.88600 10.57900 -21.35100 0.649 18.58586 H ? I ? . 1
   HETATM 2116 H51 . RII A 1141 ? 35.03900 14.27000 -18.93000 0.649 20.31405 H ? I ? . 1
   HETATM 2117 H61 . RII A 1141 ? 34.88200 13.49800 -21.20200 0.649 19.08315 H ? I ? . 1
   HETATM 2118 H71 . RII A 1141 ? 38.73300 9.83900 -20.74200 0.649 17.74434 H ? I ? . 1
   HETATM 2119 H81 . RII A 1141 ? 40.82700 11.89800 -23.31900 0.649 18.02683 H ? I ? . 1
   HETATM 2120 H91 . RII A 1141 ? 38.48400 11.99700 -23.99600 0.649 16.24752 H ? I ? . 1
   HETATM 2121 RE . RE B 4 ? 25.30200 15.27500 -15.46600 0.188 24.58089 Re ? J ? . 1
   HETATM 2122 RE . RE B 5 ? 10.74500 10.49200 -18.78800 0.147 17.67561 Re ? K ? . 1
   HETATM 2123 RE . RE B 6 ? 32.22300 7.80000 -1.57300 0.260 13.84567 Re ? L ? . 1
   HETATM 2124 RE . RE B 7 ? 21.66700 -15.17100 5.97800 0.124 20.14581 Re ? M ? . 1
   HETATM 2125 BR . BR C 3 ? 13.23200 -13.34200 4.59700 0.498 19.29357 Br ? N ? . 1
   HETATM 2126 BR . BR C 4 ? 16.13700 16.04800 -19.59500 0.496 27.76990 Br ? O ? . 1
   HETATM 2127 O . HOH S 1 ? 16.55000 -15.31100 -1.66300 1.000 7.45153 O ? P ? . 1
   HETATM 2128 O . HOH S 2 ? 14.90200 -12.90100 -13.28400 1.000 8.73946 O ? P ? . 1
   HETATM 2129 O . HOH S 3 ? 17.92800 -2.97600 -8.40300 1.000 8.13652 O ? P ? . 1
   HETATM 2130 O . HOH S 4 ? 14.44800 -11.31700 2.49900 1.000 10.47430 O ? P ? . 1
   HETATM 2131 O . HOH S 5 ? 12.63800 -7.29200 -18.77100 1.000 11.66228 O ? P ? . 1
   HETATM 2132 O . HOH S 6 ? 37.20900 -1.20400 -12.29200 1.000 10.26178 O ? P ? . 1
   HETATM 2133 O . HOH S 7 ? 29.48900 -8.75500 -19.26900 1.000 11.86867 O ? P ? . 1
   HETATM 2134 O . HOH S 8 ? 34.25200 -4.87000 -17.83300 1.000 9.75348 O ? P ? . 1
   HETATM 2135 O . HOH S 9 ? 28.91700 5.64000 1.59500 1.000 12.99310 O ? P ? . 1
   HETATM 2136 O . HOH S 10 ? 7.34800 -12.19800 3.04800 1.000 13.61382 O ? P ? . 1
   HETATM 2137 O . HOH S 11 ? 40.17900 0.72100 -8.53500 1.000 17.77808 O ? P ? . 1
   HETATM 2138 O . HOH S 12 ? 26.65700 -2.71600 1.67500 1.000 17.36522 O ? P ? . 1
   HETATM 2139 O . HOH S 13 ? 34.81300 -2.00200 -17.94200 1.000 13.62337 O ? P ? . 1
   HETATM 2140 O . HOH S 14 ? 23.04700 -5.44700 -2.83800 1.000 19.06093 O ? P ? . 1
   HETATM 2141 O . HOH S 15 ? 20.13200 13.58400 -10.94900 1.000 19.15331 O ? P ? . 1
   HETATM 2142 O . HOH S 16 ? 32.12600 13.86900 -7.23100 1.000 16.47565 O ? P ? . 1
   HETATM 2143 O . HOH S 17 ? 12.87200 1.45800 -2.41900 1.000 16.17929 O ? P ? . 1
   HETATM 2144 O . HOH S 18 ? 33.47700 2.28800 -18.22300 1.000 14.45892 O ? P ? . 1
   HETATM 2145 O . HOH S 19 ? 19.36800 -7.38500 -20.74300 1.000 16.69920 O ? P ? . 1
   HETATM 2146 O . HOH S 20 ? 13.41400 -0.82000 -11.65900 1.000 14.45043 O ? P ? . 1
   HETATM 2147 O . HOH S 21 ? 27.59600 -8.49300 -12.20800 1.000 14.76023 O ? P ? . 1
   HETATM 2148 O . HOH S 22 ? 13.92700 -9.62200 4.85500 1.000 18.19953 O ? P ? . 1
   HETATM 2149 O . HOH S 23 ? 15.27600 -2.46700 -11.17300 1.000 14.62234 O ? P ? . 1
   HETATM 2150 O . HOH S 24 ? 12.35200 -0.39400 -9.18300 1.000 15.59754 O ? P ? . 1
   HETATM 2151 O . HOH S 25 ? 8.01300 11.63500 -16.96200 1.000 16.32159 O ? P ? . 1
   HETATM 2152 O . HOH S 26 ? 19.02400 -9.68900 -19.48100 1.000 15.02880 O ? P ? . 1
   HETATM 2153 O . HOH S 27 ? 36.01000 6.80400 -12.87900 1.000 16.07475 O ? P ? . 1
   HETATM 2154 O . HOH S 28 ? 14.79100 9.33600 -3.98200 1.000 22.73577 O ? P ? . 1
   HETATM 2155 O . HOH S 29 ? 40.02100 3.38800 -9.61600 1.000 14.52762 O ? P ? . 1
   HETATM 2156 O . HOH S 30 ? 28.16900 -6.60800 -7.91000 1.000 17.99876 O ? P ? . 1
   HETATM 2157 O . HOH S 31 ? 17.37700 -16.20400 -10.50200 1.000 18.62663 O ? P ? . 1
   HETATM 2158 O . HOH S 32 ? 38.33300 3.88400 -19.45000 1.000 16.95841 O ? P ? . 1
   HETATM 2159 O . HOH S 33 ? 39.60200 -0.11800 -5.92800 1.000 14.39399 O ? P ? . 1
   HETATM 2160 O . HOH S 34 ? 14.46900 -14.46900 9.25850 1.000 23.83743 O ? P ? . 1
   HETATM 2161 O . HOH S 35 ? 28.26500 1.74300 0.59500 1.000 18.72608 O ? P ? . 1
   HETATM 2162 O . HOH S 36 ? 8.34200 -0.80200 -7.67700 1.000 20.00608 O ? P ? . 1
   HETATM 2163 O . HOH S 37 ? 34.38300 5.90100 -11.06700 1.000 15.16536 O ? P ? . 1
   HETATM 2164 O . HOH S 38 ? 13.68000 2.31900 0.00300 1.000 16.85396 O ? P ? . 1
   HETATM 2165 O . HOH S 39 ? 20.03900 -1.99300 -23.73100 1.000 22.09742 O ? P ? . 1
   HETATM 2166 O . HOH S 40 ? 18.20700 4.61100 -25.07100 1.000 19.66482 O ? P ? . 1
   HETATM 2167 O . HOH S 41 ? 19.85900 -17.32700 -10.03300 1.000 16.15509 O ? P ? . 1
   HETATM 2168 O . HOH S 42 ? 24.12600 -10.34300 -9.39800 1.000 13.84362 O ? P ? . 1
   HETATM 2169 O . HOH S 43 ? 20.97000 4.25600 -26.00400 1.000 23.06816 O ? P ? . 1
   HETATM 2170 O . HOH S 44 ? 19.39800 10.24000 -26.41900 1.000 24.86193 O ? P ? . 1
   HETATM 2171 O . HOH S 45 ? 31.86600 10.12300 -3.94500 1.000 14.80500 O ? P ? . 1
   HETATM 2172 O . HOH S 46 ? 7.62100 -5.41800 -9.83300 1.000 23.63034 O ? P ? . 1
   HETATM 2173 O . HOH S 47 ? 34.28900 3.52300 -20.39000 1.000 22.96343 O ? P ? . 1
   HETATM 2174 O . HOH S 48 ? 20.23200 -9.64900 -17.03800 1.000 21.41925 O ? P ? . 1
   HETATM 2175 O . HOH S 49 ? 8.94700 -4.85800 -17.39200 1.000 22.99629 O ? P ? . 1
   HETATM 2176 O . HOH S 50 ? 10.46000 -12.08700 6.01100 1.000 28.29956 O ? P ? . 1
   HETATM 2177 O . HOH S 51 ? 39.19300 -4.58000 -8.77400 1.000 28.61432 O ? P ? . 1
   HETATM 2178 O . HOH S 52 ? 29.89100 2.74900 -22.83300 1.000 24.78445 O ? P ? . 1
   HETATM 2179 O . HOH S 53 ? 10.40300 -6.97300 6.21500 1.000 23.22462 O ? P ? . 1
   HETATM 2180 O . HOH S 54 ? 33.68600 8.99200 -11.97600 1.000 21.29710 O ? P ? . 1
   HETATM 2181 O . HOH S 55 ? 33.34200 -0.40500 -19.57800 1.000 20.52644 O ? P ? . 1
   HETATM 2182 O . HOH S 56 ? 21.08700 -4.35400 -22.65800 1.000 22.08636 O ? P ? . 1
   HETATM 2183 O . HOH S 57 ? 25.96900 -8.57300 -8.04800 1.000 21.60875 O ? P ? . 1
   HETATM 2184 O . HOH S 58 ? 33.14300 -2.26200 5.12300 1.000 26.51747 O ? P ? . 1
   HETATM 2185 O . HOH S 59 ? 27.66000 -6.42100 -5.10600 1.000 20.43803 O ? P ? . 1
   HETATM 2186 O . HOH S 60 ? 33.41400 -4.11600 -3.34600 1.000 26.20727 O ? P ? . 1
   HETATM 2187 O . HOH S 61 ? 24.99500 -6.59100 -6.38800 1.000 24.53965 O ? P ? . 1
   HETATM 2188 O . HOH S 62 ? 40.29000 2.38700 -17.96300 1.000 24.50007 O ? P ? . 1
   HETATM 2189 O . HOH S 63 ? 6.50500 -3.10100 -13.86600 1.000 29.54546 O ? P ? . 1
   HETATM 2190 O . HOH S 64 ? 13.45300 7.60400 -7.22600 1.000 16.28136 O ? P ? . 1
   HETATM 2191 O . HOH S 65 ? 9.42800 1.56100 -8.54300 1.000 19.82467 O ? P ? . 1
   HETATM 2192 O . HOH S 66 ? 38.76100 -1.75500 -9.24000 1.000 23.65621 O ? P ? . 1
   HETATM 2193 O . HOH S 67 ? 39.96200 1.04800 -13.25100 1.000 23.99952 O ? P ? . 1
   HETATM 2194 O . HOH S 68 ? 17.49000 12.59800 -3.91400 1.000 29.73149 O ? P ? . 1
   HETATM 2195 O . HOH S 69 ? 24.14200 13.58200 -2.76600 1.000 18.79764 O ? P ? . 1
   HETATM 2196 O . HOH S 70 ? 26.15700 -6.82400 -18.76500 1.000 25.19493 O ? P ? . 1
   HETATM 2197 O . HOH S 71 ? 14.59100 -20.08500 2.09300 1.000 31.62630 O ? P ? . 1
   HETATM 2198 O . HOH S 72 ? 18.90600 10.40400 -23.04000 1.000 27.07766 O ? P ? . 1
   HETATM 2199 O . HOH S 73 ? 10.47200 2.97100 -16.97800 1.000 27.38628 O ? P ? . 1
   HETATM 2200 O . HOH S 74 ? 5.64000 -8.94300 -3.84900 1.000 21.86232 O ? P ? . 1
   HETATM 2201 O . HOH S 75 ? 22.42800 4.84000 4.31300 1.000 23.43179 O ? P ? . 1
   HETATM 2202 O . HOH S 76 ? 16.52900 6.64600 -0.21300 1.000 22.67067 O ? P ? . 1
   HETATM 2203 O . HOH S 77 ? 32.48300 2.52800 -22.31900 1.000 28.22579 O ? P ? . 1
   HETATM 2204 O . HOH S 78 ? 5.53300 -9.92000 3.19400 1.000 35.08244 O ? P ? . 1
   HETATM 2205 O . HOH S 79 ? 10.56200 2.76400 -2.56600 1.000 26.00061 O ? P ? . 1
   HETATM 2206 O . HOH S 80 ? 12.83200 15.61300 -30.55600 1.000 28.14638 O ? P ? . 1
   HETATM 2207 O . HOH S 81 ? 37.55900 0.08300 -2.18700 1.000 24.22777 O ? P ? . 1
   HETATM 2208 O . HOH S 82 ? 11.66200 -20.02400 2.67000 1.000 29.94681 O ? P ? . 1
   HETATM 2209 O . HOH S 84 ? 18.34200 -23.22000 -5.57400 1.000 29.63541 O ? P ? . 1
   HETATM 2210 O . HOH S 85 ? 12.08100 -4.37400 -22.66400 1.000 27.75659 O ? P ? . 1
   HETATM 2211 O . HOH S 86 ? 26.45000 0.02100 1.97200 1.000 27.69123 O ? P ? . 1
   HETATM 2212 O . HOH S 88 ? 16.42500 13.26900 -21.95700 1.000 33.97386 O ? P ? . 1
   HETATM 2213 O . HOH S 89 ? 26.32500 16.68300 -13.86100 1.000 29.06904 O ? P ? . 1
   HETATM 2214 O . HOH S 92 ? 13.73900 -7.74800 -23.75700 1.000 31.06831 O ? P ? . 1
   HETATM 2215 O . HOH S 93 ? 26.90100 -16.73600 -5.15300 1.000 28.42087 O ? P ? . 1
   HETATM 2216 O . HOH S 94 ? 42.60200 3.75700 -11.23700 1.000 23.31820 O ? P ? . 1
   HETATM 2217 O . HOH S 95 ? 24.72700 -3.56500 -3.37700 1.000 26.46961 O ? P ? . 1
   HETATM 2218 O . HOH S 96 ? 28.23300 -9.00800 -9.21900 1.000 28.47306 O ? P ? . 1
   HETATM 2219 O . HOH S 97 ? 15.20800 8.97300 -1.43200 1.000 31.82362 O ? P ? . 1
   HETATM 2220 O . HOH S 99 ? 14.12700 -12.43200 7.43300 1.000 30.63501 O ? P ? . 1
   HETATM 2221 O . HOH S 100 ? 12.74900 10.44200 -7.24300 1.000 31.53010 O ? P ? . 1
   HETATM 2222 O . HOH S 102 ? 21.71500 -14.85100 3.58400 1.000 30.20492 O ? P ? . 1
   HETATM 2223 O . HOH S 104 ? 21.90800 5.97400 -27.88200 1.000 32.98168 O ? P ? . 1
   HETATM 2224 O . HOH S 105 ? 13.54400 -5.33300 -24.87600 1.000 30.55881 O ? P ? . 1
   HETATM 2225 O . HOH S 106 ? 25.38400 -7.37900 -1.95800 1.000 34.32561 O ? P ? . 1
   HETATM 2226 O . HOH S 109 ? 24.58200 13.78500 -29.02500 1.000 31.28448 O ? P ? . 1
   HETATM 2227 O . HOH S 110 ? 19.93600 -17.29000 3.05000 1.000 25.39705 O ? P ? . 1
   HETATM 2228 O . HOH S 111 ? 8.96800 -16.52200 5.23000 1.000 25.18315 O ? P ? . 1
   HETATM 2229 O . HOH S 112 ? 17.89100 -18.52000 1.73500 1.000 30.36755 O ? P ? . 1
   HETATM 2230 O . HOH S 113 ? 29.86300 17.63600 -9.01700 1.000 32.11907 O ? P ? . 1
   HETATM 2231 O . HOH S 115 ? 20.08000 7.93800 1.59000 1.000 31.07438 O ? P ? . 1
   HETATM 2232 O . HOH S 116 ? 6.02600 -4.02700 -11.06000 1.000 37.00994 O ? P ? . 1
   HETATM 2233 O . HOH S 118 ? 37.98800 10.62900 -26.75200 1.000 16.42911 O ? P ? . 1
   HETATM 2234 O . HOH S 119 ? 10.35500 -22.35300 2.21200 1.000 28.42386 O ? P ? . 1
   HETATM 2235 O . HOH S 120 ? 19.16800 -8.33500 -23.35000 1.000 31.54477 O ? P ? . 1
   HETATM 2236 O . HOH S 121 ? 7.26600 0.64700 -5.13800 1.000 27.44451 O ? P ? . 1
   HETATM 2237 O . HOH S 122 ? 21.86000 0.16400 -24.91400 1.000 30.55503 O ? P ? . 1
   HETATM 2238 O . HOH S 123 ? 15.21600 -4.20900 8.47700 1.000 33.02606 O ? P ? . 1
   HETATM 2239 O . HOH S 125 ? 4.82200 -6.19000 -12.56800 1.000 34.52877 O ? P ? . 1
   HETATM 2240 O . HOH S 126 ? 24.47000 -12.10100 0.77000 1.000 29.46792 O ? P ? . 1
   HETATM 2241 O . HOH S 127 ? 25.34000 -4.73800 0.41100 1.000 33.93512 O ? P ? . 1
   HETATM 2242 O . HOH S 128 ? 41.55300 -5.89600 -8.58500 1.000 33.63986 O ? P ? . 1
   HETATM 2243 O . HOH S 129 ? 6.66700 -4.95500 -19.02300 1.000 28.48406 O ? P ? . 1
   HETATM 2244 O . HOH S 130 ? 21.26900 -20.95200 -2.93400 1.000 36.92904 O ? P ? . 1
   HETATM 2245 O . HOH S 132 ? 7.08700 -1.01900 1.58600 1.000 31.59790 O ? P ? . 1
   HETATM 2246 O . HOH S 136 ? 38.73200 8.14400 -12.83300 1.000 33.62132 O ? P ? . 1
   HETATM 2247 O . HOH S 139 ? 13.20900 -0.04100 -23.24800 1.000 32.04757 O ? P ? . 1
   HETATM 2248 O . HOH S 142 ? 7.57700 14.04700 -17.20000 1.000 30.62905 O ? P ? . 1
   HETATM 2249 O . HOH S 146 ? 26.16200 -15.65400 -7.44900 1.000 31.90565 O ? P ? . 1
   HETATM 2250 O . HOH S 170 ? 39.02000 9.05500 -17.99300 1.000 30.36959 O ? P ? . 1
   HETATM 2251 O . HOH S 171 ? 25.74800 -11.37200 -5.63100 1.000 27.45798 O ? P ? . 1
   HETATM 2252 O . HOH S 172 ? 39.86100 10.02200 -15.81700 1.000 37.90845 O ? P ? . 1
   HETATM 2253 O . HOH S 178 ? 8.36400 -4.22800 2.70100 1.000 22.66381 O ? P ? . 1
   HETATM 2254 O . HOH S 179 ? 29.96900 7.59800 5.35400 1.000 30.76092 O ? P ? . 1
   HETATM 2255 O . HOH S 180 ? 25.95500 -9.36600 -23.18000 1.000 34.29890 O ? P ? . 1
   HETATM 2256 O . HOH S 181 ? 29.36000 8.35800 2.91100 1.000 35.93996 O ? P ? . 1
   HETATM 2257 O . HOH S 183 ? 21.38700 -8.36400 11.35100 1.000 36.09518 O ? P ? . 1
   HETATM 2258 O . HOH S 189 ? 34.80000 9.78100 -16.18900 1.000 16.37212 O ? P ? . 1
   HETATM 2259 O . HOH S 191 ? 36.51500 11.33200 -16.07900 1.000 29.15456 O ? P ? . 1
   HETATM 2260 O . HOH S 196 ? 23.85800 -7.26600 12.32700 1.000 28.70732 O ? P ? . 1
   HETATM 2261 O . HOH S 199 ? 18.45100 11.24800 -0.18400 1.000 32.03987 O ? P ? . 1

loop_
  _atom_site_anisotrop.id
  _atom_site_anisotrop.pdbx_auth_atom_id
  _atom_site_anisotrop.pdbx_label_alt_id
  _atom_site_anisotrop.pdbx_auth_comp_id
  _atom_site_anisotrop.pdbx_auth_asym_id
  _atom_site_anisotrop.pdbx_auth_seq_id
  _atom_site_anisotrop.pdbx_PDB_ins_code
  _atom_site_anisotrop.U[1][1]
  _atom_site_anisotrop.U[2][2]
  _atom_site_anisotrop.U[3][3]
  _atom_site_anisotrop.U[1][2]
  _atom_site_anisotrop.U[1][3]
  _atom_site_anisotrop.U[2][3]
   1 N . LYS A 1 ? 0.16247 0.15480 0.22955 -0.05617 -0.07796 0.08481
   2 CA . LYS A 1 ? 0.16722 0.14086 0.24750 -0.03501 -0.08246 0.08764
   3 C . LYS A 1 ? 0.17129 0.14137 0.21427 -0.04889 -0.08246 0.08269
   4 O . LYS A 1 ? 0.18046 0.14995 0.20966 -0.05734 -0.08180 0.09039
   5 CB . LYS A 1 ? 0.18162 0.14989 0.30319 -0.03302 -0.09187 0.08567
   6 CG . LYS A 1 ? 0.19380 0.17707 0.28961 -0.02106 -0.09547 0.10463
   7 CD . LYS A 1 ? 0.20793 0.19356 0.27980 -0.02510 -0.06399 0.12769
   8 CE . LYS A 1 ? 0.23236 0.19119 0.36297 -0.03571 -0.06150 0.13713
   9 NZ . LYS A 1 ? 0.26752 0.21963 0.45294 -0.03550 -0.04441 0.10562
   25 N . VAL A 2 ? 0.17157 0.14047 0.22082 -0.05336 -0.06709 0.04831
   26 CA . VAL A 2 ? 0.18968 0.12661 0.17992 -0.06474 -0.05012 0.05176
   27 C . VAL A 2 ? 0.20068 0.14393 0.20376 -0.06095 -0.07670 0.07743
   28 O . VAL A 2 ? 0.18855 0.15270 0.24799 -0.06236 -0.09941 0.08608
   29 CB . VAL A 2 ? 0.20474 0.15550 0.17100 -0.05643 -0.03983 0.02642
   30 CG1 . VAL A 2 ? 0.23092 0.16213 0.21657 -0.05832 -0.01587 0.03205
   31 CG2 . VAL A 2 ? 0.20622 0.17170 0.18181 -0.05709 -0.01449 0.01496
   41 N . PHE A 3 ? 0.19111 0.13154 0.18562 -0.06718 -0.04632 0.04339
   42 CA . PHE A 3 ? 0.17766 0.13367 0.15916 -0.04800 -0.06218 0.04451
   43 C . PHE A 3 ? 0.19222 0.14364 0.15031 -0.03447 -0.07151 0.06921
   44 O . PHE A 3 ? 0.21928 0.14330 0.17665 -0.03748 -0.04385 0.07379
   45 CB . PHE A 3 ? 0.15175 0.13356 0.10675 -0.03922 -0.01628 0.02503
   46 CG . PHE A 3 ? 0.14756 0.13217 0.16412 -0.03149 -0.02835 0.05384
   47 CD1 . PHE A 3 ? 0.14498 0.14308 0.17379 -0.02170 -0.04436 0.06442
   48 CD2 . PHE A 3 ? 0.15274 0.15623 0.18672 -0.01206 -0.04361 0.08580
   49 CE1 . PHE A 3 ? 0.17235 0.15764 0.19369 -0.02483 -0.02780 0.08289
   50 CE2 . PHE A 3 ? 0.15682 0.17095 0.28035 -0.00088 -0.04436 0.09435
   51 CZ . PHE A 3 ? 0.16244 0.16778 0.25675 -0.01342 -0.03622 0.10152
   61 N . GLY A 4 ? 0.19768 0.15305 0.16529 -0.04142 -0.05777 0.08434
   62 CA . GLY A 4 ? 0.22000 0.16480 0.17090 -0.04455 -0.05066 0.06831
   63 C . GLY A 4 ? 0.20007 0.15552 0.12551 -0.04619 -0.04782 0.07014
   64 O . GLY A 4 ? 0.20956 0.16378 0.14145 -0.06553 -0.03816 0.07607
   68 N . ARG A 5 ? 0.23345 0.16070 0.14893 -0.03067 -0.01429 0.08384
   69 CA . ARG A 5 ? 0.22715 0.14877 0.17718 -0.02263 -0.01473 0.08312
   70 C . ARG A 5 ? 0.20217 0.15452 0.18594 -0.01227 -0.02523 0.06798
   71 O . ARG A 5 ? 0.16157 0.11915 0.14917 -0.02867 -0.04800 0.07082
   72 CB . ARG A 5 ? 0.24390 0.16492 0.18357 -0.01730 -0.00303 0.08308
   73 CG . ARG A 5 ? 0.26714 0.20190 0.21297 -0.00018 -0.01049 0.06030
   74 CD . ARG A 5 ? 0.29137 0.22304 0.21656 0.02642 0.00400 0.05881
   75 NE . ARG A 5 ? 0.31898 0.23907 0.19383 0.04205 -0.03743 0.04460
   76 CZ . ARG A 5 ? 0.35631 0.25560 0.20265 0.03932 -0.04475 0.02426
   77 NH1 . ARG A 5 ? 0.35258 0.24280 0.20377 0.02748 -0.07359 0.01450
   78 NH2 . ARG A 5 ? 0.38783 0.26501 0.13051 0.03188 -0.04109 -0.00653
   92 N . CYS A 6 ? 0.22442 0.16398 0.15990 0.00080 0.00733 0.05478
   93 CA . CYS A 6 ? 0.22560 0.16152 0.16871 -0.00700 -0.02915 0.04828
   94 C . CYS A 6 ? 0.22067 0.15064 0.16248 -0.00431 -0.04249 0.08483
   95 O . CYS A 6 ? 0.22514 0.14656 0.18843 0.01403 -0.03687 0.09011
   96 CB . CYS A 6 ? 0.22036 0.16131 0.17991 -0.01326 -0.03859 0.08189
   97 SG . CYS A 6 ? 0.20922 0.16044 0.19685 -0.00585 -0.02008 0.09019
   102 N . GLU A 7 ? 0.22372 0.14336 0.19674 -0.00172 -0.06412 0.08164
   103 CA . GLU A 7 ? 0.20317 0.14504 0.20971 -0.00905 -0.05365 0.08676
   104 C . GLU A 7 ? 0.17633 0.13677 0.18808 0.00336 -0.04889 0.08237
   105 O . GLU A 7 ? 0.16153 0.13940 0.24183 -0.01326 -0.06979 0.08757
   106 CB . GLU A 7 ? 0.22558 0.18590 0.24225 -0.01290 -0.04904 0.11918
   107 CG . GLU A 7 ? 0.23846 0.23195 0.33327 -0.02131 -0.07430 0.14602
   108 CD . GLU A 7 ? 0.25976 0.26833 0.40128 -0.02507 -0.08573 0.17491
   109 OE1 . GLU A 7 ? 0.27925 0.28993 0.37505 -0.01794 -0.06985 0.18611
   110 OE2 . GLU A 7 ? 0.25981 0.29377 0.46457 -0.04572 -0.06713 0.17690
   117 N . LEU A 8 ? 0.16303 0.14354 0.13716 -0.00886 -0.04943 0.07179
   118 CA . LEU A 8 ? 0.14444 0.13565 0.14509 0.01635 -0.04432 0.06628
   119 C . LEU A 8 ? 0.12263 0.13188 0.20194 0.00261 -0.03780 0.07986
   120 O . LEU A 8 ? 0.10598 0.14180 0.20445 -0.01350 -0.02835 0.08630
   121 CB . LEU A 8 ? 0.15514 0.13426 0.07866 0.02105 -0.01800 0.03194
   122 CG . LEU A 8 ? 0.15453 0.14296 0.11845 0.03108 -0.02638 0.03429
   123 CD1 . LEU A 8 ? 0.15387 0.14496 0.16933 0.01535 -0.00581 0.08576
   124 CD2 . LEU A 8 ? 0.18622 0.15431 0.16954 0.02943 -0.03886 0.02553
   136 N . ALA A 9 ? 0.12064 0.11221 0.18453 -0.00582 -0.05519 0.06579
   137 CA . ALA A 9 ? 0.12971 0.11123 0.18319 -0.00122 -0.03549 0.03515
   138 C . ALA A 9 ? 0.13140 0.12923 0.17863 0.00312 0.00043 0.03953
   139 O . ALA A 9 ? 0.12783 0.12971 0.14415 -0.00579 -0.00665 0.07465
   140 CB . ALA A 9 ? 0.12096 0.09781 0.20115 -0.01095 -0.04067 0.04972
   146 N . ALA A 10 ? 0.14888 0.14935 0.16686 0.00641 0.01065 0.07095
   147 CA . ALA A 10 ? 0.14938 0.13481 0.20754 0.00323 0.00401 0.09355
   148 C . ALA A 10 ? 0.15951 0.13034 0.25515 0.01492 -0.02102 0.09043
   149 O . ALA A 10 ? 0.16496 0.13177 0.26338 0.02185 -0.00228 0.09381
   150 CB . ALA A 10 ? 0.17117 0.14926 0.25292 -0.00009 0.00333 0.10891
   156 N . ALA A 11 ? 0.16153 0.14840 0.24060 0.02445 -0.04455 0.08578
   157 CA . ALA A 11 ? 0.14934 0.12243 0.22043 0.02350 -0.01191 0.08271
   158 C . ALA A 11 ? 0.15227 0.10232 0.25639 0.02831 0.02238 0.05668
   159 O . ALA A 11 ? 0.14330 0.10097 0.29961 0.02855 0.04049 0.04110
   160 CB . ALA A 11 ? 0.15509 0.13628 0.21934 0.02849 -0.00187 0.09068
   166 N . MET A 12 ? 0.15750 0.09015 0.20376 0.02719 0.01864 0.04316
   167 CA . MET A 12 ? 0.14030 0.10467 0.19223 0.02386 0.03018 0.02543
   168 C . MET A 12 ? 0.13595 0.11269 0.18853 0.01353 0.03098 0.04269
   169 O . MET A 12 ? 0.13480 0.12036 0.21117 0.00940 0.01622 0.03535
   170 CB . MET A 12 ? 0.13439 0.10425 0.18902 0.03586 -0.00123 0.00679
   171 CG . MET A 12 ? 0.11744 0.10529 0.11923 0.02805 -0.01114 -0.00596
   172 SD . MET A 12 ? 0.08813 0.11653 0.14563 0.00969 -0.00946 0.02738
   173 CE . MET A 12 ? 0.08158 0.09456 0.24184 0.00819 -0.00787 0.02343
   183 N . LYS A 13 ? 0.13329 0.09801 0.22061 0.01306 0.00817 0.03242
   184 CA . LYS A 13 ? 0.17610 0.09433 0.20747 -0.00247 0.01510 0.06731
   185 C . LYS A 13 ? 0.18284 0.11204 0.25607 0.04022 0.00510 0.05951
   186 O . LYS A 13 ? 0.16960 0.13282 0.30338 0.06026 0.02874 0.05823
   187 CB . LYS A 13 ? 0.23771 0.11485 0.19278 -0.02516 0.01571 0.07909
   188 CG . LYS A 13 ? 0.29681 0.13544 0.26249 -0.03304 0.01619 0.09514
   189 CD . LYS A 13 ? 0.35065 0.14146 0.32866 -0.03326 0.04155 0.07291
   190 CE . LYS A 13 ? 0.38865 0.16122 0.32552 -0.04611 0.05014 0.09457
   191 NZ . LYS A 13 ? 0.42440 0.20242 0.38308 -0.04493 0.04007 0.05762
   205 N . ARG A 14 ? 0.18656 0.13505 0.27631 0.05540 0.03968 0.07640
   206 CA . ARG A 14 ? 0.22483 0.17432 0.27175 0.06335 0.02283 0.09117
   207 C . ARG A 14 ? 0.20179 0.14898 0.27082 0.04425 0.01404 0.06691
   208 O . ARG A 14 ? 0.21933 0.14601 0.39890 0.05466 0.02392 0.04777
   209 CB . ARG A 14 ? 0.29434 0.23918 0.30965 0.09922 -0.00440 0.12112
   210 CG . ARG A 14 ? 0.36510 0.33333 0.43780 0.10460 0.00958 0.08803
   211 CD . ARG A 14 ? 0.43115 0.41792 0.55592 0.11429 -0.00071 0.07729
   212 NE . ARG A 14 ? 0.48851 0.48067 0.63335 0.11035 -0.00046 0.06523
   213 CZ . ARG A 14 ? 0.52192 0.52576 0.66425 0.11391 -0.00794 0.06627
   214 NH1 . ARG A 14 ? 0.53618 0.54619 0.69441 0.11658 -0.00812 0.07011
   215 NH2 . ARG A 14 ? 0.54228 0.54287 0.64684 0.10560 -0.01199 0.06829
   229 N . HIS A 15 ? 0.16411 0.15556 0.19594 0.03456 -0.00693 0.03909
   230 CA . HIS A 15 ? 0.15801 0.12911 0.24995 0.03088 0.03361 0.05560
   231 C . HIS A 15 ? 0.17819 0.11276 0.26075 0.04941 0.03809 0.06360
   232 O . HIS A 15 ? 0.19117 0.10894 0.24706 0.04023 0.05592 0.05213
   233 CB . HIS A 15 ? 0.14726 0.15141 0.28016 0.03239 0.03975 0.06553
   234 CG . HIS A 15 ? 0.15503 0.21037 0.38422 0.02483 0.03706 0.00934
   235 ND1 . HIS A 15 ? 0.17995 0.26429 0.42232 0.00350 0.03275 -0.01512
   236 CD2 . HIS A 15 ? 0.14523 0.24883 0.44836 0.00339 0.00469 0.01191
   237 CE1 . HIS A 15 ? 0.14597 0.25699 0.44741 -0.00171 0.03790 0.00703
   238 NE2 . HIS A 15 ? 0.14806 0.25627 0.47201 0.01725 -0.00198 0.05102
   246 N . GLY A 16 ? 0.19519 0.10365 0.25113 0.03809 0.04836 0.04752
   247 CA . GLY A 16 ? 0.20592 0.10398 0.25043 0.02341 0.03145 0.02630
   248 C . GLY A 16 ? 0.20377 0.10538 0.20620 0.01783 0.00284 0.01696
   249 O . GLY A 16 ? 0.24029 0.11511 0.20205 0.04036 0.00364 -0.00857
   253 N . LEU A 17 ? 0.16700 0.10363 0.18202 0.01268 -0.00369 0.00091
   254 CA . LEU A 17 ? 0.17826 0.08451 0.18732 -0.00018 0.02566 0.00954
   255 C . LEU A 17 ? 0.19698 0.09121 0.23037 -0.00373 0.00506 0.00039
   256 O . LEU A 17 ? 0.16364 0.08986 0.23449 0.00234 -0.00135 -0.01005
   257 CB . LEU A 17 ? 0.17260 0.09006 0.18346 -0.01702 0.01667 0.00372
   258 CG . LEU A 17 ? 0.18239 0.11620 0.18621 -0.01921 0.02224 0.00921
   259 CD1 . LEU A 17 ? 0.18545 0.07705 0.19524 -0.04588 -0.00522 -0.01737
   260 CD2 . LEU A 17 ? 0.18046 0.13380 0.18025 -0.00054 0.01222 -0.00569
   272 N . ASP A 18 ? 0.20667 0.09176 0.20751 0.00742 0.01149 0.00932
   273 CA . ASP A 18 ? 0.21858 0.10361 0.20146 0.03707 0.02359 0.01403
   274 C . ASP A 18 ? 0.21439 0.09756 0.21937 0.02340 0.02271 -0.00087
   275 O . ASP A 18 ? 0.20689 0.09918 0.20679 0.01849 0.03068 -0.00758
   276 CB . ASP A 18 ? 0.24250 0.11066 0.25044 0.06316 0.03093 0.05064
   277 CG . ASP A 18 ? 0.28129 0.14103 0.28128 0.06538 -0.01258 0.05346
   278 OD1 . ASP A 18 ? 0.27848 0.14806 0.24838 0.08238 -0.05135 0.00290
   279 OD2 . ASP A 18 ? 0.30600 0.17340 0.32216 0.05493 -0.01498 0.08737
   284 N . ASN A 19 ? 0.20561 0.05862 0.20076 0.01828 0.01128 0.01693
   285 CA . ASN A 19 ? 0.21760 0.09436 0.20808 0.00622 0.01084 0.02964
   286 C . ASN A 19 ? 0.18863 0.08618 0.20716 -0.00148 -0.02064 0.00634
   287 O . ASN A 19 ? 0.20685 0.09299 0.20854 -0.00157 -0.00291 0.02457
   288 CB . ASN A 19 ? 0.27647 0.16349 0.23713 -0.00786 0.03076 0.06748
   289 CG . ASN A 19 ? 0.35504 0.28851 0.38138 -0.03256 0.03570 0.03308
   290 OD1 . ASN A 19 ? 0.37973 0.34280 0.40918 -0.02482 0.02026 0.01543
   291 ND2 . ASN A 19 ? 0.38627 0.32588 0.34634 -0.04650 0.05308 0.02870
   298 N . TYR A 20 ? 0.16102 0.07067 0.22005 -0.01810 0.00876 0.02595
   299 CA . TYR A 20 ? 0.14923 0.08949 0.15918 0.00100 0.00009 -0.00118
   300 C . TYR A 20 ? 0.15443 0.10777 0.16174 -0.02315 0.02945 -0.02570
   301 O . TYR A 20 ? 0.13374 0.12984 0.15487 -0.01201 0.03155 -0.04659
   302 CB . TYR A 20 ? 0.14589 0.10409 0.19698 -0.02655 -0.00055 -0.02876
   303 CG . TYR A 20 ? 0.14484 0.12737 0.19564 -0.02490 0.03962 -0.02873
   304 CD1 . TYR A 20 ? 0.16159 0.13359 0.21996 -0.01654 0.03230 0.00151
   305 CD2 . TYR A 20 ? 0.14394 0.14538 0.22651 -0.02957 0.05679 -0.01402
   306 CE1 . TYR A 20 ? 0.14926 0.14797 0.25256 -0.02188 0.04922 0.00558
   307 CE2 . TYR A 20 ? 0.14931 0.15650 0.22286 -0.03664 0.06694 -0.03120
   308 CZ . TYR A 20 ? 0.15894 0.15302 0.25209 -0.03286 0.06389 -0.00421
   309 OH . TYR A 20 ? 0.19747 0.17117 0.26726 -0.02090 0.04370 -0.01240
   319 N A ARG A 21 ? 0.15869 0.10454 0.14949 -0.04005 0.04373 -0.04391
   320 CA A ARG A 21 ? 0.18216 0.11417 0.16739 -0.03148 0.03818 -0.03741
   321 C A ARG A 21 ? 0.17295 0.09834 0.15843 -0.02846 0.00117 -0.03338
   322 O A ARG A 21 ? 0.16926 0.09583 0.15918 -0.00872 -0.01722 -0.04986
   323 CB A ARG A 21 ? 0.22014 0.13803 0.21955 -0.03768 0.05627 -0.02542
   324 CG A ARG A 21 ? 0.27411 0.17317 0.27063 -0.04205 0.06784 -0.03971
   325 CD A ARG A 21 ? 0.31483 0.21071 0.30384 -0.03794 0.09290 -0.02680
   326 NE A ARG A 21 ? 0.35515 0.23390 0.39056 -0.02830 0.08894 -0.01752
   327 CZ A ARG A 21 ? 0.36885 0.23839 0.36267 -0.00682 0.11582 -0.04205
   328 NH1 A ARG A 21 ? 0.35967 0.21582 0.29348 0.01248 0.13532 -0.07461
   329 NH2 A ARG A 21 ? 0.38362 0.25791 0.40951 -0.00293 0.08236 -0.02763
   343 N B ARG A 21 ? 0.15926 0.10294 0.15058 -0.04247 0.04216 -0.04746
   344 CA B ARG A 21 ? 0.18248 0.11054 0.16967 -0.03731 0.03544 -0.04531
   345 C B ARG A 21 ? 0.17338 0.09668 0.15979 -0.03123 0.00125 -0.03727
   346 O B ARG A 21 ? 0.16988 0.09390 0.15968 -0.01214 -0.01559 -0.05384
   347 CB B ARG A 21 ? 0.21891 0.13004 0.22595 -0.05040 0.04845 -0.04213
   348 CG B ARG A 21 ? 0.26848 0.15924 0.27986 -0.06293 0.05362 -0.06726
   349 CD B ARG A 21 ? 0.29648 0.18823 0.31406 -0.07248 0.06992 -0.06829
   350 NE B ARG A 21 ? 0.32239 0.22507 0.36987 -0.07875 0.05525 -0.05785
   351 CZ B ARG A 21 ? 0.33353 0.24335 0.33111 -0.07951 0.03496 -0.06233
   352 NH1 B ARG A 21 ? 0.32593 0.24091 0.31074 -0.09975 0.00322 -0.08869
   353 NH2 B ARG A 21 ? 0.35152 0.25970 0.37462 -0.06620 0.01343 -0.04230
   367 N . GLY A 22 ? 0.17110 0.07975 0.17199 -0.03533 -0.00378 -0.04675
   368 CA . GLY A 22 ? 0.15323 0.07562 0.18469 -0.02920 0.01018 -0.03346
   369 C . GLY A 22 ? 0.13668 0.09428 0.19217 -0.02247 0.01330 -0.00980
   370 O . GLY A 22 ? 0.09909 0.09496 0.13577 -0.01776 0.00931 -0.03900
   375 N . TYR A 23 ? 0.13782 0.07921 0.16165 -0.01215 0.01941 -0.01228
   376 CA . TYR A 23 ? 0.12776 0.04219 0.10781 -0.01029 0.00957 0.00041
   377 C . TYR A 23 ? 0.11233 0.04374 0.11073 -0.00884 0.02339 -0.00530
   378 O . TYR A 23 ? 0.09867 0.05948 0.14815 -0.01245 0.00397 0.01308
   379 CB . TYR A 23 ? 0.11353 0.05181 0.12773 -0.00174 0.00755 -0.01155
   380 CG . TYR A 23 ? 0.10529 0.05984 0.13296 -0.00822 0.00019 0.00518
   381 CD1 . TYR A 23 ? 0.10796 0.04393 0.13177 0.00084 -0.00304 0.02220
   382 CD2 . TYR A 23 ? 0.08840 0.05421 0.11090 0.00326 0.03727 0.00725
   383 CE1 . TYR A 23 ? 0.09483 0.07099 0.12306 -0.01077 -0.00132 0.02471
   384 CE2 . TYR A 23 ? 0.09065 0.06216 0.11908 -0.02117 0.00305 -0.00191
   385 CZ . TYR A 23 ? 0.08978 0.07567 0.08796 -0.02339 0.00160 0.00808
   386 OH . TYR A 23 ? 0.09835 0.09195 0.10545 -0.01819 0.00545 -0.02236
   396 N . SER A 24 ? 0.12225 0.08799 0.13383 0.01171 0.02611 -0.00811
   397 CA . SER A 24 ? 0.13858 0.10245 0.08894 0.01180 0.02760 -0.01362
   398 C . SER A 24 ? 0.12771 0.07570 0.11652 -0.00390 0.00627 0.02426
   399 O . SER A 24 ? 0.13123 0.05158 0.13354 -0.01060 -0.02739 0.02853
   400 CB . SER A 24 ? 0.11639 0.13585 0.12371 0.03020 0.03233 0.03098
   401 OG . SER A 24 ? 0.15441 0.16260 0.18383 0.04092 0.05383 0.02009
   407 N . LEU A 25 ? 0.11502 0.08160 0.11145 -0.00365 0.02006 0.01577
   408 CA . LEU A 25 ? 0.08137 0.05243 0.13412 0.00619 0.01548 0.00367
   409 C . LEU A 25 ? 0.07574 0.04227 0.14465 -0.00854 0.01665 0.01110
   410 O . LEU A 25 ? 0.09125 0.05155 0.13990 -0.01485 0.00359 0.01718
   411 CB . LEU A 25 ? 0.13273 0.07861 0.15961 0.00979 0.00996 0.03776
   412 CG . LEU A 25 ? 0.12199 0.08328 0.18086 -0.01415 0.01758 0.01964
   413 CD1 . LEU A 25 ? 0.11210 0.10245 0.18735 -0.01566 0.05318 0.02521
   414 CD2 . LEU A 25 ? 0.14533 0.08470 0.15376 -0.02763 0.02594 0.03868
   426 N . GLY A 26 ? 0.09030 0.05088 0.15697 -0.00715 0.00543 0.00079
   427 CA . GLY A 26 ? 0.10162 0.07736 0.10308 -0.02432 -0.00231 0.02552
   428 C . GLY A 26 ? 0.09327 0.06674 0.08271 -0.01092 -0.00918 0.01092
   429 O . GLY A 26 ? 0.11507 0.08011 0.09213 -0.00620 -0.00137 0.03235
   433 N . ASN A 27 ? 0.07845 0.07772 0.05536 -0.02652 -0.00523 -0.01460
   434 CA . ASN A 27 ? 0.07324 0.06085 0.08422 -0.02530 -0.01811 0.03025
   435 C . ASN A 27 ? 0.07727 0.07277 0.10430 -0.02250 0.01205 -0.00812
   436 O . ASN A 27 ? 0.06007 0.09870 0.07633 -0.03013 -0.02630 0.00974
   437 CB . ASN A 27 ? 0.07849 0.05525 0.06075 -0.03406 -0.02791 0.01547
   438 CG . ASN A 27 ? 0.11146 0.06306 0.05939 -0.03808 -0.00149 -0.00072
   439 OD1 . ASN A 27 ? 0.09916 0.05146 0.10701 -0.01153 -0.00356 -0.00579
   440 ND2 . ASN A 27 ? 0.13690 0.06848 0.10517 -0.04558 -0.00226 -0.00349
   447 N . TRP A 28 ? 0.07557 0.06415 0.08534 -0.01484 0.01715 0.02771
   448 CA . TRP A 28 ? 0.06064 0.06671 0.09305 -0.01084 -0.02145 0.03648
   449 C . TRP A 28 ? 0.06790 0.09031 0.10769 -0.00536 0.00428 0.01031
   450 O . TRP A 28 ? 0.06446 0.09264 0.10784 -0.02201 0.00471 -0.00277
   451 CB . TRP A 28 ? 0.06550 0.04936 0.08272 -0.00425 -0.01471 0.00979
   452 CG . TRP A 28 ? 0.08228 0.06111 0.06347 -0.00601 -0.00279 0.02610
   453 CD1 . TRP A 28 ? 0.09214 0.06398 0.09835 -0.01781 -0.00539 0.02021
   454 CD2 . TRP A 28 ? 0.07410 0.07349 0.09590 -0.00419 -0.00208 0.01242
   455 NE1 . TRP A 28 ? 0.08552 0.07301 0.15993 -0.00673 -0.03543 0.02536
   456 CE2 . TRP A 28 ? 0.08331 0.08256 0.13668 -0.00106 0.00218 0.00797
   457 CE3 . TRP A 28 ? 0.07410 0.10949 0.07988 -0.01579 0.00106 -0.00321
   458 CZ2 . TRP A 28 ? 0.09118 0.09615 0.09240 -0.02115 0.02587 0.00085
   459 CZ3 . TRP A 28 ? 0.09437 0.11582 0.04566 -0.03377 -0.00326 0.00878
   460 CH2 . TRP A 28 ? 0.10985 0.11553 0.06030 -0.02823 0.00299 0.00894
   471 N . VAL A 29 ? 0.08417 0.08694 0.09376 -0.02530 0.01643 0.03641
   472 CA . VAL A 29 ? 0.07001 0.08588 0.07937 -0.01409 -0.01627 0.04797
   473 C . VAL A 29 ? 0.06774 0.07982 0.09541 -0.02404 -0.00417 0.04420
   474 O . VAL A 29 ? 0.06884 0.07538 0.10713 -0.01682 -0.02184 0.00614
   475 CB . VAL A 29 ? 0.07146 0.07107 0.10612 -0.01975 -0.00228 0.03087
   476 CG1 . VAL A 29 ? 0.07681 0.10554 0.14088 -0.01666 -0.00878 0.05142
   477 CG2 . VAL A 29 ? 0.09312 0.09765 0.12287 -0.02343 0.00811 0.03412
   487 N . CYS A 30 ? 0.06810 0.09304 0.09568 -0.01336 -0.00133 0.04484
   488 CA . CYS A 30 ? 0.06405 0.07577 0.07604 -0.02245 0.01521 0.03005
   489 C . CYS A 30 ? 0.06099 0.05416 0.04759 -0.01722 0.01120 0.02189
   490 O . CYS A 30 ? 0.07194 0.05186 0.10913 -0.02865 -0.00820 -0.00132
   491 CB . CYS A 30 ? 0.08806 0.09503 0.06267 0.00152 0.00134 0.00555
   492 SG . CYS A 30 ? 0.08632 0.08617 0.09386 -0.01505 0.00419 0.00990
   497 N . ALA A 31 ? 0.06946 0.06272 0.07681 -0.01323 0.02224 0.02933
   498 CA . ALA A 31 ? 0.07256 0.05102 0.07346 -0.01523 0.02687 0.01793
   499 C . ALA A 31 ? 0.06822 0.04416 0.05673 -0.00800 0.01706 0.02294
   500 O . ALA A 31 ? 0.07630 0.05312 0.09069 -0.01733 -0.01240 0.03531
   501 CB . ALA A 31 ? 0.08272 0.03591 0.08139 -0.01605 -0.00325 0.02130
   507 N . ALA A 32 ? 0.05630 0.05354 0.09561 -0.02503 -0.02081 0.02216
   508 CA . ALA A 32 ? 0.05611 0.06834 0.07449 -0.03042 0.00849 0.01842
   509 C . ALA A 32 ? 0.06602 0.07867 0.02694 -0.01655 -0.01305 0.00359
   510 O . ALA A 32 ? 0.10715 0.10108 0.09068 -0.03408 -0.02568 0.00355
   511 CB . ALA A 32 ? 0.04099 0.07843 0.13833 -0.00181 0.01679 0.02410
   517 N . LYS A 33 ? 0.07948 0.07330 0.10913 -0.01977 0.00847 0.03371
   518 CA . LYS A 33 ? 0.09283 0.10244 0.08620 -0.01676 0.01081 0.02837
   519 C . LYS A 33 ? 0.11018 0.07124 0.11635 -0.01707 0.00705 0.01206
   520 O . LYS A 33 ? 0.12427 0.05996 0.14545 -0.00008 -0.02364 0.03173
   521 CB . LYS A 33 ? 0.12005 0.14057 0.06331 -0.00344 0.00751 0.04538
   522 CG . LYS A 33 ? 0.14961 0.18218 0.07547 -0.02164 0.01463 0.04929
   523 CD . LYS A 33 ? 0.16141 0.21392 0.09021 -0.02419 0.01692 -0.01789
   524 CE . LYS A 33 ? 0.19271 0.25019 0.12754 -0.02890 0.04221 -0.04552
   525 NZ . LYS A 33 ? 0.21737 0.26743 0.16109 -0.03604 0.01793 -0.00733
   539 N . PHE A 34 ? 0.11013 0.05654 0.08618 -0.00068 0.01632 0.00666
   540 CA . PHE A 34 ? 0.09643 0.05680 0.10565 -0.00606 0.01704 0.03218
   541 C . PHE A 34 ? 0.11638 0.07053 0.18339 -0.00402 0.01377 0.04933
   542 O . PHE A 34 ? 0.15377 0.08466 0.15027 0.03314 0.05272 0.05022
   543 CB . PHE A 34 ? 0.07901 0.07057 0.05532 0.01947 0.02055 -0.02375
   544 CG . PHE A 34 ? 0.09259 0.08536 0.05993 0.03624 0.01860 -0.01437
   545 CD1 . PHE A 34 ? 0.08455 0.08713 0.07373 0.03165 0.02987 -0.01498
   546 CD2 . PHE A 34 ? 0.11042 0.09326 0.14876 0.02614 0.04150 -0.03759
   547 CE1 . PHE A 34 ? 0.10158 0.08082 0.09264 0.02682 0.01808 0.00549
   548 CE2 . PHE A 34 ? 0.13495 0.10355 0.20752 0.02658 0.05180 -0.02224
   549 CZ . PHE A 34 ? 0.13058 0.09378 0.15325 0.00730 0.00533 0.01241
   559 N . GLU A 35 ? 0.09332 0.06557 0.13158 -0.00401 -0.01570 0.02873
   560 CA . GLU A 35 ? 0.11529 0.07028 0.09953 0.00876 -0.01178 0.00173
   561 C . GLU A 35 ? 0.13691 0.06908 0.06043 0.01097 -0.01049 0.01105
   562 O . GLU A 35 ? 0.17693 0.05148 0.08794 0.00231 -0.01066 -0.00115
   563 CB . GLU A 35 ? 0.08300 0.07401 0.09227 0.01726 0.01851 -0.00160
   564 CG . GLU A 35 ? 0.09553 0.08978 0.09393 -0.00570 0.01056 0.02893
   565 CD . GLU A 35 ? 0.11522 0.10781 0.12638 -0.01207 -0.01337 0.00478
   566 OE1 . GLU A 35 ? 0.11129 0.10232 0.11114 -0.01254 -0.03950 0.01062
   567 OE2 . GLU A 35 ? 0.14608 0.12875 0.09031 -0.02079 -0.04480 -0.02321
   574 N . SER A 36 ? 0.11862 0.10032 0.07072 -0.02430 -0.03705 0.01818
   575 CA . SER A 36 ? 0.14500 0.09357 0.07076 -0.02890 -0.01265 -0.00099
   576 C . SER A 36 ? 0.14823 0.09337 0.12468 -0.04291 0.00237 0.02727
   577 O . SER A 36 ? 0.15666 0.09635 0.15215 -0.05570 0.00555 0.03418
   578 CB . SER A 36 ? 0.14184 0.10379 0.10157 -0.00719 -0.01161 0.00610
   579 OG . SER A 36 ? 0.11345 0.09336 0.08113 -0.00816 -0.03255 0.02621
   585 N . ASN A 37 ? 0.15244 0.08986 0.13460 -0.04418 0.00883 0.00978
   586 CA . ASN A 37 ? 0.14244 0.10546 0.09582 -0.07153 -0.01226 0.00589
   587 C . ASN A 37 ? 0.13294 0.11386 0.06209 -0.06177 -0.01737 0.01667
   588 O . ASN A 37 ? 0.13778 0.11591 0.10757 -0.04093 -0.04988 -0.02031
   589 CB . ASN A 37 ? 0.17718 0.14037 0.10565 -0.05658 -0.03679 0.02008
   590 CG . ASN A 37 ? 0.22327 0.16348 0.17868 -0.06199 -0.01511 0.01024
   591 OD1 . ASN A 37 ? 0.25394 0.19599 0.20387 -0.07520 0.01558 0.02621
   592 ND2 . ASN A 37 ? 0.23194 0.18054 0.22636 -0.03895 -0.01028 -0.02999
   599 N . PHE A 38 ? 0.11701 0.10324 0.07002 -0.05308 -0.01965 -0.00441
   600 CA . PHE A 38 ? 0.11921 0.11081 0.12542 -0.05719 -0.00315 0.01199
   601 C . PHE A 38 ? 0.12406 0.11636 0.13787 -0.06342 -0.03396 0.02515
   602 O . PHE A 38 ? 0.12713 0.13263 0.12111 -0.06390 -0.00737 0.04713
   603 CB . PHE A 38 ? 0.10965 0.09914 0.11001 -0.05858 0.00326 0.01988
   604 CG . PHE A 38 ? 0.13552 0.10137 0.09303 -0.03665 -0.00007 0.04744
   605 CD1 . PHE A 38 ? 0.14823 0.12666 0.11744 -0.04427 0.01224 0.05692
   606 CD2 . PHE A 38 ? 0.16530 0.11869 0.09865 -0.02864 0.00151 0.05734
   607 CE1 . PHE A 38 ? 0.14074 0.11546 0.06863 -0.04546 0.01323 0.02588
   608 CE2 . PHE A 38 ? 0.15803 0.12213 0.07300 -0.03549 -0.01506 0.04156
   609 CZ . PHE A 38 ? 0.13235 0.11544 0.11091 -0.04810 0.00212 0.05026
   619 N . ASN A 39 ? 0.10994 0.10637 0.09613 -0.05464 -0.01532 0.03144
   620 CA . ASN A 39 ? 0.09733 0.11735 0.05432 -0.04270 -0.01709 0.02633
   621 C . ASN A 39 ? 0.08531 0.10397 0.10583 -0.04082 -0.01767 0.02198
   622 O . ASN A 39 ? 0.10389 0.09545 0.12942 -0.04001 -0.02038 0.01829
   623 CB . ASN A 39 ? 0.11317 0.13593 0.11654 -0.03643 0.01206 0.02307
   624 CG . ASN A 39 ? 0.11296 0.12885 0.12894 -0.03328 0.00167 -0.00008
   625 OD1 . ASN A 39 ? 0.10713 0.09712 0.15185 -0.01735 -0.01574 0.04320
   626 ND2 . ASN A 39 ? 0.11965 0.13396 0.18807 -0.02198 -0.02023 -0.02037
   633 N . THR A 40 ? 0.07640 0.09569 0.12565 -0.03099 -0.01747 0.01698
   634 CA . THR A 40 ? 0.08811 0.10709 0.15635 -0.04085 -0.01098 0.05064
   635 C . THR A 40 ? 0.09461 0.08889 0.07401 -0.03384 -0.01551 0.03479
   636 O . THR A 40 ? 0.10519 0.10712 0.08246 -0.04589 0.00358 0.03591
   637 CB . THR A 40 ? 0.09986 0.10024 0.20534 -0.02514 -0.00760 0.02904
   638 OG1 . THR A 40 ? 0.09858 0.12380 0.28642 -0.02072 -0.05936 0.06068
   639 CG2 . THR A 40 ? 0.08348 0.09673 0.17671 -0.03393 -0.00597 0.01617
   647 N . GLN A 41 ? 0.09061 0.08684 0.10801 -0.04640 -0.02697 0.02987
   648 CA . GLN A 41 ? 0.11042 0.08098 0.08161 -0.05081 -0.03023 0.01116
   649 C . GLN A 41 ? 0.12555 0.08235 0.12372 -0.05086 -0.03521 0.03141
   650 O . GLN A 41 ? 0.15393 0.09586 0.16641 -0.04003 -0.04679 0.05889
   651 CB . GLN A 41 ? 0.12950 0.08829 0.07522 -0.04441 -0.03275 0.02797
   652 CG . GLN A 41 ? 0.12979 0.11837 0.08370 -0.04576 -0.03899 0.04433
   653 CD . GLN A 41 ? 0.13360 0.11043 0.12694 -0.04778 -0.04557 0.05717
   654 OE1 . GLN A 41 ? 0.14773 0.12027 0.11238 -0.03700 -0.02618 0.00474
   655 NE2 . GLN A 41 ? 0.09665 0.12161 0.11811 -0.05206 -0.04570 0.03261
   664 N . ALA A 42 ? 0.13075 0.09125 0.11491 -0.05340 -0.05083 0.04156
   665 CA . ALA A 42 ? 0.15559 0.10737 0.10186 -0.03005 -0.01203 -0.00956
   666 C . ALA A 42 ? 0.15997 0.12078 0.10457 -0.01577 0.00408 -0.00487
   667 O . ALA A 42 ? 0.11329 0.10510 0.06791 0.00754 -0.01328 0.00398
   668 CB . ALA A 42 ? 0.15392 0.10848 0.05789 -0.04077 -0.00216 0.00384
   674 N . THR A 43 ? 0.17787 0.10676 0.05557 -0.02682 -0.02986 0.00118
   675 CA . THR A 43 ? 0.19186 0.10252 0.06264 -0.01470 -0.00625 0.01589
   676 C . THR A 43 ? 0.16830 0.11400 0.04325 -0.00784 -0.00099 0.00796
   677 O . THR A 43 ? 0.22628 0.13209 0.06883 0.02656 0.01140 0.02499
   678 CB . THR A 43 ? 0.20683 0.08563 0.09094 -0.03426 0.00258 0.01056
   679 OG1 . THR A 43 ? 0.20870 0.09268 0.12929 -0.02549 -0.00223 0.00411
   680 CG2 . THR A 43 ? 0.20263 0.08621 0.08495 -0.04416 0.00760 0.00772
   688 N A ASN A 44 ? 0.15880 0.10218 0.04838 -0.01162 0.01493 0.01176
   689 CA A ASN A 44 ? 0.14014 0.11506 0.05303 -0.00261 0.03384 0.01631
   690 C A ASN A 44 ? 0.13731 0.11937 0.06760 -0.02970 0.03355 0.01663
   691 O A ASN A 44 ? 0.12939 0.10410 0.10776 -0.05709 0.00450 -0.00201
   692 CB A ASN A 44 ? 0.14643 0.15808 0.13832 0.02620 0.05631 0.01414
   693 CG A ASN A 44 ? 0.15388 0.19541 0.21449 0.03019 0.04998 0.00563
   694 OD1 A ASN A 44 ? 0.15731 0.21533 0.25910 0.02434 0.05371 -0.00349
   695 ND2 A ASN A 44 ? 0.16651 0.21256 0.17649 0.04417 0.03310 0.02433
   702 N B ASN A 44 ? 0.16685 0.09129 0.05511 -0.01832 0.00633 -0.00475
   703 CA B ASN A 44 ? 0.15684 0.09038 0.06167 -0.01175 0.01991 -0.01781
   704 C B ASN A 44 ? 0.13421 0.10711 0.08420 -0.01272 0.01943 -0.00412
   705 O B ASN A 44 ? 0.12452 0.09691 0.07729 -0.01608 0.00720 -0.01587
   706 CB B ASN A 44 ? 0.18468 0.10545 0.15857 -0.01303 0.03072 -0.02428
   707 CG B ASN A 44 ? 0.20182 0.11837 0.19240 -0.02754 0.04287 -0.04896
   708 OD1 B ASN A 44 ? 0.21435 0.11917 0.17377 -0.03008 0.04044 -0.02794
   709 ND2 B ASN A 44 ? 0.19842 0.13974 0.27989 -0.02142 0.04963 -0.09981
   716 N A ARG A 45 ? 0.13478 0.14114 0.05789 -0.01788 0.02379 0.02108
   717 CA A ARG A 45 ? 0.14212 0.15975 0.04684 -0.00103 0.01136 0.02295
   718 C A ARG A 45 ? 0.12857 0.21165 0.05626 0.03264 0.00594 0.00310
   719 O A ARG A 45 ? 0.15647 0.23247 0.10823 0.05162 0.01295 -0.00368
   720 CB A ARG A 45 ? 0.19074 0.17889 0.07945 -0.00804 0.02062 0.04207
   721 CG A ARG A 45 ? 0.21932 0.17804 0.10909 -0.00443 -0.00386 0.04339
   722 CD A ARG A 45 ? 0.22067 0.17210 0.06857 -0.00826 0.01311 0.03655
   723 NE A ARG A 45 ? 0.25602 0.18057 0.10494 -0.00457 -0.01144 0.02931
   724 CZ A ARG A 45 ? 0.26284 0.18393 0.16802 -0.00460 -0.04700 0.01777
   725 NH1 A ARG A 45 ? 0.26309 0.17295 0.15695 0.00061 -0.07231 -0.00503
   726 NH2 A ARG A 45 ? 0.26783 0.18548 0.19055 -0.01648 -0.05811 0.01752
   740 N B ARG A 45 ? 0.12035 0.13024 0.09054 0.00348 0.01372 0.00340
   741 CA B ARG A 45 ? 0.11662 0.15919 0.08171 0.01709 0.01308 0.01233
   742 C B ARG A 45 ? 0.11589 0.20168 0.07895 0.03731 0.01618 -0.00839
   743 O B ARG A 45 ? 0.14165 0.20477 0.13222 0.04938 0.03982 -0.02915
   744 CB B ARG A 45 ? 0.14450 0.16472 0.14748 0.01897 0.01727 0.03395
   745 CG B ARG A 45 ? 0.14554 0.16499 0.17081 0.03145 0.01350 0.05171
   746 CD B ARG A 45 ? 0.12522 0.15099 0.09040 0.03669 0.02275 0.06093
   747 NE B ARG A 45 ? 0.12795 0.16132 0.12986 0.01800 0.02873 0.06327
   748 CZ B ARG A 45 ? 0.11261 0.16974 0.10618 0.01430 -0.00351 0.05850
   749 NH1 B ARG A 45 ? 0.10917 0.19333 0.15050 0.00010 0.01880 0.03456
   750 NH2 B ARG A 45 ? 0.12244 0.17857 0.12660 -0.00111 -0.03291 0.04932
   764 N . ASN A 46 ? 0.09976 0.22193 0.06230 0.03402 -0.01013 0.00878
   765 CA . ASN A 46 ? 0.12587 0.27533 0.13339 0.04141 -0.02864 0.05576
   766 C . ASN A 46 ? 0.17122 0.30303 0.15696 0.07628 -0.00906 0.08057
   767 O . ASN A 46 ? 0.19926 0.29559 0.19023 0.07484 0.00772 0.06834
   768 CB . ASN A 46 ? 0.13938 0.28773 0.15142 -0.00050 -0.06307 0.04952
   769 CG . ASN A 46 ? 0.17505 0.31966 0.15045 -0.03373 -0.02803 0.05535
   770 OD1 . ASN A 46 ? 0.19399 0.33560 0.21106 -0.02940 -0.04858 0.07875
   771 ND2 . ASN A 46 ? 0.18585 0.32855 0.15846 -0.07399 0.00322 0.08134
   779 N . THR A 47 ? 0.21091 0.34571 0.16053 0.08997 0.00144 0.05936
   780 CA . THR A 47 ? 0.24631 0.38279 0.28449 0.08107 0.00695 0.03126
   781 C . THR A 47 ? 0.28065 0.38428 0.28849 0.05980 -0.01087 0.06256
   782 O . THR A 47 ? 0.29569 0.38004 0.36182 0.03857 -0.02229 0.08471
   783 CB . THR A 47 ? 0.24326 0.41247 0.38046 0.09480 0.00287 -0.01088
   784 OG1 . THR A 47 ? 0.22634 0.42777 0.42472 0.09983 0.00209 -0.02427
   785 CG2 . THR A 47 ? 0.24689 0.42312 0.40614 0.10967 -0.00247 -0.02057
   793 N . ASP A 48 ? 0.28362 0.37778 0.20125 0.07361 -0.03084 0.05642
   794 CA . ASP A 48 ? 0.27335 0.36974 0.19736 0.06555 -0.02160 0.09599
   795 C . ASP A 48 ? 0.26749 0.34849 0.18710 0.06476 -0.00230 0.08049
   796 O . ASP A 48 ? 0.28467 0.37591 0.18647 0.07742 0.01754 0.08789
   797 CB . ASP A 48 ? 0.26789 0.37807 0.20831 0.05342 -0.03324 0.07416
   798 CG . ASP A 48 ? 0.27299 0.39607 0.26044 0.02044 -0.03525 0.06820
   799 OD1 . ASP A 48 ? 0.22767 0.38497 0.19942 0.02489 -0.06134 0.11237
   800 OD2 . ASP A 48 ? 0.29747 0.40869 0.27334 -0.00211 -0.05156 0.01399
   805 N . GLY A 49 ? 0.23722 0.28745 0.14298 0.05617 0.00487 0.07064
   806 CA . GLY A 49 ? 0.21041 0.23549 0.16966 0.04112 -0.01884 0.05828
   807 C . GLY A 49 ? 0.17786 0.17401 0.16379 0.02619 -0.00699 0.05556
   808 O . GLY A 49 ? 0.18681 0.15203 0.17442 -0.02335 0.01044 0.03541
   812 N . SER A 50 ? 0.14531 0.16554 0.14732 0.02755 -0.01162 0.06392
   813 CA . SER A 50 ? 0.12404 0.14247 0.06016 0.00658 -0.01296 0.02894
   814 C . SER A 50 ? 0.12810 0.10707 0.06666 -0.00397 -0.00210 0.01092
   815 O . SER A 50 ? 0.13672 0.09812 0.11602 0.00272 -0.02091 0.02337
   816 CB . SER A 50 ? 0.13682 0.18243 0.08439 -0.00706 0.01054 0.01509
   817 OG . SER A 50 ? 0.13375 0.20098 0.12600 -0.01238 0.00377 0.03412
   823 N . THR A 51 ? 0.12686 0.08205 0.05464 -0.00887 -0.01204 0.01073
   824 CA . THR A 51 ? 0.11889 0.05386 0.05351 -0.03050 -0.00283 0.01535
   825 C . THR A 51 ? 0.10609 0.06393 0.03771 -0.03312 -0.01471 -0.00112
   826 O . THR A 51 ? 0.11424 0.06715 0.04524 -0.04443 0.00913 -0.01241
   827 CB . THR A 51 ? 0.12806 0.05785 0.10212 -0.02732 -0.02033 -0.02388
   828 OG1 . THR A 51 ? 0.13057 0.07822 0.10613 -0.04844 -0.00857 -0.00008
   829 CG2 . THR A 51 ? 0.14973 0.05595 0.11668 -0.03376 -0.02684 -0.00416
   837 N . ASP A 52 ? 0.12108 0.08625 0.04883 -0.02982 -0.00357 -0.01647
   838 CA . ASP A 52 ? 0.10904 0.09584 0.11744 -0.03367 -0.01208 -0.00860
   839 C . ASP A 52 ? 0.08980 0.07100 0.10469 -0.04270 -0.01238 -0.01621
   840 O . ASP A 52 ? 0.10044 0.09211 0.12344 -0.02171 -0.02837 0.00784
   841 CB . ASP A 52 ? 0.10358 0.15026 0.09741 -0.01992 0.01117 0.00648
   842 CG . ASP A 52 ? 0.14014 0.23571 0.16479 -0.00429 -0.00564 0.02576
   843 OD1 . ASP A 52 ? 0.15000 0.22054 0.12770 -0.03898 -0.03394 0.03022
   844 OD2 . ASP A 52 ? 0.14030 0.31169 0.24724 0.02302 -0.01622 0.05994
   849 N . TYR A 53 ? 0.08499 0.05199 0.10360 -0.03238 -0.02094 0.00204
   850 CA . TYR A 53 ? 0.10347 0.05058 0.09194 -0.03109 0.01202 -0.00133
   851 C . TYR A 53 ? 0.09400 0.05746 0.09926 -0.03917 0.00725 -0.01410
   852 O . TYR A 53 ? 0.08082 0.06937 0.11888 -0.03248 -0.02391 -0.01716
   853 CB . TYR A 53 ? 0.08116 0.04855 0.11557 -0.00417 0.01498 0.00662
   854 CG . TYR A 53 ? 0.09765 0.07314 0.08783 -0.01071 -0.00287 -0.01388
   855 CD1 . TYR A 53 ? 0.08849 0.05959 0.10275 -0.01382 -0.01923 -0.02582
   856 CD2 . TYR A 53 ? 0.10707 0.09409 0.06985 -0.03647 -0.02664 0.00827
   857 CE1 . TYR A 53 ? 0.08203 0.08037 0.09351 -0.04084 0.03074 -0.00896
   858 CE2 . TYR A 53 ? 0.10388 0.10028 0.08401 -0.02906 -0.01847 -0.00207
   859 CZ . TYR A 53 ? 0.08747 0.09199 0.07169 -0.03812 -0.00017 0.00490
   860 OH . TYR A 53 ? 0.07907 0.08426 0.10459 -0.03136 -0.01372 0.01418
   870 N . GLY A 54 ? 0.10427 0.07007 0.09028 -0.03593 -0.01491 0.01105
   871 CA . GLY A 54 ? 0.08006 0.07214 0.08834 -0.02737 -0.02056 0.04212
   872 C . GLY A 54 ? 0.12330 0.08656 0.11502 -0.02356 -0.03307 0.04819
   873 O . GLY A 54 ? 0.14457 0.09240 0.07871 -0.02215 -0.02985 0.01262
   877 N . ILE A 55 ? 0.12814 0.10286 0.13770 -0.02695 -0.02699 0.05604
   878 CA . ILE A 55 ? 0.14369 0.11012 0.14108 -0.02699 -0.03963 0.06108
   879 C . ILE A 55 ? 0.11845 0.10726 0.12018 -0.03191 -0.00761 0.06147
   880 O . ILE A 55 ? 0.11204 0.09770 0.08548 -0.03770 0.00429 0.02957
   881 CB . ILE A 55 ? 0.21293 0.13104 0.23197 -0.02253 -0.00661 0.08950
   882 CG1 . ILE A 55 ? 0.24275 0.17457 0.38760 -0.00672 -0.00755 0.12181
   883 CG2 . ILE A 55 ? 0.22662 0.11685 0.26585 -0.01642 -0.03095 0.08373
   884 CD1 . ILE A 55 ? 0.25874 0.18641 0.45121 -0.01119 -0.03142 0.13292
   896 N . LEU A 56 ? 0.10738 0.09928 0.11110 -0.02947 -0.03581 0.01844
   897 CA . LEU A 56 ? 0.11234 0.09338 0.12331 -0.03697 -0.01097 -0.00954
   898 C . LEU A 56 ? 0.11491 0.09842 0.08771 -0.04381 -0.02378 0.00975
   899 O . LEU A 56 ? 0.11868 0.10553 0.08721 -0.03906 -0.02246 0.01416
   900 CB . LEU A 56 ? 0.13177 0.09726 0.13989 -0.03448 0.01000 0.00240
   901 CG . LEU A 56 ? 0.14371 0.10826 0.12153 -0.02734 0.03848 -0.00640
   902 CD1 . LEU A 56 ? 0.14460 0.11239 0.22409 -0.04987 0.05351 -0.00456
   903 CD2 . LEU A 56 ? 0.17285 0.12187 0.09960 -0.03160 0.06480 -0.00446
   915 N . GLN A 57 ? 0.10525 0.08070 0.10610 -0.04575 -0.00904 0.01951
   916 CA . GLN A 57 ? 0.09902 0.09137 0.06849 -0.04270 0.00865 0.02438
   917 C . GLN A 57 ? 0.12024 0.09001 0.07243 -0.03286 0.01402 0.01747
   918 O . GLN A 57 ? 0.13869 0.09483 0.09179 -0.03441 -0.01640 0.02633
   919 CB . GLN A 57 ? 0.07347 0.09213 0.06856 -0.04374 0.01087 0.01050
   920 CG . GLN A 57 ? 0.08373 0.09622 0.06541 -0.04663 0.01582 0.00656
   921 CD . GLN A 57 ? 0.10076 0.10127 0.08609 -0.04164 0.03228 0.00543
   922 OE1 . GLN A 57 ? 0.10613 0.08644 0.11275 -0.02775 -0.00627 0.01256
   923 NE2 . GLN A 57 ? 0.10901 0.10490 0.08380 -0.05495 0.01610 -0.01397
   932 N . ILE A 58 ? 0.12611 0.10653 0.05819 -0.02009 -0.00086 -0.00889
   933 CA . ILE A 58 ? 0.12810 0.09509 0.06165 -0.02677 0.03728 0.00865
   934 C . ILE A 58 ? 0.13968 0.09796 0.09210 -0.02752 0.00739 -0.00185
   935 O . ILE A 58 ? 0.14877 0.10637 0.08042 -0.01543 -0.01682 -0.00766
   936 CB . ILE A 58 ? 0.13056 0.09218 0.11033 -0.01975 0.03457 0.00195
   937 CG1 . ILE A 58 ? 0.13974 0.09623 0.13918 -0.04064 -0.00873 0.01059
   938 CG2 . ILE A 58 ? 0.12692 0.09222 0.10146 0.01598 0.04440 -0.02192
   939 CD1 . ILE A 58 ? 0.15629 0.10136 0.16644 -0.02623 0.00536 0.02354
   951 N . ASN A 59 ? 0.16304 0.10261 0.07528 -0.04717 -0.01723 0.01799
   952 CA . ASN A 59 ? 0.19369 0.14662 0.07553 -0.05673 0.00542 0.02010
   953 C . ASN A 59 ? 0.23327 0.11542 0.09643 -0.04360 0.03075 -0.02296
   954 O . ASN A 59 ? 0.28550 0.12711 0.09028 -0.06223 0.04620 -0.01768
   955 CB . ASN A 59 ? 0.19879 0.19834 0.10766 -0.07121 -0.05172 0.00405
   956 CG . ASN A 59 ? 0.24303 0.28555 0.19648 -0.04750 -0.02701 0.03959
   957 OD1 . ASN A 59 ? 0.27074 0.32522 0.22012 -0.05071 -0.05259 0.05421
   958 ND2 . ASN A 59 ? 0.26175 0.30301 0.29120 -0.04190 -0.04517 0.02707
   965 N . SER A 60 ? 0.20916 0.10215 0.08123 -0.03139 0.03804 0.00249
   966 CA . SER A 60 ? 0.18059 0.09053 0.04554 -0.00016 0.00633 -0.00098
   967 C . SER A 60 ? 0.25779 0.13807 0.09269 0.01674 0.00444 0.00184
   968 O . SER A 60 ? 0.28021 0.16344 0.14279 0.06644 0.05082 0.00987
   969 CB . SER A 60 ? 0.17687 0.07973 0.08487 -0.01480 0.01990 -0.00877
   970 OG . SER A 60 ? 0.13826 0.08213 0.08270 -0.00533 0.01825 0.00205
   976 N . ARG A 61 ? 0.27118 0.16146 0.07605 -0.01050 -0.03587 -0.00004
   977 CA . ARG A 61 ? 0.31857 0.19559 0.12096 -0.04404 -0.06340 -0.01507
   978 C . ARG A 61 ? 0.27539 0.16166 0.08237 -0.06865 -0.02219 -0.00488
   979 O . ARG A 61 ? 0.31917 0.14726 0.10755 -0.10520 -0.01834 -0.00044
   980 CB . ARG A 61 ? 0.37196 0.25424 0.18290 -0.02818 -0.10007 -0.01254
   981 CG . ARG A 61 ? 0.42842 0.32192 0.30453 -0.02038 -0.11451 -0.03077
   982 CD . ARG A 61 ? 0.47264 0.37465 0.39809 -0.02311 -0.13033 -0.04088
   983 NE . ARG A 61 ? 0.50926 0.42076 0.40129 -0.01750 -0.16429 -0.02943
   984 CZ . ARG A 61 ? 0.51939 0.44090 0.37794 -0.01545 -0.18671 -0.02439
   985 NH1 . ARG A 61 ? 0.50160 0.44585 0.26682 -0.01784 -0.19771 -0.00294
   986 NH2 . ARG A 61 ? 0.52559 0.45046 0.38276 -0.00897 -0.21005 -0.00816
   1000 N . TRP A 62 ? 0.21315 0.15200 0.11330 -0.05915 -0.02401 -0.01511
   1001 CA . TRP A 62 ? 0.17351 0.15879 0.14401 -0.05721 -0.01858 -0.02060
   1002 C . TRP A 62 ? 0.14963 0.14038 0.11280 -0.05701 -0.01404 -0.02937
   1003 O . TRP A 62 ? 0.14982 0.14774 0.09405 -0.05799 0.03363 -0.02792
   1004 CB . TRP A 62 ? 0.18566 0.18544 0.20783 -0.03126 -0.01589 -0.01959
   1005 CG . TRP A 62 ? 0.21537 0.23172 0.21136 -0.00486 -0.00201 0.00153
   1006 CD1 . TRP A 62 ? 0.24827 0.26450 0.26252 0.01200 -0.03585 0.00665
   1007 CD2 . TRP A 62 ? 0.24526 0.26329 0.27752 0.00180 -0.02534 0.01315
   1008 NE1 . TRP A 62 ? 0.25107 0.28048 0.25805 0.04679 -0.03470 0.02287
   1009 CE2 . TRP A 62 ? 0.26619 0.29331 0.27801 0.02340 -0.04627 0.03287
   1010 CE3 . TRP A 62 ? 0.26372 0.27700 0.29560 -0.01871 -0.03042 0.02726
   1011 CZ2 . TRP A 62 ? 0.28889 0.30586 0.31919 0.00993 -0.04662 0.01636
   1012 CZ3 . TRP A 62 ? 0.27534 0.29007 0.30087 -0.02083 -0.02440 0.02905
   1013 CH2 . TRP A 62 ? 0.28848 0.29774 0.31980 -0.00712 -0.04030 0.01269
   1024 N . TRP A 63 ? 0.12835 0.12317 0.10170 -0.04708 -0.00079 -0.02837
   1025 CA . TRP A 63 ? 0.11492 0.10982 0.08169 -0.05193 0.00745 -0.01459
   1026 C . TRP A 63 ? 0.10843 0.10408 0.12055 -0.04448 0.00815 -0.03273
   1027 O . TRP A 63 ? 0.12260 0.10422 0.12904 -0.02910 -0.00412 -0.03709
   1028 CB . TRP A 63 ? 0.10406 0.10836 0.13627 -0.05764 -0.00451 -0.02734
   1029 CG . TRP A 63 ? 0.09149 0.11787 0.10941 -0.03685 -0.01958 -0.00962
   1030 CD1 . TRP A 63 ? 0.11347 0.13043 0.11655 -0.03234 0.01241 -0.01386
   1031 CD2 . TRP A 63 ? 0.09890 0.10583 0.09271 -0.02711 -0.01630 -0.01831
   1032 NE1 . TRP A 63 ? 0.10161 0.12528 0.14516 -0.02497 0.01750 -0.01312
   1033 CE2 . TRP A 63 ? 0.09320 0.11109 0.14129 -0.02860 -0.00474 -0.02665
   1034 CE3 . TRP A 63 ? 0.10958 0.11624 0.13711 -0.04993 -0.00961 -0.02985
   1035 CZ2 . TRP A 63 ? 0.11790 0.11031 0.17818 -0.02345 -0.01417 -0.01905
   1036 CZ3 . TRP A 63 ? 0.13434 0.13330 0.14613 -0.03958 -0.05953 -0.03111
   1037 CH2 . TRP A 63 ? 0.13559 0.13474 0.19246 -0.03146 -0.04670 -0.06142
   1048 N . CYS A 64 ? 0.11631 0.10096 0.18330 -0.05207 0.00723 -0.03704
   1049 CA . CYS A 64 ? 0.09285 0.11089 0.13151 -0.04235 0.00932 -0.05353
   1050 C . CYS A 64 ? 0.08071 0.10267 0.11311 -0.03857 0.00266 -0.04474
   1051 O . CYS A 64 ? 0.09088 0.12179 0.15937 -0.03429 0.00556 -0.04658
   1052 CB . CYS A 64 ? 0.07722 0.12533 0.14135 -0.04098 0.01005 -0.04027
   1053 SG . CYS A 64 ? 0.09168 0.11343 0.16515 -0.04007 0.03631 -0.02877
   1058 N . ASN A 65 ? 0.09286 0.10233 0.12218 -0.05098 0.01395 -0.03575
   1059 CA . ASN A 65 ? 0.10004 0.11852 0.12086 -0.04829 0.04158 -0.03510
   1060 C . ASN A 65 ? 0.09363 0.11085 0.16815 -0.05205 0.02069 -0.00610
   1061 O . ASN A 65 ? 0.09067 0.13783 0.15587 -0.02343 0.00140 -0.03978
   1062 CB . ASN A 65 ? 0.12236 0.15625 0.14778 -0.07076 0.03275 -0.03886
   1063 CG . ASN A 65 ? 0.14488 0.18920 0.14913 -0.08966 0.00588 -0.04281
   1064 OD1 . ASN A 65 ? 0.15807 0.19665 0.17079 -0.07583 -0.00035 -0.01873
   1065 ND2 . ASN A 65 ? 0.18853 0.21828 0.22451 -0.09300 0.02958 -0.07946
   1072 N . ASP A 66 ? 0.09418 0.08539 0.15237 -0.04822 0.01515 -0.01119
   1073 CA . ASP A 66 ? 0.10720 0.09748 0.13562 -0.05643 0.01850 -0.02592
   1074 C . ASP A 66 ? 0.12315 0.11479 0.12289 -0.06597 0.00301 -0.02054
   1075 O . ASP A 66 ? 0.10970 0.12539 0.13524 -0.06001 0.01550 -0.04617
   1076 CB . ASP A 66 ? 0.10543 0.08396 0.12358 -0.04370 0.00016 -0.03166
   1077 CG . ASP A 66 ? 0.12843 0.09805 0.11445 -0.04026 0.00665 -0.01679
   1078 OD1 . ASP A 66 ? 0.14545 0.11425 0.10686 -0.03175 0.03576 0.00438
   1079 OD2 . ASP A 66 ? 0.13816 0.09983 0.08204 -0.03964 0.00834 -0.00990
   1084 N . GLY A 67 ? 0.14061 0.11803 0.17114 -0.05904 0.01027 -0.01478
   1085 CA . GLY A 67 ? 0.15155 0.11816 0.17516 -0.03912 0.00663 -0.03041
   1086 C . GLY A 67 ? 0.17518 0.11533 0.13553 -0.05645 0.01938 -0.00809
   1087 O . GLY A 67 ? 0.20460 0.12828 0.20484 -0.08222 0.03674 -0.00406
   1091 N A ARG A 68 ? 0.16412 0.10285 0.09333 -0.04756 0.01076 -0.00361
   1092 CA A ARG A 68 ? 0.17196 0.11006 0.09545 -0.05172 0.01120 0.00857
   1093 C A ARG A 68 ? 0.18091 0.12182 0.14133 -0.04018 0.01676 0.01492
   1094 O A ARG A 68 ? 0.18966 0.13741 0.22341 -0.02871 -0.00519 0.02138
   1095 CB A ARG A 68 ? 0.16643 0.10914 0.07563 -0.06358 0.00905 0.01746
   1096 CG A ARG A 68 ? 0.16500 0.10178 0.07847 -0.05539 0.00783 0.01174
   1097 CD A ARG A 68 ? 0.15502 0.10455 0.08397 -0.03914 -0.01793 -0.00074
   1098 NE A ARG A 68 ? 0.13291 0.09274 0.04532 -0.02729 -0.02156 -0.00600
   1099 CZ A ARG A 68 ? 0.13040 0.10112 0.05803 -0.02275 -0.03084 -0.01791
   1100 NH1 A ARG A 68 ? 0.11243 0.09492 0.04877 -0.01238 -0.02879 -0.01700
   1101 NH2 A ARG A 68 ? 0.13395 0.09912 0.04700 -0.01829 -0.02972 0.00825
   1115 N B ARG A 68 ? 0.16326 0.10922 0.08822 -0.04617 0.01197 -0.00626
   1116 CA B ARG A 68 ? 0.17318 0.12834 0.09159 -0.05017 0.01093 -0.00198
   1117 C B ARG A 68 ? 0.17981 0.12771 0.12881 -0.04615 0.00374 -0.00623
   1118 O B ARG A 68 ? 0.18371 0.13567 0.14634 -0.04647 -0.02824 -0.02323
   1119 CB B ARG A 68 ? 0.17457 0.14797 0.08967 -0.05649 0.00032 0.01627
   1120 CG B ARG A 68 ? 0.17637 0.15934 0.09292 -0.04817 -0.00292 0.02042
   1121 CD B ARG A 68 ? 0.16793 0.16844 0.14471 -0.03563 0.00594 0.00923
   1122 NE B ARG A 68 ? 0.16631 0.18112 0.21622 -0.03599 0.01196 -0.00702
   1123 CZ B ARG A 68 ? 0.16022 0.18476 0.22147 -0.02417 0.03325 -0.01691
   1124 NH1 B ARG A 68 ? 0.15365 0.18121 0.17607 -0.03027 0.05886 -0.03710
   1125 NH2 B ARG A 68 ? 0.15843 0.18679 0.24596 -0.01744 0.02791 -0.01828
   1139 N . THR A 69 ? 0.18352 0.11268 0.07688 -0.04528 0.01972 -0.00865
   1140 CA . THR A 69 ? 0.18133 0.11935 0.07511 -0.04640 -0.00228 0.00050
   1141 C . THR A 69 ? 0.20895 0.13772 0.10942 -0.04516 0.02672 -0.00317
   1142 O . THR A 69 ? 0.25029 0.12168 0.11520 -0.05555 0.02167 -0.02282
   1143 CB . THR A 69 ? 0.17245 0.11742 0.05616 -0.04839 0.00387 0.00459
   1144 OG1 . THR A 69 ? 0.15518 0.08608 0.07970 -0.04627 -0.00037 0.01061
   1145 CG2 . THR A 69 ? 0.18191 0.14444 0.06022 -0.04769 -0.00703 -0.01167
   1154 N . PRO A 70 ? 0.20907 0.17251 0.05891 -0.01087 0.02243 0.01423
   1155 CA . PRO A 70 ? 0.24283 0.22380 0.07384 -0.00442 0.03499 0.02637
   1156 C . PRO A 70 ? 0.27281 0.30725 0.09399 -0.02014 0.03085 0.01292
   1157 O . PRO A 70 ? 0.26567 0.36272 0.15654 -0.01272 -0.00850 -0.02694
   1158 CB . PRO A 70 ? 0.28484 0.21139 0.11334 0.01944 0.00729 0.00656
   1159 CG . PRO A 70 ? 0.28700 0.21232 0.07705 0.00939 0.01622 0.02034
   1160 CD . PRO A 70 ? 0.26871 0.19329 0.11839 -0.00672 0.02568 0.00353
   1168 N . GLY A 71 ? 0.29892 0.31809 0.09942 -0.04714 0.02689 -0.02138
   1169 CA . GLY A 71 ? 0.32864 0.33617 0.21868 -0.08041 0.02880 -0.04552
   1170 C . GLY A 71 ? 0.34430 0.33409 0.23259 -0.12355 0.03368 -0.03748
   1171 O . GLY A 71 ? 0.36927 0.35333 0.28164 -0.13468 -0.01233 -0.09137
   1175 N . SER A 72 ? 0.34488 0.32159 0.22554 -0.14079 0.03736 -0.00374
   1176 CA . SER A 72 ? 0.35971 0.31782 0.22889 -0.14271 0.00131 0.01897
   1177 C . SER A 72 ? 0.34501 0.30550 0.26157 -0.15667 0.02013 0.01145
   1178 O . SER A 72 ? 0.35698 0.32286 0.27450 -0.17093 0.01507 0.01257
   1179 CB . SER A 72 ? 0.37966 0.32238 0.19454 -0.12870 -0.02157 0.07314
   1180 OG . SER A 72 ? 0.37688 0.32875 0.20814 -0.14119 -0.05566 0.06484
   1185 N . ARG A 73 ? 0.31943 0.28302 0.14968 -0.14905 -0.01115 -0.00063
   1186 CA . ARG A 73 ? 0.28794 0.26085 0.16141 -0.10890 -0.00095 0.02341
   1187 C . ARG A 73 ? 0.24150 0.24172 0.24933 -0.07658 0.01155 -0.02714
   1188 O . ARG A 73 ? 0.23392 0.23871 0.28895 -0.04082 0.03402 -0.00882
   1189 CB . ARG A 73 ? 0.31362 0.26659 0.17800 -0.10878 0.00500 -0.01644
   1190 CG . ARG A 73 ? 0.34291 0.27372 0.24429 -0.08069 -0.00897 -0.05350
   1191 CD . ARG A 73 ? 0.36486 0.27868 0.25841 -0.08769 -0.01072 -0.07785
   1192 NE . ARG A 73 ? 0.39207 0.29513 0.24637 -0.06986 -0.02902 -0.14108
   1193 CZ . ARG A 73 ? 0.41036 0.31967 0.33202 -0.06934 -0.05200 -0.14090
   1194 NH1 . ARG A 73 ? 0.42979 0.33357 0.38235 -0.06262 -0.03117 -0.16963
   1195 NH2 . ARG A 73 ? 0.41020 0.32995 0.33354 -0.07009 -0.08008 -0.10707
   1209 N . ASN A 74 ? 0.19478 0.19735 0.25405 -0.06565 0.04073 -0.03445
   1210 CA . ASN A 74 ? 0.19559 0.17674 0.18487 -0.05778 0.04605 -0.05406
   1211 C . ASN A 74 ? 0.20383 0.15962 0.16438 -0.04375 0.02110 -0.05436
   1212 O . ASN A 74 ? 0.19285 0.16178 0.15893 -0.03373 0.05663 -0.04407
   1213 CB . ASN A 74 ? 0.18326 0.17918 0.17926 -0.06411 0.07559 -0.04944
   1214 CG . ASN A 74 ? 0.17965 0.16209 0.18476 -0.06065 0.08767 -0.05690
   1215 OD1 . ASN A 74 ? 0.18826 0.16431 0.14806 -0.06447 0.06002 -0.04212
   1216 ND2 . ASN A 74 ? 0.18210 0.16668 0.19195 -0.05486 0.09533 -0.03934
   1223 N . LEU A 75 ? 0.21893 0.12617 0.11089 -0.04360 0.00961 -0.05376
   1224 CA . LEU A 75 ? 0.23142 0.15345 0.13864 -0.04149 0.01693 -0.07660
   1225 C . LEU A 75 ? 0.22747 0.14030 0.12663 -0.05880 0.05014 -0.06057
   1226 O . LEU A 75 ? 0.25923 0.14255 0.18671 -0.06406 0.06692 -0.06547
   1227 CB . LEU A 75 ? 0.24522 0.17799 0.18814 -0.05511 0.00144 -0.04833
   1228 CG . LEU A 75 ? 0.27192 0.22763 0.20460 -0.05340 0.00064 -0.03072
   1229 CD1 . LEU A 75 ? 0.27820 0.24932 0.22562 -0.04426 -0.00588 -0.01648
   1230 CD2 . LEU A 75 ? 0.29461 0.25016 0.24985 -0.04595 -0.04181 -0.01905
   1242 N . CYS A 76 ? 0.19966 0.15213 0.15840 -0.05231 0.05323 -0.05659
   1243 CA . CYS A 76 ? 0.16756 0.13264 0.17844 -0.04624 0.05051 -0.05498
   1244 C . CYS A 76 ? 0.17343 0.13767 0.19601 -0.01654 0.06881 -0.04621
   1245 O . CYS A 76 ? 0.17844 0.13227 0.21450 -0.01391 0.06286 -0.02943
   1246 CB . CYS A 76 ? 0.14816 0.11873 0.19363 -0.04866 0.02336 -0.03408
   1247 SG . CYS A 76 ? 0.12032 0.12171 0.15982 -0.03179 0.00719 -0.03179
   1252 N . ASN A 77 ? 0.17596 0.13506 0.19139 -0.00922 0.05958 -0.07257
   1253 CA . ASN A 77 ? 0.19225 0.15464 0.15362 -0.01377 0.08247 -0.05861
   1254 C . ASN A 77 ? 0.16903 0.15234 0.21669 -0.01895 0.05093 -0.06061
   1255 O . ASN A 77 ? 0.17776 0.15626 0.22978 -0.00911 0.04394 -0.07203
   1256 CB . ASN A 77 ? 0.24246 0.19818 0.21708 -0.02525 0.08979 -0.03795
   1257 CG . ASN A 77 ? 0.30674 0.25172 0.29233 -0.02744 0.09918 -0.05492
   1258 OD1 . ASN A 77 ? 0.35167 0.30025 0.31154 -0.00129 0.10039 -0.05953
   1259 ND2 . ASN A 77 ? 0.33120 0.28134 0.36243 -0.02216 0.09011 -0.07219
   1266 N . ILE A 78 ? 0.13701 0.15271 0.21780 -0.02277 0.03701 -0.06080
   1267 CA . ILE A 78 ? 0.13657 0.13634 0.21531 -0.02982 0.04408 -0.05768
   1268 C . ILE A 78 ? 0.12578 0.13106 0.22434 -0.01568 0.02377 -0.05611
   1269 O . ILE A 78 ? 0.13557 0.14368 0.25662 -0.01029 0.01691 -0.03472
   1270 CB . ILE A 78 ? 0.15430 0.14370 0.28076 -0.01969 0.07731 -0.05785
   1271 CG1 . ILE A 78 ? 0.16849 0.16341 0.30435 -0.02800 0.06285 -0.04110
   1272 CG2 . ILE A 78 ? 0.18538 0.15439 0.36559 -0.00530 0.08139 -0.03740
   1273 CD1 . ILE A 78 ? 0.18328 0.17539 0.34566 -0.01362 0.06965 -0.03097
   1285 N . PRO A 79 ? 0.11993 0.13403 0.22720 -0.00812 0.00366 -0.06234
   1286 CA . PRO A 79 ? 0.12163 0.12535 0.21994 -0.03371 0.00238 -0.04609
   1287 C . PRO A 79 ? 0.11930 0.12322 0.18016 -0.02940 0.01174 -0.02785
   1288 O . PRO A 79 ? 0.10902 0.12980 0.18664 -0.01912 -0.00128 0.01853
   1289 CB . PRO A 79 ? 0.11749 0.14860 0.20853 -0.03538 0.01751 0.00241
   1290 CG . PRO A 79 ? 0.10914 0.16921 0.24145 -0.02277 -0.00089 0.00341
   1291 CD . PRO A 79 ? 0.11384 0.14390 0.21198 -0.00214 0.00630 -0.03043
   1299 N . CYS A 80 ? 0.13212 0.12768 0.13872 -0.03205 0.01608 -0.00394
   1300 CA . CYS A 80 ? 0.10223 0.11966 0.07820 -0.02841 0.02449 -0.00010
   1301 C . CYS A 80 ? 0.09332 0.12549 0.07866 -0.01408 0.01172 -0.00892
   1302 O . CYS A 80 ? 0.09940 0.13659 0.14634 -0.01598 0.01677 -0.00415
   1303 CB . CYS A 80 ? 0.08746 0.11252 0.12880 -0.01304 0.04563 -0.02165
   1304 SG . CYS A 80 ? 0.10044 0.11278 0.12701 -0.02217 0.02174 -0.03366
   1309 N . SER A 81 ? 0.09648 0.14375 0.13956 -0.02560 0.02650 -0.00080
   1310 CA . SER A 81 ? 0.12137 0.16592 0.15886 -0.03692 0.02900 0.00355
   1311 C . SER A 81 ? 0.11688 0.18037 0.21185 -0.04103 -0.00462 0.01659
   1312 O . SER A 81 ? 0.11745 0.20405 0.24831 -0.05448 0.00957 0.01090
   1313 CB . SER A 81 ? 0.12403 0.17968 0.25096 -0.03410 -0.00268 -0.00488
   1314 OG . SER A 81 ? 0.12603 0.19036 0.28423 -0.02530 0.02479 -0.01586
   1320 N . ALA A 82 ? 0.10974 0.15093 0.17773 -0.01934 -0.00591 0.02642
   1321 CA . ALA A 82 ? 0.12758 0.15165 0.23124 -0.02291 -0.00530 0.01763
   1322 C . ALA A 82 ? 0.13338 0.13063 0.25139 -0.03433 -0.04387 0.01736
   1323 O . ALA A 82 ? 0.13620 0.15478 0.27296 -0.04432 -0.03418 0.01534
   1324 CB . ALA A 82 ? 0.12481 0.16724 0.27492 -0.01691 0.03936 0.03582
   1330 N . LEU A 83 ? 0.10141 0.10574 0.19525 -0.03386 -0.02304 0.00404
   1331 CA . LEU A 83 ? 0.12865 0.11357 0.21570 -0.04574 -0.02277 0.02818
   1332 C . LEU A 83 ? 0.11823 0.11965 0.18606 -0.04406 -0.01080 0.02130
   1333 O . LEU A 83 ? 0.12299 0.11878 0.13366 -0.04112 -0.01065 0.01458
   1334 CB . LEU A 83 ? 0.12260 0.09572 0.11426 -0.05395 -0.03220 -0.00863
   1335 CG . LEU A 83 ? 0.17588 0.09896 0.15174 -0.05766 -0.03749 0.00939
   1336 CD1 . LEU A 83 ? 0.17449 0.11743 0.20467 -0.07257 -0.03202 0.01085
   1337 CD2 . LEU A 83 ? 0.19616 0.11787 0.16963 -0.06255 -0.05137 0.01884
   1349 N . LEU A 84 ? 0.11586 0.14426 0.17579 -0.06146 -0.00744 0.02749
   1350 CA . LEU A 84 ? 0.10000 0.13588 0.18423 -0.06730 -0.00857 -0.00905
   1351 C . LEU A 84 ? 0.12870 0.13689 0.23215 -0.03163 0.00672 -0.01138
   1352 O . LEU A 84 ? 0.14918 0.12735 0.21322 -0.02831 0.01333 -0.02512
   1353 CB . LEU A 84 ? 0.10392 0.14584 0.17734 -0.06715 -0.02106 -0.01303
   1354 CG . LEU A 84 ? 0.10990 0.14628 0.17335 -0.06638 -0.02415 0.00802
   1355 CD1 . LEU A 84 ? 0.14392 0.17243 0.25862 -0.08600 -0.02447 0.01896
   1356 CD2 . LEU A 84 ? 0.11283 0.15822 0.11907 -0.04934 -0.01816 -0.00028
   1368 N . SER A 85 ? 0.12958 0.15752 0.24179 -0.01391 -0.01264 0.01908
   1369 CA . SER A 85 ? 0.11537 0.16484 0.24323 -0.00175 -0.00218 0.06631
   1370 C . SER A 85 ? 0.11879 0.18742 0.24369 -0.01313 -0.01652 0.06559
   1371 O . SER A 85 ? 0.11779 0.17076 0.25527 -0.02890 -0.02693 0.07667
   1372 CB . SER A 85 ? 0.13238 0.19135 0.31782 0.02432 0.02032 0.06743
   1373 OG . SER A 85 ? 0.14685 0.22351 0.37602 0.01652 -0.00515 0.04435
   1379 N . SER A 86 ? 0.12368 0.20427 0.21368 -0.02606 -0.03663 0.06134
   1380 CA . SER A 86 ? 0.14041 0.25450 0.26878 -0.02811 -0.05790 0.08340
   1381 C . SER A 86 ? 0.14528 0.24642 0.30854 -0.02400 -0.07356 0.08532
   1382 O . SER A 86 ? 0.15413 0.25264 0.37621 -0.04130 -0.08620 0.12574
   1383 CB . SER A 86 ? 0.16436 0.30434 0.29585 -0.01933 -0.04106 0.10923
   1384 OG . SER A 86 ? 0.22624 0.34547 0.41095 -0.01909 -0.03918 0.10370
   1390 N . ASP A 87 ? 0.12924 0.22396 0.23533 -0.00120 -0.08107 0.03472
   1391 CA . ASP A 87 ? 0.14985 0.19901 0.26703 0.00862 -0.07860 0.06459
   1392 C . ASP A 87 ? 0.13792 0.16686 0.23810 -0.00184 -0.04989 0.07387
   1393 O . ASP A 87 ? 0.13798 0.15960 0.25907 -0.01371 -0.03327 0.06133
   1394 CB . ASP A 87 ? 0.17448 0.22689 0.32448 0.01765 -0.08648 0.02850
   1395 CG . ASP A 87 ? 0.21279 0.24151 0.38942 0.04459 -0.07385 0.02187
   1396 OD1 . ASP A 87 ? 0.20151 0.23346 0.38537 0.04123 -0.08518 0.00807
   1397 OD2 . ASP A 87 ? 0.25075 0.26870 0.44499 0.05983 -0.03713 0.01705
   1402 N . ILE A 88 ? 0.12504 0.14497 0.25054 0.00789 -0.03903 0.08748
   1403 CA . ILE A 88 ? 0.09638 0.13045 0.24067 0.00240 -0.04018 0.07471
   1404 C . ILE A 88 ? 0.08633 0.12116 0.23363 0.01798 -0.01865 0.05518
   1405 O . ILE A 88 ? 0.08915 0.12077 0.24559 0.02078 -0.03697 0.03598
   1406 CB . ILE A 88 ? 0.10764 0.13248 0.20304 -0.00427 -0.03529 0.06112
   1407 CG1 . ILE A 88 ? 0.14277 0.14972 0.21429 -0.00793 -0.00575 0.07516
   1408 CG2 . ILE A 88 ? 0.11733 0.16887 0.24172 -0.00693 -0.07565 0.03925
   1409 CD1 . ILE A 88 ? 0.14398 0.16115 0.21307 -0.00644 0.03662 0.07197
   1421 N . THR A 89 ? 0.10778 0.13913 0.28224 0.04188 -0.00723 0.02071
   1422 CA . THR A 89 ? 0.10012 0.15703 0.28256 0.03855 0.02071 0.00325
   1423 C . THR A 89 ? 0.09840 0.12724 0.25898 0.00801 0.02508 -0.00274
   1424 O . THR A 89 ? 0.10665 0.11545 0.26665 0.00641 0.02825 -0.04036
   1425 CB . THR A 89 ? 0.11115 0.19791 0.32377 0.05846 0.00605 0.01649
   1426 OG1 . THR A 89 ? 0.13301 0.23499 0.37999 0.05479 -0.02970 0.05655
   1427 CG2 . THR A 89 ? 0.13899 0.21858 0.32744 0.04629 0.03562 0.03339
   1435 N . ALA A 90 ? 0.10405 0.10512 0.24834 -0.01480 0.03269 -0.00714
   1436 CA . ALA A 90 ? 0.11130 0.12327 0.21296 -0.02274 0.03445 0.02996
   1437 C . ALA A 90 ? 0.09783 0.11444 0.17091 -0.01257 0.00504 0.02118
   1438 O . ALA A 90 ? 0.12097 0.10486 0.19475 -0.02518 0.00864 0.00483
   1439 CB . ALA A 90 ? 0.10736 0.14725 0.21777 -0.03509 0.05657 0.02967
   1445 N . SER A 91 ? 0.09513 0.11850 0.14398 -0.02420 -0.02419 0.01837
   1446 CA . SER A 91 ? 0.08504 0.09076 0.09955 0.00362 0.00371 0.00411
   1447 C . SER A 91 ? 0.10509 0.08968 0.10602 -0.00288 0.00651 -0.00256
   1448 O . SER A 91 ? 0.11747 0.08647 0.15636 0.00310 0.00282 0.02290
   1449 CB . SER A 91 ? 0.10862 0.09400 0.13400 -0.01951 -0.00590 0.00880
   1450 OG . SER A 91 ? 0.11091 0.07662 0.13201 -0.01840 -0.01440 -0.00348
   1456 N . VAL A 92 ? 0.10864 0.10258 0.14233 -0.00195 0.00395 0.02085
   1457 CA . VAL A 92 ? 0.10333 0.07011 0.16706 -0.00613 0.00474 0.05097
   1458 C . VAL A 92 ? 0.11891 0.07819 0.18899 -0.00400 0.04280 0.03085
   1459 O . VAL A 92 ? 0.12517 0.07840 0.20223 -0.01818 0.02280 -0.02264
   1460 CB . VAL A 92 ? 0.10332 0.09600 0.19027 -0.01646 0.00568 0.06568
   1461 CG1 . VAL A 92 ? 0.12856 0.09564 0.22463 0.00097 0.01869 0.04498
   1462 CG2 . VAL A 92 ? 0.11182 0.09233 0.16936 -0.00613 0.02543 0.03530
   1472 N . ASN A 93 ? 0.12893 0.10681 0.18256 0.01441 0.06776 0.00401
   1473 CA . ASN A 93 ? 0.12127 0.12583 0.18626 0.02231 0.07749 -0.01365
   1474 C . ASN A 93 ? 0.11472 0.09876 0.14071 0.00121 0.04672 -0.00705
   1475 O . ASN A 93 ? 0.12892 0.11239 0.16584 0.00754 0.03232 0.02363
   1476 CB . ASN A 93 ? 0.13861 0.17122 0.22214 0.04710 0.08019 -0.01335
   1477 CG . ASN A 93 ? 0.15899 0.22323 0.30076 0.05016 0.06755 -0.00067
   1478 OD1 . ASN A 93 ? 0.19327 0.22790 0.25245 0.03690 0.03689 -0.00850
   1479 ND2 . ASN A 93 ? 0.17666 0.25672 0.33958 0.08222 0.08268 -0.02035
   1486 N . CYS A 94 ? 0.11086 0.06972 0.19387 -0.00675 0.03239 -0.02993
   1487 CA . CYS A 94 ? 0.11782 0.10396 0.15159 -0.01213 0.00837 -0.03208
   1488 C . CYS A 94 ? 0.10350 0.10467 0.13824 -0.02435 0.01805 0.01003
   1489 O . CYS A 94 ? 0.08860 0.13548 0.17749 -0.05327 0.00598 -0.00288
   1490 CB . CYS A 94 ? 0.13150 0.12120 0.14178 -0.01841 0.00678 -0.02291
   1491 SG . CYS A 94 ? 0.12044 0.12282 0.15406 -0.01794 0.01190 0.00291
   1496 N . ALA A 95 ? 0.10148 0.09883 0.16101 -0.02076 0.01800 0.01145
   1497 CA . ALA A 95 ? 0.07813 0.09700 0.15967 -0.01682 0.00423 -0.02942
   1498 C . ALA A 95 ? 0.10215 0.09167 0.15153 -0.00834 0.02382 -0.03126
   1499 O . ALA A 95 ? 0.09421 0.09191 0.18817 -0.00581 0.01264 -0.00631
   1500 CB . ALA A 95 ? 0.07680 0.11084 0.15135 0.02834 -0.00986 -0.02174
   1506 N . LYS A 96 ? 0.07856 0.10831 0.15069 0.00074 0.04243 -0.03116
   1507 CA . LYS A 96 ? 0.10297 0.09286 0.14448 -0.00927 0.03061 -0.02805
   1508 C . LYS A 96 ? 0.11202 0.09923 0.15271 -0.02701 0.02672 -0.02979
   1509 O . LYS A 96 ? 0.11576 0.11307 0.14055 -0.04437 0.04040 -0.01268
   1510 CB . LYS A 96 ? 0.10850 0.09298 0.16755 0.01650 0.02241 -0.02594
   1511 CG . LYS A 96 ? 0.10257 0.08763 0.20357 0.01865 0.00502 0.01389
   1512 CD . LYS A 96 ? 0.13063 0.08473 0.24806 0.01898 0.00057 -0.00937
   1513 CE . LYS A 96 ? 0.13616 0.10473 0.26569 0.03992 -0.00791 -0.00858
   1514 NZ . LYS A 96 ? 0.16910 0.12545 0.33369 0.04512 0.02438 -0.00577
   1528 N . LYS A 97 ? 0.11259 0.10549 0.14458 -0.01251 0.02620 -0.01582
   1529 CA . LYS A 97 ? 0.12808 0.11074 0.09203 -0.04438 0.03160 -0.00835
   1530 C . LYS A 97 ? 0.12845 0.12074 0.08655 -0.03689 0.01412 -0.00547
   1531 O . LYS A 97 ? 0.14726 0.12884 0.09787 -0.05051 0.02937 -0.02724
   1532 CB . LYS A 97 ? 0.16584 0.14716 0.11172 -0.08238 0.01321 0.02381
   1533 CG . LYS A 97 ? 0.21551 0.21849 0.25479 -0.08609 0.05932 0.02723
   1534 CD . LYS A 97 ? 0.26293 0.26357 0.35113 -0.08987 0.10220 0.02950
   1535 CE . LYS A 97 ? 0.30594 0.31339 0.46379 -0.07446 0.09016 0.02478
   1536 NZ . LYS A 97 ? 0.32934 0.33923 0.54061 -0.07927 0.07537 0.02032
   1550 N . ILE A 98 ? 0.11101 0.10477 0.11368 -0.01743 0.00601 -0.01748
   1551 CA . ILE A 98 ? 0.10591 0.11042 0.13494 -0.02737 -0.00308 -0.01064
   1552 C . ILE A 98 ? 0.08774 0.10763 0.13960 -0.01616 0.00067 -0.00038
   1553 O . ILE A 98 ? 0.13080 0.12541 0.10615 0.00896 0.02314 -0.01415
   1554 CB . ILE A 98 ? 0.09443 0.10308 0.10230 -0.02588 -0.00567 0.00013
   1555 CG1 . ILE A 98 ? 0.09184 0.12410 0.15160 -0.05947 -0.01067 0.00797
   1556 CG2 . ILE A 98 ? 0.08584 0.11074 0.14660 -0.02063 -0.00994 0.00880
   1557 CD1 . ILE A 98 ? 0.09378 0.12323 0.16531 -0.05896 0.01795 -0.01455
   1569 N . VAL A 99 ? 0.08976 0.11914 0.10007 -0.02062 -0.00817 0.00215
   1570 CA . VAL A 99 ? 0.10198 0.10158 0.08400 -0.01273 -0.00332 -0.02942
   1571 C . VAL A 99 ? 0.10060 0.12320 0.09355 -0.01944 0.00056 -0.02623
   1572 O . VAL A 99 ? 0.10999 0.12606 0.11041 -0.03500 0.02642 -0.00632
   1573 CB . VAL A 99 ? 0.11850 0.07325 0.09315 0.00083 0.00100 -0.01992
   1574 CG1 . VAL A 99 ? 0.14436 0.07504 0.13284 0.01016 0.04055 -0.03311
   1575 CG2 . VAL A 99 ? 0.13860 0.07671 0.13216 -0.00382 0.03674 0.00825
   1585 N . SER A 100 ? 0.12786 0.15365 0.10762 -0.03335 0.03777 -0.04980
   1586 CA . SER A 100 ? 0.14880 0.17068 0.14112 -0.02615 0.04420 -0.04312
   1587 C . SER A 100 ? 0.17283 0.20596 0.15913 -0.02415 0.05569 -0.03339
   1588 O . SER A 100 ? 0.18941 0.23316 0.20255 -0.02827 0.04756 -0.05498
   1589 CB . SER A 100 ? 0.15199 0.17185 0.16823 -0.02301 0.01773 -0.04667
   1590 OG . SER A 100 ? 0.18668 0.17180 0.18491 -0.03240 0.03708 -0.05489
   1596 N . ASP A 101 ? 0.17933 0.19730 0.12091 -0.01099 0.07866 0.01749
   1597 CA . ASP A 101 ? 0.20730 0.22316 0.14581 -0.01161 0.05230 0.01880
   1598 C . ASP A 101 ? 0.20650 0.23228 0.16572 -0.01953 0.02433 0.04553
   1599 O . ASP A 101 ? 0.22682 0.22278 0.19776 -0.02134 0.03509 0.06083
   1600 CB . ASP A 101 ? 0.23362 0.22507 0.15194 -0.02170 0.04379 0.05635
   1601 CG . ASP A 101 ? 0.27487 0.23854 0.27497 -0.00073 0.07017 0.02073
   1602 OD1 . ASP A 101 ? 0.33288 0.27268 0.38787 0.01909 0.07407 0.02322
   1603 OD2 . ASP A 101 ? 0.26292 0.20546 0.23304 -0.04491 0.03817 0.02048
   1608 N . GLY A 102 ? 0.19532 0.23204 0.14208 -0.01815 0.02484 0.00997
   1609 CA . GLY A 102 ? 0.18418 0.22569 0.10742 -0.04188 0.00371 -0.01344
   1610 C . GLY A 102 ? 0.15097 0.18931 0.06180 -0.04467 0.00607 -0.02799
   1611 O . GLY A 102 ? 0.16136 0.22394 0.11037 -0.07843 0.02159 -0.00498
   1615 N . ASN A 103 ? 0.14152 0.16041 0.04961 -0.04325 0.00730 -0.00607
   1616 CA . ASN A 103 ? 0.14466 0.15475 0.06869 -0.02889 0.01612 0.01725
   1617 C . ASN A 103 ? 0.12144 0.14051 0.05978 -0.01264 -0.01957 0.00105
   1618 O . ASN A 103 ? 0.12650 0.12478 0.08784 -0.02253 -0.03854 -0.04165
   1619 CB . ASN A 103 ? 0.17941 0.16934 0.14494 -0.01521 0.01372 0.06740
   1620 CG . ASN A 103 ? 0.19828 0.19021 0.16116 -0.01326 -0.00569 0.05652
   1621 OD1 . ASN A 103 ? 0.20814 0.20724 0.18120 -0.02860 -0.05088 0.08720
   1622 ND2 . ASN A 103 ? 0.21199 0.19955 0.19403 -0.00747 0.00022 0.04834
   1629 N . GLY A 104 ? 0.11187 0.13334 0.07174 -0.01515 0.01757 -0.01580
   1630 CA . GLY A 104 ? 0.09463 0.11179 0.05259 -0.01569 -0.00673 -0.03577
   1631 C . GLY A 104 ? 0.08779 0.08947 0.08936 -0.01415 -0.03481 -0.03388
   1632 O . GLY A 104 ? 0.10835 0.06850 0.09355 -0.00429 0.01377 0.00711
   1636 N . MET A 105 ? 0.07569 0.07234 0.09885 -0.01331 -0.01528 -0.03316
   1637 CA . MET A 105 ? 0.08352 0.05775 0.07431 -0.00193 -0.02194 -0.01925
   1638 C . MET A 105 ? 0.08505 0.05049 0.07884 -0.00589 -0.00630 -0.02242
   1639 O . MET A 105 ? 0.08088 0.05643 0.07255 0.01466 0.01153 -0.01482
   1640 CB . MET A 105 ? 0.10125 0.04555 0.10866 0.01669 0.00098 0.00244
   1641 CG . MET A 105 ? 0.07502 0.05071 0.08132 0.01029 -0.02192 0.01224
   1642 SD . MET A 105 ? 0.07966 0.08617 0.09532 -0.00643 -0.00678 -0.00470
   1643 CE . MET A 105 ? 0.08598 0.08665 0.05363 -0.02577 -0.01644 -0.00642
   1653 N . ASN A 106 ? 0.08117 0.05623 0.08824 -0.01334 -0.01165 -0.00804
   1654 CA . ASN A 106 ? 0.09538 0.06444 0.12993 -0.01451 -0.00690 0.00454
   1655 C . ASN A 106 ? 0.09038 0.08596 0.13468 -0.03076 0.01042 -0.00506
   1656 O . ASN A 106 ? 0.09597 0.09386 0.17967 -0.02171 0.02613 0.01211
   1657 CB . ASN A 106 ? 0.11064 0.06663 0.16501 -0.00781 0.00287 0.01953
   1658 CG . ASN A 106 ? 0.12032 0.08695 0.13710 -0.01177 0.00087 0.02365
   1659 OD1 . ASN A 106 ? 0.10295 0.08306 0.09341 -0.01954 -0.01173 -0.00523
   1660 ND2 . ASN A 106 ? 0.14120 0.08904 0.12862 -0.04331 0.00131 0.01720
   1667 N . ALA A 107 ? 0.09471 0.09348 0.09391 -0.02821 0.01246 -0.01203
   1668 CA . ALA A 107 ? 0.10932 0.08433 0.04748 -0.01972 0.02142 0.00452
   1669 C . ALA A 107 ? 0.11846 0.05436 0.08111 -0.03033 0.02964 0.00308
   1670 O . ALA A 107 ? 0.19471 0.07716 0.18655 -0.04016 0.01967 0.00450
   1671 CB . ALA A 107 ? 0.10380 0.10488 0.07623 -0.01932 0.04974 -0.01450
   1677 N . TRP A 108 ? 0.10674 0.06676 0.07211 -0.00652 0.01332 -0.01063
   1678 CA . TRP A 108 ? 0.10873 0.06656 0.09327 -0.00162 0.03511 -0.01738
   1679 C . TRP A 108 ? 0.12710 0.05977 0.10225 0.02210 0.04247 0.01277
   1680 O . TRP A 108 ? 0.11217 0.07292 0.12166 -0.00186 0.02303 -0.00522
   1681 CB . TRP A 108 ? 0.10132 0.08164 0.05846 -0.00202 0.02206 -0.02107
   1682 CG . TRP A 108 ? 0.07966 0.07638 0.08941 0.00167 0.02322 -0.00593
   1683 CD1 . TRP A 108 ? 0.07693 0.06792 0.13288 -0.00519 0.01169 -0.02474
   1684 CD2 . TRP A 108 ? 0.07098 0.07756 0.08996 -0.00737 0.00275 -0.00702
   1685 NE1 . TRP A 108 ? 0.07980 0.07996 0.12857 -0.02691 0.02773 -0.02249
   1686 CE2 . TRP A 108 ? 0.08236 0.09020 0.08370 -0.02263 0.00842 -0.00616
   1687 CE3 . TRP A 108 ? 0.08581 0.10126 0.10919 0.00155 0.00166 -0.03780
   1688 CZ2 . TRP A 108 ? 0.08070 0.09548 0.07607 -0.00027 -0.02948 -0.01239
   1689 CZ3 . TRP A 108 ? 0.08114 0.07884 0.12058 0.01014 -0.01707 -0.01981
   1690 CH2 . TRP A 108 ? 0.07604 0.09123 0.10965 -0.00462 -0.03756 -0.03864
   1701 N . VAL A 109 ? 0.15333 0.08008 0.17187 0.03338 0.08075 0.04001
   1702 CA . VAL A 109 ? 0.18769 0.08761 0.18469 0.04173 0.08390 0.03778
   1703 C . VAL A 109 ? 0.16936 0.06358 0.17865 0.01561 0.05205 0.02573
   1704 O . VAL A 109 ? 0.17129 0.07060 0.19167 0.02940 0.05116 0.02823
   1705 CB . VAL A 109 ? 0.21945 0.12040 0.22136 0.06242 0.09375 0.06086
   1706 CG1 . VAL A 109 ? 0.23731 0.16088 0.26951 0.05805 0.07359 0.10320
   1707 CG2 . VAL A 109 ? 0.26310 0.15456 0.32033 0.08259 0.08207 0.07396
   1717 N . ALA A 110 ? 0.15604 0.05643 0.17557 0.00869 0.05029 0.01417
   1718 CA . ALA A 110 ? 0.14245 0.06175 0.17270 0.00089 0.05222 0.01140
   1719 C . ALA A 110 ? 0.10139 0.05441 0.11436 0.00785 0.03934 0.00447
   1720 O . ALA A 110 ? 0.09632 0.08273 0.13819 0.00607 0.01920 -0.01202
   1721 CB . ALA A 110 ? 0.15762 0.08631 0.22159 0.00762 0.03169 -0.02373
   1727 N . TRP A 111 ? 0.09825 0.04749 0.10341 -0.00544 0.03322 -0.01346
   1728 CA . TRP A 111 ? 0.10125 0.07186 0.07602 -0.01509 0.02367 -0.01159
   1729 C . TRP A 111 ? 0.10297 0.09209 0.07943 0.00875 0.03917 0.00387
   1730 O . TRP A 111 ? 0.08258 0.08662 0.09281 0.01048 0.02294 0.02260
   1731 CB . TRP A 111 ? 0.08662 0.08091 0.06237 -0.00874 0.01571 -0.00331
   1732 CG . TRP A 111 ? 0.08854 0.06819 0.07297 -0.00310 -0.00543 -0.01117
   1733 CD1 . TRP A 111 ? 0.08914 0.06215 0.06568 -0.01041 0.01282 -0.01181
   1734 CD2 . TRP A 111 ? 0.10256 0.07776 0.04528 -0.00046 -0.02057 -0.00085
   1735 NE1 . TRP A 111 ? 0.07124 0.05617 0.05542 -0.01142 -0.02500 -0.00311
   1736 CE2 . TRP A 111 ? 0.07966 0.04610 0.05904 -0.00160 -0.02368 -0.02228
   1737 CE3 . TRP A 111 ? 0.09654 0.06581 0.07855 -0.00915 -0.01284 0.01036
   1738 CZ2 . TRP A 111 ? 0.08711 0.06588 0.06081 -0.00676 -0.02808 -0.02527
   1739 CZ3 . TRP A 111 ? 0.06415 0.07976 0.10042 0.00319 -0.02376 -0.00313
   1740 CH2 . TRP A 111 ? 0.07089 0.07202 0.08640 0.01288 -0.03938 -0.02406
   1751 N . ARG A 112 ? 0.11113 0.08759 0.07409 0.01775 0.01447 0.01131
   1752 CA . ARG A 112 ? 0.12546 0.08560 0.07564 0.03229 -0.00988 0.02482
   1753 C . ARG A 112 ? 0.11893 0.09122 0.07539 0.02968 0.00904 0.01664
   1754 O . ARG A 112 ? 0.12514 0.10440 0.12098 0.05260 0.04055 0.01168
   1755 CB . ARG A 112 ? 0.17082 0.12016 0.05997 0.05629 -0.01277 0.00363
   1756 CG . ARG A 112 ? 0.21188 0.14731 0.09103 0.05402 -0.02442 0.03344
   1757 CD . ARG A 112 ? 0.25948 0.19518 0.20190 0.04194 -0.01282 0.00786
   1758 NE . ARG A 112 ? 0.28693 0.21962 0.24374 0.05502 0.00116 0.01817
   1759 CZ . ARG A 112 ? 0.29375 0.25418 0.28751 0.05463 0.00811 -0.02388
   1760 NH1 . ARG A 112 ? 0.27412 0.26080 0.25845 0.07701 0.04286 -0.05757
   1761 NH2 . ARG A 112 ? 0.29673 0.24802 0.27239 0.03858 -0.00754 -0.01511
   1775 N . ASN A 113 ? 0.12676 0.08195 0.07329 0.04146 0.01242 -0.00273
   1776 CA . ASN A 113 ? 0.11419 0.09113 0.06680 0.03123 0.00718 -0.01409
   1777 C . ASN A 113 ? 0.10578 0.08985 0.09328 0.02339 0.00728 0.02044
   1778 O . ASN A 113 ? 0.07478 0.10530 0.09280 0.01361 0.02084 0.00576
   1779 CB . ASN A 113 ? 0.11447 0.10968 0.06830 0.03501 -0.00312 -0.02671
   1780 CG . ASN A 113 ? 0.13041 0.11508 0.12719 0.03757 0.00236 -0.01972
   1781 OD1 . ASN A 113 ? 0.12864 0.12026 0.21961 0.04047 -0.00726 -0.00323
   1782 ND2 . ASN A 113 ? 0.12913 0.11223 0.14624 0.03761 -0.00087 -0.00161
   1789 N . ARG A 114 ? 0.13080 0.08517 0.08550 0.01703 0.00608 0.02386
   1790 CA . ARG A 114 ? 0.10945 0.07220 0.06829 0.00681 -0.00593 0.04122
   1791 C . ARG A 114 ? 0.11591 0.06915 0.09778 -0.00487 0.00872 0.01719
   1792 O . ARG A 114 ? 0.14132 0.06938 0.05676 -0.00944 0.02099 0.00536
   1793 CB . ARG A 114 ? 0.12992 0.07299 0.10564 0.01001 -0.00839 0.01962
   1794 CG . ARG A 114 ? 0.14483 0.08884 0.07732 0.02315 -0.01394 0.02518
   1795 CD . ARG A 114 ? 0.12334 0.08199 0.09290 0.03853 0.02787 0.01972
   1796 NE . ARG A 114 ? 0.11420 0.07232 0.14911 0.03251 0.01720 0.01120
   1797 CZ . ARG A 114 ? 0.11264 0.09776 0.15817 0.01655 -0.00221 0.00735
   1798 NH1 . ARG A 114 ? 0.09445 0.09820 0.16294 0.03136 -0.00354 -0.00606
   1799 NH2 . ARG A 114 ? 0.11789 0.09031 0.13406 0.00104 -0.03220 0.00147
   1813 N . CYS A 115 ? 0.09253 0.04980 0.09059 0.00429 -0.00104 -0.01126
   1814 CA . CYS A 115 ? 0.07903 0.06547 0.09591 0.00374 0.02210 -0.01782
   1815 C . CYS A 115 ? 0.08347 0.10763 0.06942 -0.00287 0.00827 -0.01523
   1816 O . CYS A 115 ? 0.09645 0.10865 0.07637 -0.01547 0.00127 0.00914
   1817 CB . CYS A 115 ? 0.08796 0.08624 0.08827 -0.01523 0.04279 0.00033
   1818 SG . CYS A 115 ? 0.07767 0.08202 0.11312 -0.01327 0.00808 0.00906
   1823 N . LYS A 116 ? 0.09868 0.12660 0.05836 0.00742 0.00319 -0.01679
   1824 CA . LYS A 116 ? 0.11126 0.11504 0.05619 0.01190 -0.01949 -0.00798
   1825 C . LYS A 116 ? 0.14342 0.12807 0.05053 -0.01536 -0.01053 0.00071
   1826 O . LYS A 116 ? 0.13085 0.12642 0.10789 -0.01147 0.01534 0.01668
   1827 CB . LYS A 116 ? 0.10309 0.12707 0.07951 0.00556 -0.03079 0.02743
   1828 CG . LYS A 116 ? 0.09142 0.11968 0.04195 0.01576 -0.02357 0.00139
   1829 CD . LYS A 116 ? 0.09455 0.11179 0.04117 0.02721 -0.00788 -0.01434
   1830 CE . LYS A 116 ? 0.10961 0.10416 0.05968 0.01845 -0.01078 -0.00128
   1831 NZ . LYS A 116 ? 0.10910 0.08066 0.13961 0.02527 -0.03298 0.00520
   1845 N . GLY A 117 ? 0.18251 0.16226 0.06689 -0.04091 -0.01693 0.02212
   1846 CA . GLY A 117 ? 0.18798 0.20827 0.10746 -0.06356 -0.02081 0.05017
   1847 C . GLY A 117 ? 0.16554 0.23787 0.08107 -0.07249 -0.00827 0.03630
   1848 O . GLY A 117 ? 0.18223 0.30907 0.12689 -0.10116 -0.00076 0.05806
   1852 N . THR A 118 ? 0.12721 0.19411 0.07707 -0.04587 -0.01165 0.03315
   1853 CA . THR A 118 ? 0.12138 0.16204 0.06322 -0.01147 0.02165 0.02164
   1854 C . THR A 118 ? 0.12069 0.14842 0.06477 -0.01007 0.03449 0.02960
   1855 O . THR A 118 ? 0.14138 0.12825 0.10667 -0.02962 0.02471 0.01551
   1856 CB . THR A 118 ? 0.12024 0.15561 0.10287 0.00382 0.02595 0.02134
   1857 OG1 . THR A 118 ? 0.11366 0.13907 0.11232 0.01724 0.01715 0.02786
   1858 CG2 . THR A 118 ? 0.14832 0.15837 0.16823 0.00112 -0.00617 0.00802
   1866 N . ASP A 119 ? 0.11418 0.18252 0.09867 0.01218 0.03979 0.03644
   1867 CA . ASP A 119 ? 0.11532 0.19591 0.07979 -0.00840 0.00930 0.05625
   1868 C . ASP A 119 ? 0.10907 0.19982 0.05998 -0.00520 0.01445 0.02643
   1869 O . ASP A 119 ? 0.12283 0.22458 0.16492 -0.00803 -0.01227 0.01588
   1870 CB . ASP A 119 ? 0.14137 0.22871 0.13544 -0.00208 0.02532 0.06384
   1871 CG . ASP A 119 ? 0.18306 0.24713 0.19430 -0.00319 0.07628 0.09153
   1872 OD1 . ASP A 119 ? 0.21368 0.26441 0.26482 0.01859 0.03879 0.09703
   1873 OD2 . ASP A 119 ? 0.19453 0.23112 0.19425 0.00089 0.06848 0.10179
   1878 N . VAL A 120 ? 0.09789 0.19696 0.05898 -0.00025 0.01652 0.01071
   1879 CA . VAL A 120 ? 0.09597 0.18307 0.05794 -0.02330 0.01002 0.01621
   1880 C . VAL A 120 ? 0.11050 0.17873 0.06551 -0.03258 0.01665 0.02838
   1881 O . VAL A 120 ? 0.13847 0.18657 0.07327 -0.02390 0.01336 0.02961
   1882 CB . VAL A 120 ? 0.10134 0.19140 0.11754 0.00157 0.00220 0.03025
   1883 CG1 . VAL A 120 ? 0.10506 0.18471 0.10058 -0.01487 -0.01109 0.03657
   1884 CG2 . VAL A 120 ? 0.10917 0.22913 0.16748 -0.00912 -0.03329 0.04724
   1894 N . GLN A 121 ? 0.11349 0.20445 0.15551 -0.04639 0.02610 0.03929
   1895 CA . GLN A 121 ? 0.13139 0.20995 0.14653 -0.01547 0.02946 0.03743
   1896 C . GLN A 121 ? 0.11430 0.17789 0.12218 -0.00289 -0.00925 0.04583
   1897 O . GLN A 121 ? 0.13483 0.20577 0.15334 0.00485 -0.01021 0.05355
   1898 CB . GLN A 121 ? 0.19173 0.27363 0.27184 -0.01892 -0.00641 0.01985
   1899 CG . GLN A 121 ? 0.25825 0.33634 0.41707 -0.01787 -0.00675 0.02312
   1900 CD . GLN A 121 ? 0.31523 0.38629 0.52054 -0.01904 -0.03536 0.03158
   1901 OE1 . GLN A 121 ? 0.34015 0.41180 0.54694 -0.04120 -0.02075 0.05844
   1902 NE2 . GLN A 121 ? 0.34212 0.39910 0.56608 -0.00322 -0.05163 0.01267
   1911 N . ALA A 122 ? 0.12190 0.13422 0.06641 -0.00083 -0.02450 0.03534
   1912 CA . ALA A 122 ? 0.15026 0.12701 0.09419 0.01417 0.00161 0.03367
   1913 C . ALA A 122 ? 0.16045 0.12259 0.12256 0.01743 0.01981 0.04932
   1914 O . ALA A 122 ? 0.16562 0.12805 0.14112 -0.00133 -0.00887 0.04565
   1915 CB . ALA A 122 ? 0.14933 0.15174 0.10227 0.01582 0.04508 -0.01349
   1921 N . TRP A 123 ? 0.15898 0.14036 0.10472 0.00524 0.02199 0.05125
   1922 CA . TRP A 123 ? 0.14001 0.13542 0.14603 0.00481 0.00749 0.05787
   1923 C . TRP A 123 ? 0.15526 0.13578 0.15220 0.01316 -0.04027 0.02921
   1924 O . TRP A 123 ? 0.15821 0.14225 0.18947 0.03001 -0.05441 0.01769
   1925 CB . TRP A 123 ? 0.13507 0.14665 0.13376 0.00983 0.03099 0.01639
   1926 CG . TRP A 123 ? 0.13489 0.12216 0.09179 -0.00188 0.00497 0.00718
   1927 CD1 . TRP A 123 ? 0.16442 0.13838 0.07024 0.01985 -0.00500 0.01385
   1928 CD2 . TRP A 123 ? 0.15587 0.12956 0.10628 0.01086 0.02359 0.00420
   1929 NE1 . TRP A 123 ? 0.15980 0.14418 0.10696 0.02514 -0.01080 0.02446
   1930 CE2 . TRP A 123 ? 0.14884 0.14061 0.13862 0.00523 0.03144 0.02050
   1931 CE3 . TRP A 123 ? 0.15137 0.13228 0.18080 0.00042 0.03062 0.02601
   1932 CZ2 . TRP A 123 ? 0.15085 0.16046 0.22091 0.00402 0.02489 0.00187
   1933 CZ3 . TRP A 123 ? 0.16315 0.15016 0.26409 -0.00138 0.03818 0.01121
   1934 CH2 . TRP A 123 ? 0.16510 0.16223 0.26546 0.00195 0.03715 -0.02540
   1945 N . ILE A 124 ? 0.15464 0.14035 0.13995 -0.00819 -0.04128 0.05278
   1946 CA . ILE A 124 ? 0.14611 0.15496 0.12777 0.00297 -0.02432 0.06760
   1947 C . ILE A 124 ? 0.16246 0.17686 0.10943 0.00585 -0.00389 0.06592
   1948 O . ILE A 124 ? 0.17380 0.17773 0.16976 0.00197 -0.01548 0.05588
   1949 CB . ILE A 124 ? 0.16780 0.16175 0.18362 0.01059 -0.00111 0.03150
   1950 CG1 . ILE A 124 ? 0.19226 0.17850 0.25707 0.02187 0.00622 0.00083
   1951 CG2 . ILE A 124 ? 0.18104 0.16623 0.13204 0.01681 -0.01984 0.01848
   1952 CD1 . ILE A 124 ? 0.20736 0.18952 0.30268 0.03170 -0.01144 -0.00120
   1964 N . ARG A 125 ? 0.19305 0.20720 0.14159 0.03287 0.00939 0.09606
   1965 CA . ARG A 125 ? 0.23165 0.26492 0.16837 0.05017 0.03677 0.11455
   1966 C . ARG A 125 ? 0.25082 0.27746 0.15273 0.04583 0.03144 0.10670
   1967 O . ARG A 125 ? 0.25653 0.29232 0.14929 0.07471 0.01435 0.09818
   1968 CB . ARG A 125 ? 0.29952 0.32011 0.23458 0.05436 0.08590 0.14278
   1969 CG . ARG A 125 ? 0.36171 0.36077 0.31300 0.06483 0.06133 0.13262
   1970 CD . ARG A 125 ? 0.41430 0.39929 0.39028 0.08001 0.05029 0.11346
   1971 NE . ARG A 125 ? 0.46363 0.44323 0.49489 0.08783 0.02435 0.07433
   1972 CZ . ARG A 125 ? 0.49853 0.46586 0.55231 0.09321 -0.00847 0.04715
   1973 NH1 . ARG A 125 ? 0.49376 0.47175 0.54463 0.09767 -0.02682 0.05073
   1974 NH2 . ARG A 125 ? 0.51846 0.47559 0.57528 0.08489 -0.02210 0.03545
   1988 N . GLY A 126 ? 0.24646 0.29998 0.20361 0.04388 0.04601 0.11889
   1989 CA . GLY A 126 ? 0.23477 0.30352 0.23031 0.04731 0.05088 0.10452
   1990 C . GLY A 126 ? 0.21866 0.28203 0.21092 0.04880 0.01577 0.11816
   1991 O . GLY A 126 ? 0.21505 0.31211 0.23464 0.02305 -0.00158 0.07796
   1995 N . CYS A 127 ? 0.20415 0.23141 0.17721 0.04802 0.00224 0.11144
   1996 CA . CYS A 127 ? 0.20325 0.19135 0.19153 0.04242 -0.01191 0.10446
   1997 C . CYS A 127 ? 0.23501 0.21538 0.25126 0.05263 -0.00118 0.11138
   1998 O . CYS A 127 ? 0.23569 0.20303 0.31118 0.06498 0.01215 0.12161
   1999 CB . CYS A 127 ? 0.17806 0.15631 0.16681 0.01230 -0.04500 0.05368
   2000 SG . CYS A 127 ? 0.19893 0.16300 0.19216 -0.01334 -0.01709 0.05419
   2005 N . ARG A 128 ? 0.26875 0.25975 0.24339 0.05588 -0.05305 0.08614
   2006 CA . ARG A 128 ? 0.32674 0.32247 0.32453 0.06014 -0.04564 0.07483
   2007 C . ARG A 128 ? 0.34846 0.32605 0.33688 0.05500 -0.02804 0.05095
   2008 O . ARG A 128 ? 0.35605 0.30953 0.33661 0.03776 -0.02001 0.03685
   2009 CB . ARG A 128 ? 0.37436 0.38991 0.40393 0.06928 -0.05856 0.05505
   2010 CG . ARG A 128 ? 0.42202 0.45411 0.48036 0.07214 -0.06446 0.04426
   2011 CD . ARG A 128 ? 0.47195 0.51331 0.55525 0.07251 -0.06469 0.03568
   2012 NE . ARG A 128 ? 0.50857 0.56162 0.61002 0.07641 -0.05798 0.04915
   2013 CZ . ARG A 128 ? 0.53689 0.59714 0.65403 0.08979 -0.04635 0.05393
   2014 NH1 . ARG A 128 ? 0.54350 0.60341 0.67972 0.10041 -0.03665 0.06063
   2015 NH2 . ARG A 128 ? 0.54671 0.61178 0.64860 0.09319 -0.04325 0.04623
   2029 N . LEU A 129 ? 0.37297 0.32995 0.35354 0.06054 -0.00913 0.05160
   2030 CA . LEU A 129 ? 0.40468 0.37161 0.36869 0.06358 -0.02321 0.03667
   2031 C . LEU A 129 ? 0.45060 0.41443 0.43411 0.08411 -0.06602 0.03046
   2032 O . LEU A 129 ? 0.46519 0.43007 0.44046 0.09789 -0.08776 0.05438
   2033 CB . LEU A 129 ? 0.38880 0.37637 0.31795 0.05084 -0.00340 0.02340
   2034 CG . LEU A 129 ? 0.38137 0.38314 0.33725 0.04534 0.00294 0.00321
   2035 CD1 . LEU A 129 ? 0.37709 0.38886 0.30856 0.05032 0.01717 0.00901
   2036 CD2 . LEU A 129 ? 0.39052 0.38485 0.38358 0.04393 -0.00277 -0.00873
   2037 OXT . LEU A 129 ? 0.47068 0.42732 0.47038 0.08805 -0.08061 0.02153
   2049 CL . CL A 1131 ? 0.26857 0.18004 0.16417 -0.08936 0.01039 0.02586
   2050 CL . CL A 1134 ? 0.42950 0.39747 0.39726 -0.06389 0.12721 -0.05639
   2051 CL . CL A 1135 ? 0.27586 0.49614 0.42548 -0.03144 0.06857 0.11410
   2052 CL . CL A 1137 ? 0.31611 0.37537 0.33687 0.07581 -0.07900 -0.01356
   2053 NA . NA A 1138 ? 0.23287 0.16739 0.24314 -0.05610 0.02267 -0.02771
   2054 C1 . RII A 1139 ? 0.24466 0.21096 0.14632 -0.11368 0.03788 -0.02413
   2055 C2 . RII A 1139 ? 0.26856 0.21819 0.24265 -0.05642 0.07269 -0.09330
   2056 C3 . RII A 1139 ? 0.23850 0.22398 0.22286 -0.06212 0.03887 -0.02603
   2057 C4 . RII A 1139 ? 0.16577 0.12340 0.18072 -0.07808 0.03668 -0.00459
   2058 C5 . RII A 1139 ? 0.15479 0.12402 0.12824 -0.06561 0.04640 0.00631
   2059 C6 . RII A 1139 ? 0.17130 0.11959 0.12111 -0.07941 0.03497 -0.01260
   2060 C7 . RII A 1139 ? 0.24421 0.22419 0.14575 -0.09939 0.01555 0.01677
   2061 C8 . RII A 1139 ? 0.23306 0.22334 0.16271 -0.10728 0.03326 -0.00285
   2062 C9 . RII A 1139 ? 0.24168 0.22363 0.17735 -0.10561 0.04954 0.00558
   2063 N1 . RII A 1139 ? 0.19762 0.13573 0.13877 -0.08958 0.03950 -0.00878
   2064 N2 . RII A 1139 ? 0.16584 0.12471 0.17849 -0.07976 0.03343 -0.00454
   2065 N3 . RII A 1139 ? 0.21767 0.19300 0.10671 -0.08486 0.03683 0.01959
   2066 N4 . RII A 1139 ? 0.24341 0.22861 0.12554 -0.10213 0.01579 0.01885
   2067 O1 . RII A 1139 ? 0.26867 0.23744 0.14500 -0.10026 0.02165 -0.06033
   2068 O2 . RII A 1139 ? 0.27581 0.23842 0.29983 -0.04291 0.14194 -0.08260
   2069 O3 . RII A 1139 ? 0.25643 0.23441 0.19693 -0.05767 0.04079 -0.03945
   2070 RE1 . RII A 1139 ? 0.24626 0.20631 0.19204 -0.07659 0.05386 -0.02764
   2079 C1 . RI3 A 1140 ? 0.19322 0.30502 0.46466 0.02344 -0.07345 0.15145
   2080 C2 . RI3 A 1140 ? 0.14576 0.27782 0.40881 0.02525 0.01265 0.17988
   2081 C3 . RI3 A 1140 ? 0.16909 0.26666 0.46169 0.00310 -0.06025 0.15532
   2082 C7 . RI3 A 1140 ? 0.24489 0.29293 0.55540 0.04341 -0.03470 0.11822
   2083 C8 . RI3 A 1140 ? 0.23743 0.29438 0.53604 0.03392 -0.02764 0.09597
   2084 C9 . RI3 A 1140 ? 0.22830 0.28697 0.52685 0.03203 -0.03558 0.11847
   2085 N3 . RI3 A 1140 ? 0.20807 0.27959 0.52195 0.02663 -0.04218 0.14924
   2086 N4 . RI3 A 1140 ? 0.25521 0.29875 0.56693 0.04721 -0.02189 0.10297
   2087 O1 . RI3 A 1140 ? 0.20220 0.32311 0.52176 0.01628 -0.08580 0.13062
   2088 O2 . RI3 A 1140 ? 0.15257 0.27852 0.42692 0.03581 -0.01118 0.14763
   2089 O3 . RI3 A 1140 ? 0.18955 0.25303 0.36783 -0.01253 -0.09674 0.13678
   2090 O4 . RI3 A 1140 ? 0.14102 0.27897 0.47246 -0.00524 0.01881 0.14522
   2091 RE1 . RI3 A 1140 ? 0.16816 0.28116 0.49809 0.01236 -0.02680 0.17761
   2096 C1 . RII A 1141 ? 0.17895 0.19827 0.18175 0.00185 0.01884 0.11214
   2097 C2 . RII A 1141 ? 0.17667 0.18523 0.12062 -0.01278 0.01604 -0.01729
   2098 C3 . RII A 1141 ? 0.15851 0.18351 0.17659 -0.02254 0.01704 0.07497
   2099 C4 . RII A 1141 ? 0.21205 0.21207 0.19075 0.03140 0.02054 0.00363
   2100 C5 . RII A 1141 ? 0.23106 0.21846 0.19368 0.05559 0.02021 -0.01422
   2101 C6 . RII A 1141 ? 0.22163 0.20567 0.17692 0.05177 0.01339 -0.00126
   2102 C7 . RII A 1141 ? 0.18698 0.21055 0.16431 -0.05227 0.07240 0.05525
   2103 C8 . RII A 1141 ? 0.20603 0.20320 0.16155 -0.05996 0.05838 0.05388
   2104 C9 . RII A 1141 ? 0.17742 0.19785 0.13918 -0.05140 0.06188 0.04606
   2105 N1 . RII A 1141 ? 0.19670 0.19508 0.14771 0.01747 0.00930 0.03350
   2106 N2 . RII A 1141 ? 0.22785 0.21951 0.17112 0.05287 0.04744 -0.02070
   2107 N3 . RII A 1141 ? 0.17265 0.19388 0.13473 -0.04108 0.06431 0.04973
   2108 N4 . RII A 1141 ? 0.20420 0.22052 0.16377 -0.06663 0.07319 0.04165
   2109 O1 . RII A 1141 ? 0.18348 0.22879 0.21472 0.01247 0.00157 0.12868
   2110 O2 . RII A 1141 ? 0.19040 0.20711 0.22151 -0.00178 0.02254 0.01875
   2111 O3 . RII A 1141 ? 0.18201 0.18553 0.21954 -0.02957 -0.00665 0.07797
   2112 RE1 . RII A 1141 ? 0.16583 0.19421 0.17382 -0.01898 0.01837 0.06773
   2121 RE . RE B 4 ? 0.30227 0.25310 0.37859 -0.04926 -0.02070 0.14480
   2122 RE . RE B 5 ? 0.24558 0.19844 0.22757 0.03032 -0.03678 0.01629
   2123 RE . RE B 6 ? 0.13596 0.17167 0.21845 -0.00302 -0.01842 -0.02436
   2124 RE . RE B 7 ? 0.23676 0.36145 0.16724 -0.01211 -0.00343 0.02794
   2125 BR . BR C 3 ? 0.22709 0.23998 0.26600 -0.04842 0.03158 -0.04041
   2126 BR . BR C 4 ? 0.31936 0.39102 0.34475 -0.01655 0.01254 -0.03061
   2127 O . HOH S 1 ? 0.14254 0.06523 0.07536 -0.04659 -0.00099 -0.00517
   2128 O . HOH S 2 ? 0.12561 0.14629 0.06016 -0.05367 -0.01260 0.03131
   2129 O . HOH S 3 ? 0.12836 0.05344 0.12735 -0.01150 0.03205 0.02556
   2130 O . HOH S 4 ? 0.10765 0.20184 0.08849 -0.06524 0.01341 -0.00082
   2131 O . HOH S 5 ? 0.11533 0.15677 0.17101 -0.06610 -0.00219 0.05070
   2132 O . HOH S 6 ? 0.13655 0.13833 0.11502 -0.00917 0.03990 -0.04395
   2133 O . HOH S 7 ? 0.12621 0.15884 0.16590 0.03675 -0.02548 -0.01736
   2134 O . HOH S 8 ? 0.06961 0.15861 0.14237 0.04318 0.00776 0.02489
   2135 O . HOH S 9 ? 0.15098 0.18305 0.15964 -0.00944 0.04389 -0.02781
   2136 O . HOH S 10 ? 0.14628 0.18330 0.18768 -0.06956 0.05098 -0.09770
   2137 O . HOH S 11 ? 0.17754 0.21043 0.28751 -0.02206 -0.01418 -0.00680
   2138 O . HOH S 12 ? 0.18455 0.33395 0.14130 0.01050 0.00965 0.07078
   2139 O . HOH S 13 ? 0.16058 0.22419 0.13286 0.04777 0.03050 0.00257
   2140 O . HOH S 14 ? 0.13759 0.27103 0.31561 -0.04679 -0.03686 0.07876
   2141 O . HOH S 15 ? 0.25359 0.12121 0.35294 0.05558 -0.06514 0.01090
   2142 O . HOH S 16 ? 0.16368 0.20606 0.25626 -0.09540 -0.05171 -0.00917
   2143 O . HOH S 17 ? 0.15852 0.19414 0.26208 -0.02195 0.06542 0.07265
   2144 O . HOH S 18 ? 0.16673 0.21902 0.16362 0.00815 -0.05527 -0.01315
   2145 O . HOH S 19 ? 0.17034 0.21492 0.24924 -0.07957 -0.05704 -0.01934
   2146 O . HOH S 20 ? 0.15928 0.13199 0.25779 0.03577 -0.01656 0.04567
   2147 O . HOH S 21 ? 0.20615 0.18860 0.16607 0.05207 0.01223 0.02660
   2148 O . HOH S 22 ? 0.29783 0.24574 0.14793 -0.12077 0.02137 -0.06783
   2149 O . HOH S 23 ? 0.15365 0.22481 0.17712 0.05951 -0.00213 0.09279
   2150 O . HOH S 24 ? 0.22224 0.13441 0.23598 -0.03009 0.03093 0.05044
   2151 O . HOH S 25 ? 0.18185 0.18138 0.25691 -0.03561 -0.04354 0.02560
   2152 O . HOH S 26 ? 0.16165 0.19105 0.21833 -0.08694 0.02144 -0.04637
   2153 O . HOH S 27 ? 0.17599 0.26676 0.16801 -0.02867 0.06571 -0.01866
   2154 O . HOH S 28 ? 0.16120 0.22598 0.47667 0.03625 0.09141 0.00675
   2155 O . HOH S 29 ? 0.23085 0.21462 0.10652 -0.02436 -0.03190 -0.01240
   2156 O . HOH S 30 ? 0.25890 0.26249 0.16248 -0.02903 0.01648 0.02362
   2157 O . HOH S 31 ? 0.20977 0.14350 0.35447 -0.06074 0.08121 0.00415
   2158 O . HOH S 32 ? 0.29060 0.21901 0.13473 0.02363 0.08720 -0.02277
   2159 O . HOH S 33 ? 0.20122 0.21895 0.12673 0.10444 0.02403 -0.02656
   2160 O . HOH S 34 ? 0.30377 0.30377 0.29817 -0.01958 0.03454 0.03454
   2161 O . HOH S 35 ? 0.24004 0.23821 0.23325 -0.10891 0.01292 -0.01952
   2162 O . HOH S 36 ? 0.24209 0.22242 0.29563 -0.08246 -0.03676 0.08876
   2163 O . HOH S 37 ? 0.09755 0.35212 0.12654 -0.02891 -0.01557 0.02591
   2164 O . HOH S 38 ? 0.31628 0.18042 0.14367 0.02935 0.06547 -0.03321
   2165 O . HOH S 39 ? 0.41569 0.25603 0.16788 0.00325 -0.08719 0.01362
   2166 O . HOH S 40 ? 0.38897 0.18941 0.16880 -0.00211 -0.09111 0.04170
   2167 O . HOH S 41 ? 0.17028 0.25685 0.18670 -0.03529 -0.01120 -0.07687
   2168 O . HOH S 42 ? 0.10946 0.16550 0.25103 0.02525 -0.03924 0.07202
   2169 O . HOH S 43 ? 0.41034 0.27217 0.19398 -0.09061 -0.12333 0.07374
   2170 O . HOH S 44 ? 0.26891 0.35920 0.31653 -0.12321 -0.03369 0.07725
   2171 O . HOH S 45 ? 0.20216 0.14746 0.21290 0.06422 -0.04501 -0.07664
   2172 O . HOH S 46 ? 0.26887 0.36478 0.26419 0.07562 -0.06957 0.01998
   2173 O . HOH S 47 ? 0.35788 0.27517 0.23945 0.01964 -0.00021 -0.05850
   2174 O . HOH S 48 ? 0.30457 0.22279 0.28647 -0.09043 0.09275 -0.02743
   2175 O . HOH S 49 ? 0.21192 0.28721 0.37463 0.01994 0.01215 0.19270
   2176 O . HOH S 50 ? 0.46633 0.41110 0.19783 -0.10559 0.02294 -0.06244
   2177 O . HOH S 51 ? 0.27076 0.52019 0.29626 -0.06790 0.00505 0.03754
   2178 O . HOH S 52 ? 0.32438 0.35577 0.26155 0.11074 0.14450 0.11813
   2179 O . HOH S 53 ? 0.33136 0.40969 0.14137 -0.11480 -0.01428 0.06506
   2180 O . HOH S 54 ? 0.20574 0.34433 0.25913 -0.13419 0.00294 -0.07858
   2181 O . HOH S 55 ? 0.34273 0.25750 0.17968 0.02367 0.01145 0.04699
   2182 O . HOH S 56 ? 0.35440 0.21885 0.26593 0.03531 -0.08917 0.01410
   2183 O . HOH S 57 ? 0.37148 0.19396 0.25559 -0.04371 -0.01034 -0.01215
   2184 O . HOH S 58 ? 0.29949 0.37702 0.33103 -0.11271 -0.14065 0.14060
   2185 O . HOH S 59 ? 0.30027 0.22025 0.25603 -0.11161 0.03553 0.06594
   2186 O . HOH S 60 ? 0.44550 0.35360 0.19666 0.12700 -0.01844 0.04351
   2187 O . HOH S 61 ? 0.18740 0.36475 0.38025 -0.08408 -0.00206 -0.10835
   2188 O . HOH S 62 ? 0.19309 0.33035 0.40745 -0.00244 0.00176 0.01211
   2189 O . HOH S 63 ? 0.20914 0.43549 0.47796 -0.03601 -0.13356 0.11553
   2190 O . HOH S 64 ? 0.18817 0.20849 0.22196 -0.01844 0.02648 0.01579
   2191 O . HOH S 65 ? 0.15140 0.25888 0.34297 -0.05886 -0.00069 -0.02459
   2192 O . HOH S 66 ? 0.18906 0.25632 0.45345 -0.01707 -0.04196 0.12886
   2193 O . HOH S 67 ? 0.26425 0.32955 0.31807 0.02268 0.07281 0.03221
   2194 O . HOH S 68 ? 0.38466 0.19487 0.55013 0.05845 -0.01195 -0.11813
   2195 O . HOH S 69 ? 0.25980 0.15526 0.29917 0.04821 0.03965 -0.09425
   2196 O . HOH S 70 ? 0.28275 0.34752 0.32702 0.01749 0.02653 -0.07149
   2197 O . HOH S 71 ? 0.54551 0.27043 0.38571 0.08703 0.00561 -0.15818
   2198 O . HOH S 72 ? 0.36556 0.29312 0.37015 0.04757 0.06568 0.12895
   2199 O . HOH S 73 ? 0.45964 0.25156 0.32934 -0.03869 -0.09402 0.04729
   2200 O . HOH S 74 ? 0.29450 0.25984 0.27633 -0.08874 0.05023 0.00392
   2201 O . HOH S 75 ? 0.32760 0.37496 0.18774 -0.06928 0.04095 -0.05187
   2202 O . HOH S 76 ? 0.40471 0.25434 0.20233 0.03380 0.07921 -0.05272
   2203 O . HOH S 77 ? 0.42676 0.29877 0.34691 0.08491 0.08034 0.09090
   2204 O . HOH S 78 ? 0.43553 0.43380 0.46364 -0.21332 0.04811 -0.06648
   2205 O . HOH S 79 ? 0.19719 0.33800 0.45271 0.08507 0.10343 -0.03180
   2206 O . HOH S 80 ? 0.32130 0.33576 0.41237 0.06221 0.01395 -0.05812
   2207 O . HOH S 81 ? 0.30310 0.30833 0.30912 -0.05963 -0.10677 0.09896
   2208 O . HOH S 82 ? 0.32325 0.39253 0.42207 -0.16114 -0.17644 0.17680
   2209 O . HOH S 84 ? 0.31666 0.49543 0.31392 0.04106 -0.01108 0.14789
   2210 O . HOH S 85 ? 0.21568 0.49525 0.34369 -0.02340 -0.13790 0.02563
   2211 O . HOH S 86 ? 0.39674 0.37226 0.28314 -0.20756 -0.10106 0.02812
   2212 O . HOH S 88 ? 0.32653 0.48003 0.48428 0.19290 0.08681 0.18633
   2213 O . HOH S 89 ? 0.28990 0.35134 0.46325 0.10958 0.00416 0.04761
   2214 O . HOH S 92 ? 0.60622 0.37591 0.19832 -0.06573 -0.11654 0.04324
   2215 O . HOH S 93 ? 0.21317 0.56042 0.30627 0.02466 0.10081 -0.05308
   2216 O . HOH S 94 ? 0.24265 0.34394 0.29940 -0.04061 0.01356 0.04834
   2217 O . HOH S 95 ? 0.21316 0.31565 0.47691 -0.09223 0.03015 -0.15580
   2218 O . HOH S 96 ? 0.35992 0.31553 0.40639 0.05017 0.10822 -0.00284
   2219 O . HOH S 97 ? 0.54315 0.28584 0.38016 0.14884 0.16181 0.03098
   2220 O . HOH S 99 ? 0.58881 0.40876 0.16642 -0.07416 0.05205 -0.00085
   2221 O . HOH S 100 ? 0.42758 0.32997 0.44045 0.13036 0.21249 0.05271
   2222 O . HOH S 102 ? 0.32983 0.40970 0.40812 0.02729 -0.04916 -0.04512
   2223 O . HOH S 104 ? 0.52997 0.53847 0.18471 -0.15328 -0.03283 0.06171
   2224 O . HOH S 105 ? 0.45629 0.49928 0.20553 -0.03891 -0.08056 0.05882
   2225 O . HOH S 106 ? 0.37094 0.38927 0.54400 -0.05843 0.12652 0.03964
   2226 O . HOH S 109 ? 0.60305 0.32889 0.25673 0.12729 0.09688 0.07303
   2227 O . HOH S 110 ? 0.39385 0.25109 0.32004 -0.02241 -0.00701 -0.08815
   2228 O . HOH S 111 ? 0.19508 0.45225 0.30952 -0.11082 0.05285 0.05039
   2229 O . HOH S 112 ? 0.49003 0.39548 0.26831 0.02979 0.11746 0.02317
   2230 O . HOH S 113 ? 0.40625 0.19225 0.62189 0.00469 -0.02136 0.03427
   2231 O . HOH S 115 ? 0.30550 0.25552 0.61966 0.04994 0.14069 -0.08893
   2232 O . HOH S 116 ? 0.31919 0.62759 0.45944 -0.14306 0.08245 0.06557
   2233 O . HOH S 118 ? 0.30828 0.20384 0.11211 0.04880 0.04742 0.05142
   2234 O . HOH S 119 ? 0.21418 0.38724 0.47856 0.08425 0.01235 0.03644
   2235 O . HOH S 120 ? 0.43062 0.53532 0.23261 -0.02417 -0.12133 0.03348
   2236 O . HOH S 121 ? 0.29576 0.34804 0.39896 0.11439 -0.01254 -0.00331
   2237 O . HOH S 122 ? 0.33936 0.57542 0.24617 -0.17041 0.02327 -0.07294
   2238 O . HOH S 123 ? 0.32739 0.46786 0.45959 0.00683 0.16107 -0.06364
   2239 O . HOH S 125 ? 0.61738 0.28628 0.40828 -0.02168 0.11183 0.00838
   2240 O . HOH S 126 ? 0.30312 0.49222 0.32431 -0.17253 -0.06114 -0.07996
   2241 O . HOH S 127 ? 0.32038 0.54067 0.42834 0.02704 0.12645 -0.20237
   2242 O . HOH S 128 ? 0.45015 0.41870 0.40932 -0.15765 0.03763 0.00403
   2243 O . HOH S 129 ? 0.31457 0.26304 0.50465 0.06394 -0.01791 -0.05311
   2244 O . HOH S 130 ? 0.53666 0.30880 0.55767 0.09088 -0.16791 0.09565
   2245 O . HOH S 132 ? 0.33710 0.52522 0.33826 0.05756 0.14207 -0.12974
   2246 O . HOH S 136 ? 0.55266 0.37857 0.34623 -0.11997 -0.10169 -0.06917
   2247 O . HOH S 139 ? 0.46821 0.35012 0.39934 -0.02502 -0.14453 0.09981
   2248 O . HOH S 142 ? 0.54171 0.25226 0.36980 0.12286 -0.04775 0.01540
   2249 O . HOH S 146 ? 0.39259 0.43374 0.38594 0.12626 0.01389 0.06020
   2250 O . HOH S 170 ? 0.43504 0.42227 0.29660 -0.11287 -0.18160 0.11620
   2251 O . HOH S 171 ? 0.23221 0.35972 0.45134 -0.05568 -0.02405 0.22779
   2252 O . HOH S 172 ? 0.60627 0.44787 0.38621 0.08290 0.06675 0.01249
   2253 O . HOH S 178 ? 0.19284 0.41870 0.24958 0.03128 0.10841 -0.01284
   2254 O . HOH S 179 ? 0.38751 0.36567 0.41559 0.08402 0.12430 -0.02969
   2255 O . HOH S 180 ? 0.38707 0.51303 0.40309 0.17992 -0.00134 0.10027
   2256 O . HOH S 181 ? 0.28234 0.53001 0.55321 -0.14786 0.07161 -0.18691
   2257 O . HOH S 183 ? 0.46830 0.39316 0.50998 -0.19933 -0.00568 0.16688
   2258 O . HOH S 189 ? 0.20932 0.14595 0.26679 -0.03271 -0.00031 0.04991
   2259 O . HOH S 191 ? 0.41140 0.37143 0.32492 -0.18852 -0.03965 0.03367
   2260 O . HOH S 196 ? 0.37142 0.49541 0.22392 0.09388 0.10622 0.07952
   2261 O . HOH S 199 ? 0.63850 0.25305 0.32582 0.08632 0.20225 -0.01001

data_comp_CL
loop_
  _chem_comp_atom.comp_id
  _chem_comp_atom.atom_id
  _chem_comp_atom.type_symbol
  _chem_comp_atom.type_energy
  _chem_comp_atom.partial_charge
   CL CL CL CL 0.000

loop_
  _chem_comp_tree.comp_id
  _chem_comp_tree.atom_id
  _chem_comp_tree.atom_back
  _chem_comp_tree.atom_forward
  _chem_comp_tree.connect_type
   CL CL n/a . END

loop_
  _chem_comp.id
  _chem_comp.three_letter_code
  _chem_comp.name
  _chem_comp.group
  _chem_comp.number_atoms_all
  _chem_comp.number_atoms_nh
  _chem_comp.desc_level
   CL . 'chlorine                            ' non-polymer 1 1 .

data_comp_NA
loop_
  _chem_comp_atom.comp_id
  _chem_comp_atom.atom_id
  _chem_comp_atom.type_symbol
  _chem_comp_atom.type_energy
  _chem_comp_atom.partial_charge
   NA NA NA NA 0.000

loop_
  _chem_comp_tree.comp_id
  _chem_comp_tree.atom_id
  _chem_comp_tree.atom_back
  _chem_comp_tree.atom_forward
  _chem_comp_tree.connect_type
   NA NA n/a . END

loop_
  _chem_comp.id
  _chem_comp.three_letter_code
  _chem_comp.name
  _chem_comp.group
  _chem_comp.number_atoms_all
  _chem_comp.number_atoms_nh
  _chem_comp.desc_level
   NA . 'sodium                              ' non-polymer 1 1 .

data_comp_RII
loop_
  _chem_comp_atom.comp_id
  _chem_comp_atom.atom_id
  _chem_comp_atom.type_symbol
  _chem_comp_atom.type_energy
  _chem_comp_atom.charge
  _chem_comp_atom.partial_charge
  _chem_comp_atom.x
  _chem_comp_atom.y
  _chem_comp_atom.z
   RII RE1 RE RE 0 . 0.9677 1.2900 3.1556
   RII C1 C CSP 0 . 1.4196 2.9763 2.4419
   RII O1 O OC 0 . 1.6970 4.0184 1.9897
   RII C2 C CSP 0 . -0.3108 1.0536 1.7468
   RII O2 O OC 0 . -1.0733 0.9844 0.9024
   RII C3 C CSP 0 . -0.3728 2.1178 4.2132
   RII O3 O OC 0 . -1.0568 2.7335 4.8683
   RII N1 N NR5 0 . 2.4012 1.4635 4.7925
   RII C4 C CR15 0 . 2.2567 0.9778 6.0157
   RII H41 H HCR5 0 . 1.5450 0.4437 6.2876
   RII N2 N NR15 0 . 3.2573 1.3540 6.8045
   RII H21 H HNR5 0 . 3.3523 1.1540 7.6355
   RII C5 C CR15 0 . 4.1065 2.1195 6.0536
   RII H51 H HCR5 0 . 4.8860 2.5294 6.3455
   RII C6 C CR15 0 . 3.6036 2.1648 4.8304
   RII H61 H HCR5 0 . 3.9938 2.5993 4.1063
   RII N3 N NR5 0 . 2.5671 0.2428 2.1189
   RII C7 C CR15 0 . 2.6927 -1.0453 1.9028
   RII H71 H HCR5 0 . 2.0759 -1.6882 2.1679
   RII N4 N NR15 0 . 3.8278 -1.3112 1.2522
   RII H42 H HNR5 0 . 4.1062 -2.0940 1.0316
   RII C8 C CR15 0 . 4.4465 -0.1729 1.0071
   RII H81 H HCR5 0 . 5.2510 -0.0675 0.5548
   RII C9 C CR15 0 . 3.6889 0.8099 1.5374
   RII H91 H HCR5 0 . 3.8850 1.7178 1.5151

loop_
  _chem_comp_bond.comp_id
  _chem_comp_bond.atom_id_1
  _chem_comp_bond.atom_id_2
  _chem_comp_bond.type
  _chem_comp_bond.value_dist
  _chem_comp_bond.value_dist_esd
   RII RE1 C1 single 1.886 0.020
   RII RE1 C2 single 1.917 0.020
   RII RE1 C3 single 1.898 0.020
   RII RE1 N1 single 2.183 0.020
   RII RE1 N3 single 2.175 0.020
   RII C1 O1 triple 1.169 0.020
   RII C2 O2 triple 1.140 0.020
   RII C3 O3 triple 1.130 0.020
   RII N1 C4 aromatic 1.324 0.020
   RII N1 C6 aromatic 1.392 0.020
   RII C4 H41 single 0.930 0.020
   RII C4 N2 aromatic 1.329 0.020
   RII N2 H21 single 0.860 0.020
   RII N2 C5 aromatic 1.368 0.020
   RII C5 H51 single 0.928 0.020
   RII C5 C6 aromatic 1.323 0.020
   RII C6 H61 single 0.930 0.020
   RII N3 C7 aromatic 1.312 0.020
   RII N3 C9 aromatic 1.385 0.020
   RII C7 H71 single 0.930 0.020
   RII C7 N4 aromatic 1.335 0.020
   RII N4 H42 single 0.860 0.020
   RII N4 C8 aromatic 1.319 0.020
   RII C8 H81 single 0.929 0.020
   RII C8 C9 aromatic 1.349 0.020
   RII C9 H91 single 0.929 0.020

loop_
  _chem_comp_angle.comp_id
  _chem_comp_angle.atom_id_1
  _chem_comp_angle.atom_id_2
  _chem_comp_angle.atom_id_3
  _chem_comp_angle.value_angle
  _chem_comp_angle.value_angle_esd
   RII N3 RE1 N1 85.00 3.000
   RII N3 RE1 C3 174.44 3.000
   RII N1 RE1 C3 90.65 3.000
   RII N3 RE1 C2 94.63 3.000
   RII N1 RE1 C2 177.28 3.000
   RII C3 RE1 C2 89.56 3.000
   RII N3 RE1 C1 94.24 3.000
   RII N1 RE1 C1 93.17 3.000
   RII C3 RE1 C1 89.43 3.000
   RII C2 RE1 C1 89.54 3.000
   RII O1 C1 RE1 180.00 3.000
   RII O2 C2 RE1 180.00 3.000
   RII O3 C3 RE1 180.00 3.000
   RII C6 N1 C4 104.71 3.000
   RII C6 N1 RE1 128.87 3.000
   RII C4 N1 RE1 126.30 3.000
   RII N2 C4 H41 124.41 3.000
   RII N2 C4 N1 111.25 3.000
   RII H41 C4 N1 124.34 3.000
   RII C5 N2 H21 126.30 3.000
   RII C5 N2 C4 107.47 3.000
   RII H21 N2 C4 126.23 3.000
   RII C6 C5 H51 126.51 3.000
   RII C6 C5 N2 106.90 3.000
   RII H51 C5 N2 126.59 3.000
   RII H61 C6 C5 125.18 3.000
   RII H61 C6 N1 125.19 3.000
   RII C5 C6 N1 109.64 3.000
   RII C9 N3 C7 104.79 3.000
   RII C9 N3 RE1 126.77 3.000
   RII C7 N3 RE1 128.43 3.000
   RII N4 C7 H71 124.43 3.000
   RII N4 C7 N3 110.93 3.000
   RII H71 C7 N3 124.64 3.000
   RII C8 N4 H42 125.91 3.000
   RII C8 N4 C7 108.52 3.000
   RII H42 N4 C7 125.58 3.000
   RII C9 C8 H81 126.51 3.000
   RII C9 C8 N4 106.99 3.000
   RII H81 C8 N4 126.50 3.000
   RII H91 C9 C8 125.71 3.000
   RII H91 C9 N3 125.53 3.000
   RII C8 C9 N3 108.75 3.000

loop_
  _chem_comp_tor.comp_id
  _chem_comp_tor.id
  _chem_comp_tor.atom_id_1
  _chem_comp_tor.atom_id_2
  _chem_comp_tor.atom_id_3
  _chem_comp_tor.atom_id_4
  _chem_comp_tor.value_angle
  _chem_comp_tor.value_angle_esd
  _chem_comp_tor.period
   RII CONST_01 C5 N2 C4 N1 -0.43 0.0 0
   RII CONST_02 N2 C5 C6 N1 1.91 0.0 0
   RII CONST_03 C5 C6 N1 C4 -2.14 0.0 0
   RII CONST_04 C6 C5 N2 C4 -0.94 0.0 0
   RII CONST_05 C6 N1 C4 N2 1.54 0.0 0
   RII CONST_06 C8 N4 C7 N3 -1.50 0.0 0
   RII CONST_07 N4 C8 C9 N3 -0.30 0.0 0
   RII CONST_08 C8 C9 N3 C7 -0.58 0.0 0
   RII CONST_09 C9 C8 N4 C7 1.06 0.0 0
   RII CONST_10 C9 N3 C7 N4 1.25 0.0 0
   RII CONST_11 N2 C4 N1 RE1 -174.62 0.0 0
   RII CONST_12 C5 C6 N1 RE1 173.89 0.0 0
   RII CONST_13 N4 C7 N3 RE1 -178.74 0.0 0
   RII CONST_14 C8 C9 N3 RE1 179.41 0.0 0
   RII CONST_15 H21 N2 C4 N1 179.45 0.0 0
   RII CONST_16 H51 C5 C6 N1 -178.06 0.0 0
   RII CONST_17 H61 C6 N1 C4 177.89 0.0 0
   RII CONST_18 C6 N1 C4 H41 -178.59 0.0 0
   RII CONST_19 H42 N4 C7 N3 178.49 0.0 0
   RII CONST_20 H81 C8 C9 N3 179.67 0.0 0
   RII CONST_21 H91 C9 N3 C7 179.28 0.0 0
   RII CONST_22 C9 N3 C7 H71 -178.86 0.0 0
   RII Var_01 C7 N3 RE1 N1 104.31 30.0 2
   RII Var_02 N3 RE1 N1 C4 -119.53 30.0 2
   RII Var_03 N1 RE1 C1 O1 151.80 30.0 3

loop_
  _chem_comp_plane_atom.comp_id
  _chem_comp_plane_atom.plane_id
  _chem_comp_plane_atom.atom_id
  _chem_comp_plane_atom.dist_esd
   RII plan-1 RE1 0.020
   RII plan-1 N1 0.020
   RII plan-1 C4 0.020
   RII plan-1 H41 0.020
   RII plan-1 N2 0.020
   RII plan-1 H21 0.020
   RII plan-1 C5 0.020
   RII plan-1 H51 0.020
   RII plan-1 C6 0.020
   RII plan-1 H61 0.020
   RII plan-2 RE1 0.020
   RII plan-2 N3 0.020
   RII plan-2 C7 0.020
   RII plan-2 H71 0.020
   RII plan-2 N4 0.020
   RII plan-2 H42 0.020
   RII plan-2 C8 0.020
   RII plan-2 H81 0.020
   RII plan-2 C9 0.020
   RII plan-2 H91 0.020

loop_
  _chem_comp_plane.comp_id
  _chem_comp_plane.id
   RII plan-1
   RII plan-2

loop_
  _chem_comp.id
  _chem_comp.three_letter_code
  _chem_comp.name
  _chem_comp.group
  _chem_comp.number_atoms_all
  _chem_comp.number_atoms_nh
  _chem_comp.desc_level
   RII RII 'Unknown                  ' ligand 25 17 .

data_comp_RI3
loop_
  _chem_comp_atom.comp_id
  _chem_comp_atom.atom_id
  _chem_comp_atom.type_symbol
  _chem_comp_atom.type_energy
  _chem_comp_atom.charge
  _chem_comp_atom.partial_charge
  _chem_comp_atom.x
  _chem_comp_atom.y
  _chem_comp_atom.z
   RI3 RE1 RE RE 0 . 0.9677 1.2900 3.1556
   RI3 C1 C CSP 0 . 1.4196 2.9763 2.4419
   RI3 O1 O OC 0 . 1.6970 4.0184 1.9897
   RI3 C2 C CSP 0 . -0.3108 1.0536 1.7468
   RI3 O2 O OC 0 . -1.0733 0.9844 0.9024
   RI3 C3 C CSP 0 . -0.3728 2.1178 4.2132
   RI3 O3 O OC 0 . -1.0568 2.7335 4.8683
   RI3 O4 O O 0 . 2.4012 1.4635 4.7925
   RI3 N3 N NR5 0 . 2.5671 0.2428 2.1189
   RI3 C7 C CR15 0 . 2.6927 -1.0453 1.9028
   RI3 H71 H HCR5 0 . 2.0759 -1.6882 2.1679
   RI3 N4 N NR15 0 . 3.8278 -1.3112 1.2522
   RI3 H42 H HNR5 0 . 4.1062 -2.0940 1.0316
   RI3 C8 C CR15 0 . 4.4465 -0.1729 1.0071
   RI3 H81 H HCR5 0 . 5.2510 -0.0675 0.5548
   RI3 C9 C CR15 0 . 3.6889 0.8099 1.5374
   RI3 H91 H HCR5 0 . 3.8850 1.7178 1.5151

loop_
  _chem_comp_bond.comp_id
  _chem_comp_bond.atom_id_1
  _chem_comp_bond.atom_id_2
  _chem_comp_bond.type
  _chem_comp_bond.value_dist
  _chem_comp_bond.value_dist_esd
   RI3 RE1 C1 single 1.886 0.020
   RI3 RE1 C2 single 1.917 0.020
   RI3 RE1 C3 single 1.898 0.020
   RI3 RE1 O4 single 2.183 0.020
   RI3 RE1 N3 single 2.175 0.020
   RI3 C1 O1 triple 1.169 0.020
   RI3 C2 O2 triple 1.140 0.020
   RI3 C3 O3 triple 1.130 0.020
   RI3 N3 C7 aromatic 1.312 0.020
   RI3 N3 C9 aromatic 1.385 0.020
   RI3 C7 H71 single 0.930 0.020
   RI3 C7 N4 aromatic 1.335 0.020
   RI3 N4 H42 single 0.860 0.020
   RI3 N4 C8 aromatic 1.319 0.020
   RI3 C8 H81 single 0.929 0.020
   RI3 C8 C9 aromatic 1.349 0.020
   RI3 C9 H91 single 0.929 0.020

loop_
  _chem_comp_angle.comp_id
  _chem_comp_angle.atom_id_1
  _chem_comp_angle.atom_id_2
  _chem_comp_angle.atom_id_3
  _chem_comp_angle.value_angle
  _chem_comp_angle.value_angle_esd
   RI3 N3 RE1 O4 85.00 3.000
   RI3 N3 RE1 C3 174.44 3.000
   RI3 O4 RE1 C3 90.65 3.000
   RI3 N3 RE1 C2 94.63 3.000
   RI3 O4 RE1 C2 177.28 3.000
   RI3 C3 RE1 C2 89.56 3.000
   RI3 N3 RE1 C1 94.24 3.000
   RI3 O4 RE1 C1 93.17 3.000
   RI3 C3 RE1 C1 89.43 3.000
   RI3 C2 RE1 C1 89.54 3.000
   RI3 O1 C1 RE1 180.00 3.000
   RI3 O2 C2 RE1 180.00 3.000
   RI3 O3 C3 RE1 180.00 3.000
   RI3 C9 N3 C7 104.79 3.000
   RI3 C9 N3 RE1 126.77 3.000
   RI3 C7 N3 RE1 128.43 3.000
   RI3 N4 C7 H71 124.43 3.000
   RI3 N4 C7 N3 110.93 3.000
   RI3 H71 C7 N3 124.64 3.000
   RI3 C8 N4 H42 125.91 3.000
   RI3 C8 N4 C7 108.52 3.000
   RI3 H42 N4 C7 125.58 3.000
   RI3 C9 C8 H81 126.51 3.000
   RI3 C9 C8 N4 106.99 3.000
   RI3 H81 C8 N4 126.50 3.000
   RI3 H91 C9 C8 125.71 3.000
   RI3 H91 C9 N3 125.53 3.000
   RI3 C8 C9 N3 108.75 3.000

loop_
  _chem_comp_tor.comp_id
  _chem_comp_tor.id
  _chem_comp_tor.atom_id_1
  _chem_comp_tor.atom_id_2
  _chem_comp_tor.atom_id_3
  _chem_comp_tor.atom_id_4
  _chem_comp_tor.value_angle
  _chem_comp_tor.value_angle_esd
  _chem_comp_tor.period
   RI3 CONST_01 C8 N4 C7 N3 -1.50 0.0 0
   RI3 CONST_02 N4 C8 C9 N3 -0.30 0.0 0
   RI3 CONST_03 C8 C9 N3 C7 -0.58 0.0 0
   RI3 CONST_04 C9 C8 N4 C7 1.06 0.0 0
   RI3 CONST_05 C9 N3 C7 N4 1.25 0.0 0
   RI3 CONST_06 N4 C7 N3 RE1 -178.74 0.0 0
   RI3 CONST_07 C8 C9 N3 RE1 179.41 0.0 0
   RI3 CONST_08 H42 N4 C7 N3 178.49 0.0 0
   RI3 CONST_09 H81 C8 C9 N3 179.67 0.0 0
   RI3 CONST_10 H91 C9 N3 C7 179.28 0.0 0
   RI3 CONST_11 C9 N3 C7 H71 -178.86 0.0 0
   RI3 Var_01 C7 N3 RE1 O4 104.31 30.0 2
   RI3 Var_02 N3 RE1 C2 O2 -117.54 30.0 3
   RI3 Var_03 C2 RE1 C1 O1 -28.02 30.0 3

loop_
  _chem_comp_plane_atom.comp_id
  _chem_comp_plane_atom.plane_id
  _chem_comp_plane_atom.atom_id
  _chem_comp_plane_atom.dist_esd
   RI3 plan-1 RE1 0.020
   RI3 plan-1 N3 0.020
   RI3 plan-1 C7 0.020
   RI3 plan-1 H71 0.020
   RI3 plan-1 N4 0.020
   RI3 plan-1 H42 0.020
   RI3 plan-1 C8 0.020
   RI3 plan-1 H81 0.020
   RI3 plan-1 C9 0.020
   RI3 plan-1 H91 0.020

loop_
  _chem_comp_plane.comp_id
  _chem_comp_plane.id
   RI3 plan-1

loop_
  _chem_comp.id
  _chem_comp.three_letter_code
  _chem_comp.name
  _chem_comp.group
  _chem_comp.number_atoms_all
  _chem_comp.number_atoms_nh
  _chem_comp.desc_level
   RI3 RI3 'Unknown                  ' ligand 17 13 .

data_comp_RE
loop_
  _chem_comp_atom.comp_id
  _chem_comp_atom.atom_id
  _chem_comp_atom.type_symbol
  _chem_comp_atom.type_energy
  _chem_comp_atom.partial_charge
   RE RE RE RE 0.000

loop_
  _chem_comp_tree.comp_id
  _chem_comp_tree.atom_id
  _chem_comp_tree.atom_back
  _chem_comp_tree.atom_forward
  _chem_comp_tree.connect_type
   RE RE n/a . END

loop_
  _chem_comp.id
  _chem_comp.three_letter_code
  _chem_comp.name
  _chem_comp.group
  _chem_comp.number_atoms_all
  _chem_comp.number_atoms_nh
  _chem_comp.desc_level
   RE . 'Re                               ' non-polymer 1 1 .

data_comp_BR
loop_
  _chem_comp_atom.comp_id
  _chem_comp_atom.atom_id
  _chem_comp_atom.type_symbol
  _chem_comp_atom.type_energy
  _chem_comp_atom.partial_charge
   BR BR BR BR 0.000

loop_
  _chem_comp_tree.comp_id
  _chem_comp_tree.atom_id
  _chem_comp_tree.atom_back
  _chem_comp_tree.atom_forward
  _chem_comp_tree.connect_type
   BR BR n/a . END

loop_
  _chem_comp.id
  _chem_comp.three_letter_code
  _chem_comp.name
  _chem_comp.group
  _chem_comp.number_atoms_all
  _chem_comp.number_atoms_nh
  _chem_comp.desc_level
   BR . 'bromine                             ' non-polymer 1 1 .

data_link_SS
loop_
  _chem_link_bond.link_id
  _chem_link_bond.atom_1_comp_id
  _chem_link_bond.atom_id_1
  _chem_link_bond.atom_2_comp_id
  _chem_link_bond.atom_id_2
  _chem_link_bond.type
  _chem_link_bond.value_dist
  _chem_link_bond.value_dist_esd
   SS 1 SG 2 SG single 2.031 0.020

loop_
  _chem_link_angle.link_id
  _chem_link_angle.atom_1_comp_id
  _chem_link_angle.atom_id_1
  _chem_link_angle.atom_2_comp_id
  _chem_link_angle.atom_id_2
  _chem_link_angle.atom_3_comp_id
  _chem_link_angle.atom_id_3
  _chem_link_angle.value_angle
  _chem_link_angle.value_angle_esd
   SS 1 CB 1 SG 2 SG 104.200 2.100
   SS 1 SG 2 SG 2 CB 104.200 2.100

loop_
  _chem_link_tor.link_id
  _chem_link_tor.id
  _chem_link_tor.atom_1_comp_id
  _chem_link_tor.atom_id_1
  _chem_link_tor.atom_2_comp_id
  _chem_link_tor.atom_id_2
  _chem_link_tor.atom_3_comp_id
  _chem_link_tor.atom_id_3
  _chem_link_tor.atom_4_comp_id
  _chem_link_tor.atom_id_4
  _chem_link_tor.value_angle
  _chem_link_tor.alt_value_angle
  _chem_link_tor.value_angle_esd
  _chem_link_tor.period
   SS ss 1 CB 1 SG 2 SG 2 CB 93.0 -86.0 10.0 1
   SS chi2_1 1 CA 1 CB 1 SG 2 SG 79.0 183.0,-73.0 20.0 1
   SS chi2_2 1 SG 2 SG 2 CB 2 CA -79.0 -183.0,73.0 20.0 1
