# Supplementary material for: Time-series analysis of rhenium(I) organometallic covalent binding to a model protein for drug development
Source: IUCrJ. 2024 Apr 19;11(Pt 3):359–73. doi: 10.1107/S2052252524002598 (PMC11067751; doi:10.1107/S2052252524002598)
Supplement: Supplementary file 6 [file m-11-00359-sup6.zip › Week 18 - P1P8_1/P1P8_1_refine_47.cif]

data_P1P8_1_refine
_cell.volume                      245638.135
_cell.length_a                    81.237
_cell.length_b                    81.237
_cell.length_c                    37.221
_cell.angle_beta                  90.000
_cell.angle_gamma                 90.000
_cell.angle_alpha                 90.000
_space_group.name_H-M_alt         'P 43 21 2'
_space_group.name_Hall            ' P 4nw 2abw'
_space_group.IT_number            96
_space_group.crystal_system       tetragonal
_symmetry.Int_Tables_number       96
_symmetry.space_group_name_H-M    'P 43 21 2'
_symmetry.space_group_name_Hall   ' P 4nw 2abw'
_reflns.B_iso_Wilson_estimate     14.66
_refine.ls_percent_reflns_R_free  5.16
_refine.pdbx_overall_phase_error  15.3322
_refine.solvent_model_details     'FLAT BULK SOLVENT MODEL'
_refine.pdbx_ls_cross_valid_method 'FREE R-VALUE'
_refine.pdbx_refine_id            'X-RAY DIFFRACTION'
_refine.ls_R_factor_obs           0.1497
_refine.B_iso_mean                19.63
_refine.ls_number_reflns_R_free   3765
_refine.ls_percent_reflns_obs     99.42
_refine.ls_R_factor_R_work        0.1486
_refine.pdbx_solvent_shrinkage_radii 0.9000
_refine.ls_d_res_high             1.21
_refine.ls_number_reflns_obs      72919
_refine.pdbx_ls_sigma_F           1.35
_refine.ls_number_reflns_R_work   69154
_refine.ls_d_res_low              28.72
_refine.pdbx_stereochemistry_target_values 'GeoStd + Monomer Library + CDL v1.2'
_refine.ls_R_factor_R_free        0.1711
_refine.overall_SU_ML             0.1041
_refine.pdbx_solvent_vdw_probe_radii 1.1000
_exptl.method                     'X-RAY DIFFRACTION'
_diffrn_source.pdbx_wavelength    0.976
loop_
  _space_group_symop.id
  _space_group_symop.operation_xyz
   1 x,y,z
   2 -y+1/2,x+1/2,z+3/4
   3 y+1/2,-x+1/2,z+1/4
   4 x+1/2,-y+1/2,-z+1/4
   5 -x+1/2,y+1/2,-z+3/4
   6 -x,-y,z+1/2
   7 y,x,-z
   8 -y,-x,-z+1/2

loop_
  _software.pdbx_ordinal
  _software.name
  _software.version
  _software.type
  _software.contact_author
  _software.contact_author_email
  _software.location
  _software.classification
  _software.citation_id
  _software.language
   1 phenix.refine 1.20.1_4487 program 'Paul D. Adams' pdadams@lbl.gov https://www.phenix-online.org/ refinement phenix.refine Python/C++
   2 Phenix 1.20.1_4487 program 'Paul D. Adams' pdadams@lbl.gov https://www.phenix-online.org/ refinement phenix Python/C++

loop_
  _citation.id
  _citation.title
  _citation.journal_abbrev
  _citation.journal_volume
  _citation.page_first
  _citation.page_last
  _citation.year
  _citation.journal_id_ASTM
  _citation.journal_id_ISSN
  _citation.journal_id_CSD
   phenix.refine 'Towards automated crystallographic structure refinement with phenix.refine.' 'Acta Crystallogr., Sect. D: Biol. Crystallogr.' 68 352 67 2012 ABCRE6 0907-4449 0766
   phenix 'Macromolecular structure determination using X-rays, neutrons and electrons: recent developments in Phenix' 'Acta Crystallogr., Sect. D: Biol. Crystallogr.' 75 861 877 2019 ABCRE6 0907-4449 0766

loop_
  _refine_ls_restr.pdbx_refine_id
  _refine_ls_restr.type
  _refine_ls_restr.number
  _refine_ls_restr.dev_ideal
  _refine_ls_restr.weight
  _refine_ls_restr.pdbx_restraint_function
   'X-RAY DIFFRACTION' f_bond_d 1153 0.0107 ? ?
   'X-RAY DIFFRACTION' f_angle_d 1574 1.2685 ? ?
   'X-RAY DIFFRACTION' f_chiral_restr 151 0.0838 ? ?
   'X-RAY DIFFRACTION' f_plane_restr 204 0.0111 ? ?
   'X-RAY DIFFRACTION' f_dihedral_angle_d 408 14.5183 ? ?

loop_
  _refine_ls_shell.pdbx_refine_id
  _refine_ls_shell.d_res_high
  _refine_ls_shell.d_res_low
  _refine_ls_shell.number_reflns_R_work
  _refine_ls_shell.R_factor_R_work
  _refine_ls_shell.percent_reflns_obs
  _refine_ls_shell.R_factor_R_free
  _refine_ls_shell.number_reflns_R_free
   'X-RAY DIFFRACTION' 3.62 28.72 2567 0.1628 99.05 0.1811 134
   'X-RAY DIFFRACTION' 2.87 3.62 2564 0.1630 100.00 0.1797 141
   'X-RAY DIFFRACTION' 2.51 2.87 2583 0.1564 100.00 0.1806 142
   'X-RAY DIFFRACTION' 2.28 2.51 2582 0.1476 100.00 0.1583 145
   'X-RAY DIFFRACTION' 2.12 2.28 2570 0.1434 100.00 0.1534 137
   'X-RAY DIFFRACTION' 1.99 2.12 2578 0.1476 100.00 0.1776 142
   'X-RAY DIFFRACTION' 1.89 1.99 2583 0.1395 100.00 0.1780 137
   'X-RAY DIFFRACTION' 1.81 1.89 2581 0.1363 100.00 0.1926 142
   'X-RAY DIFFRACTION' 1.74 1.81 2583 0.1293 100.00 0.1653 139
   'X-RAY DIFFRACTION' 1.68 1.74 2552 0.1377 99.93 0.1576 141
   'X-RAY DIFFRACTION' 1.63 1.68 2573 0.1204 100.00 0.1221 135
   'X-RAY DIFFRACTION' 1.58 1.63 2599 0.1223 100.00 0.1561 140
   'X-RAY DIFFRACTION' 1.54 1.58 2555 0.1263 100.00 0.1324 141
   'X-RAY DIFFRACTION' 1.50 1.54 2579 0.1236 100.00 0.1451 140
   'X-RAY DIFFRACTION' 1.47 1.50 2587 0.1249 100.00 0.1358 139
   'X-RAY DIFFRACTION' 1.44 1.47 2556 0.1300 100.00 0.1406 140
   'X-RAY DIFFRACTION' 1.41 1.44 2608 0.1399 100.00 0.1793 144
   'X-RAY DIFFRACTION' 1.38 1.41 2545 0.1350 100.00 0.1684 133
   'X-RAY DIFFRACTION' 1.36 1.38 2582 0.1413 100.00 0.1740 143
   'X-RAY DIFFRACTION' 1.33 1.36 2556 0.1355 100.00 0.1725 134
   'X-RAY DIFFRACTION' 1.31 1.33 2608 0.1416 100.00 0.1764 144
   'X-RAY DIFFRACTION' 1.29 1.31 2545 0.1442 100.00 0.2017 141
   'X-RAY DIFFRACTION' 1.27 1.29 2620 0.1493 99.96 0.1438 140
   'X-RAY DIFFRACTION' 1.25 1.27 2560 0.1658 100.00 0.1924 140
   'X-RAY DIFFRACTION' 1.24 1.25 2543 0.1716 99.19 0.1894 144
   'X-RAY DIFFRACTION' 1.22 1.24 2494 0.1941 96.62 0.2435 138
   'X-RAY DIFFRACTION' 1.21 1.22 2301 0.2132 89.60 0.2772 129

loop_
  _struct_asym.id
   A
   B
   C
   D
   E
   F
   G
   H
   I
   J
   K
   L
   M
   N
   O
   P
   Q
   R
   S
   T
   U
   V
   W

loop_
  _struct_conn.id
  _struct_conn.conn_type_id
  _struct_conn.ptnr1_auth_comp_id
  _struct_conn.ptnr1_auth_asym_id
  _struct_conn.ptnr1_auth_seq_id
  _struct_conn.ptnr1_auth_atom_id
  _struct_conn.ptnr1_label_comp_id
  _struct_conn.ptnr1_label_asym_id
  _struct_conn.ptnr1_label_seq_id
  _struct_conn.ptnr1_label_atom_id
  _struct_conn.ptnr1_role
  _struct_conn.ptnr2_auth_comp_id
  _struct_conn.ptnr2_auth_asym_id
  _struct_conn.ptnr2_auth_seq_id
  _struct_conn.ptnr2_auth_atom_id
  _struct_conn.ptnr2_label_comp_id
  _struct_conn.ptnr2_label_asym_id
  _struct_conn.ptnr2_label_seq_id
  _struct_conn.ptnr2_label_atom_id
  _struct_conn.ptnr2_role
  _struct_conn.details
   C00001 disulf CYS A 6 SG CYS A 6 SG . CYS A 127 SG CYS A 127 SG . 'Comput. Cryst. Newsl. (2015), 6, 13-13.'
   C00002 covale HIS A 15 NE2 HIS A 15 NE2 . RI3 A 2152 RE1 RI3 K . RE1 . 'Bond created based on atom type and distance.'
   C00003 disulf CYS A 30 SG CYS A 30 SG . CYS A 115 SG CYS A 115 SG . 'Comput. Cryst. Newsl. (2015), 6, 13-13.'
   C00004 disulf CYS A 64 SG CYS A 64 SG . CYS A 80 SG CYS A 80 SG . 'Comput. Cryst. Newsl. (2015), 6, 13-13.'
   C00005 disulf CYS A 76 SG CYS A 76 SG . CYS A 94 SG CYS A 94 SG . 'Comput. Cryst. Newsl. (2015), 6, 13-13.'
   C00006 covale ASP A 101 OD2 ASP A 101 OD2 . RII A 2148 RE1 RII I . RE1 . 'Bond created based on atom type and distance.'
   C00007 covale ASP A 101 OD2 ASP A 101 OD2 . RII A 2148 RE1 RII I . RE1 . 'Bond created based on atom type and distance.'
   C00008 covale ASP A 119 OD2 ASP A 119 OD2 . RII A 2149 RE1 RII J . RE1 . 'Bond created based on atom type and distance.'

loop_
  _atom_type.symbol
  _atom_type.scat_dispersion_real
  _atom_type.scat_dispersion_imag
  _atom_type.scat_Cromer_Mann_a1
  _atom_type.scat_Cromer_Mann_a2
  _atom_type.scat_Cromer_Mann_a3
  _atom_type.scat_Cromer_Mann_a4
  _atom_type.scat_Cromer_Mann_b1
  _atom_type.scat_Cromer_Mann_b2
  _atom_type.scat_Cromer_Mann_b3
  _atom_type.scat_Cromer_Mann_b4
  _atom_type.scat_Cromer_Mann_c
  _atom_type.scat_source
  _atom_type.scat_dispersion_source
   C . . 3.54356 2.42580 . . 25.62398 1.50364 . . 0.0 
;
2-Gaussian fit: Grosse-Kunstleve RW, Sauter NK, Adams PD:
Newsletter of the IUCr Commission on Crystallographic Computing 2004, 3, 22-31.
;
 .
   Cl . . 9.50761 7.44341 . . 1.04373 23.83732 . . 0.0 
;
2-Gaussian fit: Grosse-Kunstleve RW, Sauter NK, Adams PD:
Newsletter of the IUCr Commission on Crystallographic Computing 2004, 3, 22-31.
;
 .
   H . . 0.51345 0.48472 . . 24.73122 6.32584 . . 0.0 
;
2-Gaussian fit: Grosse-Kunstleve RW, Sauter NK, Adams PD:
Newsletter of the IUCr Commission on Crystallographic Computing 2004, 3, 22-31.
;
 .
   O . . 4.49882 3.47563 . . 15.80542 1.70748 . . 0.0 
;
2-Gaussian fit: Grosse-Kunstleve RW, Sauter NK, Adams PD:
Newsletter of the IUCr Commission on Crystallographic Computing 2004, 3, 22-31.
;
 .
   N . . 4.01032 2.96436 . . 19.97189 1.75589 . . 0.0 
;
2-Gaussian fit: Grosse-Kunstleve RW, Sauter NK, Adams PD:
Newsletter of the IUCr Commission on Crystallographic Computing 2004, 3, 22-31.
;
 .
   Re . . 61.03532 13.68480 . . 1.26911 23.82125 . . 0.0 
;
2-Gaussian fit: Grosse-Kunstleve RW, Sauter NK, Adams PD:
Newsletter of the IUCr Commission on Crystallographic Computing 2004, 3, 22-31.
;
 .
   S . . 9.55732 6.39887 . . 1.23737 29.19336 . . 0.0 
;
2-Gaussian fit: Grosse-Kunstleve RW, Sauter NK, Adams PD:
Newsletter of the IUCr Commission on Crystallographic Computing 2004, 3, 22-31.
;
 .
   Br . . 25.79822 9.11301 . . 1.35700 25.34896 . . 0.0 
;
2-Gaussian fit: Grosse-Kunstleve RW, Sauter NK, Adams PD:
Newsletter of the IUCr Commission on Crystallographic Computing 2004, 3, 22-31.
;
 .
   Na . . 9.38062 1.54875 . . 3.38349 72.32734 . . 0.0 
;
2-Gaussian fit: Grosse-Kunstleve RW, Sauter NK, Adams PD:
Newsletter of the IUCr Commission on Crystallographic Computing 2004, 3, 22-31.
;
 .

loop_
  _chem_comp.id
   ALA
   ARG
   ASN
   ASP
   BR
   CL
   CYS
   GLN
   GLU
   GLY
   HIS
   HOH
   ILE
   IMD
   LEU
   LYS
   MET
   NA
   PHE
   PRO
   RE
   RI3
   RII
   SER
   THR
   TRP
   TYR
   VAL

loop_
  _atom_site.group_PDB
  _atom_site.id
  _atom_site.label_atom_id
  _atom_site.label_alt_id
  _atom_site.label_comp_id
  _atom_site.auth_asym_id
  _atom_site.auth_seq_id
  _atom_site.pdbx_PDB_ins_code
  _atom_site.Cartn_x
  _atom_site.Cartn_y
  _atom_site.Cartn_z
  _atom_site.occupancy
  _atom_site.B_iso_or_equiv
  _atom_site.type_symbol
  _atom_site.pdbx_formal_charge
  _atom_site.label_asym_id
  _atom_site.label_entity_id
  _atom_site.label_seq_id
  _atom_site.pdbx_PDB_model_num
   ATOM 1 N . LYS A 1 ? 4.82000 11.76600 9.86100 1.000 20.40794 N ? A ? 1 1
   ATOM 2 CA . LYS A 1 ? 3.85800 12.11100 8.78700 1.000 20.21138 C ? A ? 1 1
   ATOM 3 C . LYS A 1 ? 3.86600 13.61600 8.60400 1.000 18.57155 C ? A ? 1 1
   ATOM 4 O . LYS A 1 ? 3.85200 14.34800 9.59200 1.000 18.55915 O ? A ? 1 1
   ATOM 5 CB . LYS A 1 ? 2.46200 11.67100 9.19800 1.000 21.50187 C ? A ? 1 1
   ATOM 6 CG . LYS A 1 ? 1.35800 12.04500 8.22000 1.000 22.14201 C ? A ? 1 1
   ATOM 7 CD . LYS A 1 ? 0.01900 11.44100 8.64700 1.000 23.59527 C ? A ? 1 1
   ATOM 8 CE . LYS A 1 ? -1.12400 11.95600 7.80200 1.000 26.12242 C ? A ? 1 1
   ATOM 9 NZ . LYS A 1 ? -0.87800 11.78600 6.34900 1.000 29.08875 N ? A ? 1 1
   ATOM 10 H1 . LYS A 1 ? 4.83800 10.88300 9.97100 1.000 24.49078 H ? A ? 1 1
   ATOM 11 H2 . LYS A 1 ? 5.63200 12.05300 9.63600 1.000 24.49078 H ? A ? 1 1
   ATOM 12 H3 . LYS A 1 ? 4.56800 12.15400 10.62100 1.000 24.49078 H ? A ? 1 1
   ATOM 13 HA . LYS A 1 ? 4.10500 11.67900 7.95400 1.000 24.25491 H ? A ? 1 1
   ATOM 14 HB2 . LYS A 1 ? 2.45700 10.70500 9.29000 1.000 25.80351 H ? A ? 1 1
   ATOM 15 HB3 . LYS A 1 ? 2.24800 12.08000 10.05100 1.000 25.80351 H ? A ? 1 1
   ATOM 16 HG2 . LYS A 1 ? 1.26100 13.01000 8.19500 1.000 26.57168 H ? A ? 1 1
   ATOM 17 HG3 . LYS A 1 ? 1.58000 11.70500 7.33900 1.000 26.57168 H ? A ? 1 1
   ATOM 18 HD2 . LYS A 1 ? 0.05800 10.47700 8.54900 1.000 28.31559 H ? A ? 1 1
   ATOM 19 HD3 . LYS A 1 ? -0.15700 11.67700 9.57100 1.000 28.31559 H ? A ? 1 1
   ATOM 20 HE2 . LYS A 1 ? -1.93100 11.46800 8.02900 1.000 31.34817 H ? A ? 1 1
   ATOM 21 HE3 . LYS A 1 ? -1.24700 12.90200 7.97800 1.000 31.34817 H ? A ? 1 1
   ATOM 22 HZ1 . LYS A 1 ? -1.58600 12.06400 5.88700 1.000 34.90776 H ? A ? 1 1
   ATOM 23 HZ2 . LYS A 1 ? -0.16700 12.26100 6.10300 1.000 34.90776 H ? A ? 1 1
   ATOM 24 HZ3 . LYS A 1 ? -0.73100 10.92800 6.16400 1.000 34.90776 H ? A ? 1 1
   ATOM 25 N . VAL A 2 ? 3.96000 14.06000 7.35800 1.000 18.99438 N ? A ? 2 1
   ATOM 26 CA . VAL A 2 ? 3.80600 15.46700 7.01100 1.000 18.78408 C ? A ? 2 1
   ATOM 27 C . VAL A 2 ? 2.37900 15.64700 6.50600 1.000 19.54296 C ? A ? 2 1
   ATOM 28 O . VAL A 2 ? 2.04000 15.19700 5.41100 1.000 21.07933 O ? A ? 2 1
   ATOM 29 CB . VAL A 2 ? 4.84800 15.94300 5.98900 1.000 19.86301 C ? A ? 2 1
   ATOM 30 CG1 . VAL A 2 ? 4.57500 17.40900 5.63900 1.000 21.15667 C ? A ? 2 1
   ATOM 31 CG2 . VAL A 2 ? 6.29000 15.77200 6.53600 1.000 20.41668 C ? A ? 2 1
   ATOM 32 H . VAL A 2 ? 4.11600 13.55400 6.68000 1.000 22.79451 H ? A ? 2 1
   ATOM 33 HA . VAL A 2 ? 3.90900 16.00400 7.81200 1.000 22.54215 H ? A ? 2 1
   ATOM 34 HB . VAL A 2 ? 4.76600 15.41600 5.17900 1.000 23.83687 H ? A ? 2 1
   ATOM 35 HG11 . VAL A 2 ? 5.34300 17.76700 5.16800 1.000 25.38927 H ? A ? 2 1
   ATOM 36 HG12 . VAL A 2 ? 3.78800 17.46100 5.07400 1.000 25.38927 H ? A ? 2 1
   ATOM 37 HG13 . VAL A 2 ? 4.43000 17.90700 6.45900 1.000 25.38927 H ? A ? 2 1
   ATOM 38 HG21 . VAL A 2 ? 6.92000 16.09100 5.87000 1.000 24.50128 H ? A ? 2 1
   ATOM 39 HG22 . VAL A 2 ? 6.38100 16.28900 7.35200 1.000 24.50128 H ? A ? 2 1
   ATOM 40 HG23 . VAL A 2 ? 6.44900 14.83300 6.71900 1.000 24.50128 H ? A ? 2 1
   ATOM 41 N . PHE A 3 ? 1.54500 16.31100 7.30800 1.000 18.68374 N ? A ? 3 1
   ATOM 42 CA . PHE A 3 ? 0.15600 16.52800 6.93400 1.000 19.32733 C ? A ? 3 1
   ATOM 43 C . PHE A 3 ? 0.05000 17.64200 5.89700 1.000 19.52257 C ? A ? 3 1
   ATOM 44 O . PHE A 3 ? 0.84700 18.58300 5.87900 1.000 20.05581 O ? A ? 3 1
   ATOM 45 CB . PHE A 3 ? -0.68700 16.97900 8.13100 1.000 20.24098 C ? A ? 3 1
   ATOM 46 CG . PHE A 3 ? -1.19600 15.88000 9.01900 1.000 20.25263 C ? A ? 3 1
   ATOM 47 CD1 . PHE A 3 ? -0.40000 15.30300 9.98200 1.000 20.81776 C ? A ? 3 1
   ATOM 48 CD2 . PHE A 3 ? -2.51400 15.45400 8.90700 1.000 20.91833 C ? A ? 3 1
   ATOM 49 CE1 . PHE A 3 ? -0.90400 14.30500 10.81100 1.000 21.31728 C ? A ? 3 1
   ATOM 50 CE2 . PHE A 3 ? -3.01600 14.47200 9.72600 1.000 21.59108 C ? A ? 3 1
   ATOM 51 CZ . PHE A 3 ? -2.21300 13.89600 10.68800 1.000 21.97043 C ? A ? 3 1
   ATOM 52 H . PHE A 3 ? 1.76200 16.64300 8.07100 1.000 22.42175 H ? A ? 3 1
   ATOM 53 HA . PHE A 3 ? -0.22300 15.71400 6.56700 1.000 23.19406 H ? A ? 3 1
   ATOM 54 HB2 . PHE A 3 ? -0.14900 17.57100 8.68000 1.000 24.29044 H ? A ? 3 1
   ATOM 55 HB3 . PHE A 3 ? -1.45800 17.46100 7.79500 1.000 24.29044 H ? A ? 3 1
   ATOM 56 HD1 . PHE A 3 ? 0.48300 15.58000 10.07800 1.000 24.98257 H ? A ? 3 1
   ATOM 57 HD2 . PHE A 3 ? -3.06700 15.84300 8.26800 1.000 25.10326 H ? A ? 3 1
   ATOM 58 HE1 . PHE A 3 ? -0.35600 13.91800 11.45500 1.000 25.58199 H ? A ? 3 1
   ATOM 59 HE2 . PHE A 3 ? -3.89900 14.19600 9.63200 1.000 25.91056 H ? A ? 3 1
   ATOM 60 HZ . PHE A 3 ? -2.54700 13.22300 11.23600 1.000 26.36578 H ? A ? 3 1
   ATOM 61 N . GLY A 4 ? -0.95700 17.53800 5.03400 1.000 20.08232 N ? A ? 4 1
   ATOM 62 CA . GLY A 4 ? -1.40900 18.69900 4.31000 1.000 20.20295 C ? A ? 4 1
   ATOM 63 C . GLY A 4 ? -2.29300 19.56900 5.17600 1.000 18.75505 C ? A ? 4 1
   ATOM 64 O . GLY A 4 ? -2.81500 19.11500 6.19200 1.000 19.35742 O ? A ? 4 1
   ATOM 65 H . GLY A 4 ? -1.38500 16.81300 4.85700 1.000 24.10005 H ? A ? 4 1
   ATOM 66 HA2 . GLY A 4 ? -0.64600 19.22200 4.01800 1.000 24.24480 H ? A ? 4 1
   ATOM 67 HA3 . GLY A 4 ? -1.91400 18.42200 3.52900 1.000 24.24480 H ? A ? 4 1
   ATOM 68 N . ARG A 5 ? -2.41000 20.83700 4.77300 1.000 19.46231 N ? A ? 5 1
   ATOM 69 CA . ARG A 5 ? -3.14900 21.81600 5.55800 1.000 19.32215 C ? A ? 5 1
   ATOM 70 C . ARG A 5 ? -4.58900 21.37200 5.80200 1.000 18.78580 C ? A ? 5 1
   ATOM 71 O . ARG A 5 ? -5.05100 21.33700 6.94700 1.000 18.47032 O ? A ? 5 1
   ATOM 72 CB . ARG A 5 ? -3.08900 23.15900 4.83500 1.000 20.87950 C ? A ? 5 1
   ATOM 73 CG . ARG A 5 ? -3.94600 24.22800 5.39200 1.000 21.15543 C ? A ? 5 1
   ATOM 74 CD . ARG A 5 ? -3.72700 25.51500 4.59700 1.000 22.83666 C ? A ? 5 1
   ATOM 75 NE . ARG A 5 ? -4.19900 25.44600 3.21300 1.000 23.96949 N ? A ? 5 1
   ATOM 76 CZ . ARG A 5 ? -5.46600 25.58500 2.82100 1.000 24.61135 C ? A ? 5 1
   ATOM 77 NH1 . ARG A 5 ? -6.44700 25.79400 3.68300 1.000 24.07259 N ? A ? 5 1
   ATOM 78 NH2 . ARG A 5 ? -5.75500 25.51600 1.52500 1.000 25.79940 N ? A ? 5 1
   ATOM 79 H . ARG A 5 ? -2.06900 21.15100 4.04800 1.000 23.35603 H ? A ? 5 1
   ATOM 80 HA . ARG A 5 ? -2.71800 21.92000 6.42100 1.000 23.18784 H ? A ? 5 1
   ATOM 81 HB2 . ARG A 5 ? -2.17300 23.47900 4.86000 1.000 25.05666 H ? A ? 5 1
   ATOM 82 HB3 . ARG A 5 ? -3.35800 23.02200 3.91300 1.000 25.05666 H ? A ? 5 1
   ATOM 83 HG2 . ARG A 5 ? -4.88000 23.97700 5.31700 1.000 25.38778 H ? A ? 5 1
   ATOM 84 HG3 . ARG A 5 ? -3.70800 24.39000 6.31800 1.000 25.38778 H ? A ? 5 1
   ATOM 85 HD2 . ARG A 5 ? -4.20100 26.23800 5.03600 1.000 27.40525 H ? A ? 5 1
   ATOM 86 HD3 . ARG A 5 ? -2.77700 25.71100 4.57600 1.000 27.40525 H ? A ? 5 1
   ATOM 87 HE . ARG A 5 ? -3.61000 25.30400 2.60200 1.000 28.76465 H ? A ? 5 1
   ATOM 88 HH11 . ARG A 5 ? -6.27900 25.84300 4.52500 1.000 28.88837 H ? A ? 5 1
   ATOM 89 HH12 . ARG A 5 ? -7.25500 25.88000 3.40100 1.000 28.88837 H ? A ? 5 1
   ATOM 90 HH21 . ARG A 5 ? -5.12900 25.38100 0.95100 1.000 30.96054 H ? A ? 5 1
   ATOM 91 HH22 . ARG A 5 ? -6.56900 25.60400 1.26100 1.000 30.96054 H ? A ? 5 1
   ATOM 92 N . CYS A 6 ? -5.32700 21.05600 4.74100 1.000 19.03139 N ? A ? 6 1
   ATOM 93 CA . CYS A 6 ? -6.72900 20.68100 4.94600 1.000 19.20824 C ? A ? 6 1
   ATOM 94 C . CYS A 6 ? -6.86600 19.33500 5.66400 1.000 19.33363 C ? A ? 6 1
   ATOM 95 O . CYS A 6 ? -7.83100 19.12400 6.41100 1.000 19.40496 O ? A ? 6 1
   ATOM 96 CB . CYS A 6 ? -7.47600 20.66700 3.61500 1.000 20.26282 C ? A ? 6 1
   ATOM 97 SG . CYS A 6 ? -7.74000 22.31500 2.89700 1.000 20.81055 S ? A ? 6 1
   ATOM 98 H . CYS A 6 ? -5.05700 21.04900 3.92400 1.000 22.83893 H ? A ? 6 1
   ATOM 99 HA . CYS A 6 ? -7.14500 21.35100 5.51000 1.000 23.05115 H ? A ? 6 1
   ATOM 100 HB2 . CYS A 6 ? -6.96600 20.14500 2.97700 1.000 24.31665 H ? A ? 6 1
   ATOM 101 HB3 . CYS A 6 ? -8.34600 20.26100 3.75000 1.000 24.31665 H ? A ? 6 1
   ATOM 102 N . GLU A 7 ? -5.98400 18.38200 5.36600 1.000 19.29515 N ? A ? 7 1
   ATOM 103 CA . GLU A 7 ? -6.02000 17.10100 6.04900 1.000 20.32830 C ? A ? 7 1
   ATOM 104 C . GLU A 7 ? -5.84600 17.29800 7.54900 1.000 19.21171 C ? A ? 7 1
   ATOM 105 O . GLU A 7 ? -6.56500 16.69100 8.34900 1.000 19.60457 O ? A ? 7 1
   ATOM 106 CB . GLU A 7 ? -4.91200 16.21300 5.48600 1.000 23.52301 C ? A ? 7 1
   ATOM 107 CG . GLU A 7 ? -4.79800 14.84400 6.11100 1.000 27.65842 C ? A ? 7 1
   ATOM 108 CD . GLU A 7 ? -3.54900 14.06300 5.64900 1.000 30.64303 C ? A ? 7 1
   ATOM 109 OE1 . GLU A 7 ? -2.50700 14.68900 5.18000 1.000 31.35804 O ? A ? 7 1
   ATOM 110 OE2 . GLU A 7 ? -3.55000 12.83400 5.91000 1.000 31.70220 O ? A ? 7 1
   ATOM 111 H . GLU A 7 ? -5.36200 18.45500 4.77700 1.000 23.15544 H ? A ? 7 1
   ATOM 112 HA . GLU A 7 ? -6.87400 16.67000 5.89000 1.000 24.39522 H ? A ? 7 1
   ATOM 113 HB2 . GLU A 7 ? -5.07100 16.08700 4.53700 1.000 28.22887 H ? A ? 7 1
   ATOM 114 HB3 . GLU A 7 ? -4.06300 16.66300 5.61500 1.000 28.22887 H ? A ? 7 1
   ATOM 115 HG2 . GLU A 7 ? -4.74600 14.93600 7.07500 1.000 33.19137 H ? A ? 7 1
   ATOM 116 HG3 . GLU A 7 ? -5.58000 14.32300 5.87100 1.000 33.19137 H ? A ? 7 1
   ATOM 117 N . LEU A 8 ? -4.89300 18.13800 7.95300 1.000 17.21632 N ? A ? 8 1
   ATOM 118 CA . LEU A 8 ? -4.70100 18.36800 9.37900 1.000 16.63939 C ? A ? 8 1
   ATOM 119 C . LEU A 8 ? -5.91800 19.07600 9.96600 1.000 16.38942 C ? A ? 8 1
   ATOM 120 O . LEU A 8 ? -6.32400 18.78500 11.09600 1.000 16.63390 O ? A ? 8 1
   ATOM 121 CB . LEU A 8 ? -3.42100 19.16800 9.64000 1.000 16.49102 C ? A ? 8 1
   ATOM 122 CG . LEU A 8 ? -3.12400 19.43500 11.09900 1.000 16.64080 C ? A ? 8 1
   ATOM 123 CD1 . LEU A 8 ? -2.92800 18.12700 11.87500 1.000 17.03321 C ? A ? 8 1
   ATOM 124 CD2 . LEU A 8 ? -1.89800 20.31000 11.27000 1.000 17.80766 C ? A ? 8 1
   ATOM 125 H . LEU A 8 ? -4.36000 18.57400 7.43700 1.000 20.66085 H ? A ? 8 1
   ATOM 126 HA . LEU A 8 ? -4.61400 17.51000 9.82200 1.000 19.96853 H ? A ? 8 1
   ATOM 127 HB2 . LEU A 8 ? -2.66900 18.67700 9.27400 1.000 19.79049 H ? A ? 8 1
   ATOM 128 HB3 . LEU A 8 ? -3.49700 20.02600 9.19500 1.000 19.79049 H ? A ? 8 1
   ATOM 129 HG . LEU A 8 ? -3.87600 19.90400 11.49400 1.000 19.97023 H ? A ? 8 1
   ATOM 130 HD11 . LEU A 8 ? -2.61400 18.33500 12.76900 1.000 20.44112 H ? A ? 8 1
   ATOM 131 HD12 . LEU A 8 ? -3.77500 17.65700 11.92400 1.000 20.44112 H ? A ? 8 1
   ATOM 132 HD13 . LEU A 8 ? -2.27200 17.58200 11.41300 1.000 20.44112 H ? A ? 8 1
   ATOM 133 HD21 . LEU A 8 ? -1.69300 20.38600 12.21500 1.000 21.37045 H ? A ? 8 1
   ATOM 134 HD22 . LEU A 8 ? -1.15400 19.90300 10.80000 1.000 21.37045 H ? A ? 8 1
   ATOM 135 HD23 . LEU A 8 ? -2.08300 21.18700 10.89900 1.000 21.37045 H ? A ? 8 1
   ATOM 136 N . ALA A 9 ? -6.49400 20.04800 9.23900 1.000 16.57864 N ? A ? 9 1
   ATOM 137 CA . ALA A 9 ? -7.67200 20.73800 9.75300 1.000 16.83095 C ? A ? 9 1
   ATOM 138 C . ALA A 9 ? -8.77900 19.74700 10.05600 1.000 16.93164 C ? A ? 9 1
   ATOM 139 O . ALA A 9 ? -9.42000 19.81800 11.11100 1.000 17.24265 O ? A ? 9 1
   ATOM 140 CB . ALA A 9 ? -8.14700 21.80000 8.76900 1.000 17.64665 C ? A ? 9 1
   ATOM 141 H . ALA A 9 ? -6.22500 20.31500 8.46700 1.000 19.89563 H ? A ? 9 1
   ATOM 142 HA . ALA A 9 ? -7.43700 21.18400 10.58200 1.000 20.19841 H ? A ? 9 1
   ATOM 143 HB1 . ALA A 9 ? -8.92800 22.24300 9.13600 1.000 21.17725 H ? A ? 9 1
   ATOM 144 HB2 . ALA A 9 ? -7.43500 22.44400 8.63200 1.000 21.17725 H ? A ? 9 1
   ATOM 145 HB3 . ALA A 9 ? -8.37300 21.37200 7.92800 1.000 21.17725 H ? A ? 9 1
   ATOM 146 N . ALA A 10 ? -9.03000 18.83000 9.12100 1.000 18.05885 N ? A ? 10 1
   ATOM 147 CA . ALA A 10 ? -10.07200 17.82700 9.31800 1.000 19.17929 C ? A ? 10 1
   ATOM 148 C . ALA A 10 ? -9.76800 16.94900 10.52700 1.000 19.12777 C ? A ? 10 1
   ATOM 149 O . ALA A 10 ? -10.67000 16.63300 11.32000 1.000 19.92988 O ? A ? 10 1
   ATOM 150 CB . ALA A 10 ? -10.23100 16.99800 8.04600 1.000 20.16024 C ? A ? 10 1
   ATOM 151 H . ALA A 10 ? -8.61400 18.76900 8.37100 1.000 21.67188 H ? A ? 10 1
   ATOM 152 HA . ALA A 10 ? -10.91400 18.27900 9.48500 1.000 23.01641 H ? A ? 10 1
   ATOM 153 HB1 . ALA A 10 ? -10.92500 16.33500 8.18600 1.000 24.19356 H ? A ? 10 1
   ATOM 154 HB2 . ALA A 10 ? -10.47800 17.58600 7.31500 1.000 24.19356 H ? A ? 10 1
   ATOM 155 HB3 . ALA A 10 ? -9.38900 16.55900 7.84800 1.000 24.19356 H ? A ? 10 1
   ATOM 156 N . ALA A 11 ? -8.51000 16.52400 10.67200 1.000 18.50762 N ? A ? 11 1
   ATOM 157 CA . ALA A 11 ? -8.16000 15.65600 11.78800 1.000 18.49060 C ? A ? 11 1
   ATOM 158 C . ALA A 11 ? -8.30400 16.40200 13.10600 1.000 18.14913 C ? A ? 11 1
   ATOM 159 O . ALA A 11 ? -8.79900 15.84700 14.09300 1.000 18.15599 O ? A ? 11 1
   ATOM 160 CB . ALA A 11 ? -6.72600 15.14000 11.62500 1.000 19.25260 C ? A ? 11 1
   ATOM 161 H . ALA A 11 ? -7.85700 16.72100 10.14800 1.000 22.21041 H ? A ? 11 1
   ATOM 162 HA . ALA A 11 ? -8.75900 14.89300 11.80200 1.000 22.18999 H ? A ? 11 1
   ATOM 163 HB1 . ALA A 11 ? -6.51100 14.56500 12.37600 1.000 23.10438 H ? A ? 11 1
   ATOM 164 HB2 . ALA A 11 ? -6.66300 14.64000 10.79600 1.000 23.10438 H ? A ? 11 1
   ATOM 165 HB3 . ALA A 11 ? -6.11900 15.89700 11.60300 1.000 23.10438 H ? A ? 11 1
   ATOM 166 N . MET A 12 ? -7.83500 17.65700 13.14900 1.000 16.56813 N ? A ? 12 1
   ATOM 167 CA . MET A 12 ? -7.95900 18.43600 14.36900 1.000 16.62336 C ? A ? 12 1
   ATOM 168 C . MET A 12 ? -9.43000 18.64500 14.71100 1.000 17.37165 C ? A ? 12 1
   ATOM 169 O . MET A 12 ? -9.80000 18.62400 15.89300 1.000 17.42373 O ? A ? 12 1
   ATOM 170 CB . MET A 12 ? -7.23400 19.78000 14.26400 1.000 15.97599 C ? A ? 12 1
   ATOM 171 CG . MET A 12 ? -5.70900 19.61300 14.31400 1.000 14.62306 C ? A ? 12 1
   ATOM 172 SD . MET A 12 ? -4.92500 21.23900 14.03000 1.000 14.53097 S ? A ? 12 1
   ATOM 173 CE . MET A 12 ? -3.39700 20.97800 14.93300 1.000 15.58933 C ? A ? 12 1
   ATOM 174 H . MET A 12 ? -7.45100 18.06500 12.49700 1.000 19.88302 H ? A ? 12 1
   ATOM 175 HA . MET A 12 ? -7.54500 17.93900 15.09200 1.000 19.94929 H ? A ? 12 1
   ATOM 176 HB2 . MET A 12 ? -7.46500 20.20200 13.42200 1.000 19.17245 H ? A ? 12 1
   ATOM 177 HB3 . MET A 12 ? -7.50100 20.34500 15.00600 1.000 19.17245 H ? A ? 12 1
   ATOM 178 HG2 . MET A 12 ? -5.44300 19.28700 15.18800 1.000 17.54894 H ? A ? 12 1
   ATOM 179 HG3 . MET A 12 ? -5.42300 19.00300 13.61700 1.000 17.54894 H ? A ? 12 1
   ATOM 180 HE1 . MET A 12 ? -2.85500 21.78000 14.87400 1.000 18.70846 H ? A ? 12 1
   ATOM 181 HE2 . MET A 12 ? -3.60700 20.78800 15.86100 1.000 18.70846 H ? A ? 12 1
   ATOM 182 HE3 . MET A 12 ? -2.92300 20.22800 14.54100 1.000 18.70846 H ? A ? 12 1
   ATOM 183 N . LYS A 13 ? -10.28200 18.85400 13.70000 1.000 18.68130 N ? A ? 13 1
   ATOM 184 CA . LYS A 13 ? -11.71500 18.98100 13.95400 1.000 19.50350 C ? A ? 13 1
   ATOM 185 C . LYS A 13 ? -12.28700 17.68400 14.51700 1.000 20.57208 C ? A ? 13 1
   ATOM 186 O . LYS A 13 ? -13.05300 17.70800 15.48300 1.000 21.65294 O ? A ? 13 1
   ATOM 187 CB . LYS A 13 ? -12.42800 19.39200 12.66800 1.000 20.85982 C ? A ? 13 1
   ATOM 188 CG . LYS A 13 ? -13.88000 19.83100 12.89700 1.000 23.92621 C ? A ? 13 1
   ATOM 189 CD . LYS A 13 ? -14.48000 20.49800 11.65600 1.000 27.30186 C ? A ? 13 1
   ATOM 190 CE . LYS A 13 ? -15.87500 21.05600 11.91400 1.000 29.91487 C ? A ? 13 1
   ATOM 191 NZ . LYS A 13 ? -16.44000 21.65000 10.68700 1.000 32.03184 N ? A ? 13 1
   ATOM 192 H . LYS A 13 ? -10.05700 18.92400 12.87300 1.000 22.41882 H ? A ? 13 1
   ATOM 193 HA . LYS A 13 ? -11.85700 19.68000 14.61100 1.000 23.40546 H ? A ? 13 1
   ATOM 194 HB2 . LYS A 13 ? -11.95100 20.13600 12.26800 1.000 25.03305 H ? A ? 13 1
   ATOM 195 HB3 . LYS A 13 ? -12.43700 18.63800 12.05800 1.000 25.03305 H ? A ? 13 1
   ATOM 196 HG2 . LYS A 13 ? -14.41800 19.05300 13.11200 1.000 28.71271 H ? A ? 13 1
   ATOM 197 HG3 . LYS A 13 ? -13.90800 20.46900 13.62700 1.000 28.71271 H ? A ? 13 1
   ATOM 198 HD2 . LYS A 13 ? -13.90800 21.23200 11.38200 1.000 32.76349 H ? A ? 13 1
   ATOM 199 HD3 . LYS A 13 ? -14.54500 19.84300 10.94400 1.000 32.76349 H ? A ? 13 1
   ATOM 200 HE2 . LYS A 13 ? -16.46000 20.33900 12.20400 1.000 35.89911 H ? A ? 13 1
   ATOM 201 HE3 . LYS A 13 ? -15.82500 21.74700 12.59300 1.000 35.89911 H ? A ? 13 1
   ATOM 202 HZ1 . LYS A 13 ? -17.25300 21.97100 10.85200 1.000 38.43947 H ? A ? 13 1
   ATOM 203 HZ2 . LYS A 13 ? -15.91900 22.31300 10.40300 1.000 38.43947 H ? A ? 13 1
   ATOM 204 HZ3 . LYS A 13 ? -16.49700 21.03200 10.04900 1.000 38.43947 H ? A ? 13 1
   ATOM 205 N . ARG A 14 ? -11.90800 16.53200 13.94800 1.000 20.72893 N ? A ? 14 1
   ATOM 206 CA . ARG A 14 ? -12.40000 15.26300 14.47500 1.000 23.92638 C ? A ? 14 1
   ATOM 207 C . ARG A 14 ? -11.97400 15.07600 15.92500 1.000 23.22979 C ? A ? 14 1
   ATOM 208 O . ARG A 14 ? -12.69800 14.46100 16.72000 1.000 24.54714 O ? A ? 14 1
   ATOM 209 CB . ARG A 14 ? -11.85100 14.12400 13.62000 1.000 28.15846 C ? A ? 14 1
   ATOM 210 CG . ARG A 14 ? -12.28400 14.14700 12.14500 1.000 34.46455 C ? A ? 14 1
   ATOM 211 CD . ARG A 14 ? -13.06900 12.90800 11.74300 1.000 39.89682 C ? A ? 14 1
   ATOM 212 NE . ARG A 14 ? -14.10200 12.59000 12.72000 1.000 43.22022 N ? A ? 14 1
   ATOM 213 CZ . ARG A 14 ? -14.41100 11.36800 13.13300 1.000 45.62048 C ? A ? 14 1
   ATOM 214 NH1 . ARG A 14 ? -13.80800 10.29600 12.64400 1.000 46.07716 N ? A ? 14 1
   ATOM 215 NH2 . ARG A 14 ? -15.35400 11.21800 14.05600 1.000 46.92035 N ? A ? 14 1
   ATOM 216 H . ARG A 14 ? -11.38000 16.46300 13.27300 1.000 24.87597 H ? A ? 14 1
   ATOM 217 HA . ARG A 14 ? -13.36900 15.24500 14.43100 1.000 28.71291 H ? A ? 14 1
   ATOM 218 HB2 . ARG A 14 ? -10.88200 14.17400 13.63500 1.000 33.79141 H ? A ? 14 1
   ATOM 219 HB3 . ARG A 14 ? -12.13300 13.28100 14.00700 1.000 33.79141 H ? A ? 14 1
   ATOM 220 HG2 . ARG A 14 ? -12.84800 14.92200 11.99300 1.000 41.35872 H ? A ? 14 1
   ATOM 221 HG3 . ARG A 14 ? -11.49400 14.19600 11.58400 1.000 41.35872 H ? A ? 14 1
   ATOM 222 HD2 . ARG A 14 ? -13.49900 13.06600 10.88800 1.000 47.87745 H ? A ? 14 1
   ATOM 223 HD3 . ARG A 14 ? -12.45500 12.16200 11.67700 1.000 47.87745 H ? A ? 14 1
   ATOM 224 HE . ARG A 14 ? -14.54600 13.24600 13.05500 1.000 51.86553 H ? A ? 14 1
   ATOM 225 HH11 . ARG A 14 ? -13.19600 10.37400 12.04600 1.000 55.29386 H ? A ? 14 1
   ATOM 226 HH12 . ARG A 14 ? -14.02900 9.51500 12.92800 1.000 55.29386 H ? A ? 14 1
   ATOM 227 HH21 . ARG A 14 ? -15.75300 11.90800 14.37900 1.000 56.30568 H ? A ? 14 1
   ATOM 228 HH22 . ARG A 14 ? -15.56600 10.43100 14.33000 1.000 56.30568 H ? A ? 14 1
   ATOM 229 N . HIS A 15 ? -10.79000 15.60000 16.26800 1.000 21.26001 N ? A ? 15 1
   ATOM 230 CA . HIS A 15 ? -10.22200 15.46000 17.63200 1.000 21.06926 C ? A ? 15 1
   ATOM 231 C . HIS A 15 ? -10.70900 16.56700 18.55900 1.000 20.28505 C ? A ? 15 1
   ATOM 232 O . HIS A 15 ? -10.15300 16.66000 19.63000 1.000 21.34414 O ? A ? 15 1
   ATOM 233 CB . HIS A 15 ? -8.69500 15.32600 17.54300 1.000 21.74846 C ? A ? 15 1
   ATOM 234 CG . HIS A 15 ? -8.31500 13.99900 17.00100 1.000 24.37792 C ? A ? 15 1
   ATOM 235 ND1 . HIS A 15 ? -7.73800 13.02300 17.75500 1.000 26.92457 N ? A ? 15 1
   ATOM 236 CD2 . HIS A 15 ? -8.50700 13.44400 15.79600 1.000 26.37916 C ? A ? 15 1
   ATOM 237 CE1 . HIS A 15 ? -7.61300 11.93800 17.05600 1.000 27.78589 C ? A ? 15 1
   ATOM 238 NE2 . HIS A 15 ? -7.99800 12.19800 15.86000 1.000 28.31657 N ? A ? 15 1
   ATOM 239 H . HIS A 15 ? -10.28800 16.04500 15.73000 1.000 25.51328 H ? A ? 15 1
   ATOM 240 HA . HIS A 15 ? -10.55100 14.62600 18.00300 1.000 25.28438 H ? A ? 15 1
   ATOM 241 HB2 . HIS A 15 ? -8.34400 16.01100 16.95300 1.000 26.09941 H ? A ? 15 1
   ATOM 242 HB3 . HIS A 15 ? -8.31200 15.41300 18.42900 1.000 26.09941 H ? A ? 15 1
   ATOM 243 HD1 . HIS A 15 ? -7.54000 13.09700 18.58900 1.000 32.31074 H ? A ? 15 1
   ATOM 244 HD2 . HIS A 15 ? -8.87100 13.85500 15.04700 1.000 31.65625 H ? A ? 15 1
   ATOM 245 HE1 . HIS A 15 ? -7.20400 11.15300 17.34000 1.000 33.34433 H ? A ? 15 1
   ATOM 246 N . GLY A 16 ? -11.68300 17.39500 18.15200 1.000 20.19416 N ? A ? 16 1
   ATOM 247 CA . GLY A 16 ? -12.30600 18.29700 19.08500 1.000 19.96758 C ? A ? 16 1
   ATOM 248 C . GLY A 16 ? -11.59900 19.61000 19.32500 1.000 18.86032 C ? A ? 16 1
   ATOM 249 O . GLY A 16 ? -11.88400 20.26700 20.32700 1.000 19.96773 O ? A ? 16 1
   ATOM 250 H . GLY A 16 ? -11.98700 17.44300 17.34900 1.000 24.23425 H ? A ? 16 1
   ATOM 251 HA2 . GLY A 16 ? -13.20100 18.49900 18.76900 1.000 23.96236 H ? A ? 16 1
   ATOM 252 HA3 . GLY A 16 ? -12.38900 17.84800 19.94100 1.000 23.96236 H ? A ? 16 1
   ATOM 253 N . LEU A 17 ? -10.66900 20.02500 18.44300 1.000 17.77081 N ? A ? 17 1
   ATOM 254 CA . LEU A 17 ? -9.95600 21.28800 18.68000 1.000 16.62512 C ? A ? 17 1
   ATOM 255 C . LEU A 17 ? -10.70700 22.50700 18.17800 1.000 16.96549 C ? A ? 17 1
   ATOM 256 O . LEU A 17 ? -10.37500 23.61300 18.60500 1.000 17.15642 O ? A ? 17 1
   ATOM 257 CB . LEU A 17 ? -8.58600 21.26000 18.01500 1.000 15.89534 C ? A ? 17 1
   ATOM 258 CG . LEU A 17 ? -7.53000 20.53000 18.83100 1.000 16.46631 C ? A ? 17 1
   ATOM 259 CD1 . LEU A 17 ? -6.18500 20.58200 18.08200 1.000 16.36001 C ? A ? 17 1
   ATOM 260 CD2 . LEU A 17 ? -7.30600 21.08100 20.23800 1.000 15.99016 C ? A ? 17 1
   ATOM 261 H . LEU A 17 ? -10.44200 19.60800 17.72600 1.000 21.32623 H ? A ? 17 1
   ATOM 262 HA . LEU A 17 ? -9.83100 21.39900 19.63400 1.000 19.95140 H ? A ? 17 1
   ATOM 263 HB2 . LEU A 17 ? -8.66200 20.81200 17.15800 1.000 19.07567 H ? A ? 17 1
   ATOM 264 HB3 . LEU A 17 ? -8.28300 22.17200 17.88400 1.000 19.07567 H ? A ? 17 1
   ATOM 265 HG . LEU A 17 ? -7.78800 19.59900 18.91400 1.000 19.76083 H ? A ? 17 1
   ATOM 266 HD11 . LEU A 17 ? -5.52400 20.07900 18.58300 1.000 19.63327 H ? A ? 17 1
   ATOM 267 HD12 . LEU A 17 ? -6.30000 20.19200 17.20100 1.000 19.63327 H ? A ? 17 1
   ATOM 268 HD13 . LEU A 17 ? -5.90500 21.50700 18.00000 1.000 19.63327 H ? A ? 17 1
   ATOM 269 HD21 . LEU A 17 ? -6.47000 20.73200 20.58400 1.000 19.18945 H ? A ? 17 1
   ATOM 270 HD22 . LEU A 17 ? -7.26800 22.04900 20.19400 1.000 19.18945 H ? A ? 17 1
   ATOM 271 HD23 . LEU A 17 ? -8.04000 20.80400 20.80800 1.000 19.18945 H ? A ? 17 1
   ATOM 272 N . ASP A 18 ? -11.71700 22.36100 17.31000 1.000 17.26956 N ? A ? 18 1
   ATOM 273 CA . ASP A 18 ? -12.39900 23.54500 16.78800 1.000 18.72916 C ? A ? 18 1
   ATOM 274 C . ASP A 18 ? -13.15600 24.24600 17.90400 1.000 18.39260 C ? A ? 18 1
   ATOM 275 O . ASP A 18 ? -14.08800 23.68500 18.48900 1.000 18.91377 O ? A ? 18 1
   ATOM 276 CB . ASP A 18 ? -13.33900 23.19600 15.63700 1.000 20.96414 C ? A ? 18 1
   ATOM 277 CG . ASP A 18 ? -13.86500 24.43900 14.89500 1.000 22.26095 C ? A ? 18 1
   ATOM 278 OD1 . ASP A 18 ? -13.30600 25.55700 14.99400 1.000 21.81248 O ? A ? 18 1
   ATOM 279 OD2 . ASP A 18 ? -14.84100 24.28100 14.15100 1.000 25.62402 O ? A ? 18 1
   ATOM 280 H . ASP A 18 ? -12.01700 21.61000 17.01700 1.000 20.72474 H ? A ? 18 1
   ATOM 281 HA . ASP A 18 ? -11.73300 24.16300 16.44800 1.000 22.47625 H ? A ? 18 1
   ATOM 282 HB2 . ASP A 18 ? -12.86300 22.64400 14.99700 1.000 25.15823 H ? A ? 18 1
   ATOM 283 HB3 . ASP A 18 ? -14.10200 22.71200 15.98900 1.000 25.15823 H ? A ? 18 1
   ATOM 284 N A ASN A 19 ? -12.74000 25.46900 18.21200 0.540 17.64863 N ? A ? 19 1
   ATOM 285 CA A ASN A 19 ? -13.32800 26.27400 19.26500 0.540 18.28778 C ? A ? 19 1
   ATOM 286 C A ASN A 19 ? -12.98900 25.74200 20.64800 0.540 17.71827 C ? A ? 19 1
   ATOM 287 O A ASN A 19 ? -13.61100 26.14400 21.63200 0.540 18.36438 O ? A ? 19 1
   ATOM 288 CB A ASN A 19 ? -14.84200 26.47300 19.06300 0.540 19.74140 C ? A ? 19 1
   ATOM 289 CG A ASN A 19 ? -15.33000 27.74500 19.67900 0.540 22.27983 C ? A ? 19 1
   ATOM 290 OD1 A ASN A 19 ? -14.55800 28.68400 19.89400 0.540 23.78627 O ? A ? 19 1
   ATOM 291 ND2 A ASN A 19 ? -16.61800 27.80000 19.94900 0.540 23.44054 N ? A ? 19 1
   ATOM 292 H A ASN A 19 ? -12.09300 25.86500 17.80600 0.540 21.17962 H ? A ? 19 1
   ATOM 293 HA A ASN A 19 ? -12.92300 27.15300 19.20700 0.540 21.94660 H ? A ? 19 1
   ATOM 294 HB2 A ASN A 19 ? -15.03500 26.50400 18.11300 0.540 23.69094 H ? A ? 19 1
   ATOM 295 HB3 A ASN A 19 ? -15.31800 25.73500 19.47600 0.540 23.69094 H ? A ? 19 1
   ATOM 296 HD21 A ASN A 19 ? -17.12200 27.12400 19.78000 0.540 28.12991 H ? A ? 19 1
   ATOM 297 HD22 A ASN A 19 ? -16.95300 28.50900 20.30200 0.540 28.12991 H ? A ? 19 1
   ATOM 298 N B ASN A 19 ? -12.74300 25.47000 18.21700 0.460 17.87907 N ? A ? 19 1
   ATOM 299 CA B ASN A 19 ? -13.33100 26.27200 19.27600 0.460 18.50456 C ? A ? 19 1
   ATOM 300 C B ASN A 19 ? -12.99300 25.73300 20.65500 0.460 17.77377 C ? A ? 19 1
   ATOM 301 O B ASN A 19 ? -13.61900 26.12700 21.64000 0.460 18.17745 O ? A ? 19 1
   ATOM 302 CB B ASN A 19 ? -14.84300 26.48600 19.06800 0.460 20.02607 C ? A ? 19 1
   ATOM 303 CG B ASN A 19 ? -15.14600 27.02300 17.69400 0.460 22.06684 C ? A ? 19 1
   ATOM 304 OD1 B ASN A 19 ? -14.62500 28.07100 17.31400 0.460 23.68267 O ? A ? 19 1
   ATOM 305 ND2 B ASN A 19 ? -15.98900 26.31300 16.93500 0.460 22.62904 N ? A ? 19 1
   ATOM 306 H B ASN A 19 ? -12.09800 25.86900 17.81200 0.460 21.45615 H ? A ? 19 1
   ATOM 307 HA B ASN A 19 ? -12.92600 27.15200 19.22500 0.460 22.20674 H ? A ? 19 1
   ATOM 308 HB2 B ASN A 19 ? -15.30600 25.64100 19.17400 0.460 24.03254 H ? A ? 19 1
   ATOM 309 HB3 B ASN A 19 ? -15.16600 27.12700 19.72000 0.460 24.03254 H ? A ? 19 1
   ATOM 310 HD21 B ASN A 19 ? -16.33200 25.58500 17.23800 0.460 27.15612 H ? A ? 19 1
   ATOM 311 HD22 B ASN A 19 ? -16.18800 26.58500 16.14400 0.460 27.15612 H ? A ? 19 1
   ATOM 312 N . TYR A 20 ? -12.00100 24.84900 20.76200 1.000 17.38418 N ? A ? 20 1
   ATOM 313 CA . TYR A 20 ? -11.57800 24.38700 22.07900 1.000 17.07869 C ? A ? 20 1
   ATOM 314 C . TYR A 20 ? -10.98200 25.56800 22.84200 1.000 16.56726 C ? A ? 20 1
   ATOM 315 O . TYR A 20 ? -10.05400 26.24100 22.35700 1.000 15.67330 O ? A ? 20 1
   ATOM 316 CB . TYR A 20 ? -10.58600 23.21300 21.97900 1.000 17.07461 C ? A ? 20 1
   ATOM 317 CG . TYR A 20 ? -10.34000 22.59200 23.33500 1.000 16.84969 C ? A ? 20 1
   ATOM 318 CD1 . TYR A 20 ? -11.16100 21.57400 23.81400 1.000 18.32184 C ? A ? 20 1
   ATOM 319 CD2 . TYR A 20 ? -9.32100 23.05000 24.16100 1.000 17.07280 C ? A ? 20 1
   ATOM 320 CE1 . TYR A 20 ? -10.98100 21.05400 25.08000 1.000 18.81286 C ? A ? 20 1
   ATOM 321 CE2 . TYR A 20 ? -9.13300 22.54400 25.42300 1.000 17.60268 C ? A ? 20 1
   ATOM 322 CZ . TYR A 20 ? -9.96600 21.54500 25.88200 1.000 18.02670 C ? A ? 20 1
   ATOM 323 OH . TYR A 20 ? -9.77700 21.04400 27.14200 1.000 20.37800 O ? A ? 20 1
   ATOM 324 H . TYR A 20 ? -11.56900 24.50800 20.10100 1.000 20.86228 H ? A ? 20 1
   ATOM 325 HA . TYR A 20 ? -12.35600 24.07800 22.56800 1.000 20.49569 H ? A ? 20 1
   ATOM 326 HB2 . TYR A 20 ? -10.95200 22.53200 21.39300 1.000 20.49079 H ? A ? 20 1
   ATOM 327 HB3 . TYR A 20 ? -9.73900 23.53600 21.63300 1.000 20.49079 H ? A ? 20 1
   ATOM 328 HD1 . TYR A 20 ? -11.86000 21.26200 23.28600 1.000 21.98747 H ? A ? 20 1
   ATOM 329 HD2 . TYR A 20 ? -8.77500 23.74200 23.86500 1.000 20.48863 H ? A ? 20 1
   ATOM 330 HE1 . TYR A 20 ? -11.54000 20.37900 25.39300 1.000 22.57669 H ? A ? 20 1
   ATOM 331 HE2 . TYR A 20 ? -8.44900 22.87000 25.96200 1.000 21.12448 H ? A ? 20 1
   ATOM 332 HH . TYR A 20 ? -9.13000 21.43200 27.51200 1.000 24.45486 H ? A ? 20 1
   ATOM 333 N . ARG A 21 ? -11.45300 25.80000 24.06400 1.000 17.25805 N ? A ? 21 1
   ATOM 334 CA . ARG A 21 ? -11.02500 26.95700 24.89500 1.000 17.60663 C ? A ? 21 1
   ATOM 335 C . ARG A 21 ? -11.24500 28.24500 24.09500 1.000 16.34944 C ? A ? 21 1
   ATOM 336 O . ARG A 21 ? -10.56800 29.22200 24.36800 1.000 16.77150 O ? A ? 21 1
   ATOM 337 CB . ARG A 21 ? -9.58900 26.74900 25.39000 1.000 21.38772 C ? A ? 21 1
   ATOM 338 CG . ARG A 21 ? -9.50600 26.11400 26.76900 1.000 27.51565 C ? A ? 21 1
   ATOM 339 CD . ARG A 21 ? -9.92600 27.09400 27.84100 1.000 33.35734 C ? A ? 21 1
   ATOM 340 NE . ARG A 21 ? -9.51500 26.68800 29.17000 1.000 38.72986 N ? A ? 21 1
   ATOM 341 CZ . ARG A 21 ? -9.49400 27.47300 30.24300 1.000 41.90495 C ? A ? 21 1
   ATOM 342 NH1 . ARG A 21 ? -9.84800 28.74600 30.16600 1.000 43.55437 N ? A ? 21 1
   ATOM 343 NH2 . ARG A 21 ? -9.09900 26.98000 31.40100 1.000 42.56950 N ? A ? 21 1
   ATOM 344 H . ARG A 21 ? -12.03400 25.29900 24.45300 1.000 20.71092 H ? A ? 21 1
   ATOM 345 HA . ARG A 21 ? -11.59900 27.00100 25.67500 1.000 21.12922 H ? A ? 21 1
   ATOM 346 HB2 . ARG A 21 ? -9.12400 26.16700 24.76900 1.000 25.66653 H ? A ? 21 1
   ATOM 347 HB3 . ARG A 21 ? -9.14100 27.60800 25.43200 1.000 25.66653 H ? A ? 21 1
   ATOM 348 HG2 . ARG A 21 ? -10.09900 25.34700 26.80700 1.000 33.02004 H ? A ? 21 1
   ATOM 349 HG3 . ARG A 21 ? -8.59100 25.84300 26.94400 1.000 33.02004 H ? A ? 21 1
   ATOM 350 HD2 . ARG A 21 ? -9.52500 27.95700 27.65500 1.000 40.03008 H ? A ? 21 1
   ATOM 351 HD3 . ARG A 21 ? -10.89300 27.17100 27.83800 1.000 40.03008 H ? A ? 21 1
   ATOM 352 HE . ARG A 21 ? -9.26800 25.87100 29.27400 1.000 46.47709 H ? A ? 21 1
   ATOM 353 HH11 . ARG A 21 ? -10.10600 29.07800 29.41600 1.000 52.26651 H ? A ? 21 1
   ATOM 354 HH12 . ARG A 21 ? -9.82700 29.24000 30.86900 1.000 52.26651 H ? A ? 21 1
   ATOM 355 HH21 . ARG A 21 ? -9.08100 27.48300 32.09900 1.000 51.08467 H ? A ? 21 1
   ATOM 356 HH22 . ARG A 21 ? -8.86500 26.15500 31.46000 1.000 51.08467 H ? A ? 21 1
   ATOM 357 N . GLY A 22 ? -12.19700 28.22900 23.15800 1.000 15.75749 N ? A ? 22 1
   ATOM 358 CA . GLY A 22 ? -12.49700 29.40300 22.37500 1.000 15.43903 C ? A ? 22 1
   ATOM 359 C . GLY A 22 ? -11.61800 29.65100 21.16200 1.000 14.90618 C ? A ? 22 1
   ATOM 360 O . GLY A 22 ? -11.78200 30.68400 20.48900 1.000 15.28095 O ? A ? 22 1
   ATOM 361 H . GLY A 22 ? -12.68100 27.54500 22.96400 1.000 18.91026 H ? A ? 22 1
   ATOM 362 HA2 . GLY A 22 ? -13.41400 29.34100 22.06500 1.000 18.52810 H ? A ? 22 1
   ATOM 363 HA3 . GLY A 22 ? -12.43100 30.18200 22.94900 1.000 18.52810 H ? A ? 22 1
   ATOM 364 N . TYR A 23 ? -10.72100 28.74000 20.82700 1.000 13.31520 N ? A ? 23 1
   ATOM 365 CA . TYR A 23 ? -9.77100 28.92900 19.73500 1.000 13.23782 C ? A ? 23 1
   ATOM 366 C . TYR A 23 ? -10.28300 28.20600 18.50400 1.000 13.20746 C ? A ? 23 1
   ATOM 367 O . TYR A 23 ? -10.35800 26.97500 18.47100 1.000 13.73657 O ? A ? 23 1
   ATOM 368 CB . TYR A 23 ? -8.37900 28.45000 20.14700 1.000 12.60491 C ? A ? 23 1
   ATOM 369 CG . TYR A 23 ? -7.72300 29.38800 21.14900 1.000 12.08343 C ? A ? 23 1
   ATOM 370 CD1 . TYR A 23 ? -7.02900 30.51400 20.72700 1.000 12.34208 C ? A ? 23 1
   ATOM 371 CD2 . TYR A 23 ? -7.81900 29.16800 22.50800 1.000 12.26006 C ? A ? 23 1
   ATOM 372 CE1 . TYR A 23 ? -6.43200 31.34400 21.62600 1.000 11.70381 C ? A ? 23 1
   ATOM 373 CE2 . TYR A 23 ? -7.25900 30.01000 23.40300 1.000 12.19922 C ? A ? 23 1
   ATOM 374 CZ . TYR A 23 ? -6.55900 31.11700 22.97100 1.000 12.02812 C ? A ? 23 1
   ATOM 375 OH . TYR A 23 ? -5.94300 31.96300 23.84900 1.000 12.77741 O ? A ? 23 1
   ATOM 376 H . TYR A 23 ? -10.63700 27.98300 21.22500 1.000 15.97950 H ? A ? 23 1
   ATOM 377 HA . TYR A 23 ? -9.71100 29.87400 19.52500 1.000 15.88664 H ? A ? 23 1
   ATOM 378 HB2 . TYR A 23 ? -8.45300 27.57400 20.55700 1.000 15.12716 H ? A ? 23 1
   ATOM 379 HB3 . TYR A 23 ? -7.81300 28.40400 19.36100 1.000 15.12716 H ? A ? 23 1
   ATOM 380 HD1 . TYR A 23 ? -6.94000 30.68300 19.81700 1.000 14.81176 H ? A ? 23 1
   ATOM 381 HD2 . TYR A 23 ? -8.29400 28.43000 22.81500 1.000 14.71333 H ? A ? 23 1
   ATOM 382 HE1 . TYR A 23 ? -5.96700 32.09200 21.32600 1.000 14.04584 H ? A ? 23 1
   ATOM 383 HE2 . TYR A 23 ? -7.32900 29.83200 24.31300 1.000 14.64032 H ? A ? 23 1
   ATOM 384 HH . TYR A 23 ? -6.16200 31.76900 24.63600 1.000 15.33415 H ? A ? 23 1
   ATOM 385 N . SER A 24 ? -10.66100 28.97700 17.49200 1.000 14.75817 N ? A ? 24 1
   ATOM 386 CA . SER A 24 ? -11.14400 28.40600 16.24700 1.000 14.91479 C ? A ? 24 1
   ATOM 387 C . SER A 24 ? -10.08600 27.51700 15.59000 1.000 14.36920 C ? A ? 24 1
   ATOM 388 O . SER A 24 ? -8.88200 27.67400 15.79000 1.000 14.27212 O ? A ? 24 1
   ATOM 389 CB . SER A 24 ? -11.57800 29.52000 15.29200 1.000 16.73487 C ? A ? 24 1
   ATOM 390 OG . SER A 24 ? -10.44900 30.28000 14.90700 1.000 18.40065 O ? A ? 24 1
   ATOM 391 H . SER A 24 ? -10.64700 29.83700 17.50300 1.000 17.71107 H ? A ? 24 1
   ATOM 392 HA . SER A 24 ? -11.92000 27.85500 16.43500 1.000 17.89901 H ? A ? 24 1
   ATOM 393 HB2 . SER A 24 ? -11.98200 29.12600 14.50300 1.000 20.08311 H ? A ? 24 1
   ATOM 394 HB3 . SER A 24 ? -12.21400 30.09800 15.74200 1.000 20.08311 H ? A ? 24 1
   ATOM 395 HG . SER A 24 ? -9.92800 29.81000 14.44600 1.000 22.08204 H ? A ? 24 1
   ATOM 396 N . LEU A 25 ? -10.56900 26.62400 14.72800 1.000 14.49657 N ? A ? 25 1
   ATOM 397 CA . LEU A 25 ? -9.71300 25.64000 14.08200 1.000 13.69349 C ? A ? 25 1
   ATOM 398 C . LEU A 25 ? -8.49900 26.24800 13.39900 1.000 12.59844 C ? A ? 25 1
   ATOM 399 O . LEU A 25 ? -7.40200 25.68900 13.47000 1.000 13.38536 O ? A ? 25 1
   ATOM 400 CB . LEU A 25 ? -10.55900 24.87300 13.07600 1.000 15.71373 C ? A ? 25 1
   ATOM 401 CG . LEU A 25 ? -9.92300 23.64300 12.47400 1.000 15.55780 C ? A ? 25 1
   ATOM 402 CD1 . LEU A 25 ? -9.54800 22.61500 13.52500 1.000 16.63205 C ? A ? 25 1
   ATOM 403 CD2 . LEU A 25 ? -10.91600 23.03300 11.47300 1.000 15.71251 C ? A ? 25 1
   ATOM 404 H . LEU A 25 ? -11.39700 26.56900 14.50100 1.000 17.39714 H ? A ? 25 1
   ATOM 405 HA . LEU A 25 ? -9.39600 25.01500 14.75300 1.000 16.43345 H ? A ? 25 1
   ATOM 406 HB2 . LEU A 25 ? -11.37500 24.58900 13.51700 1.000 18.85774 H ? A ? 25 1
   ATOM 407 HB3 . LEU A 25 ? -10.78000 25.47100 12.34500 1.000 18.85774 H ? A ? 25 1
   ATOM 408 HG . LEU A 25 ? -9.12000 23.89700 11.99300 1.000 18.67062 H ? A ? 25 1
   ATOM 409 HD11 . LEU A 25 ? -9.29300 21.79100 13.08100 1.000 19.95972 H ? A ? 25 1
   ATOM 410 HD12 . LEU A 25 ? -8.80400 22.95200 14.04800 1.000 19.95972 H ? A ? 25 1
   ATOM 411 HD13 . LEU A 25 ? -10.31400 22.45700 14.09900 1.000 19.95972 H ? A ? 25 1
   ATOM 412 HD21 . LEU A 25 ? -10.51800 22.24200 11.07700 1.000 18.85628 H ? A ? 25 1
   ATOM 413 HD22 . LEU A 25 ? -11.73100 22.79500 11.94200 1.000 18.85628 H ? A ? 25 1
   ATOM 414 HD23 . LEU A 25 ? -11.11000 23.68700 10.78300 1.000 18.85628 H ? A ? 25 1
   ATOM 415 N . GLY A 26 ? -8.67200 27.38200 12.73300 1.000 12.21656 N ? A ? 26 1
   ATOM 416 CA . GLY A 26 ? -7.54900 27.98800 12.03700 1.000 12.54613 C ? A ? 26 1
   ATOM 417 C . GLY A 26 ? -6.39200 28.34600 12.95200 1.000 11.32295 C ? A ? 26 1
   ATOM 418 O . GLY A 26 ? -5.23400 28.37600 12.51000 1.000 11.62153 O ? A ? 26 1
   ATOM 419 H . GLY A 26 ? -9.41400 27.81200 12.66900 1.000 14.66114 H ? A ? 26 1
   ATOM 420 HA2 . GLY A 26 ? -7.22300 27.37300 11.36100 1.000 15.05662 H ? A ? 26 1
   ATOM 421 HA3 . GLY A 26 ? -7.84700 28.79800 11.59400 1.000 15.05662 H ? A ? 26 1
   ATOM 422 N . ASN A 27 ? -6.68800 28.72600 14.20400 1.000 11.80295 N ? A ? 27 1
   ATOM 423 CA . ASN A 27 ? -5.60900 29.00500 15.15000 1.000 11.35594 C ? A ? 27 1
   ATOM 424 C . ASN A 27 ? -4.71100 27.79500 15.34100 1.000 11.61450 C ? A ? 27 1
   ATOM 425 O . ASN A 27 ? -3.48000 27.92200 15.43700 1.000 11.17796 O ? A ? 27 1
   ATOM 426 CB . ASN A 27 ? -6.18000 29.42100 16.50000 1.000 11.83061 C ? A ? 27 1
   ATOM 427 CG . ASN A 27 ? -6.64300 30.84700 16.49000 1.000 12.18674 C ? A ? 27 1
   ATOM 428 OD1 . ASN A 27 ? -5.80300 31.73900 16.52900 1.000 12.53409 O ? A ? 27 1
   ATOM 429 ND2 . ASN A 27 ? -7.96000 31.08000 16.44400 1.000 13.96059 N ? A ? 27 1
   ATOM 430 H . ASN A 27 ? -7.48200 28.82600 14.51900 1.000 14.16480 H ? A ? 27 1
   ATOM 431 HA . ASN A 27 ? -5.06700 29.73500 14.81100 1.000 13.62839 H ? A ? 27 1
   ATOM 432 HB2 . ASN A 27 ? -6.93900 28.85700 16.71500 1.000 14.19800 H ? A ? 27 1
   ATOM 433 HB3 . ASN A 27 ? -5.49300 29.33100 17.17800 1.000 14.19800 H ? A ? 27 1
   ATOM 434 HD21 . ASN A 27 ? -8.25400 31.88800 16.43800 1.000 16.75397 H ? A ? 27 1
   ATOM 435 HD22 . ASN A 27 ? -8.51300 30.42100 16.41900 1.000 16.75397 H ? A ? 27 1
   ATOM 436 N . TRP A 28 ? -5.31900 26.61400 15.44000 1.000 11.88552 N ? A ? 28 1
   ATOM 437 CA . TRP A 28 ? -4.58200 25.38300 15.68500 1.000 11.93048 C ? A ? 28 1
   ATOM 438 C . TRP A 28 ? -3.77900 24.98400 14.46900 1.000 11.58427 C ? A ? 28 1
   ATOM 439 O . TRP A 28 ? -2.66700 24.47900 14.59400 1.000 11.90468 O ? A ? 28 1
   ATOM 440 CB . TRP A 28 ? -5.58300 24.27100 16.07300 1.000 12.29755 C ? A ? 28 1
   ATOM 441 CG . TRP A 28 ? -6.27200 24.54700 17.40000 1.000 12.49966 C ? A ? 28 1
   ATOM 442 CD1 . TRP A 28 ? -7.53600 24.99700 17.58900 1.000 12.19755 C ? A ? 28 1
   ATOM 443 CD2 . TRP A 28 ? -5.69700 24.44000 18.70200 1.000 11.91668 C ? A ? 28 1
   ATOM 444 NE1 . TRP A 28 ? -7.77600 25.22000 18.90800 1.000 13.36235 N ? A ? 28 1
   ATOM 445 CE2 . TRP A 28 ? -6.67000 24.84500 19.62200 1.000 12.13152 C ? A ? 28 1
   ATOM 446 CE3 . TRP A 28 ? -4.46300 24.01600 19.17000 1.000 12.16867 C ? A ? 28 1
   ATOM 447 CZ2 . TRP A 28 ? -6.42700 24.85600 20.99500 1.000 13.41335 C ? A ? 28 1
   ATOM 448 CZ3 . TRP A 28 ? -4.22200 24.02300 20.53100 1.000 13.40481 C ? A ? 28 1
   ATOM 449 CH2 . TRP A 28 ? -5.19000 24.44500 21.42000 1.000 14.16216 C ? A ? 28 1
   ATOM 450 H . TRP A 28 ? -6.16900 26.50100 15.36800 1.000 14.26388 H ? A ? 28 1
   ATOM 451 HA . TRP A 28 ? -3.97000 25.51600 16.42600 1.000 14.31784 H ? A ? 28 1
   ATOM 452 HB2 . TRP A 28 ? -6.26600 24.20600 15.38700 1.000 14.75832 H ? A ? 28 1
   ATOM 453 HB3 . TRP A 28 ? -5.10700 23.42900 16.15000 1.000 14.75832 H ? A ? 28 1
   ATOM 454 HD1 . TRP A 28 ? -8.13100 25.19900 16.90400 1.000 14.63832 H ? A ? 28 1
   ATOM 455 HE1 . TRP A 28 ? -8.52100 25.49000 19.24300 1.000 16.03608 H ? A ? 28 1
   ATOM 456 HE3 . TRP A 28 ? -3.79900 23.75100 18.57500 1.000 14.60366 H ? A ? 28 1
   ATOM 457 HZ2 . TRP A 28 ? -7.08200 25.12300 21.59900 1.000 16.09728 H ? A ? 28 1
   ATOM 458 HZ3 . TRP A 28 ? -3.39200 23.75100 20.85100 1.000 16.08704 H ? A ? 28 1
   ATOM 459 HH2 . TRP A 28 ? -5.00700 24.42600 22.33200 1.000 16.99585 H ? A ? 28 1
   ATOM 460 N . VAL A 29 ? -4.37500 25.11600 13.28500 1.000 11.73173 N ? A ? 29 1
   ATOM 461 CA . VAL A 29 ? -3.66400 24.80600 12.05000 1.000 11.58353 C ? A ? 29 1
   ATOM 462 C . VAL A 29 ? -2.47800 25.73800 11.86700 1.000 12.12988 C ? A ? 29 1
   ATOM 463 O . VAL A 29 ? -1.37100 25.28500 11.52900 1.000 12.24935 O ? A ? 29 1
   ATOM 464 CB . VAL A 29 ? -4.62000 24.80400 10.83900 1.000 12.52164 C ? A ? 29 1
   ATOM 465 CG1 . VAL A 29 ? -3.85000 24.62200 9.53900 1.000 13.07124 C ? A ? 29 1
   ATOM 466 CG2 . VAL A 29 ? -5.72300 23.78100 11.03400 1.000 13.45489 C ? A ? 29 1
   ATOM 467 H . VAL A 29 ? -5.18500 25.38200 13.17200 1.000 14.07934 H ? A ? 29 1
   ATOM 468 HA . VAL A 29 ? -3.30700 23.90800 12.12900 1.000 13.90150 H ? A ? 29 1
   ATOM 469 HB . VAL A 29 ? -5.04700 25.67400 10.79400 1.000 15.02724 H ? A ? 29 1
   ATOM 470 HG11 . VAL A 29 ? -4.47700 24.41300 8.83000 1.000 15.68675 H ? A ? 29 1
   ATOM 471 HG12 . VAL A 29 ? -3.37900 25.44400 9.33000 1.000 15.68675 H ? A ? 29 1
   ATOM 472 HG13 . VAL A 29 ? -3.21800 23.89400 9.64600 1.000 15.68675 H ? A ? 29 1
   ATOM 473 HG21 . VAL A 29 ? -6.28100 23.76400 10.24100 1.000 16.14714 H ? A ? 29 1
   ATOM 474 HG22 . VAL A 29 ? -5.32300 22.90900 11.17600 1.000 16.14714 H ? A ? 29 1
   ATOM 475 HG23 . VAL A 29 ? -6.25400 24.03100 11.80600 1.000 16.14714 H ? A ? 29 1
   ATOM 476 N . CYS A 30 ? -2.68500 27.05100 12.06800 1.000 11.42639 N ? A ? 30 1
   ATOM 477 CA . CYS A 30 ? -1.60600 28.02900 11.99000 1.000 11.18255 C ? A ? 30 1
   ATOM 478 C . CYS A 30 ? -0.50000 27.68700 12.98700 1.000 11.36304 C ? A ? 30 1
   ATOM 479 O . CYS A 30 ? 0.68500 27.71900 12.64200 1.000 11.35607 O ? A ? 30 1
   ATOM 480 CB . CYS A 30 ? -2.18100 29.42600 12.23800 1.000 12.07159 C ? A ? 30 1
   ATOM 481 SG . CYS A 30 ? -1.01500 30.75200 12.04200 1.000 12.27900 S ? A ? 30 1
   ATOM 482 H . CYS A 30 ? -3.45100 27.39500 12.25200 1.000 13.71293 H ? A ? 30 1
   ATOM 483 HA . CYS A 30 ? -1.22500 28.01300 11.09800 1.000 13.42032 H ? A ? 30 1
   ATOM 484 HB2 . CYS A 30 ? -2.91400 29.57700 11.62600 1.000 14.48717 H ? A ? 30 1
   ATOM 485 HB3 . CYS A 30 ? -2.51000 29.46300 13.15000 1.000 14.48717 H ? A ? 30 1
   ATOM 486 N . ALA A 31 ? -0.85600 27.35400 14.23000 1.000 11.31283 N ? A ? 31 1
   ATOM 487 CA . ALA A 31 ? 0.16800 27.00400 15.20500 1.000 11.46870 C ? A ? 31 1
   ATOM 488 C . ALA A 31 ? 0.98400 25.80700 14.73300 1.000 11.44524 C ? A ? 31 1
   ATOM 489 O . ALA A 31 ? 2.20600 25.80700 14.83400 1.000 11.70001 O ? A ? 31 1
   ATOM 490 CB . ALA A 31 ? -0.45600 26.72500 16.57200 1.000 12.65127 C ? A ? 31 1
   ATOM 491 H . ALA A 31 ? -1.66300 27.32400 14.52500 1.000 13.57666 H ? A ? 31 1
   ATOM 492 HA . ALA A 31 ? 0.77400 27.75500 15.30400 1.000 13.76370 H ? A ? 31 1
   ATOM 493 HB1 . ALA A 31 ? 0.24800 26.49500 17.19900 1.000 15.18279 H ? A ? 31 1
   ATOM 494 HB2 . ALA A 31 ? -0.92200 27.52000 16.87400 1.000 15.18279 H ? A ? 31 1
   ATOM 495 HB3 . ALA A 31 ? -1.08000 25.98700 16.48900 1.000 15.18279 H ? A ? 31 1
   ATOM 496 N . ALA A 32 ? 0.31600 24.76500 14.23800 1.000 11.43412 N ? A ? 32 1
   ATOM 497 CA . ALA A 32 ? 1.02900 23.57900 13.75700 1.000 11.93975 C ? A ? 32 1
   ATOM 498 C . ALA A 32 ? 1.93900 23.91300 12.58200 1.000 11.15921 C ? A ? 32 1
   ATOM 499 O . ALA A 32 ? 3.05900 23.38900 12.48700 1.000 12.20637 O ? A ? 32 1
   ATOM 500 CB . ALA A 32 ? 0.03900 22.48500 13.38000 1.000 12.46117 C ? A ? 32 1
   ATOM 501 H . ALA A 32 ? -0.54000 24.71800 14.17000 1.000 13.72220 H ? A ? 32 1
   ATOM 502 HA . ALA A 32 ? 1.58600 23.23900 14.47400 1.000 14.32897 H ? A ? 32 1
   ATOM 503 HB1 . ALA A 32 ? 0.52900 21.72100 13.03900 1.000 14.95467 H ? A ? 32 1
   ATOM 504 HB2 . ALA A 32 ? -0.46600 22.23000 14.16800 1.000 14.95467 H ? A ? 32 1
   ATOM 505 HB3 . ALA A 32 ? -0.56100 22.82400 12.69700 1.000 14.95467 H ? A ? 32 1
   ATOM 506 N . LYS A 33 ? 1.47900 24.77000 11.66100 1.000 11.75551 N ? A ? 33 1
   ATOM 507 CA . LYS A 33 ? 2.31000 25.17100 10.52800 1.000 12.42327 C ? A ? 33 1
   ATOM 508 C . LYS A 33 ? 3.62800 25.75700 11.01500 1.000 11.91333 C ? A ? 33 1
   ATOM 509 O . LYS A 33 ? 4.69600 25.37000 10.54300 1.000 12.81590 O ? A ? 33 1
   ATOM 510 CB . LYS A 33 ? 1.57000 26.21600 9.66300 1.000 13.87853 C ? A ? 33 1
   ATOM 511 CG . LYS A 33 ? 2.42000 26.86700 8.60800 1.000 16.25711 C ? A ? 33 1
   ATOM 512 CD . LYS A 33 ? 2.91000 25.88200 7.60400 1.000 19.01384 C ? A ? 33 1
   ATOM 513 CE . LYS A 33 ? 3.82400 26.55600 6.60500 1.000 21.93018 C ? A ? 33 1
   ATOM 514 NZ . LYS A 33 ? 4.07800 25.67400 5.42600 1.000 24.04825 N ? A ? 33 1
   ATOM 515 H . LYS A 33 ? 0.69700 25.12800 11.67200 1.000 14.10788 H ? A ? 33 1
   ATOM 516 HA . LYS A 33 ? 2.50200 24.39500 9.97900 1.000 14.90919 H ? A ? 33 1
   ATOM 517 HB2 . LYS A 33 ? 0.82800 25.78000 9.21600 1.000 16.65550 H ? A ? 33 1
   ATOM 518 HB3 . LYS A 33 ? 1.23400 26.91700 10.24300 1.000 16.65550 H ? A ? 33 1
   ATOM 519 HG2 . LYS A 33 ? 1.89200 27.52700 8.14100 1.000 19.50980 H ? A ? 33 1
   ATOM 520 HG3 . LYS A 33 ? 3.18800 27.29600 9.01600 1.000 19.50980 H ? A ? 33 1
   ATOM 521 HD2 . LYS A 33 ? 3.41200 25.18200 8.05000 1.000 22.81787 H ? A ? 33 1
   ATOM 522 HD3 . LYS A 33 ? 2.15500 25.50600 7.12500 1.000 22.81787 H ? A ? 33 1
   ATOM 523 HE2 . LYS A 33 ? 3.40800 27.37400 6.29000 1.000 26.31748 H ? A ? 33 1
   ATOM 524 HE3 . LYS A 33 ? 4.67400 26.75200 7.02900 1.000 26.31748 H ? A ? 33 1
   ATOM 525 HZ1 . LYS A 33 ? 4.46200 24.91600 5.69100 1.000 28.85916 H ? A ? 33 1
   ATOM 526 HZ2 . LYS A 33 ? 3.31000 25.48200 5.01900 1.000 28.85916 H ? A ? 33 1
   ATOM 527 HZ3 . LYS A 33 ? 4.61700 26.08500 4.84900 1.000 28.85916 H ? A ? 33 1
   ATOM 528 N . PHE A 34 ? 3.57400 26.69100 11.95200 1.000 11.65138 N ? A ? 34 1
   ATOM 529 CA . PHE A 34 ? 4.78100 27.40800 12.33600 1.000 12.31086 C ? A ? 34 1
   ATOM 530 C . PHE A 34 ? 5.56000 26.69500 13.42500 1.000 13.27649 C ? A ? 34 1
   ATOM 531 O . PHE A 34 ? 6.75200 26.92200 13.54600 1.000 14.97962 O ? A ? 34 1
   ATOM 532 CB . PHE A 34 ? 4.45000 28.86100 12.68100 1.000 12.57408 C ? A ? 34 1
   ATOM 533 CG . PHE A 34 ? 3.96900 29.63000 11.47900 1.000 12.92414 C ? A ? 34 1
   ATOM 534 CD1 . PHE A 34 ? 4.71900 29.64400 10.31000 1.000 13.57842 C ? A ? 34 1
   ATOM 535 CD2 . PHE A 34 ? 2.76700 30.30200 11.49200 1.000 15.10171 C ? A ? 34 1
   ATOM 536 CE1 . PHE A 34 ? 4.25500 30.32400 9.20000 1.000 14.65303 C ? A ? 34 1
   ATOM 537 CE2 . PHE A 34 ? 2.34200 31.02400 10.40400 1.000 16.80971 C ? A ? 34 1
   ATOM 538 CZ . PHE A 34 ? 3.07600 31.02200 9.26200 1.000 15.97187 C ? A ? 34 1
   ATOM 539 H . PHE A 34 ? 2.86400 26.92700 12.37600 1.000 13.98292 H ? A ? 34 1
   ATOM 540 HA . PHE A 34 ? 5.36800 27.42800 11.56500 1.000 14.77430 H ? A ? 34 1
   ATOM 541 HB2 . PHE A 34 ? 3.74900 28.87800 13.35100 1.000 15.09016 H ? A ? 34 1
   ATOM 542 HB3 . PHE A 34 ? 5.24700 29.29700 13.02000 1.000 15.09016 H ? A ? 34 1
   ATOM 543 HD1 . PHE A 34 ? 5.52200 29.17700 10.26700 1.000 16.29537 H ? A ? 34 1
   ATOM 544 HD2 . PHE A 34 ? 2.26200 30.31600 12.27300 1.000 18.12331 H ? A ? 34 1
   ATOM 545 HE1 . PHE A 34 ? 4.76500 30.34500 8.42300 1.000 17.58490 H ? A ? 34 1
   ATOM 546 HE2 . PHE A 34 ? 1.52800 31.47400 10.43300 1.000 20.17292 H ? A ? 34 1
   ATOM 547 HZ . PHE A 34 ? 2.77300 31.48800 8.51600 1.000 19.16751 H ? A ? 34 1
   ATOM 548 N . GLU A 35 ? 4.94200 25.80400 14.18200 1.000 11.89586 N ? A ? 35 1
   ATOM 549 CA . GLU A 35 ? 5.71000 25.01000 15.13600 1.000 12.47233 C ? A ? 35 1
   ATOM 550 C . GLU A 35 ? 6.49000 23.90200 14.43800 1.000 13.19038 C ? A ? 35 1
   ATOM 551 O . GLU A 35 ? 7.64100 23.65000 14.78100 1.000 13.83015 O ? A ? 35 1
   ATOM 552 CB . GLU A 35 ? 4.77500 24.40400 16.17600 1.000 12.18357 C ? A ? 35 1
   ATOM 553 CG . GLU A 35 ? 4.22800 25.42500 17.16700 1.000 13.31784 C ? A ? 35 1
   ATOM 554 CD . GLU A 35 ? 5.25000 26.06800 18.05900 1.000 13.27756 C ? A ? 35 1
   ATOM 555 OE1 . GLU A 35 ? 6.42400 25.62400 18.07700 1.000 13.69906 O ? A ? 35 1
   ATOM 556 OE2 . GLU A 35 ? 4.88900 27.03900 18.76900 1.000 14.11383 O ? A ? 35 1
   ATOM 557 H . GLU A 35 ? 4.09800 25.63900 14.16800 1.000 14.27629 H ? A ? 35 1
   ATOM 558 HA . GLU A 35 ? 6.34400 25.58400 15.59300 1.000 14.96805 H ? A ? 35 1
   ATOM 559 HB2 . GLU A 35 ? 4.02100 23.99700 15.72100 1.000 14.62155 H ? A ? 35 1
   ATOM 560 HB3 . GLU A 35 ? 5.25900 23.73100 16.67900 1.000 14.62155 H ? A ? 35 1
   ATOM 561 HG2 . GLU A 35 ? 3.79100 26.13400 16.66900 1.000 15.98267 H ? A ? 35 1
   ATOM 562 HG3 . GLU A 35 ? 3.58000 24.98300 17.73800 1.000 15.98267 H ? A ? 35 1
   ATOM 563 N . SER A 36 ? 5.87800 23.21600 13.48300 1.000 13.26658 N ? A ? 36 1
   ATOM 564 CA . SER A 36 ? 6.43800 21.97900 12.96700 1.000 13.99098 C ? A ? 36 1
   ATOM 565 C . SER A 36 ? 6.43300 21.84600 11.45900 1.000 13.75643 C ? A ? 36 1
   ATOM 566 O . SER A 36 ? 6.86400 20.80600 10.95300 1.000 14.83849 O ? A ? 36 1
   ATOM 567 CB . SER A 36 ? 5.67700 20.77800 13.51400 1.000 13.94627 C ? A ? 36 1
   ATOM 568 OG . SER A 36 ? 4.36200 20.76800 12.96000 1.000 13.20571 O ? A ? 36 1
   ATOM 569 H . SER A 36 ? 5.13500 23.44700 13.11700 1.000 15.92116 H ? A ? 36 1
   ATOM 570 HA . SER A 36 ? 7.35800 21.90200 13.26100 1.000 16.79044 H ? A ? 36 1
   ATOM 571 HB2 . SER A 36 ? 6.13800 19.96300 13.26200 1.000 16.73679 H ? A ? 36 1
   ATOM 572 HB3 . SER A 36 ? 5.61800 20.84700 14.48000 1.000 16.73679 H ? A ? 36 1
   ATOM 573 HG . SER A 36 ? 3.95700 21.47400 13.16900 1.000 15.84812 H ? A ? 36 1
   ATOM 574 N . ASN A 37 ? 5.89700 22.80800 10.73600 1.000 14.34632 N ? A ? 37 1
   ATOM 575 CA . ASN A 37 ? 5.67900 22.69000 9.30800 1.000 15.61205 C ? A ? 37 1
   ATOM 576 C . ASN A 37 ? 4.83400 21.45400 8.98700 1.000 14.75042 C ? A ? 37 1
   ATOM 577 O . ASN A 37 ? 5.00900 20.81200 7.95600 1.000 15.62564 O ? A ? 37 1
   ATOM 578 CB . ASN A 37 ? 6.96000 22.74200 8.47500 1.000 17.90967 C ? A ? 37 1
   ATOM 579 CG . ASN A 37 ? 6.67700 23.15700 7.02600 1.000 20.86657 C ? A ? 37 1
   ATOM 580 OD1 . ASN A 37 ? 5.59500 23.66700 6.70400 1.000 21.93733 O ? A ? 37 1
   ATOM 581 ND2 . ASN A 37 ? 7.64400 22.93800 6.15100 1.000 22.38856 N ? A ? 37 1
   ATOM 582 H . ASN A 37 ? 5.64300 23.56300 11.05900 1.000 17.21684 H ? A ? 37 1
   ATOM 583 HA . ASN A 37 ? 5.14900 23.45600 9.03900 1.000 18.73573 H ? A ? 37 1
   ATOM 584 HB2 . ASN A 37 ? 7.56800 23.39100 8.86300 1.000 21.49286 H ? A ? 37 1
   ATOM 585 HB3 . ASN A 37 ? 7.37000 21.86300 8.46400 1.000 21.49286 H ? A ? 37 1
   ATOM 586 HD21 . ASN A 37 ? 7.53400 23.15300 5.32600 1.000 26.86753 H ? A ? 37 1
   ATOM 587 HD22 . ASN A 37 ? 8.38300 22.58200 6.40800 1.000 26.86753 H ? A ? 37 1
   ATOM 588 N . PHE A 38 ? 3.91700 21.11200 9.89500 1.000 13.68015 N ? A ? 38 1
   ATOM 589 CA . PHE A 38 ? 2.95700 20.02200 9.74600 1.000 13.87095 C ? A ? 38 1
   ATOM 590 C . PHE A 38 ? 3.61400 18.63500 9.84000 1.000 13.65198 C ? A ? 38 1
   ATOM 591 O . PHE A 38 ? 2.98200 17.64200 9.49800 1.000 15.09219 O ? A ? 38 1
   ATOM 592 CB . PHE A 38 ? 2.14100 20.14500 8.45200 1.000 14.53272 C ? A ? 38 1
   ATOM 593 CG . PHE A 38 ? 1.29000 21.36900 8.32700 1.000 13.66198 C ? A ? 38 1
   ATOM 594 CD1 . PHE A 38 ? 0.62300 21.95700 9.40300 1.000 13.60203 C ? A ? 38 1
   ATOM 595 CD2 . PHE A 38 ? 1.09500 21.89300 7.08700 1.000 16.11421 C ? A ? 38 1
   ATOM 596 CE1 . PHE A 38 ? -0.22000 23.03300 9.20800 1.000 14.26080 C ? A ? 38 1
   ATOM 597 CE2 . PHE A 38 ? 0.28800 22.98900 6.91100 1.000 15.73076 C ? A ? 38 1
   ATOM 598 CZ . PHE A 38 ? -0.38100 23.55100 7.96200 1.000 15.01038 C ? A ? 38 1
   ATOM 599 H . PHE A 38 ? 3.83000 21.52300 10.64500 1.000 16.41744 H ? A ? 38 1
   ATOM 600 HA . PHE A 38 ? 2.32800 20.08000 10.48200 1.000 16.64641 H ? A ? 38 1
   ATOM 601 HB2 . PHE A 38 ? 2.75000 20.13700 7.69800 1.000 17.44052 H ? A ? 38 1
   ATOM 602 HB3 . PHE A 38 ? 1.55000 19.37800 8.39300 1.000 17.44052 H ? A ? 38 1
   ATOM 603 HD1 . PHE A 38 ? 0.71500 21.59400 10.25400 1.000 16.32370 H ? A ? 38 1
   ATOM 604 HD2 . PHE A 38 ? 1.52500 21.51500 6.35400 1.000 19.33832 H ? A ? 38 1
   ATOM 605 HE1 . PHE A 38 ? -0.64800 23.42600 9.93400 1.000 17.11422 H ? A ? 38 1
   ATOM 606 HE2 . PHE A 38 ? 0.17100 23.33700 6.05700 1.000 18.87817 H ? A ? 38 1
   ATOM 607 HZ . PHE A 38 ? -0.91900 24.29800 7.83000 1.000 18.01371 H ? A ? 38 1
   ATOM 608 N . ASN A 39 ? 4.86000 18.53600 10.31500 1.000 13.50840 N ? A ? 39 1
   ATOM 609 CA . ASN A 39 ? 5.58100 17.26300 10.43700 1.000 13.54885 C ? A ? 39 1
   ATOM 610 C . ASN A 39 ? 5.42100 16.71800 11.85400 1.000 12.94344 C ? A ? 39 1
   ATOM 611 O . ASN A 39 ? 5.94300 17.29200 12.82000 1.000 13.09576 O ? A ? 39 1
   ATOM 612 CB . ASN A 39 ? 7.04100 17.50800 10.10200 1.000 14.53180 C ? A ? 39 1
   ATOM 613 CG . ASN A 39 ? 7.85200 16.24900 10.02000 1.000 14.59458 C ? A ? 39 1
   ATOM 614 OD1 . ASN A 39 ? 7.38100 15.16700 10.40000 1.000 14.22911 O ? A ? 39 1
   ATOM 615 ND2 . ASN A 39 ? 9.07600 16.35100 9.47900 1.000 16.44101 N ? A ? 39 1
   ATOM 616 H . ASN A 39 ? 5.32100 19.21100 10.58100 1.000 16.21135 H ? A ? 39 1
   ATOM 617 HA . ASN A 39 ? 5.22000 16.61700 9.81000 1.000 16.25988 H ? A ? 39 1
   ATOM 618 HB2 . ASN A 39 ? 7.09500 17.95400 9.24200 1.000 17.43943 H ? A ? 39 1
   ATOM 619 HB3 . ASN A 39 ? 7.43100 18.06900 10.79000 1.000 17.43943 H ? A ? 39 1
   ATOM 620 HD21 . ASN A 39 ? 9.57400 15.65400 9.40800 1.000 19.73048 H ? A ? 39 1
   ATOM 621 HD22 . ASN A 39 ? 9.36900 17.11700 9.21900 1.000 19.73048 H ? A ? 39 1
   ATOM 622 N . THR A 40 ? 4.70500 15.59200 11.98500 1.000 13.73753 N ? A ? 40 1
   ATOM 623 CA . THR A 40 ? 4.53400 15.01700 13.30800 1.000 14.67492 C ? A ? 40 1
   ATOM 624 C . THR A 40 ? 5.84700 14.58100 13.94800 1.000 13.68711 C ? A ? 40 1
   ATOM 625 O . THR A 40 ? 5.89300 14.43300 15.17200 1.000 14.49176 O ? A ? 40 1
   ATOM 626 CB . THR A 40 ? 3.60700 13.79500 13.31200 1.000 17.08645 C ? A ? 40 1
   ATOM 627 OG1 . THR A 40 ? 4.22300 12.71400 12.59400 1.000 18.63131 O ? A ? 40 1
   ATOM 628 CG2 . THR A 40 ? 2.27400 14.07100 12.68300 1.000 16.77853 C ? A ? 40 1
   ATOM 629 H . THR A 40 ? 4.32700 15.16200 11.34400 1.000 16.48630 H ? A ? 40 1
   ATOM 630 HA . THR A 40 ? 4.14600 15.68600 13.88900 1.000 17.61116 H ? A ? 40 1
   ATOM 631 HB . THR A 40 ? 3.45400 13.51800 14.22900 1.000 20.50500 H ? A ? 40 1
   ATOM 632 HG1 . THR A 40 ? 3.71700 12.04300 12.59500 1.000 22.35883 H ? A ? 40 1
   ATOM 633 HG21 . THR A 40 ? 1.82600 13.23400 12.48500 1.000 20.13550 H ? A ? 40 1
   ATOM 634 HG22 . THR A 40 ? 1.71900 14.58500 13.28900 1.000 20.13550 H ? A ? 40 1
   ATOM 635 HG23 . THR A 40 ? 2.38600 14.56700 11.85800 1.000 20.13550 H ? A ? 40 1
   ATOM 636 N . GLN A 41 ? 6.90400 14.33900 13.17100 1.000 13.75533 N ? A ? 41 1
   ATOM 637 CA . GLN A 41 ? 8.17500 13.84700 13.71900 1.000 13.43270 C ? A ? 41 1
   ATOM 638 C . GLN A 41 ? 9.14900 14.95600 14.06300 1.000 13.85354 C ? A ? 41 1
   ATOM 639 O . GLN A 41 ? 10.27400 14.67000 14.46800 1.000 16.03611 O ? A ? 41 1
   ATOM 640 CB . GLN A 41 ? 8.81600 12.84000 12.75200 1.000 14.39468 C ? A ? 41 1
   ATOM 641 CG . GLN A 41 ? 7.93800 11.63600 12.47800 1.000 14.71739 C ? A ? 41 1
   ATOM 642 CD . GLN A 41 ? 8.67700 10.50900 11.85100 1.000 15.18708 C ? A ? 41 1
   ATOM 643 OE1 . GLN A 41 ? 9.38700 9.75900 12.52200 1.000 16.80833 O ? A ? 41 1
   ATOM 644 NE2 . GLN A 41 ? 8.58600 10.41900 10.53200 1.000 14.72838 N ? A ? 41 1
   ATOM 645 H . GLN A 41 ? 6.91300 14.45200 12.31800 1.000 16.50765 H ? A ? 41 1
   ATOM 646 HA . GLN A 41 ? 7.98500 13.37000 14.54200 1.000 16.12050 H ? A ? 41 1
   ATOM 647 HB2 . GLN A 41 ? 8.98900 13.28200 11.90600 1.000 17.27488 H ? A ? 41 1
   ATOM 648 HB3 . GLN A 41 ? 9.64800 12.52200 13.13500 1.000 17.27488 H ? A ? 41 1
   ATOM 649 HG2 . GLN A 41 ? 7.56600 11.32000 13.31600 1.000 17.66213 H ? A ? 41 1
   ATOM 650 HG3 . GLN A 41 ? 7.22400 11.89700 11.87600 1.000 17.66213 H ? A ? 41 1
   ATOM 651 HE21 . GLN A 41 ? 8.09000 10.97000 10.09700 1.000 17.67532 H ? A ? 41 1
   ATOM 652 HE22 . GLN A 41 ? 8.99800 9.79000 10.11500 1.000 17.67532 H ? A ? 41 1
   ATOM 653 N . ALA A 42 ? 8.73600 16.21500 13.98100 1.000 13.76111 N ? A ? 42 1
   ATOM 654 CA . ALA A 42 ? 9.63700 17.31100 14.31100 1.000 13.30084 C ? A ? 42 1
   ATOM 655 C . ALA A 42 ? 10.08500 17.25100 15.76700 1.000 13.09478 C ? A ? 42 1
   ATOM 656 O . ALA A 42 ? 9.27300 17.02800 16.66800 1.000 12.89389 O ? A ? 42 1
   ATOM 657 CB . ALA A 42 ? 8.92200 18.64900 14.09000 1.000 14.63835 C ? A ? 42 1
   ATOM 658 H . ALA A 42 ? 7.94800 16.46100 13.74000 1.000 16.51459 H ? A ? 42 1
   ATOM 659 HA . ALA A 42 ? 10.42100 17.27600 13.74000 1.000 15.96227 H ? A ? 42 1
   ATOM 660 HB1 . ALA A 42 ? 9.53000 19.37200 14.31200 1.000 17.56728 H ? A ? 42 1
   ATOM 661 HB2 . ALA A 42 ? 8.65600 18.71400 13.16000 1.000 17.56728 H ? A ? 42 1
   ATOM 662 HB3 . ALA A 42 ? 8.13900 18.68700 14.66200 1.000 17.56728 H ? A ? 42 1
   ATOM 663 N . THR A 43 ? 11.38000 17.50000 15.98800 1.000 14.10472 N ? A ? 43 1
   ATOM 664 CA . THR A 43 ? 11.95600 17.64900 17.31900 1.000 14.30449 C ? A ? 43 1
   ATOM 665 C . THR A 43 ? 12.90600 18.83400 17.31900 1.000 14.13658 C ? A ? 43 1
   ATOM 666 O . THR A 43 ? 13.60100 19.10600 16.32600 1.000 17.07293 O ? A ? 43 1
   ATOM 667 CB . THR A 43 ? 12.71700 16.41800 17.80300 1.000 15.33491 C ? A ? 43 1
   ATOM 668 OG1 . THR A 43 ? 13.81300 16.15800 16.92700 1.000 15.66068 O ? A ? 43 1
   ATOM 669 CG2 . THR A 43 ? 11.80600 15.19900 17.92400 1.000 15.36783 C ? A ? 43 1
   ATOM 670 H . THR A 43 ? 11.95800 17.58700 15.35900 1.000 16.92692 H ? A ? 43 1
   ATOM 671 HA . THR A 43 ? 11.24400 17.83000 17.95000 1.000 17.16665 H ? A ? 43 1
   ATOM 672 HB . THR A 43 ? 13.07000 16.60500 18.68700 1.000 18.40315 H ? A ? 43 1
   ATOM 673 HG1 . THR A 43 ? 13.53100 16.01900 16.14800 1.000 18.79408 H ? A ? 43 1
   ATOM 674 HG21 . THR A 43 ? 12.31600 14.43400 18.23400 1.000 18.44266 H ? A ? 43 1
   ATOM 675 HG22 . THR A 43 ? 11.09300 15.38000 18.55600 1.000 18.44266 H ? A ? 43 1
   ATOM 676 HG23 . THR A 43 ? 11.41600 14.99000 17.06100 1.000 18.44266 H ? A ? 43 1
   ATOM 677 N A ASN A 44 ? 12.98600 19.50700 18.45200 0.480 13.30449 N ? A ? 44 1
   ATOM 678 CA A ASN A 44 ? 13.90000 20.63500 18.58800 0.480 13.95579 C ? A ? 44 1
   ATOM 679 C A ASN A 44 ? 14.46500 20.58100 20.00000 0.480 13.61101 C ? A ? 44 1
   ATOM 680 O A ASN A 44 ? 13.70500 20.57900 20.97400 0.480 13.44138 O ? A ? 44 1
   ATOM 681 CB A ASN A 44 ? 13.16500 21.96100 18.36100 0.480 16.29361 C ? A ? 44 1
   ATOM 682 CG A ASN A 44 ? 14.00100 23.15700 18.69200 0.480 18.56625 C ? A ? 44 1
   ATOM 683 OD1 A ASN A 44 ? 13.85400 23.79000 19.74300 0.480 19.65647 O ? A ? 44 1
   ATOM 684 ND2 A ASN A 44 ? 14.91400 23.46100 17.80800 0.480 18.95626 N ? A ? 44 1
   ATOM 685 H A ASN A 44 ? 12.52500 19.33500 19.15800 0.480 15.96665 H ? A ? 44 1
   ATOM 686 HA A ASN A 44 ? 14.62800 20.56000 17.95100 0.480 16.74821 H ? A ? 44 1
   ATOM 687 HB2 A ASN A 44 ? 12.90900 22.02400 17.42700 0.480 19.55359 H ? A ? 44 1
   ATOM 688 HB3 A ASN A 44 ? 12.37500 21.98400 18.92300 0.480 19.55359 H ? A ? 44 1
   ATOM 689 HD21 A ASN A 44 ? 14.99000 22.99300 17.09000 0.480 22.74877 H ? A ? 44 1
   ATOM 690 HD22 A ASN A 44 ? 15.43100 24.13600 17.93800 0.480 22.74877 H ? A ? 44 1
   ATOM 691 N B ASN A 44 ? 13.00300 19.48900 18.46800 0.520 13.77580 N ? A ? 44 1
   ATOM 692 CA B ASN A 44 ? 13.91200 20.62900 18.59000 0.520 14.73851 C ? A ? 44 1
   ATOM 693 C B ASN A 44 ? 14.43200 20.67600 20.02700 0.520 13.49985 C ? A ? 44 1
   ATOM 694 O B ASN A 44 ? 13.68900 20.93600 20.97900 0.520 12.94343 O ? A ? 44 1
   ATOM 695 CB B ASN A 44 ? 13.20900 21.91400 18.14000 0.520 18.69916 C ? A ? 44 1
   ATOM 696 CG B ASN A 44 ? 13.05600 21.99400 16.58900 0.520 21.35760 C ? A ? 44 1
   ATOM 697 OD1 B ASN A 44 ? 14.00400 22.30700 15.85900 0.520 23.92349 O ? A ? 44 1
   ATOM 698 ND2 B ASN A 44 ? 11.85700 21.68200 16.09600 0.520 22.56345 N ? A ? 44 1
   ATOM 699 H B ASN A 44 ? 12.56300 19.30100 19.18300 0.520 16.53223 H ? A ? 44 1
   ATOM 700 HA B ASN A 44 ? 14.67400 20.48900 18.00600 0.520 17.68748 H ? A ? 44 1
   ATOM 701 HB2 B ASN A 44 ? 12.32200 21.94500 18.53200 0.520 22.44025 H ? A ? 44 1
   ATOM 702 HB3 B ASN A 44 ? 13.72900 22.67900 18.43100 0.520 22.44025 H ? A ? 44 1
   ATOM 703 HD21 B ASN A 44 ? 11.21700 21.46400 16.62700 0.520 27.07741 H ? A ? 44 1
   ATOM 704 HD22 B ASN A 44 ? 11.72100 21.70800 15.24700 0.520 27.07741 H ? A ? 44 1
   ATOM 705 N A ARG A 45 ? 15.79000 20.56700 20.12100 0.480 13.82230 N ? A ? 45 1
   ATOM 706 CA A ARG A 45 ? 16.41400 20.58000 21.43100 0.480 14.76833 C ? A ? 45 1
   ATOM 707 C A ARG A 45 ? 16.67900 22.01800 21.82800 0.480 16.00309 C ? A ? 45 1
   ATOM 708 O A ARG A 45 ? 17.29900 22.77900 21.07300 0.480 17.59926 O ? A ? 45 1
   ATOM 709 CB A ARG A 45 ? 17.73200 19.79800 21.47600 0.480 16.56126 C ? A ? 45 1
   ATOM 710 CG A ARG A 45 ? 18.29700 19.63500 22.90700 0.480 18.16935 C ? A ? 45 1
   ATOM 711 CD A ARG A 45 ? 18.59900 18.22900 23.30800 0.480 18.24294 C ? A ? 45 1
   ATOM 712 NE A ARG A 45 ? 18.62900 18.03400 24.75500 0.480 18.46635 N ? A ? 45 1
   ATOM 713 CZ A ARG A 45 ? 19.34300 17.10100 25.36200 0.480 18.05231 C ? A ? 45 1
   ATOM 714 NH1 A ARG A 45 ? 20.21200 16.36400 24.69800 0.480 17.78213 N ? A ? 45 1
   ATOM 715 NH2 A ARG A 45 ? 19.16100 16.88600 26.66200 0.480 15.74725 N ? A ? 45 1
   ATOM 716 HA A ARG A 45 ? 15.80900 20.19000 22.08100 0.480 17.72326 H ? A ? 45 1
   ATOM 717 HB2 A ARG A 45 ? 17.58500 18.91300 21.10800 0.480 19.87477 H ? A ? 45 1
   ATOM 718 HB3 A ARG A 45 ? 18.39400 20.26900 20.94600 0.480 19.87477 H ? A ? 45 1
   ATOM 719 HG2 A ARG A 45 ? 19.12200 20.14200 22.97300 0.480 21.80448 H ? A ? 45 1
   ATOM 720 HG3 A ARG A 45 ? 17.64900 19.98600 23.53700 0.480 21.80448 H ? A ? 45 1
   ATOM 721 HD2 A ARG A 45 ? 17.91700 17.64300 22.94400 0.480 21.89279 H ? A ? 45 1
   ATOM 722 HD3 A ARG A 45 ? 19.46600 17.99300 22.94600 0.480 21.89279 H ? A ? 45 1
   ATOM 723 HE A ARG A 45 ? 18.15300 18.55800 25.24300 0.480 22.16088 H ? A ? 45 1
   ATOM 724 HH11 A ARG A 45 ? 20.33400 16.48300 23.85600 0.480 21.33982 H ? A ? 45 1
   ATOM 725 HH12 A ARG A 45 ? 20.66500 15.76300 25.11300 0.480 21.33982 H ? A ? 45 1
   ATOM 726 HH21 A ARG A 45 ? 18.59800 17.36400 27.10200 0.480 18.89796 H ? A ? 45 1
   ATOM 727 HH22 A ARG A 45 ? 19.62600 16.28700 27.06800 0.480 18.89796 H ? A ? 45 1
   ATOM 728 N B ARG A 45 ? 15.73500 20.45300 20.16300 0.520 13.47533 N ? A ? 45 1
   ATOM 729 CA B ARG A 45 ? 16.43100 20.54800 21.43700 0.520 14.38221 C ? A ? 45 1
   ATOM 730 C B ARG A 45 ? 16.66100 22.00100 21.80900 0.520 15.78192 C ? A ? 45 1
   ATOM 731 O B ARG A 45 ? 17.24700 22.76300 21.03000 0.520 17.56218 O ? A ? 45 1
   ATOM 732 CB B ARG A 45 ? 17.78400 19.82800 21.26700 0.520 16.10852 C ? A ? 45 1
   ATOM 733 CG B ARG A 45 ? 18.77100 19.93100 22.40200 0.520 16.26981 C ? A ? 45 1
   ATOM 734 CD B ARG A 45 ? 18.34300 19.08700 23.59700 0.520 13.94093 C ? A ? 45 1
   ATOM 735 NE B ARG A 45 ? 17.62400 17.86700 23.23700 0.520 15.21874 N ? A ? 45 1
   ATOM 736 CZ B ARG A 45 ? 18.21300 16.73800 22.88500 0.520 15.86786 C ? A ? 45 1
   ATOM 737 NH1 B ARG A 45 ? 19.52600 16.66500 22.75600 0.520 16.98465 N ? A ? 45 1
   ATOM 738 NH2 B ARG A 45 ? 17.46700 15.65700 22.66300 0.520 15.31773 N ? A ? 45 1
   ATOM 739 H B ARG A 45 ? 16.25100 20.23900 19.50900 0.520 16.17166 H ? A ? 45 1
   ATOM 740 HA B ARG A 45 ? 15.91900 20.11200 22.13600 0.520 17.25991 H ? A ? 45 1
   ATOM 741 HB2 B ARG A 45 ? 17.61500 18.89100 21.09000 0.520 19.33148 H ? A ? 45 1
   ATOM 742 HB3 B ARG A 45 ? 18.22000 20.21300 20.49100 0.520 19.33148 H ? A ? 45 1
   ATOM 743 HG2 B ARG A 45 ? 19.63400 19.60700 22.10000 0.520 19.52503 H ? A ? 45 1
   ATOM 744 HG3 B ARG A 45 ? 18.84600 20.85300 22.69200 0.520 19.52503 H ? A ? 45 1
   ATOM 745 HD2 B ARG A 45 ? 19.13200 18.83300 24.10000 0.520 16.73037 H ? A ? 45 1
   ATOM 746 HD3 B ARG A 45 ? 17.75600 19.61900 24.15700 0.520 16.73037 H ? A ? 45 1
   ATOM 747 HE B ARG A 45 ? 16.76600 17.90300 23.19600 0.520 18.26375 H ? A ? 45 1
   ATOM 748 HH11 B ARG A 45 ? 20.01600 17.35700 22.90100 0.520 20.38284 H ? A ? 45 1
   ATOM 749 HH12 B ARG A 45 ? 19.89300 15.92200 22.52500 0.520 20.38284 H ? A ? 45 1
   ATOM 750 HH21 B ARG A 45 ? 16.61200 15.70100 22.74400 0.520 18.38254 H ? A ? 45 1
   ATOM 751 HH22 B ARG A 45 ? 17.84000 14.91800 22.42900 0.520 18.38254 H ? A ? 45 1
   ATOM 752 N . ASN A 46 ? 16.20400 22.34700 23.03600 1.000 16.33507 N ? A ? 46 1
   ATOM 753 CA . ASN A 46 ? 16.39300 23.73200 23.55400 1.000 19.36056 C ? A ? 46 1
   ATOM 754 C . ASN A 46 ? 17.73100 23.84300 24.28500 1.000 21.66187 C ? A ? 46 1
   ATOM 755 O . ASN A 46 ? 18.31700 22.82800 24.62000 1.000 22.09353 O ? A ? 46 1
   ATOM 756 CB . ASN A 46 ? 15.21600 24.07700 24.44600 1.000 20.99221 C ? A ? 46 1
   ATOM 757 CG . ASN A 46 ? 13.88800 23.86900 23.75600 1.000 22.62566 C ? A ? 46 1
   ATOM 758 OD1 . ASN A 46 ? 13.01300 23.18300 24.26400 1.000 23.23429 O ? A ? 46 1
   ATOM 759 ND2 . ASN A 46 ? 13.74300 24.45400 22.58400 1.000 24.00863 N ? A ? 46 1
   ATOM 760 HA . ASN A 46 ? 16.40200 24.35400 22.81000 1.000 23.23394 H ? A ? 46 1
   ATOM 761 HB2 . ASN A 46 ? 15.23800 23.51100 25.23300 1.000 25.19191 H ? A ? 46 1
   ATOM 762 HB3 . ASN A 46 ? 15.27800 25.01000 24.70500 1.000 25.19191 H ? A ? 46 1
   ATOM 763 HD21 . ASN A 46 ? 13.00700 24.36700 22.14800 1.000 28.81162 H ? A ? 46 1
   ATOM 764 HD22 . ASN A 46 ? 14.38200 24.92700 22.25700 1.000 28.81162 H ? A ? 46 1
   ATOM 765 H A ASN A 46 ? 15.78300 21.81600 23.56500 0.480 19.60335 H ? A ? 46 1
   ATOM 766 H B ASN A 46 ? 15.79300 21.81700 23.57500 0.520 19.60335 H ? A ? 46 1
   ATOM 767 N . THR A 47 ? 18.21900 25.06700 24.44600 1.000 24.76684 N ? A ? 47 1
   ATOM 768 CA . THR A 47 ? 19.50900 25.28900 25.09100 1.000 28.13017 C ? A ? 47 1
   ATOM 769 C . THR A 47 ? 19.49600 24.79400 26.53500 1.000 27.88430 C ? A ? 47 1
   ATOM 770 O . THR A 47 ? 20.54900 24.43300 27.07400 1.000 29.40987 O ? A ? 47 1
   ATOM 771 CB . THR A 47 ? 19.91900 26.76700 25.09800 1.000 31.75881 C ? A ? 47 1
   ATOM 772 OG1 . THR A 47 ? 18.78900 27.61200 25.31100 1.000 33.03418 O ? A ? 47 1
   ATOM 773 CG2 . THR A 47 ? 20.56700 27.12700 23.78000 1.000 33.29905 C ? A ? 47 1
   ATOM 774 H . THR A 47 ? 17.82400 25.78700 24.19100 1.000 29.72147 H ? A ? 47 1
   ATOM 775 HA . THR A 47 ? 20.19000 24.79200 24.61100 1.000 33.75746 H ? A ? 47 1
   ATOM 776 HB . THR A 47 ? 20.56700 26.91500 25.80500 1.000 38.11184 H ? A ? 47 1
   ATOM 777 HG1 . THR A 47 ? 18.43100 27.43300 26.05000 1.000 39.64228 H ? A ? 47 1
   ATOM 778 HG21 . THR A 47 ? 20.81600 28.06500 23.77800 1.000 39.96012 H ? A ? 47 1
   ATOM 779 HG22 . THR A 47 ? 21.36300 26.59000 23.64400 1.000 39.96012 H ? A ? 47 1
   ATOM 780 HG23 . THR A 47 ? 19.94800 26.96400 23.05100 1.000 39.96012 H ? A ? 47 1
   ATOM 781 N . ASP A 48 ? 18.32300 24.77100 27.18000 1.000 26.02414 N ? A ? 48 1
   ATOM 782 CA . ASP A 48 ? 18.22000 24.29800 28.55700 1.000 25.52207 C ? A ? 48 1
   ATOM 783 C . ASP A 48 ? 18.16500 22.78500 28.67600 1.000 24.35003 C ? A ? 48 1
   ATOM 784 O . ASP A 48 ? 18.03200 22.28600 29.80400 1.000 25.14103 O ? A ? 48 1
   ATOM 785 CB . ASP A 48 ? 17.01900 24.92100 29.27800 1.000 25.27235 C ? A ? 48 1
   ATOM 786 CG . ASP A 48 ? 15.66500 24.38700 28.80900 1.000 26.03483 C ? A ? 48 1
   ATOM 787 OD1 . ASP A 48 ? 15.59300 23.54600 27.90300 1.000 23.57074 O ? A ? 48 1
   ATOM 788 OD2 . ASP A 48 ? 14.64000 24.84900 29.35500 1.000 27.50077 O ? A ? 48 1
   ATOM 789 H . ASP A 48 ? 17.57500 25.02500 26.83900 1.000 31.23023 H ? A ? 48 1
   ATOM 790 HA . ASP A 48 ? 19.01500 24.58900 29.03100 1.000 30.62775 H ? A ? 48 1
   ATOM 791 HB2 . ASP A 48 ? 17.09600 24.73800 30.22700 1.000 30.32808 H ? A ? 48 1
   ATOM 792 HB3 . ASP A 48 ? 17.02700 25.87900 29.12700 1.000 30.32808 H ? A ? 48 1
   ATOM 793 N . GLY A 49 ? 18.29300 22.05200 27.56700 1.000 22.46168 N ? A ? 49 1
   ATOM 794 CA . GLY A 49 ? 18.33200 20.61200 27.58300 1.000 20.63851 C ? A ? 49 1
   ATOM 795 C . GLY A 49 ? 16.98900 19.93400 27.43000 1.000 17.86349 C ? A ? 49 1
   ATOM 796 O . GLY A 49 ? 16.95600 18.71800 27.17400 1.000 17.93828 O ? A ? 49 1
   ATOM 797 H . GLY A 49 ? 18.36000 22.38600 26.77800 1.000 26.95528 H ? A ? 49 1
   ATOM 798 HA2 . GLY A 49 ? 18.90400 20.30600 26.86200 1.000 24.76747 H ? A ? 49 1
   ATOM 799 HA3 . GLY A 49 ? 18.72200 20.31700 28.42100 1.000 24.76747 H ? A ? 49 1
   ATOM 800 N . SER A 50 ? 15.87900 20.67500 27.58700 1.000 15.90849 N ? A ? 50 1
   ATOM 801 CA . SER A 50 ? 14.57300 20.12100 27.24700 1.000 14.34962 C ? A ? 50 1
   ATOM 802 C . SER A 50 ? 14.47600 19.97900 25.72300 1.000 13.12726 C ? A ? 50 1
   ATOM 803 O . SER A 50 ? 15.25900 20.57400 24.96500 1.000 14.41174 O ? A ? 50 1
   ATOM 804 CB . SER A 50 ? 13.42200 21.00100 27.73600 1.000 15.92049 C ? A ? 50 1
   ATOM 805 OG . SER A 50 ? 13.40000 22.27300 27.12200 1.000 17.02015 O ? A ? 50 1
   ATOM 806 H . SER A 50 ? 15.86200 21.48200 27.88200 1.000 19.09145 H ? A ? 50 1
   ATOM 807 HA . SER A 50 ? 14.48000 19.24200 27.64600 1.000 17.22081 H ? A ? 50 1
   ATOM 808 HB2 . SER A 50 ? 12.58500 20.55000 27.54200 1.000 19.10586 H ? A ? 50 1
   ATOM 809 HB3 . SER A 50 ? 13.51200 21.12200 28.69400 1.000 19.10586 H ? A ? 50 1
   ATOM 810 HG . SER A 50 ? 14.11500 22.68300 27.28400 1.000 20.42544 H ? A ? 50 1
   ATOM 811 N . THR A 51 ? 13.44900 19.25100 25.26300 1.000 11.81679 N ? A ? 51 1
   ATOM 812 CA . THR A 51 ? 13.21700 19.05400 23.83600 1.000 11.20854 C ? A ? 51 1
   ATOM 813 C . THR A 51 ? 11.72800 19.25600 23.57900 1.000 11.54571 C ? A ? 51 1
   ATOM 814 O . THR A 51 ? 10.88200 18.90300 24.41500 1.000 11.63914 O ? A ? 51 1
   ATOM 815 CB . THR A 51 ? 13.64700 17.61300 23.43500 1.000 12.20037 C ? A ? 51 1
   ATOM 816 OG1 . THR A 51 ? 15.04700 17.48700 23.72800 1.000 13.52728 O ? A ? 51 1
   ATOM 817 CG2 . THR A 51 ? 13.47700 17.36600 21.92100 1.000 12.55749 C ? A ? 51 1
   ATOM 818 H . THR A 51 ? 12.87100 18.86000 25.76600 1.000 14.18141 H ? A ? 51 1
   ATOM 819 HA . THR A 51 ? 13.72300 19.69800 23.31600 1.000 13.45151 H ? A ? 51 1
   ATOM 820 HB . THR A 51 ? 13.14200 16.95500 23.93500 1.000 14.64171 H ? A ? 51 1
   ATOM 821 HG1 . THR A 51 ? 15.18000 17.60000 24.55000 1.000 16.23400 H ? A ? 51 1
   ATOM 822 HG21 . THR A 51 ? 13.81100 16.48500 21.69000 1.000 15.07025 H ? A ? 51 1
   ATOM 823 HG22 . THR A 51 ? 12.54000 17.42100 21.67800 1.000 15.07025 H ? A ? 51 1
   ATOM 824 HG23 . THR A 51 ? 13.97300 18.03200 21.41900 1.000 15.07025 H ? A ? 51 1
   ATOM 825 N . ASP A 52 ? 11.43300 19.79600 22.40400 1.000 11.89901 N ? A ? 52 1
   ATOM 826 CA . ASP A 52 ? 10.06400 19.99000 21.93400 1.000 11.81483 C ? A ? 52 1
   ATOM 827 C . ASP A 52 ? 9.73700 18.90700 20.91100 1.000 11.56910 C ? A ? 52 1
   ATOM 828 O . ASP A 52 ? 10.56300 18.60300 20.03200 1.000 12.24931 O ? A ? 52 1
   ATOM 829 CB . ASP A 52 ? 9.92900 21.33400 21.21100 1.000 13.84616 C ? A ? 52 1
   ATOM 830 CG . ASP A 52 ? 10.19200 22.52100 22.09000 1.000 18.01370 C ? A ? 52 1
   ATOM 831 OD1 . ASP A 52 ? 9.94600 22.44200 23.30000 1.000 18.65700 O ? A ? 52 1
   ATOM 832 OD2 . ASP A 52 ? 10.63400 23.56900 21.52600 1.000 22.85152 O ? A ? 52 1
   ATOM 833 H . ASP A 52 ? 12.02600 20.06700 21.84300 1.000 14.28008 H ? A ? 52 1
   ATOM 834 HA . ASP A 52 ? 9.43500 19.94800 22.67100 1.000 14.17905 H ? A ? 52 1
   ATOM 835 HB2 . ASP A 52 ? 10.56400 21.36100 20.47800 1.000 16.61666 H ? A ? 52 1
   ATOM 836 HB3 . ASP A 52 ? 9.02600 21.41300 20.86700 1.000 16.61666 H ? A ? 52 1
   ATOM 837 N . TYR A 53 ? 8.52100 18.35200 20.98800 1.000 11.66912 N ? A ? 53 1
   ATOM 838 CA . TYR A 53 ? 8.16200 17.18600 20.19000 1.000 11.74921 C ? A ? 53 1
   ATOM 839 C . TYR A 53 ? 6.85100 17.39300 19.44100 1.000 11.72644 C ? A ? 53 1
   ATOM 840 O . TYR A 53 ? 5.84600 17.79900 20.02700 1.000 12.19423 O ? A ? 53 1
   ATOM 841 CB . TYR A 53 ? 7.97500 15.97100 21.10700 1.000 12.52290 C ? A ? 53 1
   ATOM 842 CG . TYR A 53 ? 9.22400 15.53100 21.82600 1.000 12.53365 C ? A ? 53 1
   ATOM 843 CD1 . TYR A 53 ? 9.64500 16.13700 23.00600 1.000 12.60700 C ? A ? 53 1
   ATOM 844 CD2 . TYR A 53 ? 10.02100 14.50700 21.29900 1.000 12.80693 C ? A ? 53 1
   ATOM 845 CE1 . TYR A 53 ? 10.80600 15.70400 23.65900 1.000 11.96987 C ? A ? 53 1
   ATOM 846 CE2 . TYR A 53 ? 11.16800 14.09300 21.95900 1.000 13.30571 C ? A ? 53 1
   ATOM 847 CZ . TYR A 53 ? 11.57400 14.68300 23.13100 1.000 11.92068 C ? A ? 53 1
   ATOM 848 OH . TYR A 53 ? 12.73100 14.23500 23.71100 1.000 13.13785 O ? A ? 53 1
   ATOM 849 H . TYR A 53 ? 7.88900 18.63600 21.49700 1.000 14.00421 H ? A ? 53 1
   ATOM 850 HA . TYR A 53 ? 8.86200 16.99000 19.54800 1.000 14.10031 H ? A ? 53 1
   ATOM 851 HB2 . TYR A 53 ? 7.31000 16.18900 21.77900 1.000 15.02874 H ? A ? 53 1
   ATOM 852 HB3 . TYR A 53 ? 7.66500 15.22400 20.57200 1.000 15.02874 H ? A ? 53 1
   ATOM 853 HD1 . TYR A 53 ? 9.13600 16.82000 23.37900 1.000 15.12966 H ? A ? 53 1
   ATOM 854 HD2 . TYR A 53 ? 9.76600 14.08500 20.51100 1.000 15.36957 H ? A ? 53 1
   ATOM 855 HE1 . TYR A 53 ? 11.07100 16.11800 24.44900 1.000 14.36510 H ? A ? 53 1
   ATOM 856 HE2 . TYR A 53 ? 11.68100 13.40900 21.59300 1.000 15.96812 H ? A ? 53 1
   ATOM 857 HH . TYR A 53 ? 12.88700 14.66900 24.41300 1.000 15.76668 H ? A ? 53 1
   ATOM 858 N . GLY A 54 ? 6.85500 16.95400 18.19200 1.000 12.47744 N ? A ? 54 1
   ATOM 859 CA . GLY A 54 ? 5.59000 16.83100 17.44300 1.000 13.05464 C ? A ? 54 1
   ATOM 860 C . GLY A 54 ? 5.05200 18.02500 16.69400 1.000 12.68018 C ? A ? 54 1
   ATOM 861 O . GLY A 54 ? 5.69400 19.03100 16.61300 1.000 12.71045 O ? A ? 54 1
   ATOM 862 H . GLY A 54 ? 7.55700 16.72200 17.75300 1.000 14.97419 H ? A ? 54 1
   ATOM 863 HA2 . GLY A 54 ? 5.69500 16.11700 16.79700 1.000 15.66684 H ? A ? 54 1
   ATOM 864 HA3 . GLY A 54 ? 4.90000 16.55400 18.06600 1.000 15.66684 H ? A ? 54 1
   ATOM 865 N A ILE A 55 ? 3.81200 17.86000 16.22900 0.470 13.67751 N ? A ? 55 1
   ATOM 866 CA A ILE A 55 ? 3.18300 18.90200 15.36600 0.470 15.42901 C ? A ? 55 1
   ATOM 867 C A ILE A 55 ? 3.03300 20.22500 16.12300 0.470 14.04973 C ? A ? 55 1
   ATOM 868 O A ILE A 55 ? 2.95500 21.25400 15.45600 0.470 14.35506 O ? A ? 55 1
   ATOM 869 CB A ILE A 55 ? 1.82000 18.41300 14.82400 0.470 18.99037 C ? A ? 55 1
   ATOM 870 CG1 A ILE A 55 ? 0.79500 18.10900 15.92200 0.470 19.32124 C ? A ? 55 1
   ATOM 871 CG2 A ILE A 55 ? 2.00800 17.23000 13.89400 0.470 20.35735 C ? A ? 55 1
   ATOM 872 CD1 A ILE A 55 ? -0.61400 17.94500 15.40500 0.470 19.71272 C ? A ? 55 1
   ATOM 873 H A ILE A 55 ? 3.31400 17.17700 16.38600 0.470 16.41428 H ? A ? 55 1
   ATOM 874 HA A ILE A 55 ? 3.76100 19.06200 14.60500 0.470 18.51607 H ? A ? 55 1
   ATOM 875 HB A ILE A 55 ? 1.45400 19.13600 14.29100 0.470 22.78971 H ? A ? 55 1
   ATOM 876 HG12 A ILE A 55 ? 1.04600 17.28300 16.36500 0.470 23.18675 H ? A ? 55 1
   ATOM 877 HG13 A ILE A 55 ? 0.78900 18.83700 16.56300 0.470 23.18675 H ? A ? 55 1
   ATOM 878 HG21 A ILE A 55 ? 1.20400 17.11300 13.36400 0.470 24.43008 H ? A ? 55 1
   ATOM 879 HG22 A ILE A 55 ? 2.76500 17.40200 13.31300 0.470 24.43008 H ? A ? 55 1
   ATOM 880 HG23 A ILE A 55 ? 2.17100 16.43900 14.42900 0.470 24.43008 H ? A ? 55 1
   ATOM 881 HD11 A ILE A 55 ? -1.21000 17.79600 16.15600 0.470 23.65653 H ? A ? 55 1
   ATOM 882 HD12 A ILE A 55 ? -0.87200 18.75200 14.93200 0.470 23.65653 H ? A ? 55 1
   ATOM 883 HD13 A ILE A 55 ? -0.64300 17.18500 14.80300 0.470 23.65653 H ? A ? 55 1
   ATOM 884 N B ILE A 55 ? 3.81800 17.85900 16.23000 0.530 13.33941 N ? A ? 55 1
   ATOM 885 CA B ILE A 55 ? 3.18700 18.89300 15.36200 0.530 14.86280 C ? A ? 55 1
   ATOM 886 C B ILE A 55 ? 2.99800 20.21600 16.11700 0.530 13.46312 C ? A ? 55 1
   ATOM 887 O B ILE A 55 ? 2.96700 21.24800 15.45400 0.530 13.39785 O ? A ? 55 1
   ATOM 888 CB B ILE A 55 ? 1.85700 18.31800 14.83100 0.530 18.98674 C ? A ? 55 1
   ATOM 889 CG1 B ILE A 55 ? 1.28500 19.15500 13.68600 0.530 21.33156 C ? A ? 55 1
   ATOM 890 CG2 B ILE A 55 ? 0.85100 18.13600 15.95500 0.530 19.32650 C ? A ? 55 1
   ATOM 891 CD1 B ILE A 55 ? 0.97600 18.35500 12.44700 0.530 21.05639 C ? A ? 55 1
   ATOM 892 H B ILE A 55 ? 3.32200 17.17500 16.39000 0.530 16.00856 H ? A ? 55 1
   ATOM 893 HA B ILE A 55 ? 3.76600 19.06100 14.60200 0.530 17.83662 H ? A ? 55 1
   ATOM 894 HB B ILE A 55 ? 2.04900 17.43700 14.47300 0.530 22.78535 H ? A ? 55 1
   ATOM 895 HG12 B ILE A 55 ? 0.46100 19.57000 13.98400 0.530 25.59914 H ? A ? 55 1
   ATOM 896 HG13 B ILE A 55 ? 1.92900 19.83900 13.44500 0.530 25.59914 H ? A ? 55 1
   ATOM 897 HG21 B ILE A 55 ? 0.08700 17.64300 15.61600 0.530 23.19306 H ? A ? 55 1
   ATOM 898 HG22 B ILE A 55 ? 1.26800 17.64200 16.67800 0.530 23.19306 H ? A ? 55 1
   ATOM 899 HG23 B ILE A 55 ? 0.56700 19.00700 16.27100 0.530 23.19306 H ? A ? 55 1
   ATOM 900 HD11 B ILE A 55 ? 0.68300 18.95900 11.74700 0.530 25.26893 H ? A ? 55 1
   ATOM 901 HD12 B ILE A 55 ? 1.77800 17.88700 12.16600 0.530 25.26893 H ? A ? 55 1
   ATOM 902 HD13 B ILE A 55 ? 0.27500 17.71700 12.65000 0.530 25.26893 H ? A ? 55 1
   ATOM 903 N . LEU A 56 ? 2.86600 20.15800 17.44800 1.000 13.30374 N ? A ? 56 1
   ATOM 904 CA . LEU A 56 ? 2.70700 21.39300 18.26700 1.000 13.31237 C ? A ? 56 1
   ATOM 905 C . LEU A 56 ? 3.92600 21.61900 19.17400 1.000 13.07685 C ? A ? 56 1
   ATOM 906 O . LEU A 56 ? 3.84700 22.47900 20.02900 1.000 13.54837 O ? A ? 56 1
   ATOM 907 CB . LEU A 56 ? 1.38300 21.31200 19.02700 1.000 13.99858 C ? A ? 56 1
   ATOM 908 CG . LEU A 56 ? 0.15500 21.53500 18.14200 1.000 15.14063 C ? A ? 56 1
   ATOM 909 CD1 . LEU A 56 ? -1.12500 21.24400 18.90500 1.000 16.89463 C ? A ? 56 1
   ATOM 910 CD2 . LEU A 56 ? 0.13500 22.94700 17.57600 1.000 16.20146 C ? A ? 56 1
   ATOM 911 H . LEU A 56 ? 2.85200 19.42800 17.90200 1.000 15.96575 H ? A ? 56 1
   ATOM 912 HA . LEU A 56 ? 2.65800 22.15500 17.67100 1.000 15.97610 H ? A ? 56 1
   ATOM 913 HB2 . LEU A 56 ? 1.30500 20.43200 19.42700 1.000 16.79955 H ? A ? 56 1
   ATOM 914 HB3 . LEU A 56 ? 1.37700 21.99100 19.72000 1.000 16.79955 H ? A ? 56 1
   ATOM 915 HG . LEU A 56 ? 0.19700 20.92100 17.39300 1.000 18.17002 H ? A ? 56 1
   ATOM 916 HD11 . LEU A 56 ? -1.88200 21.38100 18.31500 1.000 20.27482 H ? A ? 56 1
   ATOM 917 HD12 . LEU A 56 ? -1.10600 20.32400 19.21300 1.000 20.27482 H ? A ? 56 1
   ATOM 918 HD13 . LEU A 56 ? -1.18400 21.84600 19.66400 1.000 20.27482 H ? A ? 56 1
   ATOM 919 HD21 . LEU A 56 ? -0.75600 23.14100 17.24500 1.000 19.44301 H ? A ? 56 1
   ATOM 920 HD22 . LEU A 56 ? 0.37000 23.57200 18.28000 1.000 19.44301 H ? A ? 56 1
   ATOM 921 HD23 . LEU A 56 ? 0.77700 23.00800 16.85200 1.000 19.44301 H ? A ? 56 1
   ATOM 922 N . GLN A 57 ? 5.03000 20.88900 18.97600 1.000 12.27968 N ? A ? 57 1
   ATOM 923 CA . GLN A 57 ? 6.29200 21.20000 19.64700 1.000 11.46788 C ? A ? 57 1
   ATOM 924 C . GLN A 57 ? 6.10200 21.33700 21.14500 1.000 12.27228 C ? A ? 57 1
   ATOM 925 O . GLN A 57 ? 6.48400 22.32000 21.76900 1.000 13.67035 O ? A ? 57 1
   ATOM 926 CB . GLN A 57 ? 6.95400 22.42300 19.00700 1.000 12.24968 C ? A ? 57 1
   ATOM 927 CG . GLN A 57 ? 7.48600 22.13600 17.58900 1.000 12.41259 C ? A ? 57 1
   ATOM 928 CD . GLN A 57 ? 8.65200 21.19400 17.58800 1.000 13.01361 C ? A ? 57 1
   ATOM 929 OE1 . GLN A 57 ? 9.78500 21.63100 17.78800 1.000 14.29699 O ? A ? 57 1
   ATOM 930 NE2 . GLN A 57 ? 8.42000 19.90300 17.36900 1.000 12.42477 N ? A ? 57 1
   ATOM 931 H . GLN A 57 ? 5.07200 20.20600 18.45500 1.000 14.73687 H ? A ? 57 1
   ATOM 932 HA . GLN A 57 ? 6.89200 20.45000 19.51100 1.000 13.76272 H ? A ? 57 1
   ATOM 933 HB2 . GLN A 57 ? 6.30200 23.13800 18.94300 1.000 14.70087 H ? A ? 57 1
   ATOM 934 HB3 . GLN A 57 ? 7.70100 22.70400 19.55700 1.000 14.70087 H ? A ? 57 1
   ATOM 935 HG2 . GLN A 57 ? 6.77700 21.73700 17.06000 1.000 14.89637 H ? A ? 57 1
   ATOM 936 HG3 . GLN A 57 ? 7.77400 22.97000 17.18500 1.000 14.89637 H ? A ? 57 1
   ATOM 937 HE21 . GLN A 57 ? 7.61700 19.62800 17.23200 1.000 14.91099 H ? A ? 57 1
   ATOM 938 HE22 . GLN A 57 ? 9.07300 19.34400 17.36400 1.000 14.91099 H ? A ? 57 1
   ATOM 939 N . ILE A 58 ? 5.57500 20.27400 21.72300 1.000 12.23911 N ? A ? 58 1
   ATOM 940 CA . ILE A 58 ? 5.28700 20.20900 23.16400 1.000 13.23265 C ? A ? 58 1
   ATOM 941 C . ILE A 58 ? 6.55800 19.82100 23.91800 1.000 13.15229 C ? A ? 58 1
   ATOM 942 O . ILE A 58 ? 7.28100 18.89100 23.52700 1.000 13.59050 O ? A ? 58 1
   ATOM 943 CB . ILE A 58 ? 4.13700 19.22300 23.39800 1.000 14.76288 C ? A ? 58 1
   ATOM 944 CG1 . ILE A 58 ? 2.84800 19.89100 22.88500 1.000 15.29391 C ? A ? 58 1
   ATOM 945 CG2 . ILE A 58 ? 3.99900 18.86400 24.85600 1.000 14.85160 C ? A ? 58 1
   ATOM 946 CD1 . ILE A 58 ? 1.63100 19.02400 22.89800 1.000 16.81880 C ? A ? 58 1
   ATOM 947 H . ILE A 58 ? 5.36700 19.55500 21.30000 1.000 14.68819 H ? A ? 58 1
   ATOM 948 HA . ILE A 58 ? 5.00500 21.08400 23.47400 1.000 15.88045 H ? A ? 58 1
   ATOM 949 HB . ILE A 58 ? 4.30100 18.41800 22.88500 1.000 17.71672 H ? A ? 58 1
   ATOM 950 HG12 . ILE A 58 ? 2.66100 20.66400 23.44000 1.000 18.35396 H ? A ? 58 1
   ATOM 951 HG13 . ILE A 58 ? 2.99100 20.17600 21.96900 1.000 18.35396 H ? A ? 58 1
   ATOM 952 HG21 . ILE A 58 ? 3.17300 18.37500 24.98800 1.000 17.82318 H ? A ? 58 1
   ATOM 953 HG22 . ILE A 58 ? 4.75000 18.31000 25.12100 1.000 17.82318 H ? A ? 58 1
   ATOM 954 HG23 . ILE A 58 ? 3.98600 19.67900 25.38100 1.000 17.82318 H ? A ? 58 1
   ATOM 955 HD11 . ILE A 58 ? 0.93100 19.45600 22.38400 1.000 20.18383 H ? A ? 58 1
   ATOM 956 HD12 . ILE A 58 ? 1.85100 18.16600 22.50200 1.000 20.18383 H ? A ? 58 1
   ATOM 957 HD13 . ILE A 58 ? 1.33900 18.90000 23.81500 1.000 20.18383 H ? A ? 58 1
   ATOM 958 N . ASN A 59 ? 6.85200 20.54200 24.99400 1.000 13.88824 N ? A ? 59 1
   ATOM 959 CA . ASN A 59 ? 8.15200 20.49800 25.65100 1.000 15.37814 C ? A ? 59 1
   ATOM 960 C . ASN A 59 ? 8.23000 19.52800 26.81600 1.000 15.26903 C ? A ? 59 1
   ATOM 961 O . ASN A 59 ? 7.30900 19.43100 27.62500 1.000 17.66636 O ? A ? 59 1
   ATOM 962 CB . ASN A 59 ? 8.43400 21.91400 26.17000 1.000 17.89210 C ? A ? 59 1
   ATOM 963 CG . ASN A 59 ? 9.81100 22.09300 26.70000 1.000 20.33717 C ? A ? 59 1
   ATOM 964 OD1 . ASN A 59 ? 9.99400 22.14600 27.92400 1.000 22.83622 O ? A ? 59 1
   ATOM 965 ND2 . ASN A 59 ? 10.77000 22.24900 25.83100 1.000 23.68603 N ? A ? 59 1
   ATOM 966 H . ASN A 59 ? 6.29800 21.08000 25.37200 1.000 16.66715 H ? A ? 59 1
   ATOM 967 HA . ASN A 59 ? 8.83600 20.26200 25.00500 1.000 18.45503 H ? A ? 59 1
   ATOM 968 HB2 . ASN A 59 ? 8.31200 22.54400 25.44300 1.000 21.47178 H ? A ? 59 1
   ATOM 969 HB3 . ASN A 59 ? 7.81200 22.11400 26.88700 1.000 21.47178 H ? A ? 59 1
   ATOM 970 HD21 . ASN A 59 ? 11.57900 22.36100 26.09900 1.000 28.42450 H ? A ? 59 1
   ATOM 971 HD22 . ASN A 59 ? 10.59700 22.21600 24.98900 1.000 28.42450 H ? A ? 59 1
   ATOM 972 N . SER A 60 ? 9.38600 18.87700 26.94000 1.000 14.20531 N ? A ? 60 1
   ATOM 973 CA . SER A 60 ? 9.65900 17.91300 27.97600 1.000 14.52596 C ? A ? 60 1
   ATOM 974 C . SER A 60 ? 9.95700 18.51700 29.35000 1.000 15.83829 C ? A ? 60 1
   ATOM 975 O . SER A 60 ? 10.00500 17.77100 30.30900 1.000 18.47623 O ? A ? 60 1
   ATOM 976 CB . SER A 60 ? 10.83300 17.06200 27.51100 1.000 14.56357 C ? A ? 60 1
   ATOM 977 OG . SER A 60 ? 12.04000 17.82600 27.45500 1.000 13.65333 O ? A ? 60 1
   ATOM 978 H . SER A 60 ? 10.05000 18.99100 26.40500 1.000 17.04764 H ? A ? 60 1
   ATOM 979 HA . SER A 60 ? 8.88900 17.33100 28.07000 1.000 17.43241 H ? A ? 60 1
   ATOM 980 HB2 . SER A 60 ? 10.95500 16.32800 28.13300 1.000 17.47755 H ? A ? 60 1
   ATOM 981 HB3 . SER A 60 ? 10.63900 16.71600 26.62600 1.000 17.47755 H ? A ? 60 1
   ATOM 982 HG . SER A 60 ? 12.25100 18.08900 28.22400 1.000 16.38526 H ? A ? 60 1
   ATOM 983 N . ARG A 61 ? 10.10800 19.83400 29.49000 1.000 17.42864 N ? A ? 61 1
   ATOM 984 CA . ARG A 61 ? 10.31100 20.39600 30.83300 1.000 19.93089 C ? A ? 61 1
   ATOM 985 C . ARG A 61 ? 9.05300 20.25300 31.68300 1.000 18.95333 C ? A ? 61 1
   ATOM 986 O . ARG A 61 ? 9.15800 20.03400 32.88900 1.000 20.77847 O ? A ? 61 1
   ATOM 987 CB . ARG A 61 ? 10.70900 21.87000 30.73900 1.000 24.17139 C ? A ? 61 1
   ATOM 988 CG . ARG A 61 ? 10.78600 22.65000 32.03500 1.000 29.28388 C ? A ? 61 1
   ATOM 989 CD . ARG A 61 ? 11.42500 21.84000 33.14700 1.000 33.10792 C ? A ? 61 1
   ATOM 990 NE . ARG A 61 ? 11.47800 22.57000 34.42000 1.000 35.45487 N ? A ? 61 1
   ATOM 991 CZ . ARG A 61 ? 10.63800 22.40200 35.43400 1.000 35.60879 C ? A ? 61 1
   ATOM 992 NH1 . ARG A 61 ? 9.65800 21.51600 35.38300 1.000 35.09798 N ? A ? 61 1
   ATOM 993 NH2 . ARG A 61 ? 10.80300 23.12100 36.54000 1.000 35.91719 N ? A ? 61 1
   ATOM 994 H . ARG A 61 ? 10.09800 20.40900 28.85000 1.000 20.91564 H ? A ? 61 1
   ATOM 995 HA . ARG A 61 ? 11.03000 19.91400 31.27100 1.000 23.91834 H ? A ? 61 1
   ATOM 996 HB2 . ARG A 61 ? 11.57900 21.92600 30.31400 1.000 29.00694 H ? A ? 61 1
   ATOM 997 HB3 . ARG A 61 ? 10.05100 22.32200 30.19100 1.000 29.00694 H ? A ? 61 1
   ATOM 998 HG2 . ARG A 61 ? 11.32100 23.44700 31.89600 1.000 35.14192 H ? A ? 61 1
   ATOM 999 HG3 . ARG A 61 ? 9.89000 22.89300 32.31500 1.000 35.14192 H ? A ? 61 1
   ATOM 1000 HD2 . ARG A 61 ? 10.97300 21.00800 33.29700 1.000 39.73077 H ? A ? 61 1
   ATOM 1001 HD3 . ARG A 61 ? 12.34200 21.65600 32.89000 1.000 39.73077 H ? A ? 61 1
   ATOM 1002 HE . ARG A 61 ? 12.10300 23.15300 34.51600 1.000 42.54711 H ? A ? 61 1
   ATOM 1003 HH11 . ARG A 61 ? 9.53800 21.04000 34.67800 1.000 42.11884 H ? A ? 61 1
   ATOM 1004 HH12 . ARG A 61 ? 9.13000 21.42400 36.05500 1.000 42.11884 H ? A ? 61 1
   ATOM 1005 HH21 . ARG A 61 ? 11.43900 23.69800 36.58700 1.000 43.10189 H ? A ? 61 1
   ATOM 1006 HH22 . ARG A 61 ? 10.26700 23.01700 37.20400 1.000 43.10189 H ? A ? 61 1
   ATOM 1007 N . TRP A 62 ? 7.89100 20.29500 31.06500 1.000 17.36617 N ? A ? 62 1
   ATOM 1008 CA . TRP A 62 ? 6.62900 20.27700 31.82400 1.000 17.62048 C ? A ? 62 1
   ATOM 1009 C . TRP A 62 ? 5.65600 19.19600 31.41200 1.000 15.41495 C ? A ? 62 1
   ATOM 1010 O . TRP A 62 ? 5.00700 18.70700 32.28500 1.000 16.44948 O ? A ? 62 1
   ATOM 1011 CB . TRP A 62 ? 5.94100 21.62500 31.58500 1.000 20.65315 C ? A ? 62 1
   ATOM 1012 CG . TRP A 62 ? 6.63500 22.77900 32.23000 1.000 24.07073 C ? A ? 62 1
   ATOM 1013 CD1 . TRP A 62 ? 7.28000 23.80700 31.60900 1.000 26.87028 C ? A ? 62 1
   ATOM 1014 CD2 . TRP A 62 ? 6.75800 23.01800 33.63900 1.000 26.78533 C ? A ? 62 1
   ATOM 1015 NE1 . TRP A 62 ? 7.79100 24.67300 32.53600 1.000 28.34375 N ? A ? 62 1
   ATOM 1016 CE2 . TRP A 62 ? 7.48700 24.21400 33.78800 1.000 28.61916 C ? A ? 62 1
   ATOM 1017 CE3 . TRP A 62 ? 6.31900 22.34100 34.78000 1.000 26.56813 C ? A ? 62 1
   ATOM 1018 CZ2 . TRP A 62 ? 7.78900 24.74100 35.04100 1.000 29.62406 C ? A ? 62 1
   ATOM 1019 CZ3 . TRP A 62 ? 6.61800 22.86500 36.01700 1.000 28.96871 C ? A ? 62 1
   ATOM 1020 CH2 . TRP A 62 ? 7.34100 24.04900 36.14100 1.000 29.63726 C ? A ? 62 1
   ATOM 1021 H . TRP A 62 ? 7.79100 20.33400 30.21200 1.000 20.84067 H ? A ? 62 1
   ATOM 1022 HA . TRP A 62 ? 6.81000 20.18500 32.77200 1.000 21.14584 H ? A ? 62 1
   ATOM 1023 HB2 . TRP A 62 ? 5.90900 21.79400 30.63000 1.000 24.78505 H ? A ? 62 1
   ATOM 1024 HB3 . TRP A 62 ? 5.04000 21.58400 31.94200 1.000 24.78505 H ? A ? 62 1
   ATOM 1025 HD1 . TRP A 62 ? 7.35800 23.90700 30.68800 1.000 32.24559 H ? A ? 62 1
   ATOM 1026 HE1 . TRP A 62 ? 8.23500 25.38800 32.36000 1.000 34.01377 H ? A ? 62 1
   ATOM 1027 HE3 . TRP A 62 ? 5.83500 21.55000 34.70500 1.000 31.88302 H ? A ? 62 1
   ATOM 1028 HZ2 . TRP A 62 ? 8.27100 25.53200 35.13000 1.000 35.55013 H ? A ? 62 1
   ATOM 1029 HZ3 . TRP A 62 ? 6.33100 22.42200 36.78300 1.000 34.76372 H ? A ? 62 1
   ATOM 1030 HH2 . TRP A 62 ? 7.52800 24.37900 36.99000 1.000 35.56597 H ? A ? 62 1
   ATOM 1031 N . TRP A 63 ? 5.58400 18.81400 30.13200 1.000 14.74404 N ? A ? 63 1
   ATOM 1032 CA . TRP A 63 ? 4.41300 18.06300 29.60100 1.000 14.22058 C ? A ? 63 1
   ATOM 1033 C . TRP A 63 ? 4.60200 16.58200 29.31400 1.000 14.15095 C ? A ? 63 1
   ATOM 1034 O . TRP A 63 ? 3.63700 15.88700 29.30400 1.000 15.71712 O ? A ? 63 1
   ATOM 1035 CB . TRP A 63 ? 3.95900 18.78100 28.32200 1.000 13.56290 C ? A ? 63 1
   ATOM 1036 CG . TRP A 63 ? 3.68600 20.21900 28.60900 1.000 14.43963 C ? A ? 63 1
   ATOM 1037 CD1 . TRP A 63 ? 4.42000 21.28100 28.18700 1.000 16.27323 C ? A ? 63 1
   ATOM 1038 CD2 . TRP A 63 ? 2.65400 20.74900 29.46200 1.000 14.76712 C ? A ? 63 1
   ATOM 1039 NE1 . TRP A 63 ? 3.89000 22.43500 28.68400 1.000 16.47570 N ? A ? 63 1
   ATOM 1040 CE2 . TRP A 63 ? 2.81200 22.14800 29.47200 1.000 15.98897 C ? A ? 63 1
   ATOM 1041 CE3 . TRP A 63 ? 1.60200 20.18900 30.18900 1.000 15.46031 C ? A ? 63 1
   ATOM 1042 CZ2 . TRP A 63 ? 1.95800 22.99400 30.17700 1.000 16.71191 C ? A ? 63 1
   ATOM 1043 CZ3 . TRP A 63 ? 0.76000 21.02300 30.89100 1.000 17.19883 C ? A ? 63 1
   ATOM 1044 CH2 . TRP A 63 ? 0.93700 22.40600 30.88400 1.000 17.68577 C ? A ? 63 1
   ATOM 1045 H . TRP A 63 ? 6.19200 18.97200 29.54500 1.000 17.69411 H ? A ? 63 1
   ATOM 1046 HA . TRP A 63 ? 3.69100 18.13700 30.24400 1.000 17.06596 H ? A ? 63 1
   ATOM 1047 HB2 . TRP A 63 ? 4.66000 18.72800 27.65400 1.000 16.27674 H ? A ? 63 1
   ATOM 1048 HB3 . TRP A 63 ? 3.14300 18.37200 27.99300 1.000 16.27674 H ? A ? 63 1
   ATOM 1049 HD1 . TRP A 63 ? 5.16500 21.23000 27.63300 1.000 19.52914 H ? A ? 63 1
   ATOM 1050 HE1 . TRP A 63 ? 4.19500 23.22500 28.53200 1.000 19.77210 H ? A ? 63 1
   ATOM 1051 HE3 . TRP A 63 ? 1.47200 19.26800 30.20000 1.000 18.55363 H ? A ? 63 1
   ATOM 1052 HZ2 . TRP A 63 ? 2.07600 23.91600 30.17200 1.000 20.05555 H ? A ? 63 1
   ATOM 1053 HZ3 . TRP A 63 ? 0.05900 20.65600 31.38000 1.000 20.63986 H ? A ? 63 1
   ATOM 1054 HH2 . TRP A 63 ? 0.35100 22.94200 31.36800 1.000 21.22419 H ? A ? 63 1
   ATOM 1055 N . CYS A 64 ? 5.80200 16.14100 28.97600 1.000 14.56740 N ? A ? 64 1
   ATOM 1056 CA . CYS A 64 ? 5.98100 14.74900 28.59300 1.000 14.40223 C ? A ? 64 1
   ATOM 1057 C . CYS A 64 ? 7.29800 14.25400 29.16200 1.000 14.71534 C ? A ? 64 1
   ATOM 1058 O . CYS A 64 ? 8.16500 15.05900 29.51200 1.000 15.38127 O ? A ? 64 1
   ATOM 1059 CB . CYS A 64 ? 5.93100 14.57300 27.07400 1.000 14.38797 C ? A ? 64 1
   ATOM 1060 SG . CYS A 64 ? 7.18800 15.41300 26.12100 1.000 14.53397 S ? A ? 64 1
   ATOM 1061 H . CYS A 64 ? 6.51900 16.61600 28.95900 1.000 17.48214 H ? A ? 64 1
   ATOM 1062 HA . CYS A 64 ? 5.27000 14.21500 28.97800 1.000 17.28394 H ? A ? 64 1
   ATOM 1063 HB2 . CYS A 64 ? 6.00800 13.62600 26.87700 1.000 17.26682 H ? A ? 64 1
   ATOM 1064 HB3 . CYS A 64 ? 5.07100 14.89600 26.76100 1.000 17.26682 H ? A ? 64 1
   ATOM 1065 N . ASN A 65 ? 7.44200 12.93500 29.26100 1.000 14.72515 N ? A ? 65 1
   ATOM 1066 CA . ASN A 65 ? 8.68900 12.35400 29.73100 1.000 14.24672 C ? A ? 65 1
   ATOM 1067 C . ASN A 65 ? 9.54600 11.84600 28.58300 1.000 14.17314 C ? A ? 65 1
   ATOM 1068 O . ASN A 65 ? 9.10100 10.99400 27.79800 1.000 14.58572 O ? A ? 65 1
   ATOM 1069 CB . ASN A 65 ? 8.43100 11.17300 30.64900 1.000 16.60721 C ? A ? 65 1
   ATOM 1070 CG . ASN A 65 ? 9.72400 10.54300 31.07900 1.000 18.32267 C ? A ? 65 1
   ATOM 1071 OD1 . ASN A 65 ? 10.58300 11.23700 31.62900 1.000 19.40859 O ? A ? 65 1
   ATOM 1072 ND2 . ASN A 65 ? 9.93300 9.26500 30.74200 1.000 20.43293 N ? A ? 65 1
   ATOM 1073 H . ASN A 65 ? 6.83400 12.36000 29.06300 1.000 17.67144 H ? A ? 65 1
   ATOM 1074 HA . ASN A 65 ? 9.19600 13.01900 30.22300 1.000 17.09733 H ? A ? 65 1
   ATOM 1075 HB2 . ASN A 65 ? 7.96000 11.47700 31.44100 1.000 19.92991 H ? A ? 65 1
   ATOM 1076 HB3 . ASN A 65 ? 7.90700 10.50700 30.17800 1.000 19.92991 H ? A ? 65 1
   ATOM 1077 HD21 . ASN A 65 ? 10.66800 8.87700 30.96400 1.000 24.52078 H ? A ? 65 1
   ATOM 1078 HD22 . ASN A 65 ? 9.31600 8.82000 30.34100 1.000 24.52078 H ? A ? 65 1
   ATOM 1079 N . ASP A 66 ? 10.79400 12.30900 28.53400 1.000 13.71013 N ? A ? 66 1
   ATOM 1080 CA . ASP A 66 ? 11.78600 11.74900 27.64100 1.000 13.85558 C ? A ? 66 1
   ATOM 1081 C . ASP A 66 ? 12.98400 11.15100 28.35400 1.000 14.88475 C ? A ? 66 1
   ATOM 1082 O . ASP A 66 ? 13.91700 10.69800 27.67400 1.000 15.54827 O ? A ? 66 1
   ATOM 1083 CB . ASP A 66 ? 12.24900 12.74400 26.56500 1.000 13.16848 C ? A ? 66 1
   ATOM 1084 CG . ASP A 66 ? 12.96000 13.99700 27.11100 1.000 12.80589 C ? A ? 66 1
   ATOM 1085 OD1 . ASP A 66 ? 13.35700 14.04500 28.31300 1.000 13.84046 O ? A ? 66 1
   ATOM 1086 OD2 . ASP A 66 ? 13.18700 14.90400 26.28100 1.000 12.86392 O ? A ? 66 1
   ATOM 1087 H . ASP A 66 ? 11.08800 12.95600 29.01800 1.000 16.45342 H ? A ? 66 1
   ATOM 1088 HA . ASP A 66 ? 11.36700 11.01600 27.16500 1.000 16.62796 H ? A ? 66 1
   ATOM 1089 HB2 . ASP A 66 ? 12.86800 12.29100 25.97100 1.000 15.80344 H ? A ? 66 1
   ATOM 1090 HB3 . ASP A 66 ? 11.47400 13.04100 26.06400 1.000 15.80344 H ? A ? 66 1
   ATOM 1091 N . GLY A 67 ? 12.99800 11.13100 29.69100 1.000 15.61531 N ? A ? 67 1
   ATOM 1092 CA . GLY A 67 ? 14.08400 10.54600 30.46700 1.000 17.20449 C ? A ? 67 1
   ATOM 1093 C . GLY A 67 ? 15.39400 11.29700 30.46700 1.000 17.12696 C ? A ? 67 1
   ATOM 1094 O . GLY A 67 ? 16.35700 10.84000 31.09900 1.000 18.55164 O ? A ? 67 1
   ATOM 1095 H . GLY A 67 ? 12.37100 11.46000 30.17900 1.000 18.73964 H ? A ? 67 1
   ATOM 1096 HA2 . GLY A 67 ? 13.79400 10.46200 31.38900 1.000 20.64665 H ? A ? 67 1
   ATOM 1097 HA3 . GLY A 67 ? 14.25800 9.65300 30.13000 1.000 20.64665 H ? A ? 67 1
   ATOM 1098 N A ARG A 68 ? 15.47400 12.44600 29.80500 0.580 15.91967 N ? A ? 68 1
   ATOM 1099 CA A ARG A 68 ? 16.77000 13.16500 29.72600 0.580 16.53390 C ? A ? 68 1
   ATOM 1100 C A ARG A 68 ? 16.56200 14.65700 29.98800 0.580 17.56772 C ? A ? 68 1
   ATOM 1101 O A ARG A 68 ? 17.41600 15.44300 29.56100 0.580 19.71264 O ? A ? 68 1
   ATOM 1102 CB A ARG A 68 ? 17.43200 12.86900 28.37800 0.580 17.50935 C ? A ? 68 1
   ATOM 1103 CG A ARG A 68 ? 16.57900 13.20000 27.16500 0.580 18.76472 C ? A ? 68 1
   ATOM 1104 CD A ARG A 68 ? 17.46700 13.36600 25.94500 0.580 18.33974 C ? A ? 68 1
   ATOM 1105 NE A ARG A 68 ? 16.86200 14.12200 24.86400 0.580 19.35829 N ? A ? 68 1
   ATOM 1106 CZ A ARG A 68 ? 17.50600 14.58400 23.79500 0.580 18.51909 C ? A ? 68 1
   ATOM 1107 NH1 A ARG A 68 ? 18.79900 14.36700 23.63700 0.580 19.74276 N ? A ? 68 1
   ATOM 1108 NH2 A ARG A 68 ? 16.85300 15.27300 22.87800 0.580 20.68890 N ? A ? 68 1
   ATOM 1109 H A ARG A 68 ? 14.64600 13.04100 29.62100 0.580 19.10487 H ? A ? 68 1
   ATOM 1110 HA A ARG A 68 ? 17.42200 12.78400 30.51000 0.580 19.84194 H ? A ? 68 1
   ATOM 1111 HB2 A ARG A 68 ? 18.36100 13.43300 28.31800 0.580 21.01249 H ? A ? 68 1
   ATOM 1112 HB3 A ARG A 68 ? 17.68200 11.81100 28.34500 0.580 21.01249 H ? A ? 68 1
   ATOM 1113 HG2 A ARG A 68 ? 15.86500 12.39700 26.98800 0.580 22.51893 H ? A ? 68 1
   ATOM 1114 HG3 A ARG A 68 ? 16.02400 14.11500 27.35200 0.580 22.51893 H ? A ? 68 1
   ATOM 1115 HD2 A ARG A 68 ? 18.38500 13.86700 26.24800 0.580 22.00895 H ? A ? 68 1
   ATOM 1116 HD3 A ARG A 68 ? 17.73900 12.37900 25.57400 0.580 22.00895 H ? A ? 68 1
   ATOM 1117 HE A ARG A 68 ? 15.86300 14.28500 24.91000 0.580 23.23121 H ? A ? 68 1
   ATOM 1118 HH11 A ARG A 68 ? 19.32900 13.86000 24.34000 0.580 23.69258 H ? A ? 68 1
   ATOM 1119 HH12 A ARG A 68 ? 19.27300 14.74800 22.82300 0.580 23.69258 H ? A ? 68 1
   ATOM 1120 HH21 A ARG A 68 ? 15.85400 15.42900 22.97800 0.580 24.82795 H ? A ? 68 1
   ATOM 1121 HH22 A ARG A 68 ? 17.34700 15.62200 22.06200 0.580 24.82795 H ? A ? 68 1
   ATOM 1122 N B ARG A 68 ? 15.45900 12.46700 29.83300 0.420 16.36789 N ? A ? 68 1
   ATOM 1123 CA B ARG A 68 ? 16.76800 13.16300 29.73600 0.420 16.64663 C ? A ? 68 1
   ATOM 1124 C B ARG A 68 ? 16.56300 14.65600 29.99100 0.420 17.46395 C ? A ? 68 1
   ATOM 1125 O B ARG A 68 ? 17.41100 15.44200 29.54700 0.420 19.29685 O ? A ? 68 1
   ATOM 1126 CB B ARG A 68 ? 17.42200 12.84400 28.39000 0.420 17.32958 C ? A ? 68 1
   ATOM 1127 CG B ARG A 68 ? 16.62400 13.27000 27.17100 0.420 19.48640 C ? A ? 68 1
   ATOM 1128 CD B ARG A 68 ? 17.58500 13.72100 26.09100 0.420 21.07571 C ? A ? 68 1
   ATOM 1129 NE B ARG A 68 ? 18.24500 14.96000 26.48500 0.420 23.30760 N ? A ? 68 1
   ATOM 1130 CZ B ARG A 68 ? 19.47700 15.34600 26.17500 0.420 24.08659 C ? A ? 68 1
   ATOM 1131 NH1 B ARG A 68 ? 20.29000 14.59600 25.44700 0.420 23.61979 N ? A ? 68 1
   ATOM 1132 NH2 B ARG A 68 ? 19.89700 16.51200 26.63000 0.420 24.98564 N ? A ? 68 1
   ATOM 1133 H B ARG A 68 ? 14.79800 12.87300 29.46200 0.420 19.64273 H ? A ? 68 1
   ATOM 1134 HA B ARG A 68 ? 17.35700 12.83100 30.43100 0.420 19.97722 H ? A ? 68 1
   ATOM 1135 HB2 B ARG A 68 ? 18.28300 13.28800 28.35400 0.420 20.79676 H ? A ? 68 1
   ATOM 1136 HB3 B ARG A 68 ? 17.55100 11.88400 28.33200 0.420 20.79676 H ? A ? 68 1
   ATOM 1137 HG2 B ARG A 68 ? 16.11000 12.51800 26.83700 0.420 23.38494 H ? A ? 68 1
   ATOM 1138 HG3 B ARG A 68 ? 16.04100 14.01100 27.39900 0.420 23.38494 H ? A ? 68 1
   ATOM 1139 HD2 B ARG A 68 ? 18.26100 13.03900 25.95800 0.420 25.29211 H ? A ? 68 1
   ATOM 1140 HD3 B ARG A 68 ? 17.09700 13.88000 25.26800 0.420 25.29211 H ? A ? 68 1
   ATOM 1141 HE B ARG A 68 ? 17.78600 15.50000 26.97200 0.420 27.97039 H ? A ? 68 1
   ATOM 1142 HH11 B ARG A 68 ? 20.02400 13.83500 25.14900 0.420 28.34501 H ? A ? 68 1
   ATOM 1143 HH12 B ARG A 68 ? 21.08300 14.87400 25.26600 0.420 28.34501 H ? A ? 68 1
   ATOM 1144 HH21 B ARG A 68 ? 19.37400 17.00200 27.10500 0.420 29.98403 H ? A ? 68 1
   ATOM 1145 HH22 B ARG A 68 ? 20.69200 16.78500 26.44600 0.420 29.98403 H ? A ? 68 1
   ATOM 1146 N . THR A 69 ? 15.51300 15.02500 30.72900 1.000 15.74410 N ? A ? 69 1
   ATOM 1147 CA . THR A 69 ? 15.25800 16.41500 31.11800 1.000 15.18158 C ? A ? 69 1
   ATOM 1148 C . THR A 69 ? 15.18800 16.48300 32.64200 1.000 16.47761 C ? A ? 69 1
   ATOM 1149 O . THR A 69 ? 14.11000 16.48300 33.23500 1.000 17.77863 O ? A ? 69 1
   ATOM 1150 CB . THR A 69 ? 13.98900 16.94200 30.44300 1.000 14.55349 C ? A ? 69 1
   ATOM 1151 OG1 . THR A 69 ? 14.02100 16.64200 29.03100 1.000 14.08019 O ? A ? 69 1
   ATOM 1152 CG2 . THR A 69 ? 13.89200 18.42600 30.60900 1.000 15.49209 C ? A ? 69 1
   ATOM 1153 H . THR A 69 ? 14.91300 14.48100 31.01700 1.000 18.89418 H ? A ? 69 1
   ATOM 1154 HA . THR A 69 ? 15.99400 16.97100 30.82000 1.000 18.21916 H ? A ? 69 1
   ATOM 1155 HB . THR A 69 ? 13.20800 16.53200 30.84700 1.000 17.46545 H ? A ? 69 1
   ATOM 1156 HG1 . THR A 69 ? 14.03500 15.81000 28.91400 1.000 16.89750 H ? A ? 69 1
   ATOM 1157 HG21 . THR A 69 ? 13.07400 18.75200 30.20200 1.000 18.59177 H ? A ? 69 1
   ATOM 1158 HG22 . THR A 69 ? 13.88900 18.65600 31.55100 1.000 18.59177 H ? A ? 69 1
   ATOM 1159 HG23 . THR A 69 ? 14.64900 18.85700 30.18200 1.000 18.59177 H ? A ? 69 1
   ATOM 1160 N . PRO A 70 ? 16.32100 16.60200 33.31400 1.000 17.26473 N ? A ? 70 1
   ATOM 1161 CA . PRO A 70 ? 16.32300 16.49100 34.78000 1.000 20.11586 C ? A ? 70 1
   ATOM 1162 C . PRO A 70 ? 15.41800 17.50800 35.43600 1.000 23.27100 C ? A ? 70 1
   ATOM 1163 O . PRO A 70 ? 15.40500 18.68000 35.07400 1.000 25.36660 O ? A ? 70 1
   ATOM 1164 CB . PRO A 70 ? 17.78800 16.75300 35.15400 1.000 21.88546 C ? A ? 70 1
   ATOM 1165 CG . PRO A 70 ? 18.52100 16.37100 33.98900 1.000 20.59090 C ? A ? 70 1
   ATOM 1166 CD . PRO A 70 ? 17.68100 16.72900 32.78000 1.000 19.18370 C ? A ? 70 1
   ATOM 1167 HA . PRO A 70 ? 16.06900 15.59700 35.05800 1.000 24.14029 H ? A ? 70 1
   ATOM 1168 HB2 . PRO A 70 ? 17.91400 17.69500 35.34600 1.000 26.26381 H ? A ? 70 1
   ATOM 1169 HB3 . PRO A 70 ? 18.03800 16.20900 35.91600 1.000 26.26381 H ? A ? 70 1
   ATOM 1170 HG2 . PRO A 70 ? 19.36200 16.85400 33.96800 1.000 24.71034 H ? A ? 70 1
   ATOM 1171 HG3 . PRO A 70 ? 18.68400 15.41500 34.01300 1.000 24.71034 H ? A ? 70 1
   ATOM 1172 HD2 . PRO A 70 ? 17.85500 17.64100 32.49900 1.000 23.02171 H ? A ? 70 1
   ATOM 1173 HD3 . PRO A 70 ? 17.83000 16.09500 32.06200 1.000 23.02171 H ? A ? 70 1
   ATOM 1174 N . GLY A 71 ? 14.68800 17.04700 36.43900 1.000 23.49015 N ? A ? 71 1
   ATOM 1175 CA . GLY A 71 ? 13.86000 17.89600 37.24500 1.000 26.24172 C ? A ? 71 1
   ATOM 1176 C . GLY A 71 ? 12.54500 18.24800 36.61400 1.000 24.82113 C ? A ? 71 1
   ATOM 1177 O . GLY A 71 ? 11.80900 19.08200 37.16200 1.000 27.30381 O ? A ? 71 1
   ATOM 1178 H . GLY A 71 ? 14.66100 16.21900 36.67200 1.000 28.18944 H ? A ? 71 1
   ATOM 1179 HA2 . GLY A 71 ? 13.68100 17.45500 38.09000 1.000 31.49133 H ? A ? 71 1
   ATOM 1180 HA3 . GLY A 71 ? 14.33500 18.72200 37.42800 1.000 31.49133 H ? A ? 71 1
   ATOM 1181 N . SER A 72 ? 12.22000 17.65100 35.47300 1.000 24.43353 N ? A ? 72 1
   ATOM 1182 CA . SER A 72 ? 11.08200 18.08300 34.70100 1.000 23.54431 C ? A ? 72 1
   ATOM 1183 C . SER A 72 ? 9.84600 17.32700 35.19800 1.000 23.98121 C ? A ? 72 1
   ATOM 1184 O . SER A 72 ? 9.90600 16.37400 35.99700 1.000 25.48540 O ? A ? 72 1
   ATOM 1185 CB . SER A 72 ? 11.29400 17.79400 33.22300 1.000 22.41438 C ? A ? 72 1
   ATOM 1186 OG . SER A 72 ? 11.42100 16.40500 33.01600 1.000 22.18122 O ? A ? 72 1
   ATOM 1187 H . SER A 72 ? 12.64900 16.99000 35.12800 1.000 29.32150 H ? A ? 72 1
   ATOM 1188 HA . SER A 72 ? 10.94000 19.03500 34.82000 1.000 28.25443 H ? A ? 72 1
   ATOM 1189 HB2 . SER A 72 ? 10.53100 18.11800 32.72100 1.000 26.89852 H ? A ? 72 1
   ATOM 1190 HB3 . SER A 72 ? 12.10400 18.23700 32.92500 1.000 26.89852 H ? A ? 72 1
   ATOM 1191 N . ARG A 73 ? 8.71500 17.78700 34.72600 1.000 23.07329 N ? A ? 73 1
   ATOM 1192 CA . ARG A 73 ? 7.45600 17.13500 34.99200 1.000 23.32033 C ? A ? 73 1
   ATOM 1193 C . ARG A 73 ? 6.99900 16.46200 33.70400 1.000 20.85343 C ? A ? 73 1
   ATOM 1194 O . ARG A 73 ? 7.62100 16.60400 32.63600 1.000 21.55741 O ? A ? 73 1
   ATOM 1195 CB . ARG A 73 ? 6.44100 18.16000 35.50200 1.000 23.95463 C ? A ? 73 1
   ATOM 1196 CG . ARG A 73 ? 6.95100 18.89800 36.75200 1.000 25.74740 C ? A ? 73 1
   ATOM 1197 CD . ARG A 73 ? 6.89600 18.06700 38.03900 1.000 29.09361 C ? A ? 73 1
   ATOM 1198 NE . ARG A 73 ? 5.52200 17.90500 38.51500 1.000 32.32308 N ? A ? 73 1
   ATOM 1199 CZ . ARG A 73 ? 4.82900 18.82100 39.18100 1.000 34.81895 C ? A ? 73 1
   ATOM 1200 NH1 . ARG A 73 ? 5.36200 19.98300 39.51900 1.000 35.74577 N ? A ? 73 1
   ATOM 1201 NH2 . ARG A 73 ? 3.56200 18.57100 39.50000 1.000 35.60390 N ? A ? 73 1
   ATOM 1202 H . ARG A 73 ? 8.64600 18.49100 34.23700 1.000 27.68921 H ? A ? 73 1
   ATOM 1203 HA . ARG A 73 ? 7.57200 16.45300 35.67200 1.000 27.98565 H ? A ? 73 1
   ATOM 1204 HB2 . ARG A 73 ? 6.27600 18.81800 34.80800 1.000 28.74682 H ? A ? 73 1
   ATOM 1205 HB3 . ARG A 73 ? 5.61700 17.70400 35.73400 1.000 28.74682 H ? A ? 73 1
   ATOM 1206 HG2 . ARG A 73 ? 7.87200 19.16600 36.61200 1.000 30.89815 H ? A ? 73 1
   ATOM 1207 HG3 . ARG A 73 ? 6.40200 19.68600 36.89000 1.000 30.89815 H ? A ? 73 1
   ATOM 1208 HD2 . ARG A 73 ? 7.26300 17.18600 37.86600 1.000 34.91360 H ? A ? 73 1
   ATOM 1209 HD3 . ARG A 73 ? 7.40800 18.51300 38.73100 1.000 34.91360 H ? A ? 73 1
   ATOM 1210 HE . ARG A 73 ? 5.13200 17.15600 38.35000 1.000 38.78896 H ? A ? 73 1
   ATOM 1211 HH11 . ARG A 73 ? 6.17800 20.16000 39.31500 1.000 42.89619 H ? A ? 73 1
   ATOM 1212 HH12 . ARG A 73 ? 4.89300 20.56100 39.94900 1.000 42.89619 H ? A ? 73 1
   ATOM 1213 HH21 . ARG A 73 ? 3.20500 17.81900 39.28500 1.000 42.72595 H ? A ? 73 1
   ATOM 1214 HH22 . ARG A 73 ? 3.10400 19.15600 39.93300 1.000 42.72595 H ? A ? 73 1
   ATOM 1215 N . ASN A 74 ? 5.91000 15.71400 33.83900 1.000 19.77702 N ? A ? 74 1
   ATOM 1216 CA . ASN A 74 ? 5.26100 14.94900 32.77900 1.000 18.36248 C ? A ? 74 1
   ATOM 1217 C . ASN A 74 ? 3.75900 15.14000 32.99800 1.000 17.87013 C ? A ? 74 1
   ATOM 1218 O . ASN A 74 ? 3.01800 14.22200 33.30400 1.000 18.23874 O ? A ? 74 1
   ATOM 1219 CB . ASN A 74 ? 5.66600 13.47800 32.84500 1.000 18.36442 C ? A ? 74 1
   ATOM 1220 CG . ASN A 74 ? 4.97600 12.61600 31.80800 1.000 18.37546 C ? A ? 74 1
   ATOM 1221 OD1 . ASN A 74 ? 4.34700 13.10800 30.88500 1.000 17.74683 O ? A ? 74 1
   ATOM 1222 ND2 . ASN A 74 ? 5.14800 11.31400 31.93100 1.000 19.69085 N ? A ? 74 1
   ATOM 1223 H . ASN A 74 ? 5.50200 15.63000 34.59100 1.000 23.73368 H ? A ? 74 1
   ATOM 1224 HA . ASN A 74 ? 5.50400 15.30800 31.91100 1.000 22.03623 H ? A ? 74 1
   ATOM 1225 HB2 . ASN A 74 ? 6.62300 13.40900 32.70000 1.000 22.03856 H ? A ? 74 1
   ATOM 1226 HB3 . ASN A 74 ? 5.43900 13.12900 33.72100 1.000 22.03856 H ? A ? 74 1
   ATOM 1227 HD21 . ASN A 74 ? 4.78300 10.77700 31.36700 1.000 23.63028 H ? A ? 74 1
   ATOM 1228 HD22 . ASN A 74 ? 5.60600 11.00100 32.58800 1.000 23.63028 H ? A ? 74 1
   ATOM 1229 N . LEU A 75 ? 3.30200 16.37900 32.83500 1.000 17.48302 N ? A ? 75 1
   ATOM 1230 CA . LEU A 75 ? 1.94100 16.73900 33.22100 1.000 18.36947 C ? A ? 75 1
   ATOM 1231 C . LEU A 75 ? 0.90500 16.16200 32.26700 1.000 17.81620 C ? A ? 75 1
   ATOM 1232 O . LEU A 75 ? -0.25900 16.03800 32.65200 1.000 20.27603 O ? A ? 75 1
   ATOM 1233 CB . LEU A 75 ? 1.82200 18.26800 33.34400 1.000 20.14418 C ? A ? 75 1
   ATOM 1234 CG . LEU A 75 ? 2.60000 18.88900 34.51000 1.000 22.44717 C ? A ? 75 1
   ATOM 1235 CD1 . LEU A 75 ? 2.63800 20.41300 34.43100 1.000 23.83928 C ? A ? 75 1
   ATOM 1236 CD2 . LEU A 75 ? 2.00700 18.46900 35.86200 1.000 24.45726 C ? A ? 75 1
   ATOM 1237 H . LEU A 75 ? 3.75900 17.02800 32.50400 1.000 20.98089 H ? A ? 75 1
   ATOM 1238 HA . LEU A 75 ? 1.76300 16.36100 34.09600 1.000 22.04463 H ? A ? 75 1
   ATOM 1239 HB2 . LEU A 75 ? 2.15300 18.66900 32.52600 1.000 24.17428 H ? A ? 75 1
   ATOM 1240 HB3 . LEU A 75 ? 0.88700 18.49600 33.46200 1.000 24.17428 H ? A ? 75 1
   ATOM 1241 HG . LEU A 75 ? 3.51500 18.56900 34.47800 1.000 26.93786 H ? A ? 75 1
   ATOM 1242 HD11 . LEU A 75 ? 3.44900 20.68300 33.97200 1.000 28.60840 H ? A ? 75 1
   ATOM 1243 HD12 . LEU A 75 ? 1.86300 20.72100 33.93700 1.000 28.60840 H ? A ? 75 1
   ATOM 1244 HD13 . LEU A 75 ? 2.63000 20.78000 35.32900 1.000 28.60840 H ? A ? 75 1
   ATOM 1245 HD21 . LEU A 75 ? 2.48900 18.91900 36.57300 1.000 29.34998 H ? A ? 75 1
   ATOM 1246 HD22 . LEU A 75 ? 1.07000 18.72000 35.88700 1.000 29.34998 H ? A ? 75 1
   ATOM 1247 HD23 . LEU A 75 ? 2.09500 17.50900 35.96300 1.000 29.34998 H ? A ? 75 1
   ATOM 1248 N . CYS A 76 ? 1.28400 15.77900 31.04500 1.000 17.03051 N ? A ? 76 1
   ATOM 1249 CA . CYS A 76 ? 0.36400 15.06700 30.16400 1.000 17.26940 C ? A ? 76 1
   ATOM 1250 C . CYS A 76 ? 0.41500 13.55300 30.34800 1.000 17.96951 C ? A ? 76 1
   ATOM 1251 O . CYS A 76 ? -0.38500 12.83300 29.71800 1.000 18.23965 O ? A ? 76 1
   ATOM 1252 CB . CYS A 76 ? 0.64900 15.42700 28.70000 1.000 16.76118 C ? A ? 76 1
   ATOM 1253 SG . CYS A 76 ? 0.17400 17.15400 28.38500 1.000 15.83179 S ? A ? 76 1
   ATOM 1254 H . CYS A 76 ? 2.06200 15.91900 30.70700 1.000 20.43787 H ? A ? 76 1
   ATOM 1255 HA . CYS A 76 ? -0.53900 15.35600 30.36200 1.000 20.72455 H ? A ? 76 1
   ATOM 1256 HB2 . CYS A 76 ? 1.59100 15.31900 28.50700 1.000 20.11468 H ? A ? 76 1
   ATOM 1257 HB3 . CYS A 76 ? 0.12000 14.85600 28.12100 1.000 20.11468 H ? A ? 76 1
   ATOM 1258 N . ASN A 77 ? 1.31200 13.06700 31.20500 1.000 18.39263 N ? A ? 77 1
   ATOM 1259 CA . ASN A 77 ? 1.37900 11.64100 31.52200 1.000 19.44702 C ? A ? 77 1
   ATOM 1260 C . ASN A 77 ? 1.57000 10.79000 30.27200 1.000 19.34348 C ? A ? 77 1
   ATOM 1261 O . ASN A 77 ? 0.86600 9.79900 30.06100 1.000 20.37542 O ? A ? 77 1
   ATOM 1262 CB . ASN A 77 ? 0.15500 11.22500 32.33600 1.000 22.73998 C ? A ? 77 1
   ATOM 1263 CG . ASN A 77 ? 0.12000 11.86400 33.69000 1.000 27.69224 C ? A ? 77 1
   ATOM 1264 OD1 . ASN A 77 ? 1.06600 11.72700 34.47700 1.000 30.13524 O ? A ? 77 1
   ATOM 1265 ND2 . ASN A 77 ? -0.91600 12.66600 33.93400 1.000 30.05681 N ? A ? 77 1
   ATOM 1266 H . ASN A 77 ? 1.89700 13.54300 31.61800 1.000 22.07242 H ? A ? 77 1
   ATOM 1267 HA . ASN A 77 ? 2.15600 11.49500 32.08400 1.000 23.33769 H ? A ? 77 1
   ATOM 1268 HB2 . ASN A 77 ? -0.64800 11.48600 31.85900 1.000 27.28924 H ? A ? 77 1
   ATOM 1269 HB3 . ASN A 77 ? 0.17000 10.26300 32.45900 1.000 27.28924 H ? A ? 77 1
   ATOM 1270 HD21 . ASN A 77 ? -1.54300 12.74800 33.35100 1.000 36.06944 H ? A ? 77 1
   ATOM 1271 HD22 . ASN A 77 ? -0.98000 13.06600 34.69300 1.000 36.06944 H ? A ? 77 1
   ATOM 1272 N . ILE A 78 ? 2.59500 11.13700 29.49000 1.000 17.92311 N ? A ? 78 1
   ATOM 1273 CA . ILE A 78 ? 2.89300 10.45500 28.22700 1.000 17.84264 C ? A ? 78 1
   ATOM 1274 C . ILE A 78 ? 4.38900 10.44600 27.97500 1.000 17.81592 C ? A ? 78 1
   ATOM 1275 O . ILE A 78 ? 5.08400 11.39800 28.34000 1.000 17.58952 O ? A ? 78 1
   ATOM 1276 CB . ILE A 78 ? 2.19000 11.09900 27.02000 1.000 20.46346 C ? A ? 78 1
   ATOM 1277 CG1 . ILE A 78 ? 2.41800 12.60800 27.00300 1.000 20.19492 C ? A ? 78 1
   ATOM 1278 CG2 . ILE A 78 ? 0.73400 10.72500 27.00200 1.000 22.52544 C ? A ? 78 1
   ATOM 1279 CD1 . ILE A 78 ? 2.20000 13.26200 25.64100 1.000 21.26802 C ? A ? 78 1
   ATOM 1280 H . ILE A 78 ? 3.14200 11.77500 29.67300 1.000 21.50900 H ? A ? 78 1
   ATOM 1281 HA . ILE A 78 ? 2.58300 9.54000 28.29900 1.000 21.41243 H ? A ? 78 1
   ATOM 1282 HB . ILE A 78 ? 2.59500 10.73400 26.21700 1.000 24.55741 H ? A ? 78 1
   ATOM 1283 HG12 . ILE A 78 ? 1.80200 13.02100 27.62900 1.000 24.23517 H ? A ? 78 1
   ATOM 1284 HG13 . ILE A 78 ? 3.33000 12.79400 27.27300 1.000 24.23517 H ? A ? 78 1
   ATOM 1285 HG21 . ILE A 78 ? 0.31900 11.11200 26.21600 1.000 27.03179 H ? A ? 78 1
   ATOM 1286 HG22 . ILE A 78 ? 0.65700 9.75800 26.97500 1.000 27.03179 H ? A ? 78 1
   ATOM 1287 HG23 . ILE A 78 ? 0.31000 11.06900 27.80400 1.000 27.03179 H ? A ? 78 1
   ATOM 1288 HD11 . ILE A 78 ? 2.37300 14.21300 25.71700 1.000 25.52289 H ? A ? 78 1
   ATOM 1289 HD12 . ILE A 78 ? 2.80900 12.86500 24.99900 1.000 25.52289 H ? A ? 78 1
   ATOM 1290 HD13 . ILE A 78 ? 1.28300 13.11300 25.36300 1.000 25.52289 H ? A ? 78 1
   ATOM 1291 N . PRO A 79 ? 4.90100 9.42800 27.31200 1.000 17.52354 N ? A ? 79 1
   ATOM 1292 CA . PRO A 79 ? 6.25800 9.53500 26.77500 1.000 16.54313 C ? A ? 79 1
   ATOM 1293 C . PRO A 79 ? 6.26200 10.56100 25.65900 1.000 14.90013 C ? A ? 79 1
   ATOM 1294 O . PRO A 79 ? 5.31500 10.65000 24.88000 1.000 15.37818 O ? A ? 79 1
   ATOM 1295 CB . PRO A 79 ? 6.54100 8.12900 26.23500 1.000 17.70867 C ? A ? 79 1
   ATOM 1296 CG . PRO A 79 ? 5.20000 7.56900 25.91700 1.000 20.07455 C ? A ? 79 1
   ATOM 1297 CD . PRO A 79 ? 4.25100 8.15400 26.95200 1.000 19.13115 C ? A ? 79 1
   ATOM 1298 HA . PRO A 79 ? 6.89800 9.77300 27.46400 1.000 19.85302 H ? A ? 79 1
   ATOM 1299 HB2 . PRO A 79 ? 7.08800 8.18800 25.43600 1.000 21.25167 H ? A ? 79 1
   ATOM 1300 HB3 . PRO A 79 ? 6.98300 7.59900 26.91600 1.000 21.25167 H ? A ? 79 1
   ATOM 1301 HG2 . PRO A 79 ? 4.93800 7.84000 25.02300 1.000 24.09072 H ? A ? 79 1
   ATOM 1302 HG3 . PRO A 79 ? 5.22700 6.60200 25.98700 1.000 24.09072 H ? A ? 79 1
   ATOM 1303 HD2 . PRO A 79 ? 3.38000 8.31500 26.55700 1.000 22.95864 H ? A ? 79 1
   ATOM 1304 HD3 . PRO A 79 ? 4.19100 7.57200 27.72600 1.000 22.95864 H ? A ? 79 1
   ATOM 1305 N . CYS A 80 ? 7.31800 11.36200 25.59100 1.000 13.97050 N ? A ? 80 1
   ATOM 1306 CA . CYS A 80 ? 7.38100 12.36300 24.52600 1.000 13.84106 C ? A ? 80 1
   ATOM 1307 C . CYS A 80 ? 7.30900 11.72200 23.14700 1.000 14.01236 C ? A ? 80 1
   ATOM 1308 O . CYS A 80 ? 6.81300 12.33100 22.19900 1.000 14.35163 O ? A ? 80 1
   ATOM 1309 CB . CYS A 80 ? 8.65900 13.19200 24.65700 1.000 13.74922 C ? A ? 80 1
   ATOM 1310 SG . CYS A 80 ? 8.79500 14.14300 26.20000 1.000 13.79818 S ? A ? 80 1
   ATOM 1311 H . CYS A 80 ? 7.99000 11.35200 26.12700 1.000 16.76587 H ? A ? 80 1
   ATOM 1312 HA . CYS A 80 ? 6.62500 12.96400 24.61500 1.000 16.61054 H ? A ? 80 1
   ATOM 1313 HB2 . CYS A 80 ? 9.42200 12.59500 24.61200 1.000 16.50033 H ? A ? 80 1
   ATOM 1314 HB3 . CYS A 80 ? 8.69100 13.81700 23.92000 1.000 16.50033 H ? A ? 80 1
   ATOM 1315 N . SER A 81 ? 7.79900 10.50400 23.00100 1.000 14.98719 N ? A ? 81 1
   ATOM 1316 CA . SER A 81 ? 7.73100 9.83900 21.70400 1.000 16.44275 C ? A ? 81 1
   ATOM 1317 C . SER A 81 ? 6.29900 9.71000 21.18900 1.000 17.97016 C ? A ? 81 1
   ATOM 1318 O . SER A 81 ? 6.07700 9.66500 19.96800 1.000 17.84684 O ? A ? 81 1
   ATOM 1319 CB . SER A 81 ? 8.34200 8.44200 21.81000 1.000 17.83293 C ? A ? 81 1
   ATOM 1320 OG . SER A 81 ? 7.62500 7.65600 22.74300 1.000 20.11695 O ? A ? 81 1
   ATOM 1321 H . SER A 81 ? 8.17200 10.04300 23.62400 1.000 17.98589 H ? A ? 81 1
   ATOM 1322 HA . SER A 81 ? 8.24300 10.34800 21.05600 1.000 19.73256 H ? A ? 81 1
   ATOM 1323 HB2 . SER A 81 ? 8.30500 8.01400 20.94100 1.000 21.40077 H ? A ? 81 1
   ATOM 1324 HB3 . SER A 81 ? 9.26300 8.52100 22.10400 1.000 21.40077 H ? A ? 81 1
   ATOM 1325 HG . SER A 81 ? 6.83900 7.53400 22.47400 1.000 24.14160 H ? A ? 81 1
   ATOM 1326 N . ALA A 82 ? 5.31700 9.64000 22.08900 1.000 17.90596 N ? A ? 82 1
   ATOM 1327 CA . ALA A 82 ? 3.92400 9.52900 21.65800 1.000 18.78339 C ? A ? 82 1
   ATOM 1328 C . ALA A 82 ? 3.47800 10.74900 20.86500 1.000 17.99961 C ? A ? 82 1
   ATOM 1329 O . ALA A 82 ? 2.51700 10.68000 20.07900 1.000 19.27853 O ? A ? 82 1
   ATOM 1330 CB . ALA A 82 ? 3.01400 9.37400 22.86500 1.000 19.79050 C ? A ? 82 1
   ATOM 1331 H . ALA A 82 ? 5.42800 9.65400 22.94200 1.000 21.48841 H ? A ? 82 1
   ATOM 1332 HA . ALA A 82 ? 3.82300 8.74500 21.09600 1.000 22.54133 H ? A ? 82 1
   ATOM 1333 HB1 . ALA A 82 ? 2.09600 9.30200 22.56000 1.000 23.74986 H ? A ? 82 1
   ATOM 1334 HB2 . ALA A 82 ? 3.26600 8.57200 23.34900 1.000 23.74986 H ? A ? 82 1
   ATOM 1335 HB3 . ALA A 82 ? 3.11300 10.15100 23.43700 1.000 23.74986 H ? A ? 82 1
   ATOM 1336 N . LEU A 83 ? 4.13000 11.87800 21.08100 1.000 16.42263 N ? A ? 83 1
   ATOM 1337 CA . LEU A 83 ? 3.82500 13.11700 20.38100 1.000 16.77293 C ? A ? 83 1
   ATOM 1338 C . LEU A 83 ? 4.36600 13.13800 18.95400 1.000 16.57516 C ? A ? 83 1
   ATOM 1339 O . LEU A 83 ? 4.16600 14.13500 18.25100 1.000 16.67415 O ? A ? 83 1
   ATOM 1340 CB . LEU A 83 ? 4.41700 14.28900 21.17600 1.000 16.56799 C ? A ? 83 1
   ATOM 1341 CG . LEU A 83 ? 3.88300 14.46200 22.60600 1.000 17.35178 C ? A ? 83 1
   ATOM 1342 CD1 . LEU A 83 ? 4.68200 15.46300 23.39400 1.000 18.04650 C ? A ? 83 1
   ATOM 1343 CD2 . LEU A 83 ? 2.43800 14.90600 22.60800 1.000 19.00529 C ? A ? 83 1
   ATOM 1344 H . LEU A 83 ? 4.77300 11.95700 21.64600 1.000 19.70842 H ? A ? 83 1
   ATOM 1345 HA . LEU A 83 ? 2.86300 13.23200 20.34100 1.000 20.12878 H ? A ? 83 1
   ATOM 1346 HB2 . LEU A 83 ? 5.37700 14.16300 21.23800 1.000 19.88285 H ? A ? 83 1
   ATOM 1347 HB3 . LEU A 83 ? 4.22900 15.11000 20.69500 1.000 19.88285 H ? A ? 83 1
   ATOM 1348 HG . LEU A 83 ? 3.93400 13.61000 23.06700 1.000 20.82340 H ? A ? 83 1
   ATOM 1349 HD11 . LEU A 83 ? 4.21300 15.66600 24.21800 1.000 21.65706 H ? A ? 83 1
   ATOM 1350 HD12 . LEU A 83 ? 5.55200 15.08400 23.59300 1.000 21.65706 H ? A ? 83 1
   ATOM 1351 HD13 . LEU A 83 ? 4.78500 16.26800 22.86400 1.000 21.65706 H ? A ? 83 1
   ATOM 1352 HD21 . LEU A 83 ? 2.14800 15.04100 23.52400 1.000 22.80762 H ? A ? 83 1
   ATOM 1353 HD22 . LEU A 83 ? 2.36300 15.73600 22.11200 1.000 22.80762 H ? A ? 83 1
   ATOM 1354 HD23 . LEU A 83 ? 1.89700 14.22000 22.18700 1.000 22.80762 H ? A ? 83 1
   ATOM 1355 N . LEU A 84 ? 5.07400 12.09300 18.52200 1.000 16.12913 N ? A ? 84 1
   ATOM 1356 CA . LEU A 84 ? 5.62800 12.04600 17.17000 1.000 16.22710 C ? A ? 84 1
   ATOM 1357 C . LEU A 84 ? 4.81700 11.15000 16.24200 1.000 18.08801 C ? A ? 84 1
   ATOM 1358 O . LEU A 84 ? 5.14200 11.04200 15.05200 1.000 18.39363 O ? A ? 84 1
   ATOM 1359 CB . LEU A 84 ? 7.05800 11.52500 17.22900 1.000 15.77110 C ? A ? 84 1
   ATOM 1360 CG . LEU A 84 ? 8.00900 12.31900 18.11000 1.000 16.29683 C ? A ? 84 1
   ATOM 1361 CD1 . LEU A 84 ? 9.41300 11.77600 17.99600 1.000 19.17105 C ? A ? 84 1
   ATOM 1362 CD2 . LEU A 84 ? 8.05400 13.81500 17.79200 1.000 15.96366 C ? A ? 84 1
   ATOM 1363 H . LEU A 84 ? 5.24900 11.39600 18.99400 1.000 19.35622 H ? A ? 84 1
   ATOM 1364 HA . LEU A 84 ? 5.64100 12.93800 16.80200 1.000 19.47378 H ? A ? 84 1
   ATOM 1365 HB2 . LEU A 84 ? 7.03900 10.61600 17.56700 1.000 18.92659 H ? A ? 84 1
   ATOM 1366 HB3 . LEU A 84 ? 7.42300 11.52900 16.33000 1.000 18.92659 H ? A ? 84 1
   ATOM 1367 HG . LEU A 84 ? 7.73000 12.22300 19.03400 1.000 19.55746 H ? A ? 84 1
   ATOM 1368 HD11 . LEU A 84 ? 9.97300 12.20400 18.66300 1.000 23.00652 H ? A ? 84 1
   ATOM 1369 HD12 . LEU A 84 ? 9.39100 10.81800 18.14600 1.000 23.00652 H ? A ? 84 1
   ATOM 1370 HD13 . LEU A 84 ? 9.75200 11.96300 17.10700 1.000 23.00652 H ? A ? 84 1
   ATOM 1371 HD21 . LEU A 84 ? 8.73700 14.23300 18.33900 1.000 19.15766 H ? A ? 84 1
   ATOM 1372 HD22 . LEU A 84 ? 8.26600 13.93100 16.85300 1.000 19.15766 H ? A ? 84 1
   ATOM 1373 HD23 . LEU A 84 ? 7.18800 14.20600 17.98700 1.000 19.15766 H ? A ? 84 1
   ATOM 1374 N . SER A 85 ? 3.77400 10.50100 16.75700 1.000 19.01385 N ? A ? 85 1
   ATOM 1375 CA . SER A 85 ? 2.98500 9.55000 15.98600 1.000 20.34248 C ? A ? 85 1
   ATOM 1376 C . SER A 85 ? 2.25900 10.19300 14.80100 1.000 20.06800 C ? A ? 85 1
   ATOM 1377 O . SER A 85 ? 1.89700 11.37400 14.81800 1.000 19.01796 O ? A ? 85 1
   ATOM 1378 CB . SER A 85 ? 1.94700 8.93000 16.92900 1.000 22.70861 C ? A ? 85 1
   ATOM 1379 OG . SER A 85 ? 1.06300 8.07100 16.22500 1.000 25.61229 O ? A ? 85 1
   ATOM 1380 H . SER A 85 ? 3.49900 10.59700 17.56600 1.000 22.81788 H ? A ? 85 1
   ATOM 1381 HA . SER A 85 ? 3.56100 8.84500 15.65100 1.000 24.41224 H ? A ? 85 1
   ATOM 1382 HB2 . SER A 85 ? 2.40800 8.41700 17.61100 1.000 27.25159 H ? A ? 85 1
   ATOM 1383 HB3 . SER A 85 ? 1.43200 9.64100 17.34200 1.000 27.25159 H ? A ? 85 1
   ATOM 1384 HG . SER A 85 ? 0.50100 7.74000 16.75500 1.000 30.73602 H ? A ? 85 1
   ATOM 1385 N . SER A 86 ? 2.00100 9.39000 13.76400 1.000 21.48335 N ? A ? 86 1
   ATOM 1386 CA . SER A 86 ? 1.14800 9.84800 12.67000 1.000 23.50337 C ? A ? 86 1
   ATOM 1387 C . SER A 86 ? -0.28800 10.08900 13.14500 1.000 23.53274 C ? A ? 86 1
   ATOM 1388 O . SER A 86 ? -1.00500 10.91800 12.56100 1.000 24.71929 O ? A ? 86 1
   ATOM 1389 CB . SER A 86 ? 1.21600 8.86500 11.49300 1.000 26.27801 C ? A ? 86 1
   ATOM 1390 OG . SER A 86 ? 0.78600 7.60000 11.88400 1.000 29.32201 O ? A ? 86 1
   ATOM 1391 H . SER A 86 ? 2.30300 8.59000 13.67300 1.000 25.78128 H ? A ? 86 1
   ATOM 1392 HA . SER A 86 ? 1.49100 10.69800 12.35400 1.000 28.20530 H ? A ? 86 1
   ATOM 1393 HB2 . SER A 86 ? 0.64400 9.18700 10.77900 1.000 31.53488 H ? A ? 86 1
   ATOM 1394 HB3 . SER A 86 ? 2.13300 8.80600 11.18300 1.000 31.53488 H ? A ? 86 1
   ATOM 1395 HG . SER A 86 ? 1.27700 7.30700 12.49900 1.000 35.18767 H ? A ? 86 1
   ATOM 1396 N . ASP A 87 ? -0.70700 9.41400 14.21400 1.000 22.56550 N ? A ? 87 1
   ATOM 1397 CA . ASP A 87 ? -1.99600 9.66000 14.84500 1.000 22.79983 C ? A ? 87 1
   ATOM 1398 C . ASP A 87 ? -1.85100 10.79000 15.86000 1.000 21.21617 C ? A ? 87 1
   ATOM 1399 O . ASP A 87 ? -1.01200 10.72300 16.76000 1.000 20.49852 O ? A ? 87 1
   ATOM 1400 CB . ASP A 87 ? -2.51800 8.39700 15.53300 1.000 25.59602 C ? A ? 87 1
   ATOM 1401 CG . ASP A 87 ? -3.87700 8.61200 16.15800 1.000 27.46399 C ? A ? 87 1
   ATOM 1402 OD1 . ASP A 87 ? -3.91300 9.20700 17.25000 1.000 27.94002 O ? A ? 87 1
   ATOM 1403 OD2 . ASP A 87 ? -4.90600 8.19700 15.56800 1.000 29.90547 O ? A ? 87 1
   ATOM 1404 H . ASP A 87 ? -0.25000 8.79500 14.59800 1.000 27.07986 H ? A ? 87 1
   ATOM 1405 HA . ASP A 87 ? -2.64000 9.93200 14.17200 1.000 27.36105 H ? A ? 87 1
   ATOM 1406 HB2 . ASP A 87 ? -2.59600 7.68600 14.87700 1.000 30.71648 H ? A ? 87 1
   ATOM 1407 HB3 . ASP A 87 ? -1.90000 8.13800 16.23500 1.000 30.71648 H ? A ? 87 1
   ATOM 1408 N . ILE A 88 ? -2.68600 11.82600 15.72700 1.000 20.75701 N ? A ? 88 1
   ATOM 1409 CA . ILE A 88 ? -2.50400 13.05800 16.50400 1.000 19.24499 C ? A ? 88 1
   ATOM 1410 C . ILE A 88 ? -3.13900 13.01800 17.89000 1.000 18.79867 C ? A ? 88 1
   ATOM 1411 O . ILE A 88 ? -3.09300 14.02800 18.61300 1.000 18.17454 O ? A ? 88 1
   ATOM 1412 CB . ILE A 88 ? -2.92200 14.29700 15.67600 1.000 19.78439 C ? A ? 88 1
   ATOM 1413 CG1 . ILE A 88 ? -4.44500 14.33100 15.47400 1.000 20.38327 C ? A ? 88 1
   ATOM 1414 CG2 . ILE A 88 ? -2.14300 14.36800 14.35200 1.000 21.43421 C ? A ? 88 1
   ATOM 1415 CD1 . ILE A 88 ? -4.95800 15.66900 14.94900 1.000 20.88686 C ? A ? 88 1
   ATOM 1416 H . ILE A 88 ? -3.36300 11.84100 15.19600 1.000 24.90967 H ? A ? 88 1
   ATOM 1417 HA . ILE A 88 ? -1.55100 13.15400 16.65700 1.000 23.09525 H ? A ? 88 1
   ATOM 1418 HB . ILE A 88 ? -2.68300 15.08300 16.19200 1.000 23.74253 H ? A ? 88 1
   ATOM 1419 HG12 . ILE A 88 ? -4.69100 13.64600 14.83200 1.000 24.46118 H ? A ? 88 1
   ATOM 1420 HG13 . ILE A 88 ? -4.88600 14.16200 16.32000 1.000 24.46118 H ? A ? 88 1
   ATOM 1421 HG21 . ILE A 88 ? -2.36500 15.19600 13.89900 1.000 25.72232 H ? A ? 88 1
   ATOM 1422 HG22 . ILE A 88 ? -1.19300 14.34000 14.54400 1.000 25.72232 H ? A ? 88 1
   ATOM 1423 HG23 . ILE A 88 ? -2.39100 13.61100 13.79900 1.000 25.72232 H ? A ? 88 1
   ATOM 1424 HD11 . ILE A 88 ? -5.92600 15.63400 14.88900 1.000 25.06549 H ? A ? 88 1
   ATOM 1425 HD12 . ILE A 88 ? -4.68900 16.37200 15.56100 1.000 25.06549 H ? A ? 88 1
   ATOM 1426 HD13 . ILE A 88 ? -4.57800 15.83100 14.07100 1.000 25.06549 H ? A ? 88 1
   ATOM 1427 N . THR A 89 ? -3.69500 11.88000 18.30900 1.000 20.20664 N ? A ? 89 1
   ATOM 1428 CA . THR A 89 ? -4.41700 11.84700 19.57800 1.000 20.50803 C ? A ? 89 1
   ATOM 1429 C . THR A 89 ? -3.59200 12.40000 20.74100 1.000 19.01881 C ? A ? 89 1
   ATOM 1430 O . THR A 89 ? -4.07500 13.22200 21.52700 1.000 18.79381 O ? A ? 89 1
   ATOM 1431 CB . THR A 89 ? -4.83900 10.41500 19.90500 1.000 22.45127 C ? A ? 89 1
   ATOM 1432 OG1 . THR A 89 ? -5.76600 9.96600 18.93500 1.000 23.84028 O ? A ? 89 1
   ATOM 1433 CG2 . THR A 89 ? -5.49800 10.38500 21.27000 1.000 23.40209 C ? A ? 89 1
   ATOM 1434 H . THR A 89 ? -3.66900 11.13100 17.88800 1.000 24.24923 H ? A ? 89 1
   ATOM 1435 HA . THR A 89 ? -5.22000 12.38500 19.49800 1.000 24.61090 H ? A ? 89 1
   ATOM 1436 HB . THR A 89 ? -4.06200 9.83400 19.91600 1.000 26.94279 H ? A ? 89 1
   ATOM 1437 HG1 . THR A 89 ? -5.41500 9.98400 18.17200 1.000 28.60960 H ? A ? 89 1
   ATOM 1438 HG21 . THR A 89 ? -6.06300 9.60000 21.34500 1.000 28.08377 H ? A ? 89 1
   ATOM 1439 HG22 . THR A 89 ? -4.82400 10.35300 21.96700 1.000 28.08377 H ? A ? 89 1
   ATOM 1440 HG23 . THR A 89 ? -6.04500 11.17700 21.39200 1.000 28.08377 H ? A ? 89 1
   ATOM 1441 N . ALA A 90 ? -2.38700 11.87000 20.94100 1.000 18.53782 N ? A ? 90 1
   ATOM 1442 CA . ALA A 90 ? -1.61700 12.26800 22.11700 1.000 18.34534 C ? A ? 90 1
   ATOM 1443 C . ALA A 90 ? -1.29200 13.75700 22.07000 1.000 16.73122 C ? A ? 90 1
   ATOM 1444 O . ALA A 90 ? -1.36500 14.44900 23.09500 1.000 17.42807 O ? A ? 90 1
   ATOM 1445 CB . ALA A 90 ? -0.34700 11.42200 22.24800 1.000 19.56021 C ? A ? 90 1
   ATOM 1446 H . ALA A 90 ? -2.00300 11.29600 20.42900 1.000 22.24664 H ? A ? 90 1
   ATOM 1447 HA . ALA A 90 ? -2.15700 12.11100 22.90800 1.000 22.01567 H ? A ? 90 1
   ATOM 1448 HB1 . ALA A 90 ? 0.14200 11.70800 23.03500 1.000 23.47351 H ? A ? 90 1
   ATOM 1449 HB2 . ALA A 90 ? -0.59700 10.48900 22.33400 1.000 23.47351 H ? A ? 90 1
   ATOM 1450 HB3 . ALA A 90 ? 0.19800 11.54700 21.45500 1.000 23.47351 H ? A ? 90 1
   ATOM 1451 N . SER A 91 ? -0.90300 14.27200 20.90000 1.000 15.25358 N ? A ? 91 1
   ATOM 1452 CA . SER A 91 ? -0.57800 15.69100 20.81900 1.000 14.20874 C ? A ? 91 1
   ATOM 1453 C . SER A 91 ? -1.81900 16.54500 21.08600 1.000 14.19313 C ? A ? 91 1
   ATOM 1454 O . SER A 91 ? -1.73900 17.55700 21.78200 1.000 14.59802 O ? A ? 91 1
   ATOM 1455 CB . SER A 91 ? -0.02000 16.02600 19.44100 1.000 14.88155 C ? A ? 91 1
   ATOM 1456 OG . SER A 91 ? 1.34600 15.68700 19.38100 1.000 15.09266 O ? A ? 91 1
   ATOM 1457 H . SER A 91 ? -0.82200 13.83500 20.16400 1.000 18.30555 H ? A ? 91 1
   ATOM 1458 HA . SER A 91 ? 0.09300 15.90800 21.48400 1.000 17.05175 H ? A ? 91 1
   ATOM 1459 HB2 . SER A 91 ? -0.50400 15.52000 18.77000 1.000 17.85913 H ? A ? 91 1
   ATOM 1460 HB3 . SER A 91 ? -0.12000 16.97700 19.27900 1.000 17.85913 H ? A ? 91 1
   ATOM 1461 HG . SER A 91 ? 1.65500 15.87100 18.62200 1.000 18.11246 H ? A ? 91 1
   ATOM 1462 N . VAL A 92 ? -2.97300 16.15500 20.56100 1.000 14.98010 N ? A ? 92 1
   ATOM 1463 CA . VAL A 92 ? -4.18600 16.92900 20.80100 1.000 15.17049 C ? A ? 92 1
   ATOM 1464 C . VAL A 92 ? -4.57100 16.90800 22.27600 1.000 15.03929 C ? A ? 92 1
   ATOM 1465 O . VAL A 92 ? -4.87400 17.95100 22.86600 1.000 15.61095 O ? A ? 92 1
   ATOM 1466 CB . VAL A 92 ? -5.33600 16.41300 19.92300 1.000 16.43221 C ? A ? 92 1
   ATOM 1467 CG1 . VAL A 92 ? -6.64800 17.02500 20.38600 1.000 17.12001 C ? A ? 92 1
   ATOM 1468 CG2 . VAL A 92 ? -5.08500 16.68300 18.44200 1.000 16.86843 C ? A ? 92 1
   ATOM 1469 H . VAL A 92 ? -3.08200 15.45800 20.07000 1.000 17.97738 H ? A ? 92 1
   ATOM 1470 HA . VAL A 92 ? -4.01900 17.85200 20.55400 1.000 18.20586 H ? A ? 92 1
   ATOM 1471 HB . VAL A 92 ? -5.40500 15.45200 20.03800 1.000 19.71991 H ? A ? 92 1
   ATOM 1472 HG11 . VAL A 92 ? -7.28800 16.98000 19.65900 1.000 20.54527 H ? A ? 92 1
   ATOM 1473 HG12 . VAL A 92 ? -6.98100 16.52700 21.14900 1.000 20.54527 H ? A ? 92 1
   ATOM 1474 HG13 . VAL A 92 ? -6.49600 17.95100 20.63100 1.000 20.54527 H ? A ? 92 1
   ATOM 1475 HG21 . VAL A 92 ? -5.82700 16.33000 17.92700 1.000 20.24338 H ? A ? 92 1
   ATOM 1476 HG22 . VAL A 92 ? -5.01200 17.64000 18.30400 1.000 20.24338 H ? A ? 92 1
   ATOM 1477 HG23 . VAL A 92 ? -4.26000 16.24600 18.17700 1.000 20.24338 H ? A ? 92 1
   ATOM 1478 N . ASN A 93 ? -4.54500 15.72700 22.90800 1.000 16.42874 N ? A ? 93 1
   ATOM 1479 CA . ASN A 93 ? -4.96500 15.65700 24.30500 1.000 17.38660 C ? A ? 93 1
   ATOM 1480 C . ASN A 93 ? -4.05100 16.48200 25.19500 1.000 15.68407 C ? A ? 93 1
   ATOM 1481 O . ASN A 93 ? -4.49800 17.12700 26.15300 1.000 16.29285 O ? A ? 93 1
   ATOM 1482 CB . ASN A 93 ? -5.01600 14.19900 24.76400 1.000 20.14604 C ? A ? 93 1
   ATOM 1483 CG . ASN A 93 ? -6.13000 13.44000 24.10300 1.000 24.48568 C ? A ? 93 1
   ATOM 1484 OD1 . ASN A 93 ? -6.97100 14.01800 23.42000 1.000 25.15860 O ? A ? 93 1
   ATOM 1485 ND2 . ASN A 93 ? -6.12800 12.13200 24.28400 1.000 27.11351 N ? A ? 93 1
   ATOM 1486 H . ASN A 93 ? -4.29700 14.98000 22.56200 1.000 19.71576 H ? A ? 93 1
   ATOM 1487 HA . ASN A 93 ? -5.86000 16.02300 24.38100 1.000 20.86519 H ? A ? 93 1
   ATOM 1488 HB2 . ASN A 93 ? -4.17900 13.76500 24.53800 1.000 24.17651 H ? A ? 93 1
   ATOM 1489 HB3 . ASN A 93 ? -5.15900 14.17200 25.72300 1.000 24.17651 H ? A ? 93 1
   ATOM 1490 HD21 . ASN A 93 ? -5.51800 11.76600 24.76700 1.000 32.53748 H ? A ? 93 1
   ATOM 1491 HD22 . ASN A 93 ? -6.74200 11.64800 23.92600 1.000 32.53748 H ? A ? 93 1
   ATOM 1492 N . CYS A 94 ? -2.75000 16.44900 24.91100 1.000 14.89413 N ? A ? 94 1
   ATOM 1493 CA . CYS A 94 ? -1.82100 17.24600 25.68800 1.000 14.51440 C ? A ? 94 1
   ATOM 1494 C . CYS A 94 ? -2.01600 18.73200 25.41400 1.000 13.69383 C ? A ? 94 1
   ATOM 1495 O . CYS A 94 ? -2.02500 19.53300 26.34500 1.000 14.47861 O ? A ? 94 1
   ATOM 1496 CB . CYS A 94 ? -0.40200 16.76100 25.42700 1.000 14.68040 C ? A ? 94 1
   ATOM 1497 SG . CYS A 94 ? 0.84700 17.50000 26.49000 1.000 15.15263 S ? A ? 94 1
   ATOM 1498 H . CYS A 94 ? -2.39100 15.98100 24.28500 1.000 17.87422 H ? A ? 94 1
   ATOM 1499 HA . CYS A 94 ? -2.01000 17.10000 26.62800 1.000 17.41854 H ? A ? 94 1
   ATOM 1500 HB2 . CYS A 94 ? -0.37300 15.80100 25.56200 1.000 17.61774 H ? A ? 94 1
   ATOM 1501 HB3 . CYS A 94 ? -0.16700 16.96900 24.50900 1.000 17.61774 H ? A ? 94 1
   ATOM 1502 N . ALA A 95 ? -2.19500 19.11200 24.14900 1.000 13.73954 N ? A ? 95 1
   ATOM 1503 CA . ALA A 95 ? -2.44000 20.52300 23.81800 1.000 12.82388 C ? A ? 95 1
   ATOM 1504 C . ALA A 95 ? -3.68000 21.05500 24.51400 1.000 13.51507 C ? A ? 95 1
   ATOM 1505 O . ALA A 95 ? -3.71100 22.22400 24.90900 1.000 13.42350 O ? A ? 95 1
   ATOM 1506 CB . ALA A 95 ? -2.59000 20.67200 22.31000 1.000 14.53262 C ? A ? 95 1
   ATOM 1507 H . ALA A 95 ? -2.18000 18.58400 23.47100 1.000 16.48871 H ? A ? 95 1
   ATOM 1508 HA . ALA A 95 ? -1.68000 21.05500 24.10200 1.000 15.38992 H ? A ? 95 1
   ATOM 1509 HB1 . ALA A 95 ? -2.75100 21.60500 22.10000 1.000 17.44040 H ? A ? 95 1
   ATOM 1510 HB2 . ALA A 95 ? -1.77300 20.37200 21.88100 1.000 17.44040 H ? A ? 95 1
   ATOM 1511 HB3 . ALA A 95 ? -3.33800 20.13100 22.01300 1.000 17.44040 H ? A ? 95 1
   ATOM 1512 N . LYS A 96 ? -4.71200 20.22200 24.67100 1.000 13.75943 N ? A ? 96 1
   ATOM 1513 CA . LYS A 96 ? -5.90500 20.65900 25.39200 1.000 14.59299 C ? A ? 96 1
   ATOM 1514 C . LYS A 96 ? -5.58300 21.00800 26.84800 1.000 14.86842 C ? A ? 96 1
   ATOM 1515 O . LYS A 96 ? -6.10400 21.98300 27.39200 1.000 15.38474 O ? A ? 96 1
   ATOM 1516 CB . LYS A 96 ? -7.01300 19.59700 25.29600 1.000 15.53432 C ? A ? 96 1
   ATOM 1517 CG . LYS A 96 ? -7.66800 19.48300 23.92200 1.000 16.61465 C ? A ? 96 1
   ATOM 1518 CD . LYS A 96 ? -8.68700 18.35300 23.86200 1.000 17.65841 C ? A ? 96 1
   ATOM 1519 CE . LYS A 96 ? -9.41000 18.35200 22.54600 1.000 19.14938 C ? A ? 96 1
   ATOM 1520 NZ . LYS A 96 ? -10.39200 17.20700 22.44300 1.000 21.06795 N ? A ? 96 1
   ATOM 1521 H . LYS A 96 ? -4.74500 19.41500 24.37500 1.000 16.51258 H ? A ? 96 1
   ATOM 1522 HA . LYS A 96 ? -6.23900 21.46500 24.96900 1.000 17.51285 H ? A ? 96 1
   ATOM 1523 HB2 . LYS A 96 ? -6.63200 18.73200 25.51200 1.000 18.64245 H ? A ? 96 1
   ATOM 1524 HB3 . LYS A 96 ? -7.70800 19.81600 25.93600 1.000 18.64245 H ? A ? 96 1
   ATOM 1525 HG2 . LYS A 96 ? -8.12600 20.31300 23.71900 1.000 19.93884 H ? A ? 96 1
   ATOM 1526 HG3 . LYS A 96 ? -6.98400 19.30800 23.25700 1.000 19.93884 H ? A ? 96 1
   ATOM 1527 HD2 . LYS A 96 ? -8.23100 17.50300 23.96100 1.000 21.19136 H ? A ? 96 1
   ATOM 1528 HD3 . LYS A 96 ? -9.34000 18.47000 24.57000 1.000 21.19136 H ? A ? 96 1
   ATOM 1529 HE2 . LYS A 96 ? -9.90200 19.18200 22.45200 1.000 22.98051 H ? A ? 96 1
   ATOM 1530 HE3 . LYS A 96 ? -8.76400 18.26300 21.82800 1.000 22.98051 H ? A ? 96 1
   ATOM 1531 HZ1 . LYS A 96 ? -11.00000 17.26900 23.09000 1.000 25.28280 H ? A ? 96 1
   ATOM 1532 HZ2 . LYS A 96 ? -10.80500 17.23100 21.65500 1.000 25.28280 H ? A ? 96 1
   ATOM 1533 HZ3 . LYS A 96 ? -9.96300 16.43100 22.52200 1.000 25.28280 H ? A ? 96 1
   ATOM 1534 N A LYS A 97 ? -4.71100 20.22800 27.48800 0.530 14.65029 N ? A ? 97 1
   ATOM 1535 CA A LYS A 97 ? -4.30200 20.56600 28.84800 0.530 14.93853 C ? A ? 97 1
   ATOM 1536 C A LYS A 97 ? -3.48000 21.85200 28.86100 0.530 14.62715 C ? A ? 97 1
   ATOM 1537 O A LYS A 97 ? -3.69700 22.72500 29.70600 0.530 15.26771 O ? A ? 97 1
   ATOM 1538 CB A LYS A 97 ? -3.51500 19.40300 29.44300 0.530 16.27475 C ? A ? 97 1
   ATOM 1539 CG A LYS A 97 ? -2.98600 19.69300 30.83700 0.530 17.96962 C ? A ? 97 1
   ATOM 1540 CD A LYS A 97 ? -2.59100 18.42800 31.61900 0.530 19.95613 C ? A ? 97 1
   ATOM 1541 CE A LYS A 97 ? -2.24600 18.77700 33.06700 0.530 22.56993 C ? A ? 97 1
   ATOM 1542 NZ A LYS A 97 ? -2.11800 17.60100 33.97200 0.530 24.17904 N ? A ? 97 1
   ATOM 1543 H A LYS A 97 ? -4.35100 19.51600 27.16600 0.530 17.58162 H ? A ? 97 1
   ATOM 1544 HA A LYS A 97 ? -5.09200 20.70700 29.39300 0.530 17.92750 H ? A ? 97 1
   ATOM 1545 HB2 A LYS A 97 ? -4.09400 18.62700 29.49900 0.530 19.53096 H ? A ? 97 1
   ATOM 1546 HB3 A LYS A 97 ? -2.75700 19.21000 28.87000 0.530 19.53096 H ? A ? 97 1
   ATOM 1547 HG2 A LYS A 97 ? -2.19800 20.25400 30.76300 0.530 21.56480 H ? A ? 97 1
   ATOM 1548 HG3 A LYS A 97 ? -3.67300 20.15400 31.34300 0.530 21.56480 H ? A ? 97 1
   ATOM 1549 HD2 A LYS A 97 ? -3.33400 17.80500 31.62200 0.530 23.94862 H ? A ? 97 1
   ATOM 1550 HD3 A LYS A 97 ? -1.81200 18.02400 31.20700 0.530 23.94862 H ? A ? 97 1
   ATOM 1551 HE2 A LYS A 97 ? -1.39600 19.24200 33.07400 0.530 27.08518 H ? A ? 97 1
   ATOM 1552 HE3 A LYS A 97 ? -2.94000 19.35300 33.42500 0.530 27.08518 H ? A ? 97 1
   ATOM 1553 HZ1 A LYS A 97 ? -1.91700 17.87200 34.79600 0.530 29.01611 H ? A ? 97 1
   ATOM 1554 HZ2 A LYS A 97 ? -2.88500 17.15000 33.99500 0.530 29.01611 H ? A ? 97 1
   ATOM 1555 HZ3 A LYS A 97 ? -1.47400 17.06100 33.68000 0.530 29.01611 H ? A ? 97 1
   ATOM 1556 N B LYS A 97 ? -4.71700 20.21900 27.49300 0.470 15.40369 N ? A ? 97 1
   ATOM 1557 CA B LYS A 97 ? -4.27700 20.55700 28.84600 0.470 16.29106 C ? A ? 97 1
   ATOM 1558 C B LYS A 97 ? -3.48900 21.86000 28.85000 0.470 15.41648 C ? A ? 97 1
   ATOM 1559 O B LYS A 97 ? -3.71800 22.74200 29.68400 0.470 16.08487 O ? A ? 97 1
   ATOM 1560 CB B LYS A 97 ? -3.42700 19.41900 29.41300 0.470 18.64584 C ? A ? 97 1
   ATOM 1561 CG B LYS A 97 ? -4.13700 18.09100 29.60500 0.470 21.31143 C ? A ? 97 1
   ATOM 1562 CD B LYS A 97 ? -3.40900 17.21200 30.64500 0.470 23.86404 C ? A ? 97 1
   ATOM 1563 CE B LYS A 97 ? -3.27200 15.75800 30.18900 0.470 26.41505 C ? A ? 97 1
   ATOM 1564 NZ B LYS A 97 ? -2.86300 14.88400 31.32500 0.470 27.60320 N ? A ? 97 1
   ATOM 1565 H B LYS A 97 ? -4.37600 19.49600 27.17400 0.470 18.48569 H ? A ? 97 1
   ATOM 1566 HA B LYS A 97 ? -5.05400 20.67000 29.41600 0.470 19.55054 H ? A ? 97 1
   ATOM 1567 HB2 B LYS A 97 ? -2.68200 19.26500 28.81100 0.470 22.37627 H ? A ? 97 1
   ATOM 1568 HB3 B LYS A 97 ? -3.08900 19.69500 30.27900 0.470 22.37627 H ? A ? 97 1
   ATOM 1569 HG2 B LYS A 97 ? -5.04000 18.25300 29.92100 0.470 25.57498 H ? A ? 97 1
   ATOM 1570 HG3 B LYS A 97 ? -4.15600 17.61200 28.76100 0.470 25.57498 H ? A ? 97 1
   ATOM 1571 HD2 B LYS A 97 ? -2.51800 17.56500 30.79200 0.470 28.63811 H ? A ? 97 1
   ATOM 1572 HD3 B LYS A 97 ? -3.91100 17.22100 31.47500 0.470 28.63811 H ? A ? 97 1
   ATOM 1573 HE2 B LYS A 97 ? -4.12600 15.44400 29.85300 0.470 31.69932 H ? A ? 97 1
   ATOM 1574 HE3 B LYS A 97 ? -2.59500 15.70100 29.49700 0.470 31.69932 H ? A ? 97 1
   ATOM 1575 HZ1 B LYS A 97 ? -2.68400 14.06400 31.02900 0.470 33.12510 H ? A ? 97 1
   ATOM 1576 HZ2 B LYS A 97 ? -2.13600 15.21500 31.71800 0.470 33.12510 H ? A ? 97 1
   ATOM 1577 HZ3 B LYS A 97 ? -3.51900 14.83900 31.92500 0.470 33.12510 H ? A ? 97 1
   ATOM 1578 N . ILE A 98 ? -2.53400 21.98800 27.92900 1.000 14.31159 N ? A ? 98 1
   ATOM 1579 CA . ILE A 98 ? -1.68000 23.17800 27.88000 1.000 14.22465 C ? A ? 98 1
   ATOM 1580 C . ILE A 98 ? -2.50000 24.44800 27.72600 1.000 13.53469 C ? A ? 98 1
   ATOM 1581 O . ILE A 98 ? -2.29600 25.42700 28.44700 1.000 14.62004 O ? A ? 98 1
   ATOM 1582 CB . ILE A 98 ? -0.64400 23.03500 26.75200 1.000 13.31933 C ? A ? 98 1
   ATOM 1583 CG1 . ILE A 98 ? 0.32100 21.87600 27.05400 1.000 14.10786 C ? A ? 98 1
   ATOM 1584 CG2 . ILE A 98 ? 0.10400 24.34400 26.56100 1.000 13.48825 C ? A ? 98 1
   ATOM 1585 CD1 . ILE A 98 ? 1.21400 21.48100 25.89700 1.000 14.42723 C ? A ? 98 1
   ATOM 1586 H . ILE A 98 ? -2.36400 21.40500 27.32000 1.000 17.17517 H ? A ? 98 1
   ATOM 1587 HA . ILE A 98 ? -1.19400 23.24400 28.71700 1.000 17.07084 H ? A ? 98 1
   ATOM 1588 HB . ILE A 98 ? -1.11600 22.83100 25.92900 1.000 15.98446 H ? A ? 98 1
   ATOM 1589 HG12 . ILE A 98 ? 0.88800 22.14300 27.78600 1.000 16.93070 H ? A ? 98 1
   ATOM 1590 HG13 . ILE A 98 ? -0.19500 21.09500 27.30700 1.000 16.93070 H ? A ? 98 1
   ATOM 1591 HG21 . ILE A 98 ? 0.91500 24.17700 26.05600 1.000 16.18716 H ? A ? 98 1
   ATOM 1592 HG22 . ILE A 98 ? -0.46100 24.96600 26.07600 1.000 16.18716 H ? A ? 98 1
   ATOM 1593 HG23 . ILE A 98 ? 0.32800 24.70800 27.43200 1.000 16.18716 H ? A ? 98 1
   ATOM 1594 HD11 . ILE A 98 ? 1.66300 20.64900 26.11500 1.000 17.31394 H ? A ? 98 1
   ATOM 1595 HD12 . ILE A 98 ? 0.66800 21.36400 25.10400 1.000 17.31394 H ? A ? 98 1
   ATOM 1596 HD13 . ILE A 98 ? 1.86900 22.18100 25.74800 1.000 17.31394 H ? A ? 98 1
   ATOM 1597 N . VAL A 99 ? -3.41700 24.46600 26.75500 1.000 12.67685 N ? A ? 99 1
   ATOM 1598 CA . VAL A 99 ? -4.17800 25.67400 26.43500 1.000 13.16641 C ? A ? 99 1
   ATOM 1599 C . VAL A 99 ? -5.16000 26.04500 27.53900 1.000 13.87285 C ? A ? 99 1
   ATOM 1600 O . VAL A 99 ? -5.64400 27.17700 27.56200 1.000 15.04483 O ? A ? 99 1
   ATOM 1601 CB . VAL A 99 ? -4.88800 25.50900 25.07700 1.000 12.64564 C ? A ? 99 1
   ATOM 1602 CG1 . VAL A 99 ? -6.10100 24.61100 25.18900 1.000 13.32172 C ? A ? 99 1
   ATOM 1603 CG2 . VAL A 99 ? -5.27200 26.86300 24.47500 1.000 13.15770 C ? A ? 99 1
   ATOM 1604 H . VAL A 99 ? -3.61700 23.78800 26.26600 1.000 15.21348 H ? A ? 99 1
   ATOM 1605 HA . VAL A 99 ? -3.55400 26.41100 26.34600 1.000 15.80095 H ? A ? 99 1
   ATOM 1606 HB . VAL A 99 ? -4.27100 25.08400 24.46100 1.000 15.17603 H ? A ? 99 1
   ATOM 1607 HG11 . VAL A 99 ? -6.37800 24.34400 24.29900 1.000 15.98733 H ? A ? 99 1
   ATOM 1608 HG12 . VAL A 99 ? -5.86600 23.82800 25.71100 1.000 15.98733 H ? A ? 99 1
   ATOM 1609 HG13 . VAL A 99 ? -6.81700 25.09700 25.62600 1.000 15.98733 H ? A ? 99 1
   ATOM 1610 HG21 . VAL A 99 ? -5.70100 26.71600 23.61800 1.000 15.79051 H ? A ? 99 1
   ATOM 1611 HG22 . VAL A 99 ? -5.88300 27.31500 25.07800 1.000 15.79051 H ? A ? 99 1
   ATOM 1612 HG23 . VAL A 99 ? -4.46900 27.39400 24.35600 1.000 15.79051 H ? A ? 99 1
   ATOM 1613 N . SER A 100 ? -5.44500 25.12900 28.45300 1.000 14.68149 N ? A ? 100 1
   ATOM 1614 CA . SER A 100 ? -6.37300 25.33300 29.55100 1.000 16.44877 C ? A ? 100 1
   ATOM 1615 C . SER A 100 ? -5.70700 25.85100 30.80400 1.000 18.12818 C ? A ? 100 1
   ATOM 1616 O . SER A 100 ? -6.39900 26.09700 31.78700 1.000 20.02191 O ? A ? 100 1
   ATOM 1617 CB . SER A 100 ? -7.06900 24.00900 29.87400 1.000 17.73678 C ? A ? 100 1
   ATOM 1618 OG . SER A 100 ? -7.84900 23.59500 28.76400 1.000 18.92580 O ? A ? 100 1
   ATOM 1619 H . SER A 100 ? -5.09600 24.34300 28.45600 1.000 17.61906 H ? A ? 100 1
   ATOM 1620 HA . SER A 100 ? -7.04900 25.97400 29.28100 1.000 19.73979 H ? A ? 100 1
   ATOM 1621 HB2 . SER A 100 ? -6.39900 23.33400 30.06300 1.000 21.28540 H ? A ? 100 1
   ATOM 1622 HB3 . SER A 100 ? -7.64800 24.13200 30.64300 1.000 21.28540 H ? A ? 100 1
   ATOM 1623 HG . SER A 100 ? -7.35700 23.48800 28.09100 1.000 22.71222 H ? A ? 100 1
   ATOM 1624 N . ASP A 101 ? -4.38100 25.97300 30.80300 1.000 18.37632 N ? A ? 101 1
   ATOM 1625 CA . ASP A 101 ? -3.60400 26.23200 32.04300 1.000 20.21439 C ? A ? 101 1
   ATOM 1626 C . ASP A 101 ? -3.40200 27.70000 32.39300 1.000 20.26910 C ? A ? 101 1
   ATOM 1627 O . ASP A 101 ? -2.67100 27.93400 33.35800 1.000 22.10113 O ? A ? 101 1
   ATOM 1628 CB . ASP A 101 ? -2.25800 25.50500 31.99800 1.000 23.34478 C ? A ? 101 1
   ATOM 1629 CG . ASP A 101 ? -1.84100 24.97700 33.36600 1.000 25.32665 C ? A ? 101 1
   ATOM 1630 OD1 . ASP A 101 ? -2.71400 24.48100 34.09400 1.000 29.25254 O ? A ? 101 1
   ATOM 1631 OD2 . ASP A 101 ? -0.66200 25.09200 33.70900 1.000 24.45709 O ? A ? 101 1
   ATOM 1632 H . ASP A 101 ? -3.89200 25.91200 30.09800 1.000 22.05285 H ? A ? 101 1
   ATOM 1633 HA . ASP A 101 ? -4.10500 25.84600 32.77800 1.000 24.25853 H ? A ? 101 1
   ATOM 1634 HB2 . ASP A 101 ? -2.32300 24.75200 31.39000 1.000 28.01500 H ? A ? 101 1
   ATOM 1635 HB3 . ASP A 101 ? -1.57500 26.12200 31.69400 1.000 28.01500 H ? A ? 101 1
   ATOM 1636 N . GLY A 102 ? -3.95900 28.65300 31.65200 1.000 18.95755 N ? A ? 102 1
   ATOM 1637 CA . GLY A 102 ? -3.95600 30.02700 32.12500 1.000 18.43620 C ? A ? 102 1
   ATOM 1638 C . GLY A 102 ? -3.68100 31.07400 31.06400 1.000 16.84457 C ? A ? 102 1
   ATOM 1639 O . GLY A 102 ? -4.29000 32.15700 31.06300 1.000 17.80548 O ? A ? 102 1
   ATOM 1640 H . GLY A 102 ? -4.33700 28.53200 30.88900 1.000 22.75032 H ? A ? 102 1
   ATOM 1641 HA2 . GLY A 102 ? -4.82000 30.22400 32.51900 1.000 22.12470 H ? A ? 102 1
   ATOM 1642 HA3 . GLY A 102 ? -3.28400 30.12600 32.81700 1.000 22.12470 H ? A ? 102 1
   ATOM 1643 N . ASN A 103 ? -2.77900 30.75800 30.14100 1.000 15.36971 N ? A ? 103 1
   ATOM 1644 CA . ASN A 103 ? -2.34000 31.75000 29.16400 1.000 14.73309 C ? A ? 103 1
   ATOM 1645 C . ASN A 103 ? -2.84600 31.40300 27.76000 1.000 13.37825 C ? A ? 103 1
   ATOM 1646 O . ASN A 103 ? -2.42300 32.01100 26.76300 1.000 13.10107 O ? A ? 103 1
   ATOM 1647 CB . ASN A 103 ? -0.82100 31.87600 29.17500 1.000 16.69821 C ? A ? 103 1
   ATOM 1648 CG . ASN A 103 ? -0.32500 32.46700 30.49700 1.000 18.05736 C ? A ? 103 1
   ATOM 1649 OD1 . ASN A 103 ? -0.93700 33.33000 31.09700 1.000 19.93499 O ? A ? 103 1
   ATOM 1650 ND2 . ASN A 103 ? 0.79700 31.99900 30.93000 1.000 20.31642 N ? A ? 103 1
   ATOM 1651 H . ASN A 103 ? -2.40900 29.98600 30.05800 1.000 18.44492 H ? A ? 103 1
   ATOM 1652 HA . ASN A 103 ? -2.70600 32.61500 29.40300 1.000 17.68097 H ? A ? 103 1
   ATOM 1653 HB2 . ASN A 103 ? -0.42500 30.99700 29.06600 1.000 20.03911 H ? A ? 103 1
   ATOM 1654 HB3 . ASN A 103 ? -0.54200 32.46300 28.45500 1.000 20.03911 H ? A ? 103 1
   ATOM 1655 HD21 . ASN A 103 ? 1.21000 31.39000 30.48400 1.000 24.38097 H ? A ? 103 1
   ATOM 1656 HD22 . ASN A 103 ? 1.12900 32.29200 31.66700 1.000 24.38097 H ? A ? 103 1
   ATOM 1657 N . GLY A 104 ? -3.78300 30.46800 27.66300 1.000 12.96908 N ? A ? 104 1
   ATOM 1658 CA . GLY A 104 ? -4.34600 30.15300 26.36300 1.000 12.27291 C ? A ? 104 1
   ATOM 1659 C . GLY A 104 ? -3.26800 29.74000 25.37700 1.000 11.30185 C ? A ? 104 1
   ATOM 1660 O . GLY A 104 ? -2.29800 29.06200 25.73700 1.000 12.19726 O ? A ? 104 1
   ATOM 1661 H . GLY A 104 ? -4.10400 30.01200 28.31700 1.000 15.56415 H ? A ? 104 1
   ATOM 1662 HA2 . GLY A 104 ? -4.98300 29.42600 26.45000 1.000 14.72876 H ? A ? 104 1
   ATOM 1663 HA3 . GLY A 104 ? -4.80700 30.93000 26.01100 1.000 14.72876 H ? A ? 104 1
   ATOM 1664 N . MET A 105 ? -3.43600 30.11500 24.10500 1.000 11.31655 N ? A ? 105 1
   ATOM 1665 CA . MET A 105 ? -2.49700 29.68500 23.07000 1.000 10.60525 C ? A ? 105 1
   ATOM 1666 C . MET A 105 ? -1.18700 30.45800 23.12000 1.000 10.96266 C ? A ? 105 1
   ATOM 1667 O . MET A 105 ? -0.25800 30.12700 22.38900 1.000 10.99735 O ? A ? 105 1
   ATOM 1668 CB . MET A 105 ? -3.17100 29.79200 21.70200 1.000 11.51293 C ? A ? 105 1
   ATOM 1669 CG . MET A 105 ? -4.13100 28.58800 21.46600 1.000 11.13298 C ? A ? 105 1
   ATOM 1670 SD . MET A 105 ? -4.59400 28.34400 19.74000 1.000 12.04745 S ? A ? 105 1
   ATOM 1671 CE . MET A 105 ? -3.18900 27.57500 19.14000 1.000 12.37702 C ? A ? 105 1
   ATOM 1672 H . MET A 105 ? -4.07700 30.61200 23.82100 1.000 13.58112 H ? A ? 105 1
   ATOM 1673 HA . MET A 105 ? -2.29500 28.74800 23.21800 1.000 12.72756 H ? A ? 105 1
   ATOM 1674 HB2 . MET A 105 ? -3.68800 30.61100 21.65900 1.000 13.81678 H ? A ? 105 1
   ATOM 1675 HB3 . MET A 105 ? -2.49300 29.78200 21.00800 1.000 13.81678 H ? A ? 105 1
   ATOM 1676 HG2 . MET A 105 ? -3.69700 27.77600 21.77100 1.000 13.36084 H ? A ? 105 1
   ATOM 1677 HG3 . MET A 105 ? -4.94500 28.73500 21.97200 1.000 13.36084 H ? A ? 105 1
   ATOM 1678 HE1 . MET A 105 ? -3.31300 27.38300 18.19700 1.000 14.85368 H ? A ? 105 1
   ATOM 1679 HE2 . MET A 105 ? -2.43000 28.16700 19.26000 1.000 14.85368 H ? A ? 105 1
   ATOM 1680 HE3 . MET A 105 ? -3.04700 26.75000 19.63100 1.000 14.85368 H ? A ? 105 1
   ATOM 1681 N . ASN A 106 ? -1.06200 31.44600 24.01900 1.000 11.45716 N ? A ? 106 1
   ATOM 1682 CA . ASN A 106 ? 0.22700 32.10600 24.19500 1.000 11.61377 C ? A ? 106 1
   ATOM 1683 C . ASN A 106 ? 1.28300 31.11800 24.69500 1.000 12.25186 C ? A ? 106 1
   ATOM 1684 O . ASN A 106 ? 2.47100 31.42200 24.60600 1.000 14.15363 O ? A ? 106 1
   ATOM 1685 CB . ASN A 106 ? 0.12200 33.30900 25.13100 1.000 12.67179 C ? A ? 106 1
   ATOM 1686 CG . ASN A 106 ? -0.77000 34.38900 24.60200 1.000 12.25503 C ? A ? 106 1
   ATOM 1687 OD1 . ASN A 106 ? -0.46500 35.05300 23.60900 1.000 12.62124 O ? A ? 106 1
   ATOM 1688 ND2 . ASN A 106 ? -1.92900 34.54000 25.22100 1.000 13.40684 N ? A ? 106 1
   ATOM 1689 H . ASN A 106 ? -1.69200 31.74300 24.52300 1.000 13.74986 H ? A ? 106 1
   ATOM 1690 HA . ASN A 106 ? 0.52300 32.43500 23.33200 1.000 13.93778 H ? A ? 106 1
   ATOM 1691 HB2 . ASN A 106 ? -0.23600 33.01500 25.98300 1.000 15.20741 H ? A ? 106 1
   ATOM 1692 HB3 . ASN A 106 ? 1.00600 33.68700 25.25700 1.000 15.20741 H ? A ? 106 1
   ATOM 1693 HD21 . ASN A 106 ? -2.48300 35.14200 24.95500 1.000 16.08947 H ? A ? 106 1
   ATOM 1694 HD22 . ASN A 106 ? -2.11800 34.05400 25.90500 1.000 16.08947 H ? A ? 106 1
   ATOM 1695 N . ALA A 107 ? 0.88300 29.95600 25.21700 1.000 12.64471 N ? A ? 107 1
   ATOM 1696 CA . ALA A 107 ? 1.83800 28.90900 25.54800 1.000 13.59873 C ? A ? 107 1
   ATOM 1697 C . ALA A 107 ? 2.68000 28.50400 24.35000 1.000 13.76455 C ? A ? 107 1
   ATOM 1698 O . ALA A 107 ? 3.76400 27.93800 24.53700 1.000 16.28574 O ? A ? 107 1
   ATOM 1699 CB . ALA A 107 ? 1.10400 27.68200 26.06500 1.000 14.58299 C ? A ? 107 1
   ATOM 1700 H . ALA A 107 ? 0.06500 29.75400 25.38800 1.000 15.17491 H ? A ? 107 1
   ATOM 1701 HA . ALA A 107 ? 2.43300 29.22600 26.24600 1.000 16.31974 H ? A ? 107 1
   ATOM 1702 HB1 . ALA A 107 ? 1.75300 26.99400 26.28100 1.000 17.50085 H ? A ? 107 1
   ATOM 1703 HB2 . ALA A 107 ? 0.60300 27.92600 26.85900 1.000 17.50085 H ? A ? 107 1
   ATOM 1704 HB3 . ALA A 107 ? 0.50000 27.36300 25.37700 1.000 17.50085 H ? A ? 107 1
   ATOM 1705 N . TRP A 108 ? 2.20400 28.71600 23.13000 1.000 11.85636 N ? A ? 108 1
   ATOM 1706 CA . TRP A 108 ? 2.98600 28.45900 21.92100 1.000 12.72851 C ? A ? 108 1
   ATOM 1707 C . TRP A 108 ? 3.51700 29.79800 21.42600 1.000 13.08349 C ? A ? 108 1
   ATOM 1708 O . TRP A 108 ? 2.76100 30.62400 20.88500 1.000 12.81466 O ? A ? 108 1
   ATOM 1709 CB . TRP A 108 ? 2.14100 27.77400 20.84800 1.000 12.47225 C ? A ? 108 1
   ATOM 1710 CG . TRP A 108 ? 1.83000 26.34300 21.20100 1.000 12.09689 C ? A ? 108 1
   ATOM 1711 CD1 . TRP A 108 ? 2.62500 25.28600 20.99000 1.000 13.17403 C ? A ? 108 1
   ATOM 1712 CD2 . TRP A 108 ? 0.66600 25.84300 21.87400 1.000 11.52914 C ? A ? 108 1
   ATOM 1713 NE1 . TRP A 108 ? 2.04600 24.14100 21.49500 1.000 13.45129 N ? A ? 108 1
   ATOM 1714 CE2 . TRP A 108 ? 0.82400 24.46800 22.02900 1.000 11.90195 C ? A ? 108 1
   ATOM 1715 CE3 . TRP A 108 ? -0.49700 26.44600 22.37600 1.000 12.10556 C ? A ? 108 1
   ATOM 1716 CZ2 . TRP A 108 ? -0.13200 23.69000 22.66500 1.000 12.68851 C ? A ? 108 1
   ATOM 1717 CZ3 . TRP A 108 ? -1.45700 25.67200 22.96600 1.000 12.53267 C ? A ? 108 1
   ATOM 1718 CH2 . TRP A 108 ? -1.26600 24.31200 23.13000 1.000 12.36714 C ? A ? 108 1
   ATOM 1719 H . TRP A 108 ? 1.41400 29.01500 22.97000 1.000 14.22889 H ? A ? 108 1
   ATOM 1720 HA . TRP A 108 ? 3.74000 27.88600 22.13200 1.000 15.27547 H ? A ? 108 1
   ATOM 1721 HB2 . TRP A 108 ? 1.30200 28.25100 20.75100 1.000 14.96796 H ? A ? 108 1
   ATOM 1722 HB3 . TRP A 108 ? 2.62700 27.77900 20.00900 1.000 14.96796 H ? A ? 108 1
   ATOM 1723 HD1 . TRP A 108 ? 3.45800 25.32200 20.57900 1.000 15.81010 H ? A ? 108 1
   ATOM 1724 HE1 . TRP A 108 ? 2.38000 23.35000 21.45300 1.000 16.14281 H ? A ? 108 1
   ATOM 1725 HE3 . TRP A 108 ? -0.62700 27.36200 22.28100 1.000 14.52794 H ? A ? 108 1
   ATOM 1726 HZ2 . TRP A 108 ? -0.02000 22.77100 22.75300 1.000 15.22747 H ? A ? 108 1
   ATOM 1727 HZ3 . TRP A 108 ? -2.22800 26.07100 23.30000 1.000 15.04047 H ? A ? 108 1
   ATOM 1728 HH2 . TRP A 108 ? -1.93100 23.80400 23.53500 1.000 14.84184 H ? A ? 108 1
   ATOM 1729 N . VAL A 109 ? 4.81600 30.02600 21.60100 1.000 15.93251 N ? A ? 109 1
   ATOM 1730 CA . VAL A 109 ? 5.37200 31.32900 21.24500 1.000 17.67465 C ? A ? 109 1
   ATOM 1731 C . VAL A 109 ? 5.17000 31.62700 19.77200 1.000 16.38321 C ? A ? 109 1
   ATOM 1732 O . VAL A 109 ? 4.88400 32.76600 19.39300 1.000 16.22005 O ? A ? 109 1
   ATOM 1733 CB . VAL A 109 ? 6.86200 31.37600 21.64500 1.000 20.59160 C ? A ? 109 1
   ATOM 1734 CG1 . VAL A 109 ? 7.52200 32.61900 21.11700 1.000 22.93150 C ? A ? 109 1
   ATOM 1735 CG2 . VAL A 109 ? 6.99900 31.31600 23.15900 1.000 23.04799 C ? A ? 109 1
   ATOM 1736 H . VAL A 109 ? 5.38300 29.46100 21.91500 1.000 19.12027 H ? A ? 109 1
   ATOM 1737 HA . VAL A 109 ? 4.90800 32.01400 21.75100 1.000 21.21084 H ? A ? 109 1
   ATOM 1738 HB . VAL A 109 ? 7.31800 30.60700 21.26900 1.000 24.71118 H ? A ? 109 1
   ATOM 1739 HG11 . VAL A 109 ? 8.36200 32.75100 21.58400 1.000 27.51906 H ? A ? 109 1
   ATOM 1740 HG12 . VAL A 109 ? 7.68700 32.51300 20.16700 1.000 27.51906 H ? A ? 109 1
   ATOM 1741 HG13 . VAL A 109 ? 6.93700 33.37700 21.27200 1.000 27.51906 H ? A ? 109 1
   ATOM 1742 HG21 . VAL A 109 ? 7.94000 31.35200 23.39200 1.000 27.65885 H ? A ? 109 1
   ATOM 1743 HG22 . VAL A 109 ? 6.53200 32.07200 23.54800 1.000 27.65885 H ? A ? 109 1
   ATOM 1744 HG23 . VAL A 109 ? 6.61100 30.48700 23.47900 1.000 27.65885 H ? A ? 109 1
   ATOM 1745 N . ALA A 110 ? 5.28100 30.61000 18.92200 1.000 15.47562 N ? A ? 110 1
   ATOM 1746 CA . ALA A 110 ? 5.07500 30.83700 17.50100 1.000 14.71713 C ? A ? 110 1
   ATOM 1747 C . ALA A 110 ? 3.63900 31.23100 17.18600 1.000 13.75715 C ? A ? 110 1
   ATOM 1748 O . ALA A 110 ? 3.41400 31.97700 16.22700 1.000 13.37019 O ? A ? 110 1
   ATOM 1749 CB . ALA A 110 ? 5.48900 29.63200 16.65800 1.000 17.32077 C ? A ? 110 1
   ATOM 1750 H . ALA A 110 ? 5.47000 29.79900 19.13800 1.000 18.57200 H ? A ? 110 1
   ATOM 1751 HA . ALA A 110 ? 5.63900 31.57900 17.23200 1.000 17.66181 H ? A ? 110 1
   ATOM 1752 HB1 . ALA A 110 ? 5.33300 29.83300 15.72200 1.000 20.78619 H ? A ? 110 1
   ATOM 1753 HB2 . ALA A 110 ? 6.43100 29.45300 16.80500 1.000 20.78619 H ? A ? 110 1
   ATOM 1754 HB3 . ALA A 110 ? 4.96000 28.86400 16.92500 1.000 20.78619 H ? A ? 110 1
   ATOM 1755 N . TRP A 111 ? 2.66100 30.68400 17.92100 1.000 13.28742 N ? A ? 111 1
   ATOM 1756 CA . TRP A 111 ? 1.28400 31.15400 17.74400 1.000 11.97248 C ? A ? 111 1
   ATOM 1757 C . TRP A 111 ? 1.19500 32.64000 18.08800 1.000 11.96241 C ? A ? 111 1
   ATOM 1758 O . TRP A 111 ? 0.62800 33.43700 17.33700 1.000 11.93478 O ? A ? 111 1
   ATOM 1759 CB . TRP A 111 ? 0.27600 30.34500 18.58300 1.000 12.01126 C ? A ? 111 1
   ATOM 1760 CG . TRP A 111 ? -1.09700 30.89400 18.46000 1.000 11.42334 C ? A ? 111 1
   ATOM 1761 CD1 . TRP A 111 ? -2.02000 30.58200 17.48500 1.000 11.48739 C ? A ? 111 1
   ATOM 1762 CD2 . TRP A 111 ? -1.71300 31.86100 19.30300 1.000 11.29115 C ? A ? 111 1
   ATOM 1763 NE1 . TRP A 111 ? -3.17300 31.32000 17.67400 1.000 11.51442 N ? A ? 111 1
   ATOM 1764 CE2 . TRP A 111 ? -2.99900 32.12200 18.77700 1.000 11.53643 C ? A ? 111 1
   ATOM 1765 CE3 . TRP A 111 ? -1.31200 32.53900 20.45300 1.000 12.11873 C ? A ? 111 1
   ATOM 1766 CZ2 . TRP A 111 ? -3.88500 32.99200 19.40500 1.000 12.37981 C ? A ? 111 1
   ATOM 1767 CZ3 . TRP A 111 ? -2.18700 33.38600 21.05900 1.000 12.62936 C ? A ? 111 1
   ATOM 1768 CH2 . TRP A 111 ? -3.44800 33.62100 20.53000 1.000 12.55984 C ? A ? 111 1
   ATOM 1769 H . TRP A 111 ? 2.76400 30.06300 18.50700 1.000 15.94617 H ? A ? 111 1
   ATOM 1770 HA . TRP A 111 ? 1.03900 31.05200 16.81100 1.000 14.36824 H ? A ? 111 1
   ATOM 1771 HB2 . TRP A 111 ? 0.26500 29.42600 18.27200 1.000 14.41477 H ? A ? 111 1
   ATOM 1772 HB3 . TRP A 111 ? 0.53500 30.38100 19.51700 1.000 14.41477 H ? A ? 111 1
   ATOM 1773 HD1 . TRP A 111 ? -1.86900 30.00000 16.77500 1.000 13.78613 H ? A ? 111 1
   ATOM 1774 HE1 . TRP A 111 ? -3.87600 31.29000 17.18000 1.000 13.81857 H ? A ? 111 1
   ATOM 1775 HE3 . TRP A 111 ? -0.46900 32.39100 20.81800 1.000 14.54374 H ? A ? 111 1
   ATOM 1776 HZ2 . TRP A 111 ? -4.73700 33.14600 19.06400 1.000 14.85704 H ? A ? 111 1
   ATOM 1777 HZ3 . TRP A 111 ? -1.91600 33.85500 21.81500 1.000 15.15650 H ? A ? 111 1
   ATOM 1778 HH2 . TRP A 111 ? -4.01100 34.22500 20.95700 1.000 15.07307 H ? A ? 111 1
   ATOM 1779 N . ARG A 112 ? 1.75400 33.04500 19.22700 1.000 12.67533 N ? A ? 112 1
   ATOM 1780 CA . ARG A 112 ? 1.65600 34.44800 19.60500 1.000 12.95309 C ? A ? 112 1
   ATOM 1781 C . ARG A 112 ? 2.31000 35.32300 18.54200 1.000 12.43812 C ? A ? 112 1
   ATOM 1782 O . ARG A 112 ? 1.79800 36.38000 18.19200 1.000 13.79129 O ? A ? 112 1
   ATOM 1783 CB . ARG A 112 ? 2.26900 34.70500 20.99200 1.000 15.01962 C ? A ? 112 1
   ATOM 1784 CG . ARG A 112 ? 2.26900 36.18900 21.38200 1.000 16.53653 C ? A ? 112 1
   ATOM 1785 CD . ARG A 112 ? 2.58400 36.46800 22.81800 1.000 19.87450 C ? A ? 112 1
   ATOM 1786 NE . ARG A 112 ? 3.85600 35.87400 23.18300 1.000 22.11133 N ? A ? 112 1
   ATOM 1787 CZ . ARG A 112 ? 5.04700 36.37600 22.87700 1.000 24.46879 C ? A ? 112 1
   ATOM 1788 NH1 . ARG A 112 ? 5.17500 37.51300 22.20100 1.000 24.17976 N ? A ? 112 1
   ATOM 1789 NH2 . ARG A 112 ? 6.13900 35.72200 23.26400 1.000 25.44965 N ? A ? 112 1
   ATOM 1790 H . ARG A 112 ? 2.18100 32.54400 19.78000 1.000 15.21165 H ? A ? 112 1
   ATOM 1791 HA . ARG A 112 ? 0.71800 34.69200 19.64900 1.000 15.54497 H ? A ? 112 1
   ATOM 1792 HB2 . ARG A 112 ? 1.75600 34.22100 21.65800 1.000 18.02480 H ? A ? 112 1
   ATOM 1793 HB3 . ARG A 112 ? 3.18800 34.39600 20.99300 1.000 18.02480 H ? A ? 112 1
   ATOM 1794 HG2 . ARG A 112 ? 2.93200 36.65000 20.84500 1.000 19.84510 H ? A ? 112 1
   ATOM 1795 HG3 . ARG A 112 ? 1.39000 36.55600 21.19900 1.000 19.84510 H ? A ? 112 1
   ATOM 1796 HD2 . ARG A 112 ? 2.64000 37.42600 22.95700 1.000 23.85067 H ? A ? 112 1
   ATOM 1797 HD3 . ARG A 112 ? 1.89300 36.08400 23.38100 1.000 23.85067 H ? A ? 112 1
   ATOM 1798 HE . ARG A 112 ? 3.83800 35.14200 23.63300 1.000 26.53486 H ? A ? 112 1
   ATOM 1799 HH11 . ARG A 112 ? 4.47700 37.94500 21.94600 1.000 29.01698 H ? A ? 112 1
   ATOM 1800 HH12 . ARG A 112 ? 5.95800 37.81700 22.01700 1.000 29.01698 H ? A ? 112 1
   ATOM 1801 HH21 . ARG A 112 ? 6.06700 34.98600 23.70300 1.000 30.54084 H ? A ? 112 1
   ATOM 1802 HH22 . ARG A 112 ? 6.91700 36.03500 23.07500 1.000 30.54084 H ? A ? 112 1
   ATOM 1803 N . ASN A 113 ? 3.48100 34.92400 18.05900 1.000 12.72164 N ? A ? 113 1
   ATOM 1804 CA . ASN A 113 ? 4.26700 35.77800 17.17900 1.000 13.10515 C ? A ? 113 1
   ATOM 1805 C . ASN A 113 ? 3.85400 35.73400 15.71500 1.000 13.31494 C ? A ? 113 1
   ATOM 1806 O . ASN A 113 ? 4.16800 36.68200 14.98300 1.000 13.32395 O ? A ? 113 1
   ATOM 1807 CB . ASN A 113 ? 5.74100 35.43200 17.32500 1.000 13.91520 C ? A ? 113 1
   ATOM 1808 CG . ASN A 113 ? 6.31300 35.90200 18.63300 1.000 14.78406 C ? A ? 113 1
   ATOM 1809 OD1 . ASN A 113 ? 5.87100 36.92100 19.18900 1.000 16.47335 O ? A ? 113 1
   ATOM 1810 ND2 . ASN A 113 ? 7.31900 35.20000 19.12100 1.000 14.89861 N ? A ? 113 1
   ATOM 1811 H . ASN A 113 ? 3.84300 34.16200 18.22600 1.000 15.26723 H ? A ? 113 1
   ATOM 1812 HA . ASN A 113 ? 4.15800 36.69500 17.47500 1.000 15.72744 H ? A ? 113 1
   ATOM 1813 HB2 . ASN A 113 ? 5.84700 34.46900 17.27900 1.000 16.69950 H ? A ? 113 1
   ATOM 1814 HB3 . ASN A 113 ? 6.23900 35.85600 16.60900 1.000 16.69950 H ? A ? 113 1
   ATOM 1815 HD21 . ASN A 113 ? 7.68300 35.43000 19.86500 1.000 17.87959 H ? A ? 113 1
   ATOM 1816 HD22 . ASN A 113 ? 7.60100 34.50400 18.70200 1.000 17.87959 H ? A ? 113 1
   ATOM 1817 N . ARG A 114 ? 3.15100 34.69600 15.28100 1.000 12.89696 N ? A ? 114 1
   ATOM 1818 CA . ARG A 114 ? 2.89300 34.48800 13.87100 1.000 12.67843 C ? A ? 114 1
   ATOM 1819 C . ARG A 114 ? 1.44100 34.24000 13.52600 1.000 12.48734 C ? A ? 114 1
   ATOM 1820 O . ARG A 114 ? 1.08600 34.37600 12.35300 1.000 13.81997 O ? A ? 114 1
   ATOM 1821 CB . ARG A 114 ? 3.77900 33.35400 13.33600 1.000 13.30321 C ? A ? 114 1
   ATOM 1822 CG . ARG A 114 ? 5.25400 33.59000 13.62500 1.000 13.67823 C ? A ? 114 1
   ATOM 1823 CD . ARG A 114 ? 6.15900 32.52000 13.13900 1.000 13.45366 C ? A ? 114 1
   ATOM 1824 NE . ARG A 114 ? 6.29300 32.52700 11.70000 1.000 13.94215 N ? A ? 114 1
   ATOM 1825 CZ . ARG A 114 ? 7.12500 31.73200 11.05700 1.000 14.14809 C ? A ? 114 1
   ATOM 1826 NH1 . ARG A 114 ? 7.85400 30.83600 11.70800 1.000 15.28644 N ? A ? 114 1
   ATOM 1827 NH2 . ARG A 114 ? 7.24400 31.84600 9.73700 1.000 15.13631 N ? A ? 114 1
   ATOM 1828 H . ARG A 114 ? 2.81000 34.09300 15.79100 1.000 15.47761 H ? A ? 114 1
   ATOM 1829 HA . ARG A 114 ? 3.15400 35.29100 13.39600 1.000 15.21538 H ? A ? 114 1
   ATOM 1830 HB2 . ARG A 114 ? 3.51800 32.52100 13.75800 1.000 15.96511 H ? A ? 114 1
   ATOM 1831 HB3 . ARG A 114 ? 3.66700 33.29000 12.37500 1.000 15.96511 H ? A ? 114 1
   ATOM 1832 HG2 . ARG A 114 ? 5.52400 34.41900 13.20000 1.000 16.41514 H ? A ? 114 1
   ATOM 1833 HG3 . ARG A 114 ? 5.37700 33.66000 14.58400 1.000 16.41514 H ? A ? 114 1
   ATOM 1834 HD2 . ARG A 114 ? 7.03900 32.64900 13.52500 1.000 16.14566 H ? A ? 114 1
   ATOM 1835 HD3 . ARG A 114 ? 5.80200 31.65800 13.40400 1.000 16.14566 H ? A ? 114 1
   ATOM 1836 HE . ARG A 114 ? 5.81000 33.07300 11.24400 1.000 16.73184 H ? A ? 114 1
   ATOM 1837 HH11 . ARG A 114 ? 7.78700 30.75800 12.56100 1.000 18.34499 H ? A ? 114 1
   ATOM 1838 HH12 . ARG A 114 ? 8.39300 30.32600 11.27300 1.000 18.34499 H ? A ? 114 1
   ATOM 1839 HH21 . ARG A 114 ? 6.77300 32.42600 9.31100 1.000 18.16484 H ? A ? 114 1
   ATOM 1840 HH22 . ARG A 114 ? 7.78300 31.33100 9.30800 1.000 18.16484 H ? A ? 114 1
   ATOM 1841 N . CYS A 115 ? 0.59300 33.90500 14.48100 1.000 11.69352 N ? A ? 115 1
   ATOM 1842 CA . CYS A 115 ? -0.81000 33.62100 14.21100 1.000 11.87487 C ? A ? 115 1
   ATOM 1843 C . CYS A 115 ? -1.75900 34.59800 14.89400 1.000 11.15429 C ? A ? 115 1
   ATOM 1844 O . CYS A 115 ? -2.77700 34.98400 14.31500 1.000 12.18411 O ? A ? 115 1
   ATOM 1845 CB . CYS A 115 ? -1.14100 32.19500 14.70700 1.000 12.08455 C ? A ? 115 1
   ATOM 1846 SG . CYS A 115 ? -0.15300 30.91200 13.91800 1.000 12.38079 S ? A ? 115 1
   ATOM 1847 H . CYS A 115 ? 0.80700 33.83300 15.31100 1.000 14.03349 H ? A ? 115 1
   ATOM 1848 HA . CYS A 115 ? -0.97300 33.65600 13.25600 1.000 14.25111 H ? A ? 115 1
   ATOM 1849 HB2 . CYS A 115 ? -0.96500 32.15900 15.65800 1.000 14.50272 H ? A ? 115 1
   ATOM 1850 HB3 . CYS A 115 ? -2.07600 32.00600 14.53300 1.000 14.50272 H ? A ? 115 1
   ATOM 1851 N . LYS A 116 ? -1.49900 34.91900 16.15200 1.000 11.85063 N ? A ? 116 1
   ATOM 1852 CA . LYS A 116 ? -2.36000 35.76700 16.95000 1.000 12.71196 C ? A ? 116 1
   ATOM 1853 C . LYS A 116 ? -2.61100 37.07700 16.22800 1.000 14.23157 C ? A ? 116 1
   ATOM 1854 O . LYS A 116 ? -1.68100 37.76600 15.78700 1.000 14.41998 O ? A ? 116 1
   ATOM 1855 CB . LYS A 116 ? -1.66700 36.03900 18.28300 1.000 12.66472 C ? A ? 116 1
   ATOM 1856 CG . LYS A 116 ? -2.45500 36.82500 19.27800 1.000 13.10572 C ? A ? 116 1
   ATOM 1857 CD . LYS A 116 ? -1.67000 36.99700 20.55800 1.000 13.35858 C ? A ? 116 1
   ATOM 1858 CE . LYS A 116 ? -2.43500 37.61600 21.70600 1.000 13.51913 C ? A ? 116 1
   ATOM 1859 NZ . LYS A 116 ? -1.63900 37.72500 22.95400 1.000 13.46667 N ? A ? 116 1
   ATOM 1860 H . LYS A 116 ? -0.80300 34.64600 16.57800 1.000 14.22201 H ? A ? 116 1
   ATOM 1861 HA . LYS A 116 ? -3.20800 35.32500 17.11500 1.000 15.25561 H ? A ? 116 1
   ATOM 1862 HB2 . LYS A 116 ? -1.44900 35.18700 18.69300 1.000 15.19893 H ? A ? 116 1
   ATOM 1863 HB3 . LYS A 116 ? -0.84900 36.53100 18.10800 1.000 15.19893 H ? A ? 116 1
   ATOM 1864 HG2 . LYS A 116 ? -2.64800 37.70400 18.91700 1.000 15.72813 H ? A ? 116 1
   ATOM 1865 HG3 . LYS A 116 ? -3.27800 36.35400 19.48300 1.000 15.72813 H ? A ? 116 1
   ATOM 1866 HD2 . LYS A 116 ? -1.36200 36.12500 20.85000 1.000 16.03156 H ? A ? 116 1
   ATOM 1867 HD3 . LYS A 116 ? -0.90600 37.56700 20.37600 1.000 16.03156 H ? A ? 116 1
   ATOM 1868 HE2 . LYS A 116 ? -2.71500 38.50900 21.45200 1.000 16.22422 H ? A ? 116 1
   ATOM 1869 HE3 . LYS A 116 ? -3.21200 37.06800 21.89600 1.000 16.22422 H ? A ? 116 1
   ATOM 1870 HZ1 . LYS A 116 ? -0.92100 38.23100 22.81300 1.000 16.16127 H ? A ? 116 1
   ATOM 1871 HZ2 . LYS A 116 ? -2.13100 38.09400 23.59700 1.000 16.16127 H ? A ? 116 1
   ATOM 1872 HZ3 . LYS A 116 ? -1.37600 36.91700 23.21800 1.000 16.16127 H ? A ? 116 1
   ATOM 1873 N . GLY A 117 ? -3.88500 37.43300 16.12300 1.000 16.38660 N ? A ? 117 1
   ATOM 1874 CA . GLY A 117 ? -4.24200 38.68700 15.50200 1.000 17.88846 C ? A ? 117 1
   ATOM 1875 C . GLY A 117 ? -4.35800 38.64500 14.00200 1.000 18.52293 C ? A ? 117 1
   ATOM 1876 O . GLY A 117 ? -4.83200 39.61700 13.41900 1.000 21.10386 O ? A ? 117 1
   ATOM 1877 H . GLY A 117 ? -4.55200 36.96700 16.40200 1.000 19.66518 H ? A ? 117 1
   ATOM 1878 HA2 . GLY A 117 ? -5.09500 38.98200 15.85800 1.000 21.46741 H ? A ? 117 1
   ATOM 1879 HA3 . GLY A 117 ? -3.57600 39.35300 15.73100 1.000 21.46741 H ? A ? 117 1
   ATOM 1880 N . THR A 118 ? -3.99000 37.55000 13.36700 1.000 15.63890 N ? A ? 118 1
   ATOM 1881 CA . THR A 118 ? -4.01300 37.44300 11.92100 1.000 15.16009 C ? A ? 118 1
   ATOM 1882 C . THR A 118 ? -5.30300 36.76000 11.47400 1.000 15.00713 C ? A ? 118 1
   ATOM 1883 O . THR A 118 ? -6.08000 36.24400 12.28200 1.000 14.78744 O ? A ? 118 1
   ATOM 1884 CB . THR A 118 ? -2.80100 36.66800 11.39700 1.000 14.81040 C ? A ? 118 1
   ATOM 1885 OG1 . THR A 118 ? -2.97500 35.26800 11.64400 1.000 14.32284 O ? A ? 118 1
   ATOM 1886 CG2 . THR A 118 ? -1.49400 37.17500 11.95500 1.000 15.85388 C ? A ? 118 1
   ATOM 1887 H . THR A 118 ? -3.71600 36.83600 13.76000 1.000 18.76795 H ? A ? 118 1
   ATOM 1888 HA . THR A 118 ? -3.99200 38.33200 11.53400 1.000 18.19337 H ? A ? 118 1
   ATOM 1889 HB . THR A 118 ? -2.76200 36.79600 10.43600 1.000 17.77374 H ? A ? 118 1
   ATOM 1890 HG1 . THR A 118 ? -3.05300 35.12900 12.46900 1.000 17.18867 H ? A ? 118 1
   ATOM 1891 HG21 . THR A 118 ? -0.75300 36.70200 11.54500 1.000 19.02592 H ? A ? 118 1
   ATOM 1892 HG22 . THR A 118 ? -1.40200 38.12300 11.77200 1.000 19.02592 H ? A ? 118 1
   ATOM 1893 HG23 . THR A 118 ? -1.46500 37.03500 12.91400 1.000 19.02592 H ? A ? 118 1
   ATOM 1894 N . ASP A 119 ? -5.52600 36.76200 10.15300 1.000 15.54888 N ? A ? 119 1
   ATOM 1895 CA . ASP A 119 ? -6.70400 36.07800 9.56800 1.000 16.69376 C ? A ? 119 1
   ATOM 1896 C . ASP A 119 ? -6.41400 34.58000 9.59400 1.000 16.78648 C ? A ? 119 1
   ATOM 1897 O . ASP A 119 ? -5.90400 34.06500 8.62100 1.000 18.87531 O ? A ? 119 1
   ATOM 1898 CB . ASP A 119 ? -6.98800 36.55700 8.14000 1.000 18.26211 C ? A ? 119 1
   ATOM 1899 CG . ASP A 119 ? -8.26300 35.98800 7.54800 1.000 19.94222 C ? A ? 119 1
   ATOM 1900 OD1 . ASP A 119 ? -8.70100 34.90900 7.97400 1.000 21.92490 O ? A ? 119 1
   ATOM 1901 OD2 . ASP A 119 ? -8.81100 36.64800 6.67900 1.000 19.89648 O ? A ? 119 1
   ATOM 1902 H . ASP A 119 ? -5.01900 37.14700 9.57400 1.000 18.65992 H ? A ? 119 1
   ATOM 1903 HA . ASP A 119 ? -7.48600 36.25200 10.11400 1.000 20.03377 H ? A ? 119 1
   ATOM 1904 HB2 . ASP A 119 ? -7.06900 37.52400 8.14500 1.000 21.91579 H ? A ? 119 1
   ATOM 1905 HB3 . ASP A 119 ? -6.25100 36.29200 7.56800 1.000 21.91579 H ? A ? 119 1
   ATOM 1906 N . VAL A 120 ? -6.74500 33.90600 10.68400 1.000 16.02416 N ? A ? 120 1
   ATOM 1907 CA . VAL A 120 ? -6.43300 32.48900 10.80200 1.000 16.01249 C ? A ? 120 1
   ATOM 1908 C . VAL A 120 ? -7.45900 31.64000 10.06900 1.000 16.21817 C ? A ? 120 1
   ATOM 1909 O . VAL A 120 ? -7.17200 30.48800 9.74900 1.000 16.52255 O ? A ? 120 1
   ATOM 1910 CB . VAL A 120 ? -6.29000 32.04600 12.26800 1.000 16.67790 C ? A ? 120 1
   ATOM 1911 CG1 . VAL A 120 ? -5.07300 32.72400 12.90800 1.000 16.52964 C ? A ? 120 1
   ATOM 1912 CG2 . VAL A 120 ? -7.53400 32.30400 13.07300 1.000 17.43211 C ? A ? 120 1
   ATOM 1913 H . VAL A 120 ? -7.14800 34.24300 11.36500 1.000 19.23025 H ? A ? 120 1
   ATOM 1914 HA . VAL A 120 ? -5.57700 32.33300 10.37400 1.000 19.21625 H ? A ? 120 1
   ATOM 1915 HB . VAL A 120 ? -6.12900 31.09000 12.28300 1.000 20.01474 H ? A ? 120 1
   ATOM 1916 HG11 . VAL A 120 ? -4.99500 32.42900 13.82900 1.000 19.83683 H ? A ? 120 1
   ATOM 1917 HG12 . VAL A 120 ? -4.27700 32.47600 12.41200 1.000 19.83683 H ? A ? 120 1
   ATOM 1918 HG13 . VAL A 120 ? -5.19600 33.68600 12.87800 1.000 19.83683 H ? A ? 120 1
   ATOM 1919 HG21 . VAL A 120 ? -7.40100 31.96700 13.97300 1.000 20.91979 H ? A ? 120 1
   ATOM 1920 HG22 . VAL A 120 ? -7.70200 33.25900 13.10100 1.000 20.91979 H ? A ? 120 1
   ATOM 1921 HG23 . VAL A 120 ? -8.28200 31.84700 12.65800 1.000 20.91979 H ? A ? 120 1
   ATOM 1922 N . GLN A 121 ? -8.62000 32.19400 9.71600 1.000 16.95112 N ? A ? 121 1
   ATOM 1923 CA . GLN A 121 ? -9.58000 31.48000 8.88000 1.000 18.78482 C ? A ? 121 1
   ATOM 1924 C . GLN A 121 ? -8.96200 31.09700 7.53900 1.000 17.01603 C ? A ? 121 1
   ATOM 1925 O . GLN A 121 ? -9.35900 30.09700 6.93600 1.000 17.26116 O ? A ? 121 1
   ATOM 1926 CB . GLN A 121 ? -10.81000 32.36500 8.65000 1.000 24.00420 C ? A ? 121 1
   ATOM 1927 CG . GLN A 121 ? -11.99100 31.71100 7.90800 1.000 30.80207 C ? A ? 121 1
   ATOM 1928 CD . GLN A 121 ? -12.80300 30.74000 8.74800 1.000 36.10148 C ? A ? 121 1
   ATOM 1929 OE1 . GLN A 121 ? -13.09500 30.99600 9.91800 1.000 38.37766 O ? A ? 121 1
   ATOM 1930 NE2 . GLN A 121 ? -13.18300 29.61900 8.14500 1.000 38.43099 N ? A ? 121 1
   ATOM 1931 H . GLN A 121 ? -8.87500 32.98200 9.94900 1.000 20.34260 H ? A ? 121 1
   ATOM 1932 HA . GLN A 121 ? -9.86300 30.67000 9.33100 1.000 22.54305 H ? A ? 121 1
   ATOM 1933 HB2 . GLN A 121 ? -11.13900 32.65800 9.51400 1.000 28.80630 H ? A ? 121 1
   ATOM 1934 HB3 . GLN A 121 ? -10.53600 33.13800 8.13100 1.000 28.80630 H ? A ? 121 1
   ATOM 1935 HG2 . GLN A 121 ? -12.59200 32.41000 7.60600 1.000 36.96374 H ? A ? 121 1
   ATOM 1936 HG3 . GLN A 121 ? -11.64900 31.22300 7.14300 1.000 36.96374 H ? A ? 121 1
   ATOM 1937 HE21 . GLN A 121 ? -12.96300 29.47500 7.32600 1.000 46.11845 H ? A ? 121 1
   ATOM 1938 HE22 . GLN A 121 ? -13.64600 29.03500 8.57500 1.000 46.11845 H ? A ? 121 1
   ATOM 1939 N . ALA A 122 ? -7.96400 31.85200 7.07500 1.000 15.77740 N ? A ? 122 1
   ATOM 1940 CA . ALA A 122 ? -7.32800 31.50600 5.81100 1.000 17.20018 C ? A ? 122 1
   ATOM 1941 C . ALA A 122 ? -6.72600 30.10900 5.84700 1.000 16.28047 C ? A ? 122 1
   ATOM 1942 O . ALA A 122 ? -6.63800 29.44800 4.80600 1.000 17.55606 O ? A ? 122 1
   ATOM 1943 CB . ALA A 122 ? -6.22300 32.48000 5.44800 1.000 18.69624 C ? A ? 122 1
   ATOM 1944 H . ALA A 122 ? -7.64600 32.55100 7.46300 1.000 18.93414 H ? A ? 122 1
   ATOM 1945 HA . ALA A 122 ? -7.99300 31.52900 5.10500 1.000 20.64148 H ? A ? 122 1
   ATOM 1946 HB1 . ALA A 122 ? -5.83000 32.21100 4.60300 1.000 22.43675 H ? A ? 122 1
   ATOM 1947 HB2 . ALA A 122 ? -6.60100 33.37000 5.36900 1.000 22.43675 H ? A ? 122 1
   ATOM 1948 HB3 . ALA A 122 ? -5.54900 32.46700 6.14600 1.000 22.43675 H ? A ? 122 1
   ATOM 1949 N . TRP A 123 ? -6.33200 29.62500 7.03400 1.000 15.88044 N ? A ? 123 1
   ATOM 1950 CA . TRP A 123 ? -5.70400 28.31000 7.14500 1.000 15.87457 C ? A ? 123 1
   ATOM 1951 C . TRP A 123 ? -6.68700 27.17400 6.88300 1.000 16.28010 C ? A ? 123 1
   ATOM 1952 O . TRP A 123 ? -6.24500 26.06200 6.59700 1.000 17.23498 O ? A ? 123 1
   ATOM 1953 CB . TRP A 123 ? -5.06900 28.15700 8.56100 1.000 16.26950 C ? A ? 123 1
   ATOM 1954 CG . TRP A 123 ? -3.85200 29.00500 8.61500 1.000 16.16604 C ? A ? 123 1
   ATOM 1955 CD1 . TRP A 123 ? -3.73800 30.21000 9.22400 1.000 16.75179 C ? A ? 123 1
   ATOM 1956 CD2 . TRP A 123 ? -2.59000 28.73600 8.00000 1.000 17.46661 C ? A ? 123 1
   ATOM 1957 NE1 . TRP A 123 ? -2.48600 30.73600 9.00200 1.000 17.34752 N ? A ? 123 1
   ATOM 1958 CE2 . TRP A 123 ? -1.75700 29.84600 8.25500 1.000 17.60579 C ? A ? 123 1
   ATOM 1959 CE3 . TRP A 123 ? -2.08500 27.66900 7.23900 1.000 19.29293 C ? A ? 123 1
   ATOM 1960 CZ2 . TRP A 123 ? -0.44900 29.92300 7.77800 1.000 19.49975 C ? A ? 123 1
   ATOM 1961 CZ3 . TRP A 123 ? -0.78700 27.74600 6.76100 1.000 20.75377 C ? A ? 123 1
   ATOM 1962 CH2 . TRP A 123 ? 0.00600 28.88100 7.01300 1.000 21.34373 C ? A ? 123 1
   ATOM 1963 H . TRP A 123 ? -6.41800 30.03900 7.78300 1.000 19.05780 H ? A ? 123 1
   ATOM 1964 HA . TRP A 123 ? -4.99200 28.24500 6.48900 1.000 19.05075 H ? A ? 123 1
   ATOM 1965 HB2 . TRP A 123 ? -5.69400 28.46000 9.23800 1.000 19.52466 H ? A ? 123 1
   ATOM 1966 HB3 . TRP A 123 ? -4.81500 27.23300 8.71200 1.000 19.52466 H ? A ? 123 1
   ATOM 1967 HD1 . TRP A 123 ? -4.41900 30.63600 9.69200 1.000 20.10341 H ? A ? 123 1
   ATOM 1968 HE1 . TRP A 123 ? -2.20100 31.49100 9.29900 1.000 20.81829 H ? A ? 123 1
   ATOM 1969 HE3 . TRP A 123 ? -2.62500 26.94200 7.02700 1.000 23.15278 H ? A ? 123 1
   ATOM 1970 HZ2 . TRP A 123 ? 0.09200 30.65500 7.96800 1.000 23.40096 H ? A ? 123 1
   ATOM 1971 HZ3 . TRP A 123 ? -0.44400 27.05100 6.24700 1.000 24.90579 H ? A ? 123 1
   ATOM 1972 HH2 . TRP A 123 ? 0.88700 28.89000 6.71600 1.000 25.61374 H ? A ? 123 1
   ATOM 1973 N . ILE A 124 ? -7.99500 27.39700 7.01900 1.000 16.50066 N ? A ? 124 1
   ATOM 1974 CA . ILE A 124 ? -8.98300 26.36600 6.75500 1.000 17.94094 C ? A ? 124 1
   ATOM 1975 C . ILE A 124 ? -9.80900 26.67300 5.52600 1.000 19.46185 C ? A ? 124 1
   ATOM 1976 O . ILE A 124 ? -10.67500 25.89100 5.17700 1.000 19.26105 O ? A ? 124 1
   ATOM 1977 CB . ILE A 124 ? -9.86400 26.08100 7.99300 1.000 19.36048 C ? A ? 124 1
   ATOM 1978 CG1 . ILE A 124 ? -10.71200 27.29300 8.38600 1.000 21.68732 C ? A ? 124 1
   ATOM 1979 CG2 . ILE A 124 ? -8.98000 25.57200 9.17800 1.000 18.58386 C ? A ? 124 1
   ATOM 1980 CD1 . ILE A 124 ? -11.80900 26.95600 9.36900 1.000 22.74208 C ? A ? 124 1
   ATOM 1981 H . ILE A 124 ? -8.33400 28.14800 7.26600 1.000 19.80206 H ? A ? 124 1
   ATOM 1982 HA . ILE A 124 ? -8.51000 25.54100 6.56400 1.000 21.53039 H ? A ? 124 1
   ATOM 1983 HB . ILE A 124 ? -10.47400 25.36500 7.75700 1.000 23.23384 H ? A ? 124 1
   ATOM 1984 HG12 . ILE A 124 ? -10.13800 27.95800 8.79700 1.000 26.02604 H ? A ? 124 1
   ATOM 1985 HG13 . ILE A 124 ? -11.13000 27.66300 7.59300 1.000 26.02604 H ? A ? 124 1
   ATOM 1986 HG21 . ILE A 124 ? -9.55600 25.27900 9.90100 1.000 22.30190 H ? A ? 124 1
   ATOM 1987 HG22 . ILE A 124 ? -8.43600 24.83100 8.86800 1.000 22.30190 H ? A ? 124 1
   ATOM 1988 HG23 . ILE A 124 ? -8.41000 26.29700 9.48000 1.000 22.30190 H ? A ? 124 1
   ATOM 1989 HD11 . ILE A 124 ? -12.24500 27.77500 9.64800 1.000 27.29175 H ? A ? 124 1
   ATOM 1990 HD12 . ILE A 124 ? -12.45000 26.36900 8.93800 1.000 27.29175 H ? A ? 124 1
   ATOM 1991 HD13 . ILE A 124 ? -11.42000 26.51300 10.13900 1.000 27.29175 H ? A ? 124 1
   ATOM 1992 N . ARG A 125 ? -9.53000 27.77000 4.83200 1.000 21.88818 N ? A ? 125 1
   ATOM 1993 CA . ARG A 125 ? -10.35900 28.19100 3.70700 1.000 24.64269 C ? A ? 125 1
   ATOM 1994 C . ARG A 125 ? -10.30000 27.14900 2.60100 1.000 24.34985 C ? A ? 125 1
   ATOM 1995 O . ARG A 125 ? -9.23400 26.62700 2.26100 1.000 24.97751 O ? A ? 125 1
   ATOM 1996 CB . ARG A 125 ? -9.86400 29.55700 3.22200 1.000 28.25095 C ? A ? 125 1
   ATOM 1997 CG . ARG A 125 ? -10.47800 30.10200 1.93100 1.000 33.11932 C ? A ? 125 1
   ATOM 1998 CD . ARG A 125 ? -9.78000 31.42300 1.52300 1.000 37.77696 C ? A ? 125 1
   ATOM 1999 NE . ARG A 125 ? -8.33700 31.22900 1.40100 1.000 41.55428 N ? A ? 125 1
   ATOM 2000 CZ . ARG A 125 ? -7.41400 32.15400 1.63600 1.000 43.80591 C ? A ? 125 1
   ATOM 2001 NH1 . ARG A 125 ? -7.73800 33.40000 1.94800 1.000 44.09644 N ? A ? 125 1
   ATOM 2002 NH2 . ARG A 125 ? -6.12800 31.81800 1.56100 1.000 44.83957 N ? A ? 125 1
   ATOM 2003 H . ARG A 125 ? -8.86500 28.29100 4.99000 1.000 26.26708 H ? A ? 125 1
   ATOM 2004 HA . ARG A 125 ? -11.28000 28.28100 3.99800 1.000 29.57249 H ? A ? 125 1
   ATOM 2005 HB2 . ARG A 125 ? -10.04200 30.20700 3.91900 1.000 33.90240 H ? A ? 125 1
   ATOM 2006 HB3 . ARG A 125 ? -8.90700 29.49200 3.08400 1.000 33.90240 H ? A ? 125 1
   ATOM 2007 HG2 . ARG A 125 ? -10.35800 29.46000 1.21500 1.000 39.74444 H ? A ? 125 1
   ATOM 2008 HG3 . ARG A 125 ? -11.42100 30.28200 2.07100 1.000 39.74444 H ? A ? 125 1
   ATOM 2009 HD2 . ARG A 125 ? -10.12300 31.71800 0.66500 1.000 45.33361 H ? A ? 125 1
   ATOM 2010 HD3 . ARG A 125 ? -9.94600 32.09400 2.20300 1.000 45.33361 H ? A ? 125 1
   ATOM 2011 HE . ARG A 125 ? -8.06300 30.45100 1.15700 1.000 49.86640 H ? A ? 125 1
   ATOM 2012 HH11 . ARG A 125 ? -8.56400 33.63100 2.00300 1.000 52.91699 H ? A ? 125 1
   ATOM 2013 HH12 . ARG A 125 ? -7.12000 33.98000 2.09400 1.000 52.91699 H ? A ? 125 1
   ATOM 2014 HH21 . ARG A 125 ? -5.90500 31.01300 1.35800 1.000 53.80875 H ? A ? 125 1
   ATOM 2015 HH22 . ARG A 125 ? -5.52000 32.40900 1.70700 1.000 53.80875 H ? A ? 125 1
   ATOM 2016 N . GLY A 126 ? -11.47300 26.80900 2.07800 1.000 25.09462 N ? A ? 126 1
   ATOM 2017 CA . GLY A 126 ? -11.59800 25.86900 0.99700 1.000 25.07747 C ? A ? 126 1
   ATOM 2018 C . GLY A 126 ? -11.60700 24.41900 1.40600 1.000 24.31819 C ? A ? 126 1
   ATOM 2019 O . GLY A 126 ? -11.98900 23.57300 0.60600 1.000 25.07990 O ? A ? 126 1
   ATOM 2020 H . GLY A 126 ? -12.22600 27.12400 2.34700 1.000 30.11480 H ? A ? 126 1
   ATOM 2021 HA2 . GLY A 126 ? -12.42300 26.04900 0.51900 1.000 30.09423 H ? A ? 126 1
   ATOM 2022 HA3 . GLY A 126 ? -10.86100 26.00000 0.38100 1.000 30.09423 H ? A ? 126 1
   ATOM 2023 N . CYS A 127 ? -11.22800 24.10200 2.63400 1.000 22.31022 N ? A ? 127 1
   ATOM 2024 CA . CYS A 127 ? -11.11500 22.71100 3.04000 1.000 21.40993 C ? A ? 127 1
   ATOM 2025 C . CYS A 127 ? -12.48700 22.09400 3.22700 1.000 23.89197 C ? A ? 127 1
   ATOM 2026 O . CYS A 127 ? -13.39900 22.74000 3.74100 1.000 23.76338 O ? A ? 127 1
   ATOM 2027 CB . CYS A 127 ? -10.38400 22.62300 4.37000 1.000 19.26691 C ? A ? 127 1
   ATOM 2028 SG . CYS A 127 ? -8.71800 23.33900 4.37500 1.000 19.95362 S ? A ? 127 1
   ATOM 2029 H . CYS A 127 ? -11.03100 24.67000 3.24900 1.000 26.77352 H ? A ? 127 1
   ATOM 2030 HA . CYS A 127 ? -10.62600 22.20500 2.37200 1.000 25.69318 H ? A ? 127 1
   ATOM 2031 HB2 . CYS A 127 ? -10.90600 23.09100 5.04100 1.000 23.12155 H ? A ? 127 1
   ATOM 2032 HB3 . CYS A 127 ? -10.30200 21.68800 4.61600 1.000 23.12155 H ? A ? 127 1
   ATOM 2033 N . ARG A 128 ? -12.61200 20.81500 2.85300 1.000 27.13631 N ? A ? 128 1
   ATOM 2034 CA . ARG A 128 ? -13.81300 20.03600 3.13900 1.000 32.23205 C ? A ? 128 1
   ATOM 2035 C . ARG A 128 ? -13.78600 19.67800 4.62300 1.000 33.37689 C ? A ? 128 1
   ATOM 2036 O . ARG A 128 ? -12.87200 18.98400 5.08400 1.000 34.19761 O ? A ? 128 1
   ATOM 2037 CB . ARG A 128 ? -13.85200 18.78300 2.25700 1.000 37.39658 C ? A ? 128 1
   ATOM 2038 CG . ARG A 128 ? -15.14100 17.95000 2.35000 1.000 41.84872 C ? A ? 128 1
   ATOM 2039 CD . ARG A 128 ? -15.75900 17.65800 0.95500 1.000 45.92710 C ? A ? 128 1
   ATOM 2040 NE . ARG A 128 ? -14.90400 16.80400 0.13500 1.000 49.23273 N ? A ? 128 1
   ATOM 2041 CZ . ARG A 128 ? -14.92000 16.76000 -1.19300 1.000 51.68882 C ? A ? 128 1
   ATOM 2042 NH1 . ARG A 128 ? -15.73700 17.52000 -1.90600 1.000 52.52476 N ? A ? 128 1
   ATOM 2043 NH2 . ARG A 128 ? -14.09000 15.93200 -1.82300 1.000 52.43311 N ? A ? 128 1
   ATOM 2044 H . ARG A 128 ? -12.00700 20.37600 2.42800 1.000 32.56483 H ? A ? 128 1
   ATOM 2045 HA . ARG A 128 ? -14.60300 20.57000 2.96000 1.000 38.67972 H ? A ? 128 1
   ATOM 2046 HB2 . ARG A 128 ? -13.74700 19.05500 1.33200 1.000 44.87716 H ? A ? 128 1
   ATOM 2047 HB3 . ARG A 128 ? -13.11400 18.20600 2.51000 1.000 44.87716 H ? A ? 128 1
   ATOM 2048 HG2 . ARG A 128 ? -14.94000 17.10100 2.77400 1.000 50.21972 H ? A ? 128 1
   ATOM 2049 HG3 . ARG A 128 ? -15.79600 18.43700 2.87400 1.000 50.21972 H ? A ? 128 1
   ATOM 2050 HD2 . ARG A 128 ? -16.61100 17.21000 1.07200 1.000 55.11378 H ? A ? 128 1
   ATOM 2051 HD3 . ARG A 128 ? -15.88400 18.49300 0.50100 1.000 55.11378 H ? A ? 128 1
   ATOM 2052 HE . ARG A 128 ? -14.34800 16.29000 0.54300 1.000 59.08054 H ? A ? 128 1
   ATOM 2053 HH11 . ARG A 128 ? -16.27900 18.06000 -1.51300 1.000 63.03098 H ? A ? 128 1
   ATOM 2054 HH12 . ARG A 128 ? -15.72700 17.47200 -2.76500 1.000 63.03098 H ? A ? 128 1
   ATOM 2055 HH21 . ARG A 128 ? -13.55400 15.43400 -1.37100 1.000 62.92099 H ? A ? 128 1
   ATOM 2056 HH22 . ARG A 128 ? -14.09000 15.89500 -2.68200 1.000 62.92099 H ? A ? 128 1
   ATOM 2057 N . LEU A 129 ? -14.75800 20.18600 5.37700 1.000 33.58437 N ? A ? 129 1
   ATOM 2058 CA . LEU A 129 ? -14.78900 19.97200 6.82500 1.000 35.05366 C ? A ? 129 1
   ATOM 2059 C . LEU A 129 ? -16.19600 19.63800 7.32400 1.000 37.86284 C ? A ? 129 1
   ATOM 2060 O . LEU A 129 ? -17.15000 19.56900 6.54700 1.000 38.61522 O ? A ? 129 1
   ATOM 2061 CB . LEU A 129 ? -14.25800 21.20600 7.56500 1.000 33.93350 C ? A ? 129 1
   ATOM 2062 CG . LEU A 129 ? -12.79300 21.56100 7.31700 1.000 32.54708 C ? A ? 129 1
   ATOM 2063 CD1 . LEU A 129 ? -12.43600 22.95300 7.82800 1.000 32.76630 C ? A ? 129 1
   ATOM 2064 CD2 . LEU A 129 ? -11.89700 20.50500 7.98200 1.000 33.00187 C ? A ? 129 1
   ATOM 2065 OXT . LEU A 129 ? -16.40500 19.42200 8.51900 1.000 38.86571 O ? A ? 129 1
   ATOM 2066 H . LEU A 129 ? -15.41100 20.65800 5.07700 1.000 40.30251 H ? A ? 129 1
   ATOM 2067 HA . LEU A 129 ? -14.21500 19.22300 7.04600 1.000 42.06565 H ? A ? 129 1
   ATOM 2068 HB2 . LEU A 129 ? -14.79000 21.97300 7.29900 1.000 40.72146 H ? A ? 129 1
   ATOM 2069 HB3 . LEU A 129 ? -14.36200 21.05800 8.51800 1.000 40.72146 H ? A ? 129 1
   ATOM 2070 HG . LEU A 129 ? -12.62100 21.54100 6.36300 1.000 39.05776 H ? A ? 129 1
   ATOM 2071 HD11 . LEU A 129 ? -11.49900 23.12500 7.64500 1.000 39.32083 H ? A ? 129 1
   ATOM 2072 HD12 . LEU A 129 ? -12.98800 23.60700 7.37200 1.000 39.32083 H ? A ? 129 1
   ATOM 2073 HD13 . LEU A 129 ? -12.59900 22.99000 8.78300 1.000 39.32083 H ? A ? 129 1
   ATOM 2074 HD21 . LEU A 129 ? -10.97000 20.77500 7.88900 1.000 39.60350 H ? A ? 129 1
   ATOM 2075 HD22 . LEU A 129 ? -12.13000 20.44000 8.92100 1.000 39.60350 H ? A ? 129 1
   ATOM 2076 HD23 . LEU A 129 ? -12.03800 19.65000 7.54600 1.000 39.60350 H ? A ? 129 1
   HETATM 2077 CL . CL A 1131 ? -10.68200 29.70700 11.87900 1.000 20.88750 Cl ? B ? . 1
   HETATM 2078 CL . CL A 1132 ? 13.44200 13.31300 32.57200 1.000 19.50397 Cl ? C ? . 1
   HETATM 2079 CL . CL A 1134 ? 0.49600 25.30500 3.88100 1.000 40.69108 Cl ? D ? . 1
   HETATM 2080 CL . CL A 1135 ? 7.41300 7.56100 29.74200 1.000 35.33298 Cl ? E ? . 1
   HETATM 2081 CL . CL A 1137 ? 20.17400 11.81300 24.47000 1.000 28.87820 Cl ? F ? . 1
   HETATM 2082 NA . NA A 1138 ? 9.59100 15.86800 31.42800 1.000 18.51225 Na ? G ? . 1
   HETATM 2083 O . HOH A 2001 ? 7.30400 12.69900 9.08000 1.000 17.40208 O ? H ? . 1
   HETATM 2084 O . HOH A 2002 ? 4.69100 9.03000 10.68200 1.000 32.51410 O ? H ? . 1
   HETATM 2085 O . HOH A 2003 ? 4.28000 12.11500 5.10900 1.000 33.57638 O ? H ? . 1
   HETATM 2086 O . HOH A 2004 ? 2.06200 19.97700 4.16900 1.000 28.62722 O ? H ? . 1
   HETATM 2087 O . HOH A 2007 ? -0.35600 21.80500 2.62600 1.000 42.68952 O ? H ? . 1
   HETATM 2088 O . HOH A 2008 ? -4.26300 21.04500 1.87100 1.000 27.18086 O ? H ? . 1
   HETATM 2089 O . HOH A 2012 ? -4.60100 18.50800 2.67200 1.000 25.19441 O ? H ? . 1
   HETATM 2090 O . HOH A 2013 ? 0.01900 13.50000 4.51300 1.000 36.47967 O ? H ? . 1
   HETATM 2091 O . HOH A 2025 ? -11.13500 18.48700 27.46900 1.000 35.12607 O ? H ? . 1
   HETATM 2092 O . HOH A 2027 ? -13.62800 24.31200 25.17400 1.000 26.10320 O ? H ? . 1
   HETATM 2093 O . HOH A 2028 ? -10.13000 32.00200 23.93600 1.000 18.30521 O ? H ? . 1
   HETATM 2094 O . HOH A 2029 ? 16.44900 13.13900 34.06800 1.000 34.14781 O ? H ? . 1
   HETATM 2095 O . HOH A 2030 ? -5.86500 34.57400 16.81900 1.000 22.00605 O ? H ? . 1
   HETATM 2096 O . HOH A 2031 ? -9.00300 33.88300 15.99300 1.000 27.53728 O ? H ? . 1
   HETATM 2097 O . HOH A 2034 ? -0.20400 7.23700 22.68900 1.000 37.26961 O ? H ? . 1
   HETATM 2098 O . HOH A 2036 ? 6.78500 26.33400 9.00300 1.000 32.55598 O ? H ? . 1
   HETATM 2099 O . HOH A 2037 ? -2.84900 10.67400 25.20100 1.000 30.88597 O ? H ? . 1
   HETATM 2100 O . HOH A 2038 ? 8.49800 27.78500 15.54300 1.000 19.18495 O ? H ? . 1
   HETATM 2101 O . HOH A 2039 ? 8.29600 26.65900 11.33200 1.000 21.65789 O ? H ? . 1
   HETATM 2102 O . HOH A 2041 ? 8.60200 25.96600 19.73000 1.000 23.53177 O ? H ? . 1
   HETATM 2103 O . HOH A 2043 ? 6.66300 28.33100 19.94100 1.000 19.20719 O ? H ? . 1
   HETATM 2104 O . HOH A 2044 ? 9.63400 20.19800 10.79500 1.000 25.90946 O ? H ? . 1
   HETATM 2105 O . HOH A 2045 ? 4.41300 21.21200 5.17000 1.000 25.54243 O ? H ? . 1
   HETATM 2106 O . HOH A 2046 ? 7.44700 24.00300 3.16200 1.000 40.42933 O ? H ? . 1
   HETATM 2107 O . HOH A 2047 ? -0.75000 40.35600 19.32600 1.000 21.26462 O ? H ? . 1
   HETATM 2108 O . HOH A 2049 ? -2.00500 36.86900 7.38800 1.000 29.94052 O ? H ? . 1
   HETATM 2109 O . HOH A 2050 ? 16.29500 17.40500 17.48400 0.810 20.72248 O ? H ? . 1
   HETATM 2110 O . HOH A 2051 ? 13.00800 14.99600 14.56700 1.000 15.13658 O ? H ? . 1
   HETATM 2111 O . HOH A 2052 ? 2.14900 32.08800 5.74200 1.000 37.22168 O ? H ? . 1
   HETATM 2112 O . HOH A 2055 ? 17.31900 20.01400 17.74300 1.000 20.73577 O ? H ? . 1
   HETATM 2113 O . HOH A 2057 ? 16.80000 26.99400 22.79500 1.000 34.34640 O ? H ? . 1
   HETATM 2114 O . HOH A 2058 ? 15.90800 26.72500 26.54500 1.000 34.26062 O ? H ? . 1
   HETATM 2115 O . HOH A 2067 ? 3.03300 18.02600 19.45400 1.000 13.43756 O ? H ? . 1
   HETATM 2116 O . HOH A 2068 ? 10.36700 24.17300 18.51800 1.000 21.11880 O ? H ? . 1
   HETATM 2117 O . HOH A 2069 ? 6.62300 25.02900 21.33700 1.000 28.65203 O ? H ? . 1
   HETATM 2118 O . HOH A 2070 ? 5.46900 23.13300 25.06600 1.000 28.00050 O ? H ? . 1
   HETATM 2119 O . HOH A 2074 ? 4.86300 25.32000 28.13500 1.000 38.23054 O ? H ? . 1
   HETATM 2120 O . HOH A 2075 ? 12.25700 10.66200 33.88700 1.000 41.05652 O ? H ? . 1
   HETATM 2121 O . HOH A 2076 ? 12.23200 7.44300 30.95400 1.000 20.42527 O ? H ? . 1
   HETATM 2122 O . HOH A 2077 ? 11.37900 14.48600 30.45100 1.000 16.39047 O ? H ? . 1
   HETATM 2123 O . HOH A 2078 ? 19.06700 9.77800 28.80800 1.000 20.19546 O ? H ? . 1
   HETATM 2124 O . HOH A 2079 ? 16.31500 9.02300 33.19000 1.000 29.74103 O ? H ? . 1
   HETATM 2125 O . HOH A 2081 ? 14.21900 14.21900 37.22100 0.580 35.77253 O ? H ? . 1
   HETATM 2126 O . HOH A 2082 ? 9.53300 13.93500 32.73600 1.000 24.64368 O ? H ? . 1
   HETATM 2127 O . HOH A 2084 ? 7.95100 19.26700 41.58200 1.000 36.58932 O ? H ? . 1
   HETATM 2128 O . HOH A 2085 ? 4.51000 8.39200 30.62200 1.000 29.09285 O ? H ? . 1
   HETATM 2129 O . HOH A 2086 ? 6.96400 10.39300 34.19300 1.000 28.55542 O ? H ? . 1
   HETATM 2130 O . HOH A 2087 ? -2.30300 13.84100 27.96100 1.000 24.75201 O ? H ? . 1
   HETATM 2131 O . HOH A 2090 ? 5.52400 7.60100 18.14100 1.000 25.79144 O ? H ? . 1
   HETATM 2132 O . HOH A 2091 ? 4.90600 6.27500 21.78600 1.000 38.02539 O ? H ? . 1
   HETATM 2133 O . HOH A 2092 ? 0.73600 8.36400 20.23700 1.000 24.99484 O ? H ? . 1
   HETATM 2134 O . HOH A 2093 ? 2.62300 15.34000 16.62200 1.000 24.04579 O ? H ? . 1
   HETATM 2135 O . HOH A 2094 ? 5.73800 8.99000 13.20000 1.000 23.37477 O ? H ? . 1
   HETATM 2136 O . HOH A 2095 ? 0.86300 13.43800 16.22200 1.000 17.78317 O ? H ? . 1
   HETATM 2137 O . HOH A 2096 ? 3.19900 6.74700 13.85900 1.000 35.19823 O ? H ? . 1
   HETATM 2138 O . HOH A 2097 ? -2.92800 10.32800 10.72200 1.000 32.52002 O ? H ? . 1
   HETATM 2139 O . HOH A 2098 ? -1.48700 9.50100 19.35200 1.000 24.90012 O ? H ? . 1
   HETATM 2140 O . HOH A 2099 ? 0.39800 12.42100 18.84700 1.000 20.34376 O ? H ? . 1
   HETATM 2141 O . HOH A 2102 ? -1.49000 13.09300 25.53800 1.000 22.77830 O ? H ? . 1
   HETATM 2142 O . HOH A 2103 ? -6.68000 16.51600 27.65000 1.000 28.38820 O ? H ? . 1
   HETATM 2143 O . HOH A 2105 ? -7.60300 13.55200 20.65900 1.000 27.29168 O ? H ? . 1
   HETATM 2144 O . HOH A 2106 ? -9.44700 14.90300 23.86300 1.000 29.45550 O ? H ? . 1
   HETATM 2145 O . HOH A 2107 ? -7.84400 20.34500 29.90000 1.000 41.38545 O ? H ? . 1
   HETATM 2146 O . HOH A 2108 ? -4.83600 22.52200 32.20200 1.000 31.35087 O ? H ? . 1
   HETATM 2147 O . HOH A 2109 ? -5.66500 29.04700 29.47200 1.000 18.16744 O ? H ? . 1
   HETATM 2148 O . HOH A 2110 ? -1.76800 28.32500 28.53100 1.000 25.31506 O ? H ? . 1
   HETATM 2149 O . HOH A 2111 ? 4.27100 33.52500 24.27800 1.000 37.29159 O ? H ? . 1
   HETATM 2150 O . HOH A 2112 ? 6.47200 27.80300 22.68500 1.000 25.86990 O ? H ? . 1
   HETATM 2151 O . HOH A 2114 ? 1.62300 39.06000 18.49700 1.000 28.23246 O ? H ? . 1
   HETATM 2152 O . HOH A 2115 ? 4.57900 39.31900 19.11800 1.000 35.97228 O ? H ? . 1
   HETATM 2153 O . HOH A 2116 ? 8.76200 29.63500 8.50700 1.000 17.39246 O ? H ? . 1
   HETATM 2154 O . HOH A 2117 ? 2.05800 34.97300 9.89800 1.000 17.94067 O ? H ? . 1
   HETATM 2155 O . HOH A 2118 ? 4.87000 34.40100 9.93600 1.000 15.48174 O ? H ? . 1
   HETATM 2156 O . HOH A 2119 ? 1.14200 37.39500 15.42400 1.000 15.76712 O ? H ? . 1
   HETATM 2157 O . HOH A 2120 ? -1.19400 40.20600 14.59100 1.000 26.98247 O ? H ? . 1
   HETATM 2158 O . HOH A 2121 ? 0.11600 39.76600 22.00200 1.000 19.91652 O ? H ? . 1
   HETATM 2159 O . HOH A 2122 ? -0.16500 37.93400 25.55900 1.000 29.90257 O ? H ? . 1
   HETATM 2160 O . HOH A 2123 ? -3.40500 40.24300 18.26400 1.000 21.05205 O ? H ? . 1
   HETATM 2161 O . HOH A 2127 ? -2.26400 33.59200 9.60900 1.000 18.79058 O ? H ? . 1
   HETATM 2162 O . HOH A 2128 ? -6.94800 36.11300 14.88300 1.000 20.12411 O ? H ? . 1
   HETATM 2163 O . HOH A 2129 ? -3.86300 38.45000 8.40700 1.000 21.10930 O ? H ? . 1
   HETATM 2164 O . HOH A 2130 ? -3.64200 34.43700 7.40900 1.000 28.79737 O ? H ? . 1
   HETATM 2165 O . HOH A 2131 ? -9.82900 34.83400 11.56200 1.000 22.01051 O ? H ? . 1
   HETATM 2166 O . HOH A 2134 ? 0.28600 33.44500 8.31200 1.000 25.79899 O ? H ? . 1
   HETATM 2167 O . HOH A 2136 ? -20.20100 13.56300 1.83300 1.000 24.92084 O ? H ? . 1
   HETATM 2168 O . HOH A 2137 ? -13.50000 16.58300 6.31700 1.000 43.71754 O ? H ? . 1
   HETATM 2169 O . HOH A 2138 ? -10.37000 18.88400 4.90900 1.000 32.76658 O ? H ? . 1
   HETATM 2170 O . HOH A 2139 ? -10.14300 19.46900 1.34600 1.000 31.35289 O ? H ? . 1
   HETATM 2171 C1 A RII A 2148 ? 1.19000 22.94200 36.47500 0.290 14.79477 C ? I ? . 1
   HETATM 2172 C2 A RII A 2148 ? -1.41000 23.42200 36.32800 0.290 17.42966 C ? I ? . 1
   HETATM 2173 C3 A RII A 2148 ? -0.30300 22.27900 34.34600 0.290 17.60121 C ? I ? . 1
   HETATM 2174 C4 A RII A 2148 ? 1.69700 25.27100 32.87000 0.290 13.52150 C ? I ? . 1
   HETATM 2175 C5 A RII A 2148 ? 3.79200 24.80300 33.14200 0.290 12.19777 C ? I ? . 1
   HETATM 2176 C6 A RII A 2148 ? 3.10300 24.22800 34.11100 0.290 12.84683 C ? I ? . 1
   HETATM 2177 C7 A RII A 2148 ? -0.10900 26.98800 35.68500 0.290 16.57936 C ? I ? . 1
   HETATM 2178 C8 A RII A 2148 ? 1.12700 27.42500 37.39400 0.290 18.44103 C ? I ? . 1
   HETATM 2179 C9 A RII A 2148 ? 1.17400 26.10500 37.15300 0.290 17.25348 C ? I ? . 1
   HETATM 2180 N1 A RII A 2148 ? 1.75200 24.50800 33.95800 0.290 14.62413 N ? I ? . 1
   HETATM 2181 N2 A RII A 2148 ? 2.90700 25.45700 32.32300 0.290 11.28869 N ? I ? . 1
   HETATM 2182 N3 A RII A 2148 ? 0.40300 25.82100 36.04600 0.290 14.33952 N ? I ? . 1
   HETATM 2183 N4 A RII A 2148 ? 0.34000 27.96300 36.48700 0.290 18.60006 N ? I ? . 1
   HETATM 2184 O1 A RII A 2148 ? 1.83800 22.36400 37.24700 0.290 15.57923 O ? I ? . 1
   HETATM 2185 O2 A RII A 2148 ? -2.32100 23.10800 36.94500 0.290 19.46503 O ? I ? . 1
   HETATM 2186 O3 A RII A 2148 ? -0.59400 21.30000 33.84500 0.290 18.02969 O ? I ? . 1
   HETATM 2187 RE1 A RII A 2148 ? 0.11100 23.88700 35.25400 0.290 15.88520 Re ? I ? . 1
   HETATM 2188 H21 A RII A 2148 ? 3.09200 25.91300 31.61800 0.290 13.54770 H ? I ? . 1
   HETATM 2189 H41 A RII A 2148 ? 0.91700 25.61700 32.50500 0.290 16.22706 H ? I ? . 1
   HETATM 2190 H42 A RII A 2148 ? 0.14200 28.79700 36.42100 0.290 22.32134 H ? I ? . 1
   HETATM 2191 H51 A RII A 2148 ? 4.71000 24.74600 33.01800 0.290 14.63859 H ? I ? . 1
   HETATM 2192 H61 A RII A 2148 ? 3.46900 23.72000 34.79900 0.290 15.41746 H ? I ? . 1
   HETATM 2193 H71 A RII A 2148 ? -0.67900 27.11800 34.96100 0.290 19.89649 H ? I ? . 1
   HETATM 2194 H81 A RII A 2148 ? 1.57000 27.87600 38.07400 0.290 22.13050 H ? I ? . 1
   HETATM 2195 H91 A RII A 2148 ? 1.66300 25.48400 37.64100 0.290 20.70544 H ? I ? . 1
   HETATM 2196 C1 B RII A 2148 ? 1.63700 23.75500 36.71000 0.290 31.93232 C ? I ? . 1
   HETATM 2197 C2 B RII A 2148 ? -1.02100 24.06000 36.81500 0.290 32.42081 C ? I ? . 1
   HETATM 2198 C3 B RII A 2148 ? -0.05700 22.69700 34.86900 0.290 32.51364 C ? I ? . 1
   HETATM 2199 C4 B RII A 2148 ? 2.01400 26.05000 33.42700 0.290 31.42133 C ? I ? . 1
   HETATM 2200 C5 B RII A 2148 ? 3.68700 24.86400 32.73400 0.290 31.90490 C ? I ? . 1
   HETATM 2201 C6 B RII A 2148 ? 2.99900 24.16200 33.62500 0.290 31.77695 C ? I ? . 1
   HETATM 2202 C7 B RII A 2148 ? 0.10700 27.58000 35.83600 0.290 36.12734 C ? I ? . 1
   HETATM 2203 C8 B RII A 2148 ? 1.48300 28.19800 37.37500 0.290 36.83731 C ? I ? . 1
   HETATM 2204 C9 B RII A 2148 ? 1.56600 26.86200 37.22000 0.290 35.97640 C ? I ? . 1
   HETATM 2205 N1 B RII A 2148 ? 1.90600 24.91000 34.06800 0.290 31.44540 N ? I ? . 1
   HETATM 2206 N2 B RII A 2148 ? 3.04600 26.06400 32.59400 0.290 31.82262 N ? I ? . 1
   HETATM 2207 N3 B RII A 2148 ? 0.68000 26.46700 36.22800 0.290 34.40884 N ? I ? . 1
   HETATM 2208 N4 B RII A 2148 ? 0.58500 28.62700 36.51400 0.290 36.81413 N ? I ? . 1
   HETATM 2209 O1 B RII A 2148 ? 2.47600 23.37000 37.43700 0.290 32.68680 O ? I ? . 1
   HETATM 2210 O2 B RII A 2148 ? -1.82900 23.80100 37.57100 0.290 33.37837 O ? I ? . 1
   HETATM 2211 O3 B RII A 2148 ? -0.32300 21.65500 34.52900 0.290 33.59740 O ? I ? . 1
   HETATM 2212 RE1 B RII A 2148 ? 0.33800 24.44200 35.51700 0.290 30.96363 Re ? I ? . 1
   HETATM 2213 H21 B RII A 2148 ? 3.28500 26.71600 32.08900 0.290 38.18841 H ? I ? . 1
   HETATM 2214 H41 B RII A 2148 ? 1.40800 26.75000 33.51500 0.290 37.70685 H ? I ? . 1
   HETATM 2215 H42 B RII A 2148 ? 0.34000 29.44500 36.40800 0.290 44.17821 H ? I ? . 1
   HETATM 2216 H51 B RII A 2148 ? 4.45100 24.58900 32.28500 0.290 38.28714 H ? I ? . 1
   HETATM 2217 H61 B RII A 2148 ? 3.20600 23.29900 33.90300 0.290 38.13360 H ? I ? . 1
   HETATM 2218 H71 B RII A 2148 ? -0.54100 27.63500 35.17100 0.290 43.35407 H ? I ? . 1
   HETATM 2219 H81 B RII A 2148 ? 1.97100 28.71800 37.97100 0.290 44.20604 H ? I ? . 1
   HETATM 2220 H91 B RII A 2148 ? 2.12400 26.29600 37.70000 0.290 43.17294 H ? I ? . 1
   HETATM 2221 C1 . RII A 2149 ? -12.01200 35.73600 4.31600 0.580 18.23715 C ? J ? . 1
   HETATM 2222 C2 . RII A 2149 ? -9.36600 36.17400 3.90700 0.580 17.54493 C ? J ? . 1
   HETATM 2223 C3 . RII A 2149 ? -10.27200 34.16700 5.36300 0.580 17.73148 C ? J ? . 1
   HETATM 2224 C4 . RII A 2149 ? -11.41200 36.19200 8.42000 0.580 20.21916 C ? J ? . 1
   HETATM 2225 C5 . RII A 2149 ? -13.53200 35.69300 8.48700 0.580 21.56509 C ? J ? . 1
   HETATM 2226 C6 . RII A 2149 ? -13.12400 35.64800 7.23600 0.580 20.51407 C ? J ? . 1
   HETATM 2227 C7 . RII A 2149 ? -10.27400 39.08800 6.21000 0.580 18.86125 C ? J ? . 1
   HETATM 2228 C8 . RII A 2149 ? -11.45700 40.26100 4.84600 0.580 19.40304 C ? J ? . 1
   HETATM 2229 C9 . RII A 2149 ? -11.53200 38.95200 4.51100 0.580 18.50030 C ? J ? . 1
   HETATM 2230 N1 . RII A 2149 ? -11.77400 35.97600 7.17500 0.580 19.03441 N ? J ? . 1
   HETATM 2231 N2 . RII A 2149 ? -12.45200 36.04800 9.23400 0.580 21.13018 N ? J ? . 1
   HETATM 2232 N3 . RII A 2149 ? -10.79800 38.19800 5.40900 0.580 17.47822 N ? J ? . 1
   HETATM 2233 N4 . RII A 2149 ? -10.67200 40.32100 5.89800 0.580 19.99511 N ? J ? . 1
   HETATM 2234 O1 . RII A 2149 ? -12.94200 35.53600 3.62600 0.580 19.33187 O ? J ? . 1
   HETATM 2235 O2 . RII A 2149 ? -8.67300 36.24500 2.97900 0.580 20.22398 O ? J ? . 1
   HETATM 2236 O3 . RII A 2149 ? -10.17800 33.04300 5.29300 0.580 19.02560 O ? J ? . 1
   HETATM 2237 RE1 . RII A 2149 ? -10.53200 36.04100 5.41600 0.580 17.19012 Re ? J ? . 1
   HETATM 2238 H21 . RII A 2149 ? -12.44100 36.15100 10.08800 0.580 25.35748 H ? J ? . 1
   HETATM 2239 H41 . RII A 2149 ? -10.55600 36.43300 8.69000 0.580 24.26425 H ? J ? . 1
   HETATM 2240 H42 . RII A 2149 ? -10.44000 41.03900 6.31100 0.580 23.99539 H ? J ? . 1
   HETATM 2241 H51 . RII A 2149 ? -14.39200 35.53100 8.79600 0.580 25.87937 H ? J ? . 1
   HETATM 2242 H61 . RII A 2149 ? -13.65700 35.43300 6.50500 0.580 24.61814 H ? J ? . 1
   HETATM 2243 H71 . RII A 2149 ? -9.72300 38.88500 6.93100 0.580 22.63476 H ? J ? . 1
   HETATM 2244 H81 . RII A 2149 ? -11.86000 40.97400 4.40800 0.580 23.28491 H ? J ? . 1
   HETATM 2245 H91 . RII A 2149 ? -12.03300 38.60700 3.80900 0.580 22.20163 H ? J ? . 1
   HETATM 2246 C1 . RI3 A 2152 ? -7.73000 9.14400 13.26800 0.840 31.18068 C ? K ? . 1
   HETATM 2247 C2 . RI3 A 2152 ? -8.39500 11.66400 13.13700 0.840 26.33242 C ? K ? . 1
   HETATM 2248 C3 . RI3 A 2152 ? -6.06000 10.93500 13.98200 0.840 25.99702 C ? K ? . 1
   HETATM 2249 C7 . RI3 A 2152 ? -10.48700 10.84400 16.10100 0.840 33.65139 C ? K ? . 1
   HETATM 2250 C8 . RI3 A 2152 ? -11.86500 9.35500 15.43900 0.840 33.90286 C ? K ? . 1
   HETATM 2251 C9 . RI3 A 2152 ? -10.71600 9.19400 14.75600 0.840 33.23969 C ? K ? . 1
   HETATM 2252 N3 . RI3 A 2152 ? -9.83200 10.14700 15.20300 0.840 32.02137 N ? K ? . 1
   HETATM 2253 N4 . RI3 A 2152 ? -11.71800 10.36200 16.26100 0.840 34.41511 N ? K ? . 1
   HETATM 2254 O1 . RI3 A 2152 ? -7.69700 8.28500 12.45600 0.840 32.22951 O ? K ? . 1
   HETATM 2255 O2 . RI3 A 2152 ? -8.73500 12.31600 12.28000 0.840 27.95816 O ? K ? . 1
   HETATM 2256 O3 . RI3 A 2152 ? -4.99500 11.20900 13.64900 0.840 27.08131 O ? K ? . 1
   HETATM 2257 O4 . RI3 A 2152 ? -7.23700 9.19800 16.18000 0.840 30.61540 O ? K ? . 1
   HETATM 2258 RE1 . RI3 A 2152 ? -7.80200 10.51800 14.54200 0.840 29.35764 Re ? K ? . 1
   HETATM 2259 H42 . RI3 A 2152 ? -12.31000 10.66300 16.80700 0.840 41.29940 H ? K ? . 1
   HETATM 2260 H71 . RI3 A 2152 ? -10.14100 11.56300 16.57700 0.840 40.38293 H ? K ? . 1
   HETATM 2261 H81 . RI3 A 2152 ? -12.63000 8.83600 15.34700 0.840 40.68470 H ? K ? . 1
   HETATM 2262 H91 . RI3 A 2152 ? -10.54600 8.54900 14.11000 0.840 39.88889 H ? K ? . 1
   HETATM 2263 BR . BR A 2169 ? -11.73400 8.08400 10.95800 0.510 46.41047 Br ? L ? . 1
   HETATM 2264 NA . NA A 2176 ? 15.34600 16.60800 26.26000 1.000 19.05755 Na ? M ? . 1
   HETATM 2265 CL . CL A 2180 ? 7.36200 19.47000 6.94000 1.000 43.17659 Cl ? N ? . 1
   HETATM 2266 C2 . IMD A 2182 ? -11.81300 39.53800 12.70800 0.600 37.81949 C ? O ? . 1
   HETATM 2267 C4 . IMD A 2182 ? -10.72100 41.25300 11.91300 0.600 39.10559 C ? O ? . 1
   HETATM 2268 C5 . IMD A 2182 ? -11.95500 41.66900 12.23300 0.600 30.96645 C ? O ? . 1
   HETATM 2269 N1 . IMD A 2182 ? -12.66400 40.55700 12.59000 0.600 31.48970 N ? O ? . 1
   HETATM 2270 N3 . IMD A 2182 ? -10.64700 39.92800 12.23500 0.600 42.40901 N ? O ? . 1
   HETATM 2271 H2 . IMD A 2182 ? -12.05100 38.62000 12.95600 0.600 45.38465 H ? O ? . 1
   HETATM 2272 H4 . IMD A 2182 ? -9.98300 41.81500 11.59700 0.600 46.92797 H ? O ? . 1
   HETATM 2273 H5 . IMD A 2182 ? -12.32600 42.56000 12.06400 0.600 37.16101 H ? O ? . 1
   HETATM 2274 HN1 . IMD A 2182 ? -13.58900 40.55900 12.90600 0.600 37.78890 H ? O ? . 1
   HETATM 2275 HN3 . IMD A 2182 ? -9.84600 39.36800 12.16100 0.600 50.89208 H ? O ? . 1
   HETATM 2276 O . HOH W 1 ? 2.72900 26.80700 29.51300 1.000 20.60814 O ? P ? . 1
   HETATM 2277 O . HOH W 2 ? -7.23200 38.38500 5.28000 1.000 28.75804 O ? P ? . 1
   HETATM 2278 O . HOH W 5 ? 3.63200 24.90800 24.68500 1.000 38.37756 O ? P ? . 1
   HETATM 2279 O . HOH W 6 ? -10.68300 38.02000 1.02600 1.000 21.22434 O ? P ? . 1
   HETATM 2280 O . HOH W 7 ? 14.00100 8.09600 33.25800 1.000 33.62472 O ? P ? . 1
   HETATM 2281 O . HOH W 8 ? -0.17100 43.00600 18.91800 1.000 28.97702 O ? P ? . 1
   HETATM 2282 O . HOH W 9 ? -2.73800 30.14300 4.88700 1.000 35.16006 O ? P ? . 1
   HETATM 2283 O . HOH W 11 ? 20.05400 20.05400 18.61050 1.000 34.32570 O ? P ? . 1
   HETATM 2284 O . HOH W 12 ? -13.08400 15.59300 21.26900 1.000 36.54571 O ? P ? . 1
   HETATM 2285 O . HOH W 13 ? -0.02600 26.66300 29.90400 1.000 35.48166 O ? P ? . 1
   HETATM 2286 O . HOH W 14 ? 9.03000 28.42200 18.36100 1.000 33.21172 O ? P ? . 1
   HETATM 2287 O . HOH W 19 ? 4.54800 15.37100 36.64100 1.000 36.79172 O ? P ? . 1
   HETATM 2288 O . HOH W 20 ? -9.11400 39.37700 9.69200 1.000 34.34581 O ? P ? . 1
   HETATM 2289 O . HOH W 21 ? -10.73800 23.75000 28.90700 1.000 30.80955 O ? P ? . 1
   HETATM 2290 RE . RE B 1 ? 11.35800 25.75100 22.38600 0.200 52.92004 Re ? Q ? . 1
   HETATM 2291 RE . RE B 2 ? -15.40100 25.37300 12.40200 0.210 23.94675 Re ? R ? . 1
   HETATM 2292 RE . RE B 3 ? -15.96300 16.17700 8.30800 0.260 27.20723 Re ? S ? . 1
   HETATM 2293 RE . RE B 4 ? -10.64400 10.64400 9.30500 0.100 18.03832 Re ? T ? . 1
   HETATM 2294 RE . RE B 5 ? -11.33700 36.86200 11.64100 0.110 28.33470 Re ? U ? . 1
   HETATM 2295 RE . RE B 6 ? 15.22700 21.79700 33.90100 0.130 17.85054 Re ? V ? . 1
   HETATM 2296 CL . CL C 1 ? -7.82100 32.34100 26.26600 1.000 14.70046 Cl ? W ? . 1

loop_
  _atom_site_anisotrop.id
  _atom_site_anisotrop.pdbx_auth_atom_id
  _atom_site_anisotrop.pdbx_label_alt_id
  _atom_site_anisotrop.pdbx_auth_comp_id
  _atom_site_anisotrop.pdbx_auth_asym_id
  _atom_site_anisotrop.pdbx_auth_seq_id
  _atom_site_anisotrop.pdbx_PDB_ins_code
  _atom_site_anisotrop.U[1][1]
  _atom_site_anisotrop.U[2][2]
  _atom_site_anisotrop.U[3][3]
  _atom_site_anisotrop.U[1][2]
  _atom_site_anisotrop.U[1][3]
  _atom_site_anisotrop.U[2][3]
   1 N . LYS A 1 ? 0.23271 0.26249 0.28021 0.05815 -0.06439 -0.07234
   2 CA . LYS A 1 ? 0.23348 0.25905 0.27541 0.06422 -0.07611 -0.06346
   3 C . LYS A 1 ? 0.22326 0.25091 0.23146 0.06399 -0.08178 -0.07739
   4 O . LYS A 1 ? 0.22664 0.24627 0.23226 0.04667 -0.08181 -0.07249
   5 CB . LYS A 1 ? 0.24242 0.26296 0.31159 0.05944 -0.07869 -0.06114
   6 CG . LYS A 1 ? 0.24833 0.27311 0.31986 0.06350 -0.07972 -0.07891
   7 CD . LYS A 1 ? 0.26815 0.28597 0.34240 0.06105 -0.07244 -0.09816
   8 CE . LYS A 1 ? 0.29484 0.31709 0.38061 0.06110 -0.06732 -0.09118
   9 NZ . LYS A 1 ? 0.31916 0.34497 0.44111 0.05692 -0.06067 -0.06886
   25 N . VAL A 2 ? 0.22700 0.26772 0.22698 0.06813 -0.06289 -0.08795
   26 CA . VAL A 2 ? 0.23707 0.28615 0.19049 0.05848 -0.07083 -0.08558
   27 C . VAL A 2 ? 0.24440 0.29096 0.20718 0.05074 -0.07228 -0.10092
   28 O . VAL A 2 ? 0.26640 0.30278 0.23174 0.05723 -0.08024 -0.09617
   29 CB . VAL A 2 ? 0.24961 0.30870 0.19640 0.06171 -0.04263 -0.06727
   30 CG1 . VAL A 2 ? 0.26662 0.32917 0.20807 0.05665 -0.03001 -0.03835
   31 CG2 . VAL A 2 ? 0.25643 0.32035 0.19896 0.05458 -0.03839 -0.06156
   41 N . PHE A 3 ? 0.22407 0.28734 0.19849 0.05730 -0.07020 -0.08013
   42 CA . PHE A 3 ? 0.22365 0.28692 0.22378 0.05419 -0.07679 -0.09243
   43 C . PHE A 3 ? 0.22736 0.30965 0.20475 0.05472 -0.10280 -0.09074
   44 O . PHE A 3 ? 0.22864 0.31695 0.21644 0.06646 -0.08961 -0.09166
   45 CB . PHE A 3 ? 0.22770 0.28238 0.25899 0.04348 -0.07123 -0.08720
   46 CG . PHE A 3 ? 0.23025 0.27897 0.26029 0.04487 -0.08404 -0.07857
   47 CD1 . PHE A 3 ? 0.22521 0.28336 0.28241 0.04251 -0.07961 -0.06441
   48 CD2 . PHE A 3 ? 0.24094 0.27769 0.27617 0.04471 -0.08516 -0.08030
   49 CE1 . PHE A 3 ? 0.23143 0.28809 0.29044 0.04490 -0.07912 -0.05625
   50 CE2 . PHE A 3 ? 0.24480 0.28298 0.29258 0.03817 -0.08960 -0.07918
   51 CZ . PHE A 3 ? 0.24363 0.28332 0.30783 0.04446 -0.08810 -0.07881
   61 N . GLY A 4 ? 0.23565 0.32288 0.20450 0.05579 -0.09626 -0.06829
   62 CA . GLY A 4 ? 0.23499 0.32785 0.20478 0.05087 -0.08542 -0.04259
   63 C . GLY A 4 ? 0.22321 0.30818 0.18122 0.03452 -0.07789 -0.04193
   64 O . GLY A 4 ? 0.21658 0.30442 0.21450 0.03322 -0.06464 -0.02236
   68 N . ARG A 5 ? 0.23616 0.30069 0.20263 0.01936 -0.06319 -0.04050
   69 CA . ARG A 5 ? 0.23264 0.28804 0.21347 -0.00142 -0.05727 -0.03327
   70 C . ARG A 5 ? 0.22297 0.26868 0.22212 0.00016 -0.06311 -0.03955
   71 O . ARG A 5 ? 0.22945 0.24877 0.22357 -0.00026 -0.07981 -0.02306
   72 CB . ARG A 5 ? 0.24436 0.30300 0.24596 -0.01509 -0.04910 -0.01407
   73 CG . ARG A 5 ? 0.25178 0.31147 0.24056 -0.02907 -0.01112 -0.01998
   74 CD . ARG A 5 ? 0.26199 0.32114 0.28456 -0.03135 -0.00266 -0.02856
   75 NE . ARG A 5 ? 0.27414 0.34088 0.29571 -0.01664 0.00034 -0.03389
   76 CZ . ARG A 5 ? 0.29366 0.36781 0.27365 -0.01555 -0.02100 -0.04060
   77 NH1 . ARG A 5 ? 0.28573 0.35919 0.26973 -0.02335 -0.03080 -0.05128
   78 NH2 . ARG A 5 ? 0.31342 0.39020 0.27665 -0.01182 -0.01115 -0.01699
   92 N . CYS A 6 ? 0.22545 0.28802 0.20963 0.00340 -0.08683 -0.03533
   93 CA . CYS A 6 ? 0.23052 0.28717 0.21213 0.00880 -0.09724 -0.05258
   94 C . CYS A 6 ? 0.22332 0.27426 0.23701 0.01549 -0.08975 -0.05864
   95 O . CYS A 6 ? 0.22040 0.26517 0.25173 0.01690 -0.09328 -0.04467
   96 CB . CYS A 6 ? 0.24901 0.30560 0.21528 0.01986 -0.10074 -0.02723
   97 SG . CYS A 6 ? 0.26014 0.30674 0.22383 0.01316 -0.08790 -0.00548
   102 N . GLU A 7 ? 0.22725 0.27096 0.23492 0.02173 -0.09553 -0.07633
   103 CA . GLU A 7 ? 0.22798 0.27205 0.27235 0.03204 -0.08902 -0.08383
   104 C . GLU A 7 ? 0.20833 0.26020 0.26143 0.02149 -0.09114 -0.07755
   105 O . GLU A 7 ? 0.22110 0.24735 0.27643 0.01756 -0.09151 -0.07808
   106 CB . GLU A 7 ? 0.27260 0.28286 0.33831 0.03651 -0.12985 -0.11063
   107 CG . GLU A 7 ? 0.31565 0.30472 0.43052 0.03144 -0.16066 -0.09598
   108 CD . GLU A 7 ? 0.34074 0.32538 0.49818 0.02635 -0.19709 -0.09058
   109 OE1 . GLU A 7 ? 0.35948 0.33295 0.49903 0.01961 -0.23353 -0.09539
   110 OE2 . GLU A 7 ? 0.34627 0.32331 0.53496 0.03398 -0.18479 -0.07811
   117 N . LEU A 8 ? 0.19550 0.24860 0.21004 0.00263 -0.07335 -0.06089
   118 CA . LEU A 8 ? 0.18703 0.23688 0.20831 -0.00011 -0.07326 -0.03752
   119 C . LEU A 8 ? 0.18306 0.22239 0.21728 -0.00303 -0.07828 -0.04171
   120 O . LEU A 8 ? 0.19773 0.21333 0.22095 -0.00437 -0.06160 -0.03947
   121 CB . LEU A 8 ? 0.18676 0.23691 0.20292 -0.00439 -0.06262 -0.04553
   122 CG . LEU A 8 ? 0.19559 0.22281 0.21387 -0.01702 -0.04853 -0.03882
   123 CD1 . LEU A 8 ? 0.19018 0.21969 0.23732 -0.02970 -0.05399 -0.04107
   124 CD2 . LEU A 8 ? 0.20668 0.23494 0.23498 -0.02397 -0.04627 -0.03915
   136 N . ALA A 9 ? 0.18376 0.22434 0.22181 -0.00385 -0.06685 -0.03855
   137 CA . ALA A 9 ? 0.19206 0.21558 0.23185 0.00055 -0.05781 -0.03569
   138 C . ALA A 9 ? 0.20193 0.21240 0.22900 0.00049 -0.06531 -0.02417
   139 O . ALA A 9 ? 0.19991 0.21057 0.24467 -0.00745 -0.07812 -0.03483
   140 CB . ALA A 9 ? 0.20820 0.21404 0.24826 -0.00261 -0.04519 -0.02589
   146 N . ALA A 10 ? 0.21080 0.22778 0.24758 -0.00675 -0.08114 -0.02534
   147 CA . ALA A 10 ? 0.22055 0.23122 0.27695 -0.02256 -0.09657 -0.03010
   148 C . ALA A 10 ? 0.20550 0.22088 0.30039 -0.02742 -0.10256 -0.03386
   149 O . ALA A 10 ? 0.20615 0.22470 0.32640 -0.02949 -0.09655 -0.01069
   150 CB . ALA A 10 ? 0.23679 0.24163 0.28758 -0.02560 -0.09842 -0.04936
   156 N . ALA A 11 ? 0.20538 0.21297 0.28485 -0.01764 -0.09330 -0.04429
   157 CA . ALA A 11 ? 0.21356 0.21235 0.27665 -0.01865 -0.07373 -0.02858
   158 C . ALA A 11 ? 0.20096 0.20805 0.28057 -0.01447 -0.06464 -0.00449
   159 O . ALA A 11 ? 0.20224 0.20366 0.28395 -0.01167 -0.07333 0.00011
   160 CB . ALA A 11 ? 0.22358 0.21692 0.29101 -0.01580 -0.06726 -0.04955
   166 N . MET A 12 ? 0.18647 0.19324 0.24980 -0.01633 -0.05952 -0.02169
   167 CA . MET A 12 ? 0.17718 0.19621 0.25822 -0.01266 -0.05403 -0.00432
   168 C . MET A 12 ? 0.17967 0.21126 0.26911 -0.01570 -0.05985 -0.01284
   169 O . MET A 12 ? 0.17819 0.22012 0.26371 -0.01246 -0.04045 -0.01830
   170 CB . MET A 12 ? 0.16988 0.19416 0.24297 -0.00728 -0.04659 -0.01092
   171 CG . MET A 12 ? 0.16826 0.17313 0.21422 -0.00584 -0.04937 -0.01669
   172 SD . MET A 12 ? 0.18455 0.17464 0.19293 -0.00079 -0.02524 -0.01295
   173 CE . MET A 12 ? 0.18089 0.17472 0.23671 -0.00722 -0.03025 -0.01669
   183 N . LYS A 13 ? 0.18567 0.23823 0.28590 -0.01699 -0.06263 -0.01406
   184 CA . LYS A 13 ? 0.18589 0.25830 0.29685 -0.01441 -0.06864 0.02304
   185 C . LYS A 13 ? 0.19239 0.26236 0.32690 -0.02755 -0.05946 0.02564
   186 O . LYS A 13 ? 0.19717 0.26110 0.36445 -0.01901 -0.06525 0.02051
   187 CB . LYS A 13 ? 0.19230 0.28079 0.31949 -0.00946 -0.06284 0.04000
   188 CG . LYS A 13 ? 0.20030 0.32714 0.38166 0.01134 -0.07083 0.05108
   189 CD . LYS A 13 ? 0.21989 0.37515 0.44231 0.02150 -0.07484 0.06730
   190 CE . LYS A 13 ? 0.24035 0.40800 0.48828 0.04083 -0.07553 0.07395
   191 NZ . LYS A 13 ? 0.26410 0.42915 0.52382 0.06110 -0.04858 0.07479
   205 N . ARG A 14 ? 0.20166 0.26653 0.31941 -0.04960 -0.08283 0.02077
   206 CA . ARG A 14 ? 0.22386 0.29502 0.39021 -0.06003 -0.08362 0.03115
   207 C . ARG A 14 ? 0.20807 0.27664 0.39791 -0.05530 -0.06385 0.03643
   208 O . ARG A 14 ? 0.20954 0.29387 0.42927 -0.06581 -0.06129 0.05031
   209 CB . ARG A 14 ? 0.27546 0.33425 0.46018 -0.07662 -0.10036 0.02373
   210 CG . ARG A 14 ? 0.33210 0.39315 0.58424 -0.07980 -0.07252 0.04161
   211 CD . ARG A 14 ? 0.38412 0.44164 0.69013 -0.08411 -0.07037 0.04125
   212 NE . ARG A 14 ? 0.41298 0.47113 0.75806 -0.10192 -0.07391 0.04046
   213 CZ . ARG A 14 ? 0.44122 0.49318 0.79897 -0.11304 -0.07118 0.03854
   214 NH1 . ARG A 14 ? 0.44930 0.49485 0.80657 -0.11752 -0.07879 0.03953
   215 NH2 . ARG A 14 ? 0.46008 0.50700 0.81568 -0.11319 -0.06537 0.03908
   229 N . HIS A 15 ? 0.19248 0.25270 0.36260 -0.04789 -0.05689 0.02648
   230 CA . HIS A 15 ? 0.19748 0.23926 0.36379 -0.04449 -0.04639 0.04796
   231 C . HIS A 15 ? 0.18790 0.25121 0.33163 -0.04283 -0.03195 0.04931
   232 O . HIS A 15 ? 0.19353 0.26511 0.35235 -0.03191 -0.03310 0.05264
   233 CB . HIS A 15 ? 0.21047 0.21992 0.39595 -0.05120 -0.09117 0.04761
   234 CG . HIS A 15 ? 0.23518 0.22096 0.47011 -0.04728 -0.10607 0.06690
   235 ND1 . HIS A 15 ? 0.25939 0.24268 0.52094 -0.04771 -0.07321 0.08103
   236 CD2 . HIS A 15 ? 0.26894 0.22043 0.51292 -0.03953 -0.12447 0.00469
   237 CE1 . HIS A 15 ? 0.27786 0.22127 0.55662 -0.03314 -0.08737 0.04835
   238 NE2 . HIS A 15 ? 0.30308 0.23698 0.53584 -0.02777 -0.12186 0.01352
   246 N . GLY A 16 ? 0.18674 0.25845 0.32210 -0.03244 -0.04159 0.05434
   247 CA . GLY A 16 ? 0.18813 0.25743 0.31312 -0.01997 -0.02497 0.04064
   248 C . GLY A 16 ? 0.18058 0.25126 0.28476 -0.02249 -0.01680 0.02588
   249 O . GLY A 16 ? 0.19258 0.25785 0.30825 -0.03643 -0.01283 0.02276
   253 N . LEU A 17 ? 0.16713 0.24335 0.26473 -0.02405 -0.00122 0.01199
   254 CA . LEU A 17 ? 0.16411 0.23367 0.23389 -0.01354 -0.00696 0.01156
   255 C . LEU A 17 ? 0.16846 0.24723 0.22893 -0.01206 -0.00121 0.01549
   256 O . LEU A 17 ? 0.16306 0.23976 0.24905 -0.00423 -0.00085 0.01013
   257 CB . LEU A 17 ? 0.17974 0.21904 0.20517 0.00082 -0.00694 0.01614
   258 CG . LEU A 17 ? 0.18938 0.21330 0.22297 0.01254 -0.01335 0.01816
   259 CD1 . LEU A 17 ? 0.17888 0.22283 0.21989 0.03155 -0.01708 -0.00532
   260 CD2 . LEU A 17 ? 0.19932 0.19918 0.20905 0.00572 -0.01025 0.01944
   272 N . ASP A 18 ? 0.17893 0.26256 0.21467 -0.00807 -0.01621 0.01650
   273 CA . ASP A 18 ? 0.18312 0.28310 0.24540 -0.01180 -0.01927 0.02382
   274 C . ASP A 18 ? 0.16110 0.27637 0.26136 -0.01005 0.00308 0.03420
   275 O . ASP A 18 ? 0.16087 0.27858 0.27919 -0.02446 0.00486 0.02115
   276 CB . ASP A 18 ? 0.20030 0.31593 0.28032 -0.01726 -0.03884 0.02046
   277 CG . ASP A 18 ? 0.21776 0.33375 0.29430 -0.02892 -0.06908 0.02052
   278 OD1 . ASP A 18 ? 0.21552 0.33420 0.27906 -0.03197 -0.04095 0.00203
   279 OD2 . ASP A 18 ? 0.25551 0.35317 0.36492 -0.02732 -0.11226 0.02542
   284 N A ASN A 19 ? 0.14526 0.26894 0.25637 -0.01406 -0.01062 0.03806
   285 CA A ASN A 19 ? 0.15320 0.26649 0.27517 -0.00722 -0.01726 0.04756
   286 C A ASN A 19 ? 0.14955 0.25984 0.26382 -0.00388 0.00534 0.04506
   287 O A ASN A 19 ? 0.15334 0.27276 0.27166 -0.00304 0.00493 0.03404
   288 CB A ASN A 19 ? 0.17323 0.27255 0.30431 -0.00305 -0.04713 0.03844
   289 CG A ASN A 19 ? 0.20397 0.28613 0.35643 -0.00203 -0.04221 0.01278
   290 OD1 A ASN A 19 ? 0.22967 0.28787 0.38623 0.01635 -0.03965 0.01893
   291 ND2 A ASN A 19 ? 0.20751 0.29285 0.39028 0.00208 -0.02072 -0.01121
   298 N B ASN A 19 ? 0.14687 0.27595 0.25650 -0.00935 0.01068 0.04316
   299 CA B ASN A 19 ? 0.15290 0.27943 0.27075 -0.00121 0.01804 0.05838
   300 C B ASN A 19 ? 0.14858 0.26623 0.26051 -0.00011 0.02631 0.04972
   301 O B ASN A 19 ? 0.14915 0.27654 0.26497 0.00189 0.03172 0.03612
   302 CB B ASN A 19 ? 0.16857 0.29953 0.29279 0.00901 0.01242 0.06482
   303 CG B ASN A 19 ? 0.18797 0.32507 0.32540 0.01562 0.03258 0.05901
   304 OD1 B ASN A 19 ? 0.20598 0.33344 0.36041 0.03373 0.01829 0.06119
   305 ND2 B ASN A 19 ? 0.18892 0.34092 0.32996 0.01019 0.04265 0.05765
   312 N . TYR A 20 ? 0.15101 0.25730 0.25221 0.00005 0.01272 0.05093
   313 CA . TYR A 20 ? 0.16075 0.24966 0.23850 0.00223 0.01338 0.03046
   314 C . TYR A 20 ? 0.16025 0.24926 0.21998 0.01589 0.03654 0.03448
   315 O . TYR A 20 ? 0.14468 0.23005 0.22078 0.01011 0.02844 0.04336
   316 CB . TYR A 20 ? 0.16671 0.24066 0.24138 -0.00470 0.00594 0.02596
   317 CG . TYR A 20 ? 0.16732 0.23035 0.24254 -0.00418 0.01744 0.03059
   318 CD1 . TYR A 20 ? 0.17906 0.24826 0.26882 0.00005 0.03260 0.03017
   319 CD2 . TYR A 20 ? 0.16491 0.23957 0.24422 0.01935 0.00270 0.04101
   320 CE1 . TYR A 20 ? 0.19370 0.25999 0.26111 0.00297 0.02932 0.04670
   321 CE2 . TYR A 20 ? 0.17514 0.25252 0.24116 0.02769 0.02604 0.03266
   322 CZ . TYR A 20 ? 0.19073 0.27090 0.22330 0.02810 0.02710 0.05401
   323 OH . TYR A 20 ? 0.22059 0.31196 0.24173 0.03233 0.03879 0.04453
   333 N . ARG A 21 ? 0.17334 0.26350 0.21889 0.01469 0.04449 0.04671
   334 CA . ARG A 21 ? 0.18875 0.26933 0.21089 0.02941 0.04326 0.04496
   335 C . ARG A 21 ? 0.17319 0.25424 0.19377 0.01872 0.02450 0.01419
   336 O . ARG A 21 ? 0.18902 0.26166 0.18656 0.00714 0.03236 -0.01356
   337 CB . ARG A 21 ? 0.22269 0.30616 0.28378 0.04465 0.03259 0.09442
   338 CG . ARG A 21 ? 0.28672 0.36685 0.39190 0.07239 0.02861 0.09806
   339 CD . ARG A 21 ? 0.35644 0.41905 0.49194 0.08583 0.04655 0.08192
   340 NE . ARG A 21 ? 0.41343 0.46612 0.59201 0.10202 0.05619 0.06586
   341 CZ . ARG A 21 ? 0.45502 0.49523 0.64195 0.11399 0.06399 0.06887
   342 NH1 . ARG A 21 ? 0.47409 0.51037 0.67041 0.10808 0.06530 0.07111
   343 NH2 . ARG A 21 ? 0.46970 0.50726 0.64049 0.11113 0.07496 0.07425
   357 N . GLY A 22 ? 0.16558 0.23870 0.19444 0.01958 0.04093 0.02673
   358 CA . GLY A 22 ? 0.15615 0.22428 0.20619 0.01956 0.02696 0.01274
   359 C . GLY A 22 ? 0.15564 0.21407 0.19665 0.02332 0.02489 0.00889
   360 O . GLY A 22 ? 0.16702 0.19191 0.22167 0.01873 0.01823 0.00315
   364 N . TYR A 23 ? 0.13948 0.20824 0.15820 0.02449 0.02722 0.00271
   365 CA . TYR A 23 ? 0.14148 0.20178 0.15971 0.01898 0.02092 -0.00791
   366 C . TYR A 23 ? 0.14697 0.20112 0.15374 0.00674 0.01461 0.00351
   367 O . TYR A 23 ? 0.14406 0.20016 0.17770 -0.00134 0.00555 -0.00398
   368 CB . TYR A 23 ? 0.14454 0.18057 0.15383 0.00916 0.02075 0.00618
   369 CG . TYR A 23 ? 0.14867 0.15895 0.15150 0.01548 0.01730 0.01734
   370 CD1 . TYR A 23 ? 0.14917 0.17252 0.14725 0.01832 0.01675 0.00773
   371 CD2 . TYR A 23 ? 0.16050 0.16376 0.14156 0.00951 0.00624 0.01973
   372 CE1 . TYR A 23 ? 0.14615 0.15655 0.14199 0.00483 0.01354 0.01607
   373 CE2 . TYR A 23 ? 0.15030 0.16998 0.14323 0.01681 0.01197 0.00903
   374 CZ . TYR A 23 ? 0.15306 0.16203 0.14193 0.00756 0.00017 0.00399
   375 OH . TYR A 23 ? 0.16535 0.16787 0.15226 0.00952 -0.00503 0.02157
   385 N . SER A 24 ? 0.16975 0.21827 0.17272 -0.00295 0.00482 0.02843
   386 CA . SER A 24 ? 0.16734 0.23311 0.16625 -0.00397 -0.00951 0.01728
   387 C . SER A 24 ? 0.14809 0.22535 0.17252 -0.00433 -0.01804 -0.00094
   388 O . SER A 24 ? 0.14671 0.24740 0.14816 -0.01635 -0.01283 -0.00589
   389 CB . SER A 24 ? 0.20625 0.24805 0.18155 -0.00981 -0.01557 0.00950
   390 OG . SER A 24 ? 0.24602 0.26090 0.19222 -0.03851 -0.01367 0.01874
   396 N . LEU A 25 ? 0.14861 0.21546 0.18674 -0.00741 -0.02538 0.00075
   397 CA . LEU A 25 ? 0.15957 0.19891 0.16181 -0.00541 -0.02554 0.00285
   398 C . LEU A 25 ? 0.15320 0.18519 0.14029 0.00209 -0.01747 0.00999
   399 O . LEU A 25 ? 0.14974 0.16407 0.19478 0.01016 -0.01641 0.00617
   400 CB . LEU A 25 ? 0.18552 0.21278 0.19875 -0.01703 -0.02730 0.02052
   401 CG . LEU A 25 ? 0.18328 0.21329 0.19455 -0.00942 -0.02009 0.00859
   402 CD1 . LEU A 25 ? 0.19804 0.19914 0.23477 -0.01040 -0.04763 0.00923
   403 CD2 . LEU A 25 ? 0.19419 0.22201 0.18080 0.00781 -0.04424 -0.00973
   415 N . GLY A 26 ? 0.14629 0.17000 0.14789 0.00899 -0.00675 0.00295
   416 CA . GLY A 26 ? 0.16469 0.16549 0.14652 -0.00009 -0.02410 0.00371
   417 C . GLY A 26 ? 0.14755 0.15991 0.12276 0.00737 -0.00934 -0.00131
   418 O . GLY A 26 ? 0.15850 0.15593 0.12713 0.00239 -0.01503 0.00842
   422 N . ASN A 27 ? 0.15202 0.16755 0.12889 0.01093 -0.00654 -0.00721
   423 CA . ASN A 27 ? 0.15597 0.15720 0.11830 0.01068 -0.01131 -0.01261
   424 C . ASN A 27 ? 0.15406 0.15185 0.13539 0.01605 -0.01080 -0.00042
   425 O . ASN A 27 ? 0.14038 0.15116 0.13318 0.01802 -0.00833 -0.00753
   426 CB . ASN A 27 ? 0.16154 0.16198 0.12599 0.00152 0.00540 -0.00330
   427 CG . ASN A 27 ? 0.15549 0.17668 0.13087 0.01643 0.00105 -0.01308
   428 OD1 . ASN A 27 ? 0.16200 0.16431 0.14992 0.01412 -0.01422 -0.00710
   429 ND2 . ASN A 27 ? 0.16124 0.21893 0.15027 0.03662 0.00321 -0.01071
   436 N . TRP A 28 ? 0.15324 0.15299 0.14536 0.01143 -0.01161 0.00073
   437 CA . TRP A 28 ? 0.15893 0.15618 0.13819 0.01271 -0.01016 -0.00890
   438 C . TRP A 28 ? 0.15336 0.14177 0.14503 0.00486 -0.01775 -0.00814
   439 O . TRP A 28 ? 0.15170 0.15458 0.14605 0.01001 -0.01352 0.00618
   440 CB . TRP A 28 ? 0.16088 0.15422 0.15215 0.00595 -0.01450 -0.00286
   441 CG . TRP A 28 ? 0.15412 0.15750 0.16331 0.00447 -0.01516 0.00625
   442 CD1 . TRP A 28 ? 0.14831 0.17206 0.14308 0.00250 -0.00722 -0.00795
   443 CD2 . TRP A 28 ? 0.14961 0.15515 0.14802 0.00787 -0.00723 0.01123
   444 NE1 . TRP A 28 ? 0.14425 0.18393 0.17952 0.00119 0.00186 -0.01344
   445 CE2 . TRP A 28 ? 0.14339 0.16393 0.15362 0.00684 -0.00271 0.00273
   446 CE3 . TRP A 28 ? 0.15826 0.16359 0.14051 0.00842 -0.00281 0.01525
   447 CZ2 . TRP A 28 ? 0.16545 0.19405 0.15014 0.00319 0.00486 0.00519
   448 CZ3 . TRP A 28 ? 0.17941 0.18943 0.14048 0.01584 -0.00987 0.02061
   449 CH2 . TRP A 28 ? 0.18702 0.21157 0.13951 -0.00020 -0.00317 0.02224
   460 N . VAL A 29 ? 0.15873 0.15567 0.13135 0.00454 -0.02518 -0.01272
   461 CA . VAL A 29 ? 0.16048 0.14892 0.13073 0.01136 -0.03322 -0.01452
   462 C . VAL A 29 ? 0.16294 0.15660 0.14134 0.01568 -0.03588 -0.01581
   463 O . VAL A 29 ? 0.15594 0.16589 0.14359 0.01622 -0.03087 -0.01338
   464 CB . VAL A 29 ? 0.16599 0.16957 0.14020 0.00202 -0.01862 -0.01942
   465 CG1 . VAL A 29 ? 0.17187 0.18644 0.13834 0.01284 -0.02030 -0.02128
   466 CG2 . VAL A 29 ? 0.17179 0.18315 0.15628 -0.00495 -0.02410 -0.01458
   476 N . CYS A 30 ? 0.15354 0.14794 0.13268 0.01181 -0.02741 -0.01067
   477 CA . CYS A 30 ? 0.14777 0.15731 0.11981 0.01068 -0.01394 -0.01281
   478 C . CYS A 30 ? 0.14671 0.15165 0.13338 0.00974 -0.01240 -0.00972
   479 O . CYS A 30 ? 0.15017 0.15583 0.12548 0.00967 -0.01849 -0.00411
   480 CB . CYS A 30 ? 0.15439 0.16739 0.13688 -0.00130 -0.02109 0.00613
   481 SG . CYS A 30 ? 0.16109 0.16251 0.14295 0.00411 -0.01057 0.00817
   486 N . ALA A 31 ? 0.14940 0.15773 0.12271 0.01096 -0.01462 -0.00071
   487 CA . ALA A 31 ? 0.14768 0.17312 0.11496 0.01520 -0.02243 -0.01106
   488 C . ALA A 31 ? 0.13910 0.17850 0.11727 0.00851 -0.02230 -0.01000
   489 O . ALA A 31 ? 0.13542 0.17810 0.13103 0.01461 -0.01645 -0.01045
   490 CB . ALA A 31 ? 0.15674 0.17778 0.14616 0.01346 -0.01370 -0.01054
   496 N . ALA A 32 ? 0.14066 0.16535 0.12844 0.00868 -0.02210 -0.01815
   497 CA . ALA A 32 ? 0.15494 0.16785 0.13087 0.01876 -0.01947 -0.00791
   498 C . ALA A 32 ? 0.15530 0.15554 0.11316 0.02033 -0.01683 -0.01781
   499 O . ALA A 32 ? 0.15345 0.17164 0.13870 0.01937 -0.01244 -0.01504
   500 CB . ALA A 32 ? 0.16687 0.16675 0.13985 0.02031 -0.02267 -0.01881
   506 N . LYS A 33 ? 0.16561 0.16399 0.11706 0.01125 -0.01508 -0.00524
   507 CA . LYS A 33 ? 0.17970 0.17200 0.12032 0.00852 -0.01956 -0.01124
   508 C . LYS A 33 ? 0.16964 0.16748 0.11553 0.00043 -0.00093 -0.01242
   509 O . LYS A 33 ? 0.17625 0.18290 0.12780 -0.00320 -0.00193 -0.01400
   510 CB . LYS A 33 ? 0.20920 0.20216 0.11596 0.00003 -0.03589 0.00860
   511 CG . LYS A 33 ? 0.24608 0.23614 0.13548 0.00135 -0.02270 0.01494
   512 CD . LYS A 33 ? 0.27234 0.27744 0.17266 0.00962 -0.00472 0.03260
   513 CE . LYS A 33 ? 0.30934 0.31355 0.21036 0.04057 0.02868 0.05674
   514 NZ . LYS A 33 ? 0.33813 0.33720 0.23839 0.05483 0.03288 0.04790
   528 N . PHE A 34 ? 0.16527 0.16564 0.11178 -0.00610 -0.00677 0.00412
   529 CA . PHE A 34 ? 0.16374 0.17359 0.13042 -0.02489 -0.00991 -0.00008
   530 C . PHE A 34 ? 0.16508 0.18975 0.14961 -0.02357 -0.01452 0.01180
   531 O . PHE A 34 ? 0.17440 0.22140 0.17336 -0.04320 -0.03056 0.03048
   532 CB . PHE A 34 ? 0.16974 0.17081 0.13721 -0.02177 0.01112 -0.01214
   533 CG . PHE A 34 ? 0.17444 0.17406 0.14256 -0.03252 0.01355 0.00609
   534 CD1 . PHE A 34 ? 0.17662 0.18211 0.15718 -0.03261 -0.01554 0.01369
   535 CD2 . PHE A 34 ? 0.18868 0.19977 0.18535 -0.01556 0.02370 0.02627
   536 CE1 . PHE A 34 ? 0.18775 0.19502 0.17397 -0.03254 -0.00634 0.03338
   537 CE2 . PHE A 34 ? 0.19684 0.21722 0.22463 -0.01967 0.00939 0.04690
   538 CZ . PHE A 34 ? 0.20686 0.21196 0.18804 -0.02681 -0.00464 0.05443
   548 N . GLU A 35 ? 0.15620 0.17353 0.12226 -0.01331 -0.01910 -0.00218
   549 CA . GLU A 35 ? 0.15845 0.18286 0.13257 -0.00525 -0.02482 0.00347
   550 C . GLU A 35 ? 0.16498 0.21074 0.12545 0.01149 -0.02838 0.00814
   551 O . GLU A 35 ? 0.15734 0.23193 0.13621 0.01166 -0.02290 -0.01355
   552 CB . GLU A 35 ? 0.16234 0.17568 0.12490 -0.00322 -0.01555 0.00415
   553 CG . GLU A 35 ? 0.17675 0.18784 0.14142 -0.00469 -0.01596 -0.00301
   554 CD . GLU A 35 ? 0.17851 0.19449 0.13149 0.00470 -0.02315 0.00696
   555 OE1 . GLU A 35 ? 0.19375 0.18768 0.13907 0.01323 -0.04664 -0.00909
   556 OE2 . GLU A 35 ? 0.18429 0.22033 0.13164 0.00461 0.00908 -0.01032
   563 N . SER A 36 ? 0.16739 0.20110 0.13558 0.02213 -0.02092 -0.02302
   564 CA . SER A 36 ? 0.17082 0.21730 0.14347 0.03150 -0.01580 -0.02516
   565 C . SER A 36 ? 0.17193 0.21788 0.13287 0.03239 -0.00944 -0.02216
   566 O . SER A 36 ? 0.17553 0.23097 0.15729 0.04235 -0.01164 -0.02984
   567 CB . SER A 36 ? 0.17946 0.21339 0.13705 0.03566 -0.01147 -0.01841
   568 OG . SER A 36 ? 0.17632 0.18291 0.14253 0.03010 -0.02268 -0.01749
   574 N . ASN A 37 ? 0.19210 0.21888 0.13412 0.02670 -0.00740 -0.01066
   575 CA . ASN A 37 ? 0.22643 0.23184 0.13492 0.04048 -0.00932 -0.01562
   576 C . ASN A 37 ? 0.22009 0.21945 0.12092 0.04716 -0.01955 -0.02616
   577 O . ASN A 37 ? 0.22648 0.23288 0.13434 0.05040 -0.01625 -0.02524
   578 CB . ASN A 37 ? 0.25848 0.26626 0.15574 0.02497 0.00397 0.00348
   579 CG . ASN A 37 ? 0.28665 0.29808 0.20811 0.03602 0.02084 -0.00198
   580 OD1 . ASN A 37 ? 0.31759 0.31124 0.20470 0.03730 0.02108 0.00974
   581 ND2 . ASN A 37 ? 0.29417 0.31454 0.24195 0.03179 0.04852 0.00442
   588 N . PHE A 38 ? 0.19104 0.20307 0.12567 0.04613 -0.02515 -0.01354
   589 CA . PHE A 38 ? 0.18450 0.20358 0.13895 0.04237 -0.03463 -0.02911
   590 C . PHE A 38 ? 0.18479 0.20088 0.13304 0.03602 -0.03834 -0.02727
   591 O . PHE A 38 ? 0.18270 0.21130 0.17943 0.04394 -0.04112 -0.04495
   592 CB . PHE A 38 ? 0.19331 0.20297 0.15590 0.04637 -0.06078 -0.02858
   593 CG . PHE A 38 ? 0.18937 0.20211 0.12761 0.03877 -0.05276 -0.01987
   594 CD1 . PHE A 38 ? 0.17833 0.20088 0.13760 0.03428 -0.03860 -0.02328
   595 CD2 . PHE A 38 ? 0.21821 0.23229 0.16176 0.04723 -0.04146 -0.01743
   596 CE1 . PHE A 38 ? 0.18846 0.20511 0.14828 0.04048 -0.04374 -0.02862
   597 CE2 . PHE A 38 ? 0.21303 0.22892 0.15575 0.05154 -0.04722 -0.00989
   598 CZ . PHE A 38 ? 0.20090 0.20738 0.16205 0.05056 -0.06202 -0.03632
   608 N . ASN A 39 ? 0.18552 0.19384 0.13390 0.04529 -0.05457 -0.01824
   609 CA . ASN A 39 ? 0.17674 0.18680 0.15126 0.05144 -0.04263 -0.03337
   610 C . ASN A 39 ? 0.15963 0.17776 0.15440 0.04144 -0.02839 -0.03812
   611 O . ASN A 39 ? 0.17211 0.18089 0.14458 0.02872 -0.02217 -0.02532
   612 CB . ASN A 39 ? 0.19222 0.19477 0.16515 0.04453 -0.02460 -0.01036
   613 CG . ASN A 39 ? 0.17655 0.20244 0.17554 0.03977 -0.01871 -0.02420
   614 OD1 . ASN A 39 ? 0.17835 0.20069 0.16161 0.03049 -0.02815 -0.03914
   615 ND2 . ASN A 39 ? 0.18597 0.20614 0.23257 0.03445 0.00978 -0.01818
   622 N . THR A 40 ? 0.17026 0.18167 0.17004 0.03529 -0.03602 -0.02280
   623 CA . THR A 40 ? 0.17026 0.18573 0.20160 0.03627 -0.02614 -0.03194
   624 C . THR A 40 ? 0.16873 0.18966 0.16166 0.04343 -0.02367 -0.00718
   625 O . THR A 40 ? 0.18836 0.19815 0.16411 0.04856 -0.01309 -0.01191
   626 CB . THR A 40 ? 0.16395 0.19286 0.29240 0.04166 -0.00495 -0.04324
   627 OG1 . THR A 40 ? 0.18553 0.20404 0.31833 0.03547 -0.02684 -0.06007
   628 CG2 . THR A 40 ? 0.16494 0.19711 0.27546 0.03982 -0.03810 -0.02063
   636 N . GLN A 41 ? 0.16168 0.19978 0.16118 0.04028 -0.01987 -0.02621
   637 CA . GLN A 41 ? 0.16554 0.19926 0.14558 0.04160 -0.02882 -0.02935
   638 C . GLN A 41 ? 0.16997 0.20872 0.14768 0.03734 -0.03457 -0.03909
   639 O . GLN A 41 ? 0.17866 0.23643 0.19421 0.04820 -0.05438 -0.05412
   640 CB . GLN A 41 ? 0.16346 0.20332 0.18015 0.04538 -0.02935 -0.02040
   641 CG . GLN A 41 ? 0.17864 0.21014 0.17041 0.05160 -0.01228 -0.02073
   642 CD . GLN A 41 ? 0.18995 0.20371 0.18338 0.04985 -0.01539 -0.01964
   643 OE1 . GLN A 41 ? 0.22558 0.20833 0.20473 0.07587 -0.02920 -0.02170
   644 NE2 . GLN A 41 ? 0.18081 0.19734 0.18147 0.03771 -0.00779 -0.03346
   653 N . ALA A 42 ? 0.17341 0.20187 0.14758 0.03712 -0.02528 -0.03795
   654 CA . ALA A 42 ? 0.16307 0.21517 0.12712 0.02416 -0.00887 -0.03170
   655 C . ALA A 42 ? 0.16245 0.21073 0.12436 0.03241 -0.01014 -0.02612
   656 O . ALA A 42 ? 0.16790 0.18248 0.13952 0.02350 -0.00549 -0.01611
   657 CB . ALA A 42 ? 0.18778 0.22092 0.14749 0.02321 -0.01746 -0.02884
   663 N . THR A 43 ? 0.16654 0.23923 0.13014 0.02526 -0.00482 -0.03805
   664 CA . THR A 43 ? 0.17272 0.25021 0.12058 0.01518 -0.00711 -0.03788
   665 C . THR A 43 ? 0.17290 0.25507 0.10915 0.00117 -0.00292 -0.01080
   666 O . THR A 43 ? 0.20547 0.31487 0.12835 -0.02678 -0.00134 -0.01063
   667 CB . THR A 43 ? 0.18145 0.25562 0.14559 0.03280 -0.00461 -0.03367
   668 OG1 . THR A 43 ? 0.16641 0.26674 0.16189 0.04090 -0.02154 -0.03298
   669 CG2 . THR A 43 ? 0.19408 0.24027 0.14956 0.04994 0.00648 -0.01556
   677 N A ASN A 44 ? 0.18609 0.21880 0.10062 -0.00716 -0.02391 -0.00256
   678 CA A ASN A 44 ? 0.20577 0.21178 0.11271 -0.01365 -0.03104 -0.00562
   679 C A ASN A 44 ? 0.19862 0.19542 0.12312 0.00210 -0.02857 -0.01342
   680 O A ASN A 44 ? 0.19602 0.18793 0.12676 0.01177 -0.02413 -0.01290
   681 CB A ASN A 44 ? 0.24260 0.22036 0.15611 -0.02376 -0.04403 0.00755
   682 CG A ASN A 44 ? 0.27595 0.22088 0.20860 -0.02809 -0.02604 -0.00453
   683 OD1 A ASN A 44 ? 0.29470 0.22860 0.22356 -0.02312 -0.01963 0.00850
   684 ND2 A ASN A 44 ? 0.28396 0.21112 0.22517 -0.04557 0.01860 0.00563
   691 N B ASN A 44 ? 0.17144 0.23427 0.11771 -0.00468 -0.00025 0.00287
   692 CA B ASN A 44 ? 0.17691 0.24118 0.14191 -0.00951 0.01463 0.01496
   693 C B ASN A 44 ? 0.16660 0.21493 0.13140 -0.00315 0.01745 0.00550
   694 O B ASN A 44 ? 0.15998 0.21169 0.12013 -0.00162 0.03247 0.00497
   695 CB B ASN A 44 ? 0.20330 0.27361 0.23358 -0.01462 0.00128 0.03938
   696 CG B ASN A 44 ? 0.21310 0.29597 0.30242 -0.02317 0.02870 0.04274
   697 OD1 B ASN A 44 ? 0.21900 0.32441 0.36557 -0.03590 -0.01550 0.00961
   698 ND2 B ASN A 44 ? 0.21749 0.28550 0.35432 -0.02333 0.06226 0.04490
   705 N A ARG A 45 ? 0.20744 0.19776 0.11999 0.00878 -0.02937 -0.01781
   706 CA A ARG A 45 ? 0.22479 0.19910 0.13724 -0.00002 -0.04258 0.00341
   707 C A ARG A 45 ? 0.26632 0.19532 0.14641 -0.02092 -0.02163 0.01685
   708 O A ARG A 45 ? 0.28803 0.20721 0.17345 -0.03178 -0.00176 -0.00344
   709 CB A ARG A 45 ? 0.21930 0.22237 0.18758 0.01433 -0.08865 0.02361
   710 CG A ARG A 45 ? 0.22909 0.23554 0.22572 0.01119 -0.07990 0.03968
   711 CD A ARG A 45 ? 0.22181 0.24473 0.22662 0.01003 -0.04795 0.04416
   712 NE A ARG A 45 ? 0.20673 0.24681 0.24810 0.00331 -0.02490 0.01969
   713 CZ A ARG A 45 ? 0.18685 0.25224 0.24682 0.01268 -0.01160 0.02058
   714 NH1 A ARG A 45 ? 0.17609 0.26093 0.23862 0.01437 0.00567 0.00966
   715 NH2 A ARG A 45 ? 0.16978 0.24397 0.18458 0.03868 -0.01731 0.07899
   728 N B ARG A 45 ? 0.18078 0.20718 0.12404 0.00420 0.01771 -0.00896
   729 CA B ARG A 45 ? 0.20455 0.19600 0.14592 -0.00898 0.00803 0.00514
   730 C B ARG A 45 ? 0.25886 0.19467 0.14611 -0.02585 -0.00132 0.01785
   731 O B ARG A 45 ? 0.28515 0.20912 0.17301 -0.03614 0.01090 -0.00273
   732 CB B ARG A 45 ? 0.19788 0.20710 0.20706 0.00422 -0.02190 0.00937
   733 CG B ARG A 45 ? 0.20320 0.20821 0.20677 -0.00164 -0.00654 0.01049
   734 CD B ARG A 45 ? 0.20750 0.18441 0.13778 -0.00958 0.01427 -0.00766
   735 NE B ARG A 45 ? 0.20521 0.19285 0.18018 -0.00105 0.01016 -0.01883
   736 CZ B ARG A 45 ? 0.23206 0.19850 0.17234 -0.00571 0.00494 -0.02002
   737 NH1 B ARG A 45 ? 0.23540 0.20236 0.20758 0.01406 0.03691 -0.00613
   738 NH2 B ARG A 45 ? 0.25579 0.18731 0.13890 0.00107 -0.01668 -0.04720
   752 N . ASN A 46 ? 0.28501 0.19030 0.14534 -0.02925 -0.02700 0.00082
   753 CA . ASN A 46 ? 0.33770 0.21151 0.18640 -0.02363 -0.03041 -0.00884
   754 C . ASN A 46 ? 0.36173 0.23479 0.22654 -0.06351 -0.05723 0.00429
   755 O . ASN A 46 ? 0.34681 0.26785 0.22479 -0.07732 -0.05491 0.01472
   756 CB . ASN A 46 ? 0.35776 0.22648 0.21337 0.01949 -0.01399 -0.02857
   757 CG . ASN A 46 ? 0.37124 0.25846 0.22997 0.05500 -0.03145 -0.00970
   758 OD1 . ASN A 46 ? 0.37501 0.27820 0.22958 0.06737 -0.05793 -0.02398
   759 ND2 . ASN A 46 ? 0.38350 0.26947 0.25924 0.06208 -0.05085 0.04096
   767 N . THR A 47 ? 0.39628 0.26020 0.28454 -0.08369 -0.05378 0.00813
   768 CA . THR A 47 ? 0.42384 0.29848 0.34649 -0.08761 -0.05879 0.02231
   769 C . THR A 47 ? 0.42792 0.31672 0.31483 -0.08290 -0.09730 0.01594
   770 O . THR A 47 ? 0.42871 0.33264 0.35609 -0.09247 -0.09918 -0.01092
   771 CB . THR A 47 ? 0.44566 0.31443 0.44660 -0.08642 -0.03076 0.02802
   772 OG1 . THR A 47 ? 0.46139 0.30027 0.49349 -0.07669 -0.01748 0.01011
   773 CG2 . THR A 47 ? 0.45265 0.33027 0.48229 -0.08586 -0.02815 0.03204
   781 N . ASP A 48 ? 0.42438 0.31086 0.25356 -0.08414 -0.11459 0.00114
   782 CA . ASP A 48 ? 0.42111 0.30281 0.24580 -0.06714 -0.10637 -0.00439
   783 C . ASP A 48 ? 0.39390 0.30225 0.22903 -0.07111 -0.08946 0.01995
   784 O . ASP A 48 ? 0.42252 0.31022 0.22251 -0.07481 -0.09868 0.02071
   785 CB . ASP A 48 ? 0.43849 0.29864 0.22310 -0.04376 -0.09254 -0.03292
   786 CG . ASP A 48 ? 0.46229 0.29621 0.23070 -0.01210 -0.06936 -0.05713
   787 OD1 . ASP A 48 ? 0.46229 0.26340 0.16989 -0.00961 -0.07203 -0.02953
   788 OD2 . ASP A 48 ? 0.48047 0.31883 0.24560 0.01781 -0.02955 -0.08196
   793 N . GLY A 49 ? 0.32219 0.28690 0.24435 -0.07554 -0.09366 0.01634
   794 CA . GLY A 49 ? 0.27397 0.27624 0.23396 -0.04461 -0.07706 0.01682
   795 C . GLY A 49 ? 0.23494 0.24590 0.19789 -0.02449 -0.06010 0.00476
   796 O . GLY A 49 ? 0.21502 0.26071 0.20585 -0.00527 -0.03854 0.00713
   800 N . SER A 50 ? 0.23300 0.22513 0.14632 -0.01121 -0.04970 -0.00083
   801 CA . SER A 50 ? 0.21675 0.21655 0.11193 0.00864 -0.03339 -0.01369
   802 C . SER A 50 ? 0.19434 0.19053 0.11390 0.00546 -0.01323 0.00399
   803 O . SER A 50 ? 0.20450 0.20772 0.13536 -0.01692 -0.01584 0.00719
   804 CB . SER A 50 ? 0.25039 0.21888 0.13564 0.02997 -0.01256 -0.02665
   805 OG . SER A 50 ? 0.27983 0.21453 0.15233 0.04396 -0.03295 -0.01463
   811 N . THR A 51 ? 0.16494 0.17788 0.10616 0.00484 -0.00698 -0.00357
   812 CA . THR A 51 ? 0.15599 0.17521 0.09468 0.00980 -0.00063 0.00594
   813 C . THR A 51 ? 0.16217 0.17646 0.10005 0.02284 0.00324 0.00641
   814 O . THR A 51 ? 0.15916 0.18225 0.10083 0.02451 -0.00051 -0.00907
   815 CB . THR A 51 ? 0.15001 0.19898 0.11457 0.01103 0.00342 0.00551
   816 OG1 . THR A 51 ? 0.15940 0.23337 0.12121 0.02613 0.00058 0.01269
   817 CG2 . THR A 51 ? 0.15319 0.19999 0.12395 0.02189 0.00549 -0.00145
   825 N . ASP A 52 ? 0.16109 0.19260 0.09841 0.01266 -0.01116 0.00165
   826 CA . ASP A 52 ? 0.16364 0.18620 0.09906 0.02385 -0.00399 -0.00016
   827 C . ASP A 52 ? 0.15736 0.17770 0.10451 0.02269 0.00528 0.00906
   828 O . ASP A 52 ? 0.15885 0.18484 0.12173 0.01039 0.00661 -0.00992
   829 CB . ASP A 52 ? 0.20374 0.20207 0.12028 0.01833 -0.02493 -0.00120
   830 CG . ASP A 52 ? 0.29736 0.22209 0.16499 0.02545 -0.02383 -0.00243
   831 OD1 . ASP A 52 ? 0.30605 0.22929 0.17354 0.04128 -0.01985 -0.02822
   832 OD2 . ASP A 52 ? 0.38501 0.24302 0.24023 0.00085 -0.00961 -0.01984
   837 N . TYR A 53 ? 0.14838 0.17342 0.12157 0.02555 -0.00299 0.00252
   838 CA . TYR A 53 ? 0.14648 0.16638 0.13355 0.02199 0.00181 -0.01109
   839 C . TYR A 53 ? 0.14633 0.16248 0.13675 0.02565 -0.00232 -0.00552
   840 O . TYR A 53 ? 0.15372 0.17537 0.13423 0.01929 0.00121 0.00278
   841 CB . TYR A 53 ? 0.15884 0.17088 0.14609 0.02025 0.00651 -0.00046
   842 CG . TYR A 53 ? 0.17111 0.17957 0.12555 0.01570 -0.01148 0.00820
   843 CD1 . TYR A 53 ? 0.17158 0.17614 0.13129 0.02040 0.00782 0.01852
   844 CD2 . TYR A 53 ? 0.17686 0.18488 0.12486 0.02713 -0.01119 -0.00863
   845 CE1 . TYR A 53 ? 0.16565 0.16192 0.12723 0.02101 0.00397 0.01592
   846 CE2 . TYR A 53 ? 0.17906 0.18975 0.13675 0.03515 -0.00124 -0.01107
   847 CZ . TYR A 53 ? 0.16561 0.16850 0.11882 0.02885 0.00271 0.01264
   848 OH . TYR A 53 ? 0.18509 0.16675 0.14734 0.03808 -0.00788 0.01603
   858 N . GLY A 54 ? 0.16571 0.17046 0.13792 0.01322 -0.00563 -0.02417
   859 CA . GLY A 54 ? 0.17574 0.17912 0.14115 0.01703 -0.02860 -0.02501
   860 C . GLY A 54 ? 0.16303 0.17099 0.14777 0.01823 0.00334 -0.00750
   861 O . GLY A 54 ? 0.16146 0.17838 0.14310 0.01703 -0.00174 -0.01219
   865 N A ILE A 55 ? 0.16047 0.19510 0.16412 0.01159 -0.00506 -0.01763
   866 CA A ILE A 55 ? 0.17507 0.21880 0.19237 0.02353 -0.02718 -0.01118
   867 C A ILE A 55 ? 0.16611 0.20712 0.16060 0.02966 -0.01459 -0.01104
   868 O A ILE A 55 ? 0.17507 0.21434 0.15602 0.02237 -0.00978 0.01239
   869 CB A ILE A 55 ? 0.19512 0.25196 0.27447 0.00641 -0.04638 -0.02483
   870 CG1 A ILE A 55 ? 0.18005 0.24966 0.30441 -0.00244 -0.05922 -0.03913
   871 CG2 A ILE A 55 ? 0.20445 0.26467 0.30437 0.01239 -0.03537 -0.02839
   872 CD1 A ILE A 55 ? 0.18101 0.24598 0.32201 -0.00104 -0.05560 -0.01465
   884 N B ILE A 55 ? 0.16103 0.19551 0.15030 0.01552 -0.01541 -0.00771
   885 CA B ILE A 55 ? 0.18031 0.22001 0.16439 0.03226 -0.04133 0.00522
   886 C B ILE A 55 ? 0.16595 0.20558 0.14001 0.03503 -0.02049 -0.00196
   887 O B ILE A 55 ? 0.17245 0.21015 0.12646 0.02702 -0.01205 0.02797
   888 CB B ILE A 55 ? 0.21576 0.25998 0.24566 0.01518 -0.06731 -0.00625
   889 CG1 B ILE A 55 ? 0.24577 0.27140 0.29333 0.01389 -0.08102 0.00772
   890 CG2 B ILE A 55 ? 0.19928 0.26565 0.26939 0.01154 -0.06892 -0.03068
   891 CD1 B ILE A 55 ? 0.24820 0.25969 0.29215 0.02661 -0.05669 0.00050
   903 N . LEU A 56 ? 0.15733 0.19564 0.15251 0.02822 -0.02059 -0.00713
   904 CA . LEU A 56 ? 0.16598 0.19527 0.14456 0.04478 -0.01323 -0.00655
   905 C . LEU A 56 ? 0.17322 0.18468 0.13896 0.04284 -0.01023 -0.01329
   906 O . LEU A 56 ? 0.17575 0.17994 0.15909 0.04448 -0.00852 -0.03282
   907 CB . LEU A 56 ? 0.16100 0.21527 0.15562 0.04360 -0.00208 0.00712
   908 CG . LEU A 56 ? 0.17567 0.22412 0.17548 0.04644 -0.00686 0.02367
   909 CD1 . LEU A 56 ? 0.17520 0.24513 0.22159 0.04227 0.02638 0.02580
   910 CD2 . LEU A 56 ? 0.18948 0.24821 0.17788 0.04778 -0.00437 0.02054
   922 N . GLN A 57 ? 0.15674 0.17422 0.13561 0.03570 -0.01572 -0.00599
   923 CA . GLN A 57 ? 0.14704 0.17766 0.11103 0.02672 -0.00888 -0.00270
   924 C . GLN A 57 ? 0.16765 0.17730 0.12134 0.04053 -0.00892 -0.01486
   925 O . GLN A 57 ? 0.19946 0.18649 0.13346 0.02966 -0.01045 -0.02799
   926 CB . GLN A 57 ? 0.15740 0.18219 0.12584 0.01678 -0.01003 0.00244
   927 CG . GLN A 57 ? 0.16656 0.17292 0.13214 0.01179 -0.00690 -0.00737
   928 CD . GLN A 57 ? 0.17308 0.17875 0.14263 0.01901 -0.01894 -0.00395
   929 OE1 . GLN A 57 ? 0.17134 0.19360 0.17828 0.01449 -0.01769 -0.00840
   930 NE2 . GLN A 57 ? 0.16836 0.17292 0.13080 0.02439 0.00357 -0.01541
   939 N . ILE A 58 ? 0.16082 0.19131 0.11290 0.03423 -0.00940 0.00082
   940 CA . ILE A 58 ? 0.16510 0.21425 0.12343 0.02432 0.00557 -0.00016
   941 C . ILE A 58 ? 0.16106 0.22122 0.11744 0.02538 0.00262 -0.01263
   942 O . ILE A 58 ? 0.17040 0.21983 0.12615 0.03673 0.00730 -0.00976
   943 CB . ILE A 58 ? 0.17028 0.24218 0.14846 0.01064 0.00697 0.00056
   944 CG1 . ILE A 58 ? 0.18342 0.25033 0.14735 0.01088 0.00395 0.00562
   945 CG2 . ILE A 58 ? 0.17689 0.24615 0.14125 0.01022 0.02562 0.00510
   946 CD1 . ILE A 58 ? 0.18475 0.26765 0.18665 0.00571 0.01399 0.01302
   958 N . ASN A 59 ? 0.16503 0.25241 0.11024 0.03422 0.00240 -0.00614
   959 CA . ASN A 59 ? 0.18017 0.27119 0.13293 0.01671 0.00563 -0.01336
   960 C . ASN A 59 ? 0.16467 0.28612 0.12936 0.01718 0.02162 0.00388
   961 O . ASN A 59 ? 0.17987 0.34395 0.14742 0.04302 0.01436 0.03625
   962 CB . ASN A 59 ? 0.22041 0.28110 0.17831 -0.01070 -0.00088 -0.04621
   963 CG . ASN A 59 ? 0.26479 0.29047 0.21746 -0.00499 -0.01153 -0.06862
   964 OD1 . ASN A 59 ? 0.29712 0.29971 0.27085 0.01018 -0.02542 -0.05077
   965 ND2 . ASN A 59 ? 0.28274 0.30653 0.31069 0.01099 -0.00319 -0.05087
   972 N . SER A 60 ? 0.17082 0.26264 0.10628 0.01962 0.01028 0.01413
   973 CA . SER A 60 ? 0.18762 0.25418 0.11012 0.00633 0.01142 0.01000
   974 C . SER A 60 ? 0.20269 0.29415 0.10495 0.00629 0.00619 0.00564
   975 O . SER A 60 ? 0.24088 0.30009 0.16104 -0.01342 -0.01448 0.00661
   976 CB . SER A 60 ? 0.18867 0.23085 0.13384 0.01445 0.00729 0.03149
   977 OG . SER A 60 ? 0.18552 0.21417 0.11907 0.01938 0.00790 0.02239
   983 N . ARG A 61 ? 0.21225 0.32668 0.12328 0.03506 0.01009 -0.03181
   984 CA . ARG A 61 ? 0.24200 0.35691 0.15837 0.05644 0.00167 -0.06478
   985 C . ARG A 61 ? 0.23485 0.34598 0.13931 0.07852 -0.01760 -0.04618
   986 O . ARG A 61 ? 0.25047 0.37513 0.16388 0.09295 0.00063 -0.04925
   987 CB . ARG A 61 ? 0.29262 0.41049 0.21530 0.03639 0.00136 -0.09589
   988 CG . ARG A 61 ? 0.36047 0.46824 0.28394 0.02441 0.01678 -0.11638
   989 CD . ARG A 61 ? 0.41623 0.51079 0.33093 0.01737 0.02814 -0.12462
   990 NE . ARG A 61 ? 0.46042 0.54252 0.34418 0.01154 0.03578 -0.14634
   991 CZ . ARG A 61 ? 0.48675 0.55595 0.31027 0.00968 0.04182 -0.17375
   992 NH1 . ARG A 61 ? 0.48934 0.55010 0.29412 0.01138 0.04091 -0.18974
   993 NH2 . ARG A 61 ? 0.49994 0.56526 0.29949 0.00422 0.03691 -0.17391
   1007 N . TRP A 62 ? 0.21730 0.30106 0.14148 0.07272 -0.01559 -0.03344
   1008 CA . TRP A 62 ? 0.21836 0.27855 0.17259 0.08082 0.00328 -0.02114
   1009 C . TRP A 62 ? 0.21580 0.25470 0.11520 0.07181 0.03004 -0.00702
   1010 O . TRP A 62 ? 0.23428 0.26159 0.12913 0.06136 0.02622 0.02185
   1011 CB . TRP A 62 ? 0.25581 0.29313 0.23579 0.06965 -0.00997 -0.05380
   1012 CG . TRP A 62 ? 0.30051 0.32295 0.29111 0.04207 -0.02103 -0.06839
   1013 CD1 . TRP A 62 ? 0.33465 0.33755 0.34875 0.01940 -0.02640 -0.08076
   1014 CD2 . TRP A 62 ? 0.32890 0.34468 0.34414 0.02747 -0.03901 -0.07672
   1015 NE1 . TRP A 62 ? 0.35652 0.34638 0.37403 0.00098 -0.04287 -0.07998
   1016 CE2 . TRP A 62 ? 0.35928 0.35683 0.37128 0.01078 -0.03741 -0.07610
   1017 CE3 . TRP A 62 ? 0.33543 0.35388 0.32016 0.03256 -0.04775 -0.08887
   1018 CZ2 . TRP A 62 ? 0.36872 0.36585 0.39101 0.01243 -0.03052 -0.07090
   1019 CZ3 . TRP A 62 ? 0.35589 0.36785 0.37694 0.03368 -0.03653 -0.07777
   1020 CH2 . TRP A 62 ? 0.36511 0.37440 0.38657 0.02385 -0.03030 -0.07098
   1031 N . TRP A 63 ? 0.20305 0.21933 0.13782 0.05458 0.04650 0.02041
   1032 CA . TRP A 63 ? 0.18504 0.20694 0.14834 0.03937 0.02703 0.01639
   1033 C . TRP A 63 ? 0.17590 0.20520 0.15658 0.03531 0.02298 0.00492
   1034 O . TRP A 63 ? 0.16904 0.22007 0.20807 0.03360 0.04360 -0.00057
   1035 CB . TRP A 63 ? 0.17769 0.19710 0.14054 0.03686 0.03084 0.00258
   1036 CG . TRP A 63 ? 0.19109 0.19561 0.16194 0.03127 0.00371 0.00511
   1037 CD1 . TRP A 63 ? 0.20916 0.19775 0.21140 0.04683 0.00355 0.00258
   1038 CD2 . TRP A 63 ? 0.20082 0.19651 0.16375 0.04424 -0.00907 0.00647
   1039 NE1 . TRP A 63 ? 0.21967 0.20894 0.19740 0.03471 -0.01626 0.01327
   1040 CE2 . TRP A 63 ? 0.20767 0.21346 0.18638 0.05087 -0.00388 -0.00321
   1041 CE3 . TRP A 63 ? 0.20784 0.20760 0.17198 0.05682 0.01337 -0.00089
   1042 CZ2 . TRP A 63 ? 0.21864 0.21666 0.19968 0.05459 -0.01741 -0.00876
   1043 CZ3 . TRP A 63 ? 0.22679 0.22780 0.19888 0.05856 0.02229 -0.00767
   1044 CH2 . TRP A 63 ? 0.23526 0.24049 0.19623 0.06295 0.01780 -0.02343
   1055 N . CYS A 64 ? 0.17544 0.20207 0.17598 0.04194 0.04756 0.00721
   1056 CA . CYS A 64 ? 0.18483 0.18518 0.17721 0.03984 0.04588 0.00022
   1057 C . CYS A 64 ? 0.18950 0.19199 0.17763 0.04501 0.04909 0.01422
   1058 O . CYS A 64 ? 0.20411 0.19758 0.18273 0.04485 0.04257 0.03220
   1059 CB . CYS A 64 ? 0.18741 0.17489 0.18437 0.03593 0.05059 -0.00377
   1060 SG . CYS A 64 ? 0.19311 0.17540 0.18371 0.02901 0.03223 0.01727
   1065 N . ASN A 65 ? 0.18706 0.19347 0.17897 0.04195 0.03981 0.02959
   1066 CA . ASN A 65 ? 0.18973 0.19555 0.15603 0.03395 0.04075 0.04784
   1067 C . ASN A 65 ? 0.18402 0.19074 0.16375 0.03725 0.03592 0.03190
   1068 O . ASN A 65 ? 0.18042 0.18725 0.18652 0.02935 0.02915 0.02265
   1069 CB . ASN A 65 ? 0.22549 0.21215 0.19336 0.04557 0.04868 0.04507
   1070 CG . ASN A 65 ? 0.25653 0.23143 0.20822 0.05467 0.06066 0.05741
   1071 OD1 . ASN A 65 ? 0.26893 0.25156 0.21694 0.06086 0.04977 0.08358
   1072 ND2 . ASN A 65 ? 0.27690 0.24563 0.25382 0.06455 0.06786 0.04703
   1079 N . ASP A 66 ? 0.18032 0.18196 0.15864 0.03989 0.03347 0.02244
   1080 CA . ASP A 66 ? 0.18353 0.18457 0.15835 0.03955 0.04241 0.02493
   1081 C . ASP A 66 ? 0.19955 0.19405 0.17195 0.04889 0.03969 0.03073
   1082 O . ASP A 66 ? 0.20364 0.19938 0.18775 0.05799 0.04243 0.00512
   1083 CB . ASP A 66 ? 0.17109 0.18600 0.14325 0.03858 0.03159 0.01323
   1084 CG . ASP A 66 ? 0.18221 0.18703 0.11733 0.04121 0.00945 0.03324
   1085 OD1 . ASP A 66 ? 0.19190 0.20488 0.12910 0.03992 0.01057 0.04127
   1086 OD2 . ASP A 66 ? 0.18624 0.18849 0.11405 0.03045 -0.00641 0.01481
   1091 N . GLY A 67 ? 0.21428 0.21117 0.16786 0.05984 0.03283 0.04037
   1092 CA . GLY A 67 ? 0.23090 0.23258 0.19020 0.05245 0.01951 0.04228
   1093 C . GLY A 67 ? 0.23033 0.23868 0.18174 0.06269 0.00253 0.04117
   1094 O . GLY A 67 ? 0.24451 0.24923 0.21113 0.05954 -0.02873 0.04687
   1098 N A ARG A 68 ? 0.22194 0.24284 0.14010 0.06036 0.02963 0.02893
   1099 CA A ARG A 68 ? 0.21673 0.26402 0.14746 0.05006 0.01762 0.00059
   1100 C A ARG A 68 ? 0.22174 0.26470 0.18105 0.03448 0.02223 -0.00782
   1101 O A ARG A 68 ? 0.22224 0.27523 0.25153 0.02096 0.04930 -0.03021
   1102 CB A ARG A 68 ? 0.22820 0.28265 0.15443 0.04463 0.02474 -0.00827
   1103 CG A ARG A 68 ? 0.23153 0.30818 0.17326 0.03821 0.06191 -0.01941
   1104 CD A ARG A 68 ? 0.21818 0.31958 0.15906 0.02769 0.07531 -0.04199
   1105 NE A ARG A 68 ? 0.20393 0.33149 0.20011 0.03339 0.05620 -0.03370
   1106 CZ A ARG A 68 ? 0.19660 0.32005 0.18698 0.04266 0.03674 -0.06014
   1107 NH1 A ARG A 68 ? 0.23032 0.33601 0.18380 0.03631 0.03386 -0.02593
   1108 NH2 A ARG A 68 ? 0.20507 0.33003 0.25098 0.03682 -0.02304 -0.03037
   1122 N B ARG A 68 ? 0.22898 0.23194 0.16098 0.06478 0.00753 0.03830
   1123 CA B ARG A 68 ? 0.22744 0.23875 0.16630 0.06009 -0.01680 0.03004
   1124 C B ARG A 68 ? 0.22687 0.25078 0.18590 0.04093 0.00834 0.00579
   1125 O B ARG A 68 ? 0.23018 0.26027 0.24275 0.02908 0.03271 -0.01585
   1126 CB B ARG A 68 ? 0.24539 0.23274 0.18032 0.06296 -0.04117 0.05117
   1127 CG B ARG A 68 ? 0.27216 0.23922 0.22902 0.05153 -0.01839 0.03231
   1128 CD B ARG A 68 ? 0.30253 0.24158 0.25667 0.03450 -0.00289 0.01444
   1129 NE B ARG A 68 ? 0.33211 0.25056 0.30291 0.01755 0.02343 -0.04099
   1130 CZ B ARG A 68 ? 0.34415 0.26144 0.30959 -0.00185 0.01917 -0.03641
   1131 NH1 B ARG A 68 ? 0.34083 0.25755 0.29906 0.01094 0.00106 -0.03562
   1132 NH2 B ARG A 68 ? 0.35411 0.26706 0.32816 -0.00756 0.02179 -0.03983
   1146 N . THR A 69 ? 0.21484 0.24798 0.13538 0.04431 0.01158 0.00774
   1147 CA . THR A 69 ? 0.20248 0.25603 0.11833 0.04245 0.00337 0.01602
   1148 C . THR A 69 ? 0.22949 0.29520 0.10139 0.04833 0.01032 0.02896
   1149 O . THR A 69 ? 0.23373 0.33269 0.10908 0.06034 0.01390 0.02359
   1150 CB . THR A 69 ? 0.20063 0.24141 0.11093 0.03858 -0.01227 0.00321
   1151 OG1 . THR A 69 ? 0.19004 0.22989 0.11505 0.04193 -0.00706 0.00587
   1152 CG2 . THR A 69 ? 0.22017 0.24845 0.12001 0.05035 -0.00983 0.00323
   1160 N . PRO A 70 ? 0.24982 0.32025 0.08591 0.03296 -0.00950 0.01877
   1161 CA . PRO A 70 ? 0.29011 0.34840 0.12580 0.01647 -0.01232 0.02893
   1162 C . PRO A 70 ? 0.34804 0.35927 0.17688 0.02747 0.01041 0.02014
   1163 O . PRO A 70 ? 0.39120 0.36286 0.20976 0.02266 0.04702 -0.02502
   1164 CB . PRO A 70 ? 0.28204 0.36632 0.18319 0.00367 -0.02722 0.01196
   1165 CG . PRO A 70 ? 0.26998 0.36067 0.15171 0.00115 -0.02012 0.01033
   1166 CD . PRO A 70 ? 0.26146 0.34818 0.11926 0.00755 -0.00811 0.01238
   1174 N . GLY A 71 ? 0.35708 0.37286 0.16259 0.05139 0.03696 0.01148
   1175 CA . GLY A 71 ? 0.36599 0.38959 0.24149 0.08749 0.03266 0.00731
   1176 C . GLY A 71 ? 0.35526 0.39126 0.19657 0.13714 0.04148 0.00566
   1177 O . GLY A 71 ? 0.36873 0.40546 0.26323 0.14316 0.04079 -0.01423
   1181 N . SER A 72 ? 0.35165 0.39434 0.18237 0.14597 0.01247 0.02491
   1182 CA . SER A 72 ? 0.34102 0.39129 0.16227 0.13830 0.01646 0.01269
   1183 C . SER A 72 ? 0.33545 0.39818 0.17754 0.14180 0.01411 0.03056
   1184 O . SER A 72 ? 0.34826 0.41236 0.20771 0.15236 0.03133 0.03597
   1185 CB . SER A 72 ? 0.33011 0.37108 0.15046 0.12747 0.01746 -0.00386
   1186 OG . SER A 72 ? 0.32058 0.36525 0.15696 0.11624 0.02136 -0.00777
   1191 N . ARG A 73 ? 0.32212 0.38165 0.17291 0.12899 0.01734 0.00975
   1192 CA . ARG A 73 ? 0.30756 0.36224 0.21627 0.10760 0.01972 0.02466
   1193 C . ARG A 73 ? 0.27895 0.32304 0.19035 0.08716 0.05562 0.04381
   1194 O . ARG A 73 ? 0.27571 0.30902 0.23435 0.08839 0.03376 0.04569
   1195 CB . ARG A 73 ? 0.30856 0.37852 0.22308 0.11838 0.05953 0.00796
   1196 CG . ARG A 73 ? 0.32350 0.40573 0.24905 0.11579 0.10047 0.01124
   1197 CD . ARG A 73 ? 0.34103 0.43783 0.32656 0.11893 0.11425 0.01828
   1198 NE . ARG A 73 ? 0.36652 0.47028 0.39133 0.10769 0.14447 0.02902
   1199 CZ . ARG A 73 ? 0.38408 0.49194 0.44694 0.10153 0.16217 0.02810
   1200 NH1 . ARG A 73 ? 0.39213 0.50255 0.46350 0.10196 0.17089 0.01591
   1201 NH2 . ARG A 73 ? 0.39349 0.50026 0.45904 0.09881 0.16710 0.02237
   1215 N . ASN A 74 ? 0.24368 0.29426 0.21350 0.06916 0.06126 0.06355
   1216 CA . ASN A 74 ? 0.23604 0.28892 0.17273 0.06897 0.06031 0.04352
   1217 C . ASN A 74 ? 0.22123 0.28791 0.16984 0.07058 0.06984 0.03925
   1218 O . ASN A 74 ? 0.21891 0.30081 0.17327 0.07024 0.06337 0.06335
   1219 CB . ASN A 74 ? 0.23682 0.26979 0.19115 0.07100 0.06586 0.04744
   1220 CG . ASN A 74 ? 0.23270 0.25922 0.20627 0.06552 0.05790 0.05631
   1221 OD1 . ASN A 74 ? 0.22803 0.24610 0.20017 0.05527 0.04233 0.05136
   1222 ND2 . ASN A 74 ? 0.24295 0.26217 0.24304 0.07564 0.03613 0.05752
   1229 N . LEU A 75 ? 0.20899 0.28646 0.16883 0.07317 0.05853 0.03885
   1230 CA . LEU A 75 ? 0.21432 0.29720 0.18644 0.06932 0.04911 0.03623
   1231 C . LEU A 75 ? 0.19636 0.28508 0.19549 0.06114 0.04522 0.02428
   1232 O . LEU A 75 ? 0.20066 0.31797 0.25176 0.05408 0.06137 0.00548
   1233 CB . LEU A 75 ? 0.24043 0.31811 0.20685 0.05814 0.04034 0.02519
   1234 CG . LEU A 75 ? 0.28308 0.33983 0.22999 0.04466 0.05565 0.01435
   1235 CD1 . LEU A 75 ? 0.30105 0.34378 0.26095 0.04390 0.05085 -0.00814
   1236 CD2 . LEU A 75 ? 0.30943 0.36118 0.25865 0.03858 0.05010 0.00710
   1248 N . CYS A 76 ? 0.19403 0.25590 0.19715 0.04653 0.04160 0.03611
   1249 CA . CYS A 76 ? 0.19543 0.23740 0.22332 0.04078 0.04610 0.05230
   1250 C . CYS A 76 ? 0.19919 0.24713 0.23644 0.02939 0.04019 0.06883
   1251 O . CYS A 76 ? 0.19431 0.26679 0.23192 0.01299 0.04605 0.06863
   1252 CB . CYS A 76 ? 0.19808 0.22354 0.21523 0.03351 0.03757 0.05161
   1253 SG . CYS A 76 ? 0.18937 0.21256 0.19960 0.02762 0.01465 0.01999
   1258 N . ASN A 77 ? 0.20826 0.25286 0.23772 0.04391 0.06605 0.07519
   1259 CA . ASN A 77 ? 0.22637 0.26098 0.25154 0.03593 0.08278 0.09254
   1260 C . ASN A 77 ? 0.22326 0.24164 0.27006 0.02779 0.06823 0.07287
   1261 O . ASN A 77 ? 0.23442 0.25663 0.28312 0.01215 0.08197 0.04617
   1262 CB . ASN A 77 ? 0.27296 0.30133 0.28973 0.03821 0.11289 0.10257
   1263 CG . ASN A 77 ? 0.31351 0.35857 0.38010 0.03470 0.11877 0.09704
   1264 OD1 . ASN A 77 ? 0.34835 0.39708 0.39957 0.00680 0.12024 0.09207
   1265 ND2 . ASN A 77 ? 0.33935 0.36890 0.43377 0.04354 0.10773 0.09074
   1272 N . ILE A 78 ? 0.21364 0.21287 0.25448 0.02496 0.06667 0.05316
   1273 CA . ILE A 78 ? 0.20574 0.21258 0.25961 0.02022 0.06667 0.04543
   1274 C . ILE A 78 ? 0.20665 0.21011 0.26017 0.01447 0.06544 0.04429
   1275 O . ILE A 78 ? 0.22230 0.20743 0.23859 0.01534 0.05989 0.03600
   1276 CB . ILE A 78 ? 0.22523 0.23200 0.32029 0.01324 0.05513 0.05499
   1277 CG1 . ILE A 78 ? 0.23670 0.23354 0.29708 0.02769 0.04188 0.06101
   1278 CG2 . ILE A 78 ? 0.23178 0.25465 0.36943 0.00967 0.04115 0.04921
   1279 CD1 . ILE A 78 ? 0.24604 0.24653 0.31552 0.02465 0.04064 0.06335
   1291 N . PRO A 79 ? 0.21690 0.19132 0.25760 0.01648 0.05319 0.01885
   1292 CA . PRO A 79 ? 0.20907 0.17686 0.24264 0.02909 0.05029 0.01671
   1293 C . PRO A 79 ? 0.19480 0.17118 0.20016 0.02114 0.02632 0.01441
   1294 O . PRO A 79 ? 0.19055 0.16870 0.22505 0.01004 0.02273 0.02634
   1295 CB . PRO A 79 ? 0.22338 0.18037 0.26910 0.03027 0.05146 0.02320
   1296 CG . PRO A 79 ? 0.23583 0.18949 0.33742 0.02519 0.03610 0.00877
   1297 CD . PRO A 79 ? 0.22642 0.19454 0.30594 0.01719 0.04186 0.03669
   1305 N . CYS A 80 ? 0.18019 0.17371 0.17691 0.02804 0.01481 0.02099
   1306 CA . CYS A 80 ? 0.18250 0.17103 0.17237 0.02333 0.01100 0.02476
   1307 C . CYS A 80 ? 0.18922 0.16567 0.17752 0.02579 0.00909 0.00513
   1308 O . CYS A 80 ? 0.18832 0.17902 0.17795 0.01775 0.00655 0.01666
   1309 CB . CYS A 80 ? 0.18240 0.17077 0.16924 0.03245 0.02307 0.03185
   1310 SG . CYS A 80 ? 0.18860 0.17722 0.15845 0.03105 0.02956 0.01390
   1315 N . SER A 81 ? 0.20527 0.17299 0.19119 0.02859 0.02124 0.00927
   1316 CA . SER A 81 ? 0.23591 0.17627 0.21257 0.03284 0.00476 -0.01051
   1317 C . SER A 81 ? 0.24936 0.18569 0.24774 0.02323 -0.02197 -0.00221
   1318 O . SER A 81 ? 0.25699 0.18340 0.23771 0.02173 -0.03491 -0.00711
   1319 CB . SER A 81 ? 0.25143 0.19719 0.22895 0.03454 0.00782 -0.00801
   1320 OG . SER A 81 ? 0.27625 0.19836 0.28975 0.03220 -0.00276 0.00290
   1326 N . ALA A 82 ? 0.23892 0.18893 0.25249 0.01143 -0.02315 0.01883
   1327 CA . ALA A 82 ? 0.23146 0.20622 0.27600 0.00221 -0.01615 0.02718
   1328 C . ALA A 82 ? 0.20882 0.20135 0.27374 0.00850 -0.02310 0.00214
   1329 O . ALA A 82 ? 0.20649 0.20138 0.32462 0.00064 -0.02855 0.00140
   1330 CB . ALA A 82 ? 0.24126 0.21669 0.29400 -0.00107 -0.01504 0.03129
   1336 N . LEU A 83 ? 0.19260 0.18964 0.24175 0.00568 -0.00126 -0.00800
   1337 CA . LEU A 83 ? 0.19309 0.19575 0.24846 0.01425 0.00202 0.00647
   1338 C . LEU A 83 ? 0.20277 0.18751 0.23951 0.02650 -0.00447 -0.00632
   1339 O . LEU A 83 ? 0.22007 0.18336 0.23010 0.03432 -0.01366 -0.00225
   1340 CB . LEU A 83 ? 0.18983 0.20795 0.23173 0.03059 -0.00201 -0.00688
   1341 CG . LEU A 83 ? 0.20075 0.21762 0.24092 0.04121 -0.00687 0.00973
   1342 CD1 . LEU A 83 ? 0.22774 0.20766 0.25028 0.04261 -0.00503 0.01710
   1343 CD2 . LEU A 83 ? 0.21179 0.24875 0.26157 0.04631 -0.02162 0.00254
   1355 N . LEU A 84 ? 0.20050 0.18458 0.22775 0.03513 -0.01185 -0.00772
   1356 CA . LEU A 84 ? 0.22074 0.19804 0.19777 0.02631 -0.01840 -0.00606
   1357 C . LEU A 84 ? 0.23229 0.21579 0.23918 0.02513 -0.02438 -0.02918
   1358 O . LEU A 84 ? 0.24240 0.22349 0.23298 0.03005 -0.02995 -0.03648
   1359 CB . LEU A 84 ? 0.22510 0.18944 0.18469 0.03986 -0.00937 -0.01149
   1360 CG . LEU A 84 ? 0.21611 0.19737 0.20573 0.04555 -0.02950 0.00866
   1361 CD1 . LEU A 84 ? 0.21887 0.21453 0.29501 0.05991 -0.02273 -0.01240
   1362 CD2 . LEU A 84 ? 0.21608 0.19671 0.19376 0.03418 -0.03304 0.00506
   1374 N . SER A 85 ? 0.23917 0.20553 0.27774 0.01020 -0.03556 -0.02697
   1375 CA . SER A 85 ? 0.25905 0.20603 0.30785 0.00347 -0.04593 -0.04186
   1376 C . SER A 85 ? 0.26633 0.20226 0.29391 0.00771 -0.05066 -0.04331
   1377 O . SER A 85 ? 0.25387 0.18836 0.28037 0.01395 -0.05083 -0.03336
   1378 CB . SER A 85 ? 0.28147 0.21648 0.36488 -0.01176 -0.06583 -0.00906
   1379 OG . SER A 85 ? 0.31508 0.23065 0.42741 -0.01544 -0.06598 -0.01294
   1385 N . SER A 86 ? 0.28634 0.21680 0.31313 0.01546 -0.04394 -0.04619
   1386 CA . SER A 86 ? 0.31075 0.23009 0.35218 0.02385 -0.07712 -0.07372
   1387 C . SER A 86 ? 0.29952 0.22123 0.37339 0.02932 -0.08838 -0.07739
   1388 O . SER A 86 ? 0.31299 0.23335 0.39288 0.04402 -0.11089 -0.06730
   1389 CB . SER A 86 ? 0.35285 0.26845 0.37715 0.02031 -0.09142 -0.06299
   1390 OG . SER A 86 ? 0.37681 0.30671 0.43059 0.01882 -0.08291 -0.04993
   1396 N . ASP A 87 ? 0.28144 0.21052 0.36543 0.01395 -0.07795 -0.09645
   1397 CA . ASP A 87 ? 0.26757 0.21084 0.38788 -0.00765 -0.09195 -0.08480
   1398 C . ASP A 87 ? 0.24521 0.20251 0.35840 0.00411 -0.08047 -0.06640
   1399 O . ASP A 87 ? 0.23419 0.20879 0.33586 0.02292 -0.07976 -0.05119
   1400 CB . ASP A 87 ? 0.29439 0.22655 0.45159 -0.03423 -0.06893 -0.09189
   1401 CG . ASP A 87 ? 0.30792 0.24317 0.49242 -0.05433 -0.05250 -0.08744
   1402 OD1 . ASP A 87 ? 0.31109 0.25495 0.49556 -0.06180 -0.02579 -0.08418
   1403 OD2 . ASP A 87 ? 0.32591 0.27570 0.53466 -0.04167 -0.06075 -0.05645
   1408 N . ILE A 88 ? 0.23623 0.19893 0.35351 0.01261 -0.07517 -0.06411
   1409 CA . ILE A 88 ? 0.22164 0.18633 0.32326 0.00089 -0.08240 -0.04158
   1410 C . ILE A 88 ? 0.21173 0.17202 0.33052 0.00094 -0.06795 -0.01064
   1411 O . ILE A 88 ? 0.21101 0.16566 0.31388 -0.00116 -0.05075 -0.01265
   1412 CB . ILE A 88 ? 0.22874 0.20039 0.32258 0.00451 -0.08249 -0.05030
   1413 CG1 . ILE A 88 ? 0.23334 0.20510 0.33603 -0.00749 -0.09071 -0.04224
   1414 CG2 . ILE A 88 ? 0.25470 0.22449 0.33521 0.00287 -0.07317 -0.04177
   1415 CD1 . ILE A 88 ? 0.23830 0.22227 0.33303 0.00795 -0.07701 -0.02564
   1427 N . THR A 89 ? 0.22309 0.19026 0.35441 -0.00831 -0.04895 -0.00708
   1428 CA . THR A 89 ? 0.22134 0.18888 0.36899 -0.01938 -0.01749 -0.00071
   1429 C . THR A 89 ? 0.20725 0.17822 0.33716 -0.01661 -0.00149 0.01106
   1430 O . THR A 89 ? 0.20234 0.18646 0.32527 -0.01339 0.00766 0.02019
   1431 CB . THR A 89 ? 0.24007 0.19936 0.41361 -0.03760 -0.02181 0.00953
   1432 OG1 . THR A 89 ? 0.23018 0.22062 0.45503 -0.04792 -0.03464 0.00768
   1433 CG2 . THR A 89 ? 0.26152 0.19669 0.43096 -0.04531 -0.01011 0.03909
   1441 N . ALA A 90 ? 0.19852 0.18181 0.32402 -0.00786 -0.00981 0.02270
   1442 CA . ALA A 90 ? 0.20542 0.19349 0.29812 -0.00010 -0.00830 0.04417
   1443 C . ALA A 90 ? 0.19386 0.19637 0.24548 0.00068 -0.02958 0.02902
   1444 O . ALA A 90 ? 0.20087 0.21076 0.25057 0.01206 -0.00451 0.04783
   1445 CB . ALA A 90 ? 0.21716 0.19994 0.32609 0.01215 0.00280 0.04573
   1451 N . SER A 91 ? 0.18157 0.17344 0.22455 0.01272 -0.02332 0.00581
   1452 CA . SER A 91 ? 0.17127 0.17106 0.19754 0.00235 -0.01928 0.00255
   1453 C . SER A 91 ? 0.16209 0.17264 0.20454 -0.00271 -0.01201 0.00192
   1454 O . SER A 91 ? 0.16336 0.17554 0.21575 -0.00320 -0.00770 0.00528
   1455 CB . SER A 91 ? 0.17414 0.18478 0.20652 0.00127 -0.00829 -0.01107
   1456 OG . SER A 91 ? 0.17783 0.19860 0.19702 0.01396 -0.00138 -0.01937
   1462 N . VAL A 92 ? 0.16273 0.17199 0.23446 0.00366 -0.01844 0.01683
   1463 CA . VAL A 92 ? 0.15952 0.18043 0.23646 0.00147 -0.01561 0.01474
   1464 C . VAL A 92 ? 0.15139 0.17818 0.24185 -0.00836 -0.00567 0.01816
   1465 O . VAL A 92 ? 0.15959 0.18768 0.24588 -0.00154 -0.00269 0.01794
   1466 CB . VAL A 92 ? 0.16624 0.19235 0.26576 0.00127 -0.01555 0.01955
   1467 CG1 . VAL A 92 ? 0.15577 0.21201 0.28270 0.00621 -0.03125 0.01708
   1468 CG2 . VAL A 92 ? 0.17786 0.20554 0.25752 -0.01803 -0.02476 0.01223
   1478 N . ASN A 93 ? 0.16887 0.19387 0.26147 -0.01317 0.00350 0.04369
   1479 CA . ASN A 93 ? 0.19177 0.20141 0.26743 -0.01607 0.00637 0.05476
   1480 C . ASN A 93 ? 0.17572 0.19179 0.22841 -0.00667 0.02684 0.03879
   1481 O . ASN A 93 ? 0.17693 0.21112 0.23100 0.00777 0.02645 0.04302
   1482 CB . ASN A 93 ? 0.22352 0.21909 0.32284 -0.03842 0.00393 0.07397
   1483 CG . ASN A 93 ? 0.26036 0.25952 0.41046 -0.05322 -0.00015 0.06553
   1484 OD1 . ASN A 93 ? 0.24136 0.28404 0.43051 -0.07115 0.00222 0.04480
   1485 ND2 . ASN A 93 ? 0.29422 0.26615 0.46982 -0.08224 -0.00738 0.05288
   1492 N . CYS A 94 ? 0.16263 0.18178 0.22150 -0.00974 0.01722 0.03406
   1493 CA . CYS A 94 ? 0.15749 0.18867 0.20532 0.00697 0.01347 0.02925
   1494 C . CYS A 94 ? 0.15961 0.18616 0.17453 0.01747 0.00602 0.01870
   1495 O . CYS A 94 ? 0.17137 0.18960 0.18915 0.01258 0.01129 0.02110
   1496 CB . CYS A 94 ? 0.17410 0.18884 0.19485 0.01843 0.00555 0.03282
   1497 SG . CYS A 94 ? 0.17913 0.19411 0.20249 0.01189 0.01105 0.02427
   1502 N . ALA A 95 ? 0.16185 0.18778 0.17240 0.01088 0.00718 0.02616
   1503 CA . ALA A 95 ? 0.16376 0.17793 0.14556 -0.00115 0.00774 0.02211
   1504 C . ALA A 95 ? 0.16612 0.17893 0.16846 0.00176 0.01289 0.02856
   1505 O . ALA A 95 ? 0.16180 0.17106 0.17717 0.01157 0.00450 0.02339
   1506 CB . ALA A 95 ? 0.17014 0.18003 0.20200 -0.00324 0.02015 0.01410
   1512 N . LYS A 96 ? 0.16243 0.17299 0.18738 0.00011 0.02351 0.02286
   1513 CA . LYS A 96 ? 0.17131 0.19127 0.19189 0.00413 0.03158 0.02290
   1514 C . LYS A 96 ? 0.17625 0.19813 0.19055 0.01224 0.02687 0.02835
   1515 O . LYS A 96 ? 0.18244 0.20282 0.19929 0.02560 0.02801 0.02933
   1516 CB . LYS A 96 ? 0.15895 0.20083 0.23045 -0.00123 0.00862 0.04098
   1517 CG . LYS A 96 ? 0.15329 0.21129 0.26671 -0.01182 0.01455 0.03414
   1518 CD . LYS A 96 ? 0.15350 0.23609 0.28135 -0.01954 -0.01446 0.02351
   1519 CE . LYS A 96 ? 0.17366 0.25086 0.30307 -0.03163 -0.01512 0.02198
   1520 NZ . LYS A 96 ? 0.18503 0.26259 0.35287 -0.04628 -0.02091 0.02541
   1534 N A LYS A 97 ? 0.18933 0.18680 0.18051 0.01944 0.02135 0.03935
   1535 CA A LYS A 97 ? 0.19561 0.19734 0.17465 0.03099 0.02257 0.04435
   1536 C A LYS A 97 ? 0.18448 0.20541 0.16588 0.03336 0.01925 0.03402
   1537 O A LYS A 97 ? 0.19414 0.21832 0.16764 0.03176 0.02433 0.03639
   1538 CB A LYS A 97 ? 0.21098 0.21055 0.19684 0.04273 0.01355 0.05087
   1539 CG A LYS A 97 ? 0.22249 0.23302 0.22725 0.04809 -0.00407 0.05507
   1540 CD A LYS A 97 ? 0.22847 0.24850 0.28128 0.04276 -0.00458 0.04862
   1541 CE A LYS A 97 ? 0.24850 0.27011 0.33894 0.03212 0.01617 0.03172
   1542 NZ A LYS A 97 ? 0.25350 0.28730 0.37790 0.02900 0.02877 0.01878
   1556 N B LYS A 97 ? 0.19238 0.19197 0.20092 0.01454 0.02084 0.03858
   1557 CA B LYS A 97 ? 0.20222 0.20287 0.21390 0.02082 0.02065 0.04391
   1558 C B LYS A 97 ? 0.18759 0.20750 0.19066 0.02772 0.01774 0.03505
   1559 O B LYS A 97 ? 0.19526 0.21893 0.19697 0.02719 0.02039 0.03687
   1560 CB B LYS A 97 ? 0.22686 0.21636 0.26523 0.02289 0.01505 0.04831
   1561 CG B LYS A 97 ? 0.24581 0.23531 0.32862 0.01968 0.00691 0.05189
   1562 CD B LYS A 97 ? 0.26190 0.25280 0.39203 0.01695 0.00838 0.05420
   1563 CE B LYS A 97 ? 0.28212 0.27572 0.44581 0.01456 -0.00955 0.05176
   1564 NZ B LYS A 97 ? 0.28958 0.28526 0.47396 0.01429 -0.01420 0.04376
   1578 N . ILE A 98 ? 0.17160 0.19977 0.17241 0.02612 0.01610 0.03458
   1579 CA . ILE A 98 ? 0.17007 0.19754 0.17286 0.01979 0.00421 0.03353
   1580 C . ILE A 98 ? 0.16963 0.18688 0.15775 0.01712 0.01679 0.01979
   1581 O . ILE A 98 ? 0.18336 0.19441 0.17772 0.01935 -0.00425 0.02121
   1582 CB . ILE A 98 ? 0.15844 0.18617 0.16147 0.01522 0.00803 0.03304
   1583 CG1 . ILE A 98 ? 0.16868 0.18548 0.18188 0.02692 0.00338 0.03702
   1584 CG2 . ILE A 98 ? 0.16389 0.18142 0.16718 0.00028 0.00596 0.00683
   1585 CD1 . ILE A 98 ? 0.18163 0.18903 0.17751 0.02688 0.01961 0.03397
   1597 N . VAL A 99 ? 0.16322 0.16998 0.14845 0.01332 0.00394 0.01816
   1598 CA . VAL A 99 ? 0.16824 0.17721 0.15482 0.01566 0.03048 0.00717
   1599 C . VAL A 99 ? 0.18671 0.19865 0.14175 0.02951 0.03802 0.01159
   1600 O . VAL A 99 ? 0.19867 0.21165 0.16131 0.04530 0.03878 0.01392
   1601 CB . VAL A 99 ? 0.16319 0.17572 0.14157 0.01204 0.02056 0.01499
   1602 CG1 . VAL A 99 ? 0.16063 0.18704 0.15849 0.01134 0.01816 0.03746
   1603 CG2 . VAL A 99 ? 0.16670 0.17605 0.15718 0.01485 0.01259 0.02754
   1613 N . SER A 100 ? 0.20065 0.21689 0.14029 0.03338 0.05210 0.03344
   1614 CA . SER A 100 ? 0.22410 0.24581 0.15507 0.02277 0.05826 0.03633
   1615 C . SER A 100 ? 0.27601 0.24305 0.16973 0.02748 0.05717 0.01418
   1616 O . SER A 100 ? 0.31535 0.26157 0.18382 0.01485 0.07044 0.00658
   1617 CB . SER A 100 ? 0.20364 0.27581 0.19446 0.01088 0.06327 0.03975
   1618 OG . SER A 100 ? 0.19789 0.30133 0.21987 0.01658 0.05351 0.01936
   1624 N . ASP A 101 ? 0.29050 0.24465 0.16307 0.02126 0.01584 0.04090
   1625 CA . ASP A 101 ? 0.30332 0.27556 0.18917 0.02994 -0.01715 0.05298
   1626 C . ASP A 101 ? 0.30546 0.28088 0.18379 0.03783 0.00091 0.03201
   1627 O . ASP A 101 ? 0.31724 0.29578 0.22672 0.04545 -0.03011 0.02941
   1628 CB . ASP A 101 ? 0.30822 0.30059 0.27819 0.02634 -0.02892 0.05101
   1629 CG . ASP A 101 ? 0.30770 0.33132 0.32328 0.00683 0.01053 0.07813
   1630 OD1 . ASP A 101 ? 0.32791 0.36639 0.41717 -0.00505 -0.00456 0.08861
   1631 OD2 . ASP A 101 ? 0.27975 0.33712 0.31238 0.03052 0.00072 0.04945
   1636 N . GLY A 102 ? 0.30254 0.26227 0.15549 0.03150 0.03462 0.04649
   1637 CA . GLY A 102 ? 0.29511 0.26280 0.14258 0.03569 0.02547 0.01017
   1638 C . GLY A 102 ? 0.26626 0.24583 0.12793 0.04631 0.01569 0.01097
   1639 O . GLY A 102 ? 0.27086 0.25910 0.14657 0.05539 0.03706 0.00205
   1643 N . ASN A 103 ? 0.24285 0.22940 0.11173 0.04448 0.01218 0.01786
   1644 CA . ASN A 103 ? 0.22368 0.21812 0.11799 0.03913 -0.00409 0.01553
   1645 C . ASN A 103 ? 0.20106 0.19112 0.11613 0.03384 0.01457 0.00667
   1646 O . ASN A 103 ? 0.20292 0.18184 0.11302 0.01975 0.01553 0.00344
   1647 CB . ASN A 103 ? 0.23274 0.24452 0.15719 0.02392 -0.03172 0.00713
   1648 CG . ASN A 103 ? 0.25768 0.26393 0.16448 0.04487 -0.03153 -0.01576
   1649 OD1 . ASN A 103 ? 0.28718 0.27801 0.19224 0.06156 -0.05959 -0.02876
   1650 ND2 . ASN A 103 ? 0.26731 0.29014 0.21448 0.04895 -0.04206 -0.01431
   1657 N . GLY A 104 ? 0.18921 0.17621 0.12734 0.02419 0.01537 0.01628
   1658 CA . GLY A 104 ? 0.16901 0.16794 0.12936 0.02357 0.00760 0.01177
   1659 C . GLY A 104 ? 0.14670 0.15309 0.12962 0.02614 0.01364 0.01278
   1660 O . GLY A 104 ? 0.16778 0.16923 0.12643 0.02516 -0.00521 0.00795
   1664 N . MET A 105 ? 0.13943 0.16305 0.12750 0.02500 0.00641 0.01348
   1665 CA . MET A 105 ? 0.13398 0.15347 0.11550 0.00850 0.00731 -0.00365
   1666 C . MET A 105 ? 0.14512 0.15251 0.11890 0.01477 0.01038 -0.00895
   1667 O . MET A 105 ? 0.14163 0.15875 0.11746 0.00745 0.01254 -0.00005
   1668 CB . MET A 105 ? 0.14632 0.16675 0.12436 0.00326 0.00794 0.00208
   1669 CG . MET A 105 ? 0.13888 0.16425 0.11988 0.01310 0.01103 0.00633
   1670 SD . MET A 105 ? 0.15778 0.16802 0.13194 0.00915 0.00908 0.00376
   1671 CE . MET A 105 ? 0.17937 0.16505 0.12585 0.00103 0.01842 0.00097
   1681 N . ASN A 106 ? 0.13982 0.16212 0.13337 0.00817 0.01100 -0.00410
   1682 CA . ASN A 106 ? 0.14908 0.16767 0.12451 0.00660 -0.00918 0.00074
   1683 C . ASN A 106 ? 0.15443 0.18381 0.12727 0.01235 0.00145 0.00070
   1684 O . ASN A 106 ? 0.14563 0.19404 0.19811 0.00812 -0.00861 -0.00123
   1685 CB . ASN A 106 ? 0.15932 0.17124 0.15091 -0.00031 -0.01006 0.00270
   1686 CG . ASN A 106 ? 0.16437 0.17018 0.13109 0.00059 -0.00069 -0.00330
   1687 OD1 . ASN A 106 ? 0.18060 0.17255 0.12639 -0.00148 0.00614 -0.00073
   1688 ND2 . ASN A 106 ? 0.18365 0.17883 0.14692 0.02573 0.01211 0.01362
   1695 N . ALA A 107 ? 0.17077 0.18119 0.12848 0.02860 -0.00104 0.01355
   1696 CA . ALA A 107 ? 0.18428 0.19267 0.13975 0.03317 0.00290 0.02485
   1697 C . ALA A 107 ? 0.17626 0.19048 0.15626 0.04407 0.00266 0.02721
   1698 O . ALA A 107 ? 0.19864 0.24724 0.17290 0.05889 0.00040 0.01585
   1699 CB . ALA A 107 ? 0.21310 0.20512 0.13586 0.03276 0.01410 0.03173
   1705 N . TRP A 108 ? 0.15520 0.17364 0.12165 0.02395 0.00602 0.01020
   1706 CA . TRP A 108 ? 0.15522 0.18885 0.13955 0.02980 0.01710 0.02820
   1707 C . TRP A 108 ? 0.15204 0.19873 0.14634 0.01675 0.00163 0.03469
   1708 O . TRP A 108 ? 0.15562 0.18255 0.14873 0.00865 -0.00370 0.03885
   1709 CB . TRP A 108 ? 0.16375 0.18145 0.12869 0.03096 0.02058 0.01917
   1710 CG . TRP A 108 ? 0.16131 0.16680 0.13152 0.02568 0.01856 -0.00149
   1711 CD1 . TRP A 108 ? 0.16776 0.18974 0.14305 0.03063 0.03997 -0.00016
   1712 CD2 . TRP A 108 ? 0.16296 0.15859 0.11651 0.01885 0.01454 0.00325
   1713 NE1 . TRP A 108 ? 0.17593 0.18281 0.15235 0.03400 0.02426 0.01609
   1714 CE2 . TRP A 108 ? 0.16224 0.16167 0.12831 0.01862 0.00052 -0.00169
   1715 CE3 . TRP A 108 ? 0.17109 0.14592 0.14294 0.01359 0.01461 0.00271
   1716 CZ2 . TRP A 108 ? 0.16246 0.15697 0.16267 0.02137 -0.00035 0.00426
   1717 CZ3 . TRP A 108 ? 0.16855 0.15633 0.15130 0.00928 0.00804 0.00520
   1718 CH2 . TRP A 108 ? 0.15715 0.16069 0.15206 0.01875 0.01545 0.01133
   1729 N . VAL A 109 ? 0.14697 0.24930 0.20910 -0.01144 -0.01791 0.09269
   1730 CA . VAL A 109 ? 0.16820 0.28068 0.22268 -0.02174 -0.04161 0.10767
   1731 C . VAL A 109 ? 0.14709 0.25789 0.21750 -0.02147 -0.03080 0.09668
   1732 O . VAL A 109 ? 0.16632 0.25518 0.19479 -0.03553 -0.04156 0.08335
   1733 CB . VAL A 109 ? 0.19552 0.32080 0.26607 -0.05717 -0.07451 0.12715
   1734 CG1 . VAL A 109 ? 0.21100 0.34293 0.31737 -0.06898 -0.09076 0.11961
   1735 CG2 . VAL A 109 ? 0.22168 0.33892 0.31511 -0.06007 -0.08621 0.12580
   1745 N . ALA A 110 ? 0.14436 0.23296 0.21069 0.01211 0.02616 0.10774
   1746 CA . ALA A 110 ? 0.17046 0.21604 0.17268 0.02834 0.03260 0.07216
   1747 C . ALA A 110 ? 0.17308 0.19948 0.15015 0.01254 0.01577 0.04900
   1748 O . ALA A 110 ? 0.17897 0.18963 0.13941 0.00959 0.01102 0.03838
   1749 CB . ALA A 110 ? 0.19124 0.22468 0.24219 0.02086 0.04462 0.06770
   1755 N . TRP A 111 ? 0.15375 0.19314 0.15797 0.00776 0.01943 0.04645
   1756 CA . TRP A 111 ? 0.14301 0.18024 0.13165 0.00257 -0.00754 0.02056
   1757 C . TRP A 111 ? 0.13926 0.17740 0.13785 -0.01605 -0.01938 0.03190
   1758 O . TRP A 111 ? 0.15240 0.17685 0.12423 -0.00172 -0.01180 0.02643
   1759 CB . TRP A 111 ? 0.14159 0.17413 0.14066 -0.00124 -0.00352 0.02664
   1760 CG . TRP A 111 ? 0.14550 0.17252 0.11602 0.00035 0.01055 0.02205
   1761 CD1 . TRP A 111 ? 0.15681 0.15636 0.12330 0.00291 -0.00121 0.01566
   1762 CD2 . TRP A 111 ? 0.14627 0.17343 0.10931 -0.01203 0.01117 0.01494
   1763 NE1 . TRP A 111 ? 0.15003 0.16751 0.11996 -0.00712 -0.00347 0.00982
   1764 CE2 . TRP A 111 ? 0.15117 0.16906 0.11811 -0.00161 0.00659 0.01395
   1765 CE3 . TRP A 111 ? 0.16035 0.17573 0.12438 -0.00640 0.00466 0.02859
   1766 CZ2 . TRP A 111 ? 0.16051 0.17519 0.13467 -0.00800 0.00227 0.01178
   1767 CZ3 . TRP A 111 ? 0.18042 0.17824 0.12119 -0.01271 0.01167 0.01876
   1768 CH2 . TRP A 111 ? 0.17823 0.16127 0.13772 -0.01601 0.01471 0.00589
   1779 N . ARG A 112 ? 0.15530 0.18522 0.14109 -0.02251 -0.02166 0.02138
   1780 CA . ARG A 112 ? 0.16359 0.19716 0.13140 -0.03036 -0.01278 0.02745
   1781 C . ARG A 112 ? 0.15477 0.18687 0.13095 -0.02399 -0.01308 0.02018
   1782 O . ARG A 112 ? 0.17436 0.18622 0.16343 -0.01347 -0.01895 0.02355
   1783 CB . ARG A 112 ? 0.19255 0.22999 0.14814 -0.04539 -0.00628 0.00754
   1784 CG . ARG A 112 ? 0.21760 0.26606 0.14465 -0.04384 -0.01100 -0.02178
   1785 CD . ARG A 112 ? 0.24042 0.31013 0.20460 -0.05224 0.01358 -0.01655
   1786 NE . ARG A 112 ? 0.27793 0.35491 0.20729 -0.05514 -0.00894 -0.01105
   1787 CZ . ARG A 112 ? 0.28971 0.37874 0.26125 -0.05486 0.00238 -0.02159
   1788 NH1 . ARG A 112 ? 0.29870 0.37787 0.24215 -0.07144 0.00427 -0.03020
   1789 NH2 . ARG A 112 ? 0.27858 0.39492 0.29346 -0.05176 0.00859 -0.02183
   1803 N . ASN A 113 ? 0.15217 0.19095 0.14025 -0.02622 -0.01517 0.02753
   1804 CA . ASN A 113 ? 0.16400 0.19497 0.13896 -0.03810 -0.00933 0.01916
   1805 C . ASN A 113 ? 0.16200 0.18687 0.15704 -0.03712 -0.01258 0.02164
   1806 O . ASN A 113 ? 0.18480 0.17686 0.14459 -0.03727 -0.00815 0.02991
   1807 CB . ASN A 113 ? 0.17270 0.20443 0.15159 -0.04242 -0.00069 0.01246
   1808 CG . ASN A 113 ? 0.17808 0.22133 0.16232 -0.04201 0.00388 -0.00030
   1809 OD1 . ASN A 113 ? 0.19436 0.24274 0.18882 -0.02983 -0.01621 -0.01068
   1810 ND2 . ASN A 113 ? 0.19760 0.21963 0.14886 -0.04822 -0.02058 0.02215
   1817 N . ARG A 114 ? 0.16487 0.19953 0.12562 -0.03282 -0.01216 0.02676
   1818 CA . ARG A 114 ? 0.16192 0.19322 0.12658 -0.02537 -0.00667 0.03354
   1819 C . ARG A 114 ? 0.16285 0.19252 0.11909 -0.01539 -0.00345 0.01731
   1820 O . ARG A 114 ? 0.17508 0.23634 0.11368 -0.00785 -0.00169 0.02927
   1821 CB . ARG A 114 ? 0.16570 0.19770 0.14206 -0.02068 -0.00113 0.01978
   1822 CG . ARG A 114 ? 0.16180 0.19994 0.15797 -0.02272 0.00027 0.00481
   1823 CD . ARG A 114 ? 0.16605 0.19996 0.14516 -0.02374 0.01069 0.00705
   1824 NE . ARG A 114 ? 0.16737 0.19858 0.16380 -0.03142 0.02237 -0.00462
   1825 CZ . ARG A 114 ? 0.17115 0.20367 0.16274 -0.03530 0.02234 -0.00170
   1826 NH1 . ARG A 114 ? 0.18067 0.20467 0.19547 -0.03577 0.01957 -0.00161
   1827 NH2 . ARG A 114 ? 0.18311 0.21507 0.17693 -0.02643 0.01398 -0.00631
   1841 N . CYS A 115 ? 0.15740 0.17282 0.11408 -0.01455 -0.00059 0.01508
   1842 CA . CYS A 115 ? 0.14642 0.17170 0.13307 -0.00632 0.00153 0.00780
   1843 C . CYS A 115 ? 0.16280 0.16979 0.09122 0.00473 0.00007 0.00959
   1844 O . CYS A 115 ? 0.17015 0.18142 0.11137 0.00333 -0.01580 0.00369
   1845 CB . CYS A 115 ? 0.14886 0.16666 0.14364 -0.01232 -0.01889 0.01556
   1846 SG . CYS A 115 ? 0.15321 0.16761 0.14959 0.00008 -0.01202 0.00216
   1851 N . LYS A 116 ? 0.17346 0.16808 0.10873 0.00729 -0.00253 0.00281
   1852 CA . LYS A 116 ? 0.17866 0.19418 0.11015 0.00919 -0.00941 0.00046
   1853 C . LYS A 116 ? 0.19620 0.21313 0.13141 0.02998 -0.00867 -0.02236
   1854 O . LYS A 116 ? 0.21894 0.17749 0.15147 0.01240 -0.01126 0.00978
   1855 CB . LYS A 116 ? 0.19261 0.17850 0.11010 0.01328 -0.01777 -0.00144
   1856 CG . LYS A 116 ? 0.19268 0.18438 0.12090 0.00472 -0.00405 0.00139
   1857 CD . LYS A 116 ? 0.18606 0.18943 0.13208 -0.01028 0.00351 0.00836
   1858 CE . LYS A 116 ? 0.18580 0.19778 0.13008 -0.00162 -0.00020 0.00254
   1859 NZ . LYS A 116 ? 0.18461 0.19890 0.12817 -0.01153 -0.00948 -0.00790
   1873 N . GLY A 117 ? 0.21636 0.26508 0.14118 0.06960 -0.02001 -0.01006
   1874 CA . GLY A 117 ? 0.25759 0.26613 0.15597 0.08035 -0.02304 -0.02887
   1875 C . GLY A 117 ? 0.29204 0.24114 0.17060 0.07618 -0.04940 -0.01656
   1876 O . GLY A 117 ? 0.35162 0.23440 0.21583 0.08926 -0.06491 -0.01636
   1880 N . THR A 118 ? 0.25767 0.21222 0.12432 0.04701 -0.04101 -0.02125
   1881 CA . THR A 118 ? 0.23684 0.19577 0.14341 0.02370 -0.03271 0.00677
   1882 C . THR A 118 ? 0.23699 0.19883 0.13438 0.02326 -0.04169 0.02675
   1883 O . THR A 118 ? 0.22325 0.20412 0.13448 0.01087 -0.01765 0.01814
   1884 CB . THR A 118 ? 0.23075 0.19533 0.13665 0.00842 -0.02332 0.00659
   1885 OG1 . THR A 118 ? 0.21805 0.18977 0.13638 0.00889 -0.02939 -0.00065
   1886 CG2 . THR A 118 ? 0.24041 0.20197 0.16000 -0.00421 0.00138 0.00190
   1894 N . ASP A 119 ? 0.25747 0.19416 0.13916 0.01189 -0.03851 0.02549
   1895 CA . ASP A 119 ? 0.28587 0.19606 0.15236 0.00702 -0.06107 0.02064
   1896 C . ASP A 119 ? 0.30063 0.19939 0.13779 0.00767 -0.02713 0.00962
   1897 O . ASP A 119 ? 0.33501 0.20896 0.17321 0.00222 -0.00491 0.00896
   1898 CB . ASP A 119 ? 0.30436 0.20849 0.18102 0.00291 -0.08788 0.03530
   1899 CG . ASP A 119 ? 0.30736 0.22577 0.22459 -0.00554 -0.09052 0.03653
   1900 OD1 . ASP A 119 ? 0.32698 0.25876 0.24731 -0.02365 -0.10249 0.03193
   1901 OD2 . ASP A 119 ? 0.29731 0.24639 0.21227 0.01234 -0.07048 0.04711
   1906 N . VAL A 120 ? 0.28929 0.18598 0.13357 0.00878 -0.03641 0.01599
   1907 CA . VAL A 120 ? 0.27552 0.18234 0.15054 0.01447 -0.02776 0.02786
   1908 C . VAL A 120 ? 0.27773 0.18710 0.15138 0.00923 -0.02378 0.01807
   1909 O . VAL A 120 ? 0.27274 0.19903 0.15601 0.01055 -0.03161 0.00984
   1910 CB . VAL A 120 ? 0.26626 0.20353 0.16389 0.00950 -0.03521 0.02228
   1911 CG1 . VAL A 120 ? 0.25431 0.19825 0.17549 0.01984 -0.05540 0.00992
   1912 CG2 . VAL A 120 ? 0.26155 0.22397 0.17682 0.00378 -0.01637 0.02265
   1922 N . GLN A 121 ? 0.27420 0.18371 0.18615 0.00677 -0.01651 0.01154
   1923 CA . GLN A 121 ? 0.27405 0.20765 0.23204 -0.00330 -0.02839 0.00408
   1924 C . GLN A 121 ? 0.24044 0.20738 0.19871 0.00340 -0.04903 0.01354
   1925 O . GLN A 121 ? 0.22410 0.22573 0.20601 -0.00324 -0.06336 0.01426
   1926 CB . GLN A 121 ? 0.31068 0.24367 0.35770 -0.02579 -0.04978 -0.01367
   1927 CG . GLN A 121 ? 0.36626 0.29663 0.50744 -0.03205 -0.04318 -0.01806
   1928 CD . GLN A 121 ? 0.42059 0.33635 0.61476 -0.02960 -0.03598 -0.02373
   1929 OE1 . GLN A 121 ? 0.44288 0.35870 0.65660 -0.02823 -0.03672 -0.02519
   1930 NE2 . GLN A 121 ? 0.43903 0.35225 0.66893 -0.03135 -0.02408 -0.02020
   1939 N . ALA A 122 ? 0.23388 0.20800 0.15759 0.00256 -0.04809 0.01985
   1940 CA . ALA A 122 ? 0.24945 0.23205 0.17203 -0.01186 -0.04841 0.01383
   1941 C . ALA A 122 ? 0.22767 0.24046 0.15045 -0.00934 -0.06545 0.00244
   1942 O . ALA A 122 ? 0.24685 0.25753 0.16267 -0.00736 -0.05580 0.00830
   1943 CB . ALA A 122 ? 0.26944 0.22769 0.21324 -0.01905 -0.02473 0.01332
   1949 N . TRP A 123 ? 0.21427 0.23113 0.15799 -0.00443 -0.04927 0.00280
   1950 CA . TRP A 123 ? 0.20760 0.22007 0.17549 -0.00391 -0.05378 -0.00584
   1951 C . TRP A 123 ? 0.20096 0.22377 0.19384 -0.00693 -0.03682 -0.00673
   1952 O . TRP A 123 ? 0.20757 0.22836 0.21892 -0.00749 -0.02793 -0.01219
   1953 CB . TRP A 123 ? 0.21587 0.21617 0.18613 -0.01330 -0.05491 0.01170
   1954 CG . TRP A 123 ? 0.20929 0.22326 0.18169 -0.01377 -0.05072 0.02018
   1955 CD1 . TRP A 123 ? 0.21936 0.23636 0.18078 -0.01555 -0.04328 0.00562
   1956 CD2 . TRP A 123 ? 0.21146 0.23717 0.21502 -0.01852 -0.04561 0.04901
   1957 NE1 . TRP A 123 ? 0.21679 0.24220 0.20013 -0.02990 -0.06720 0.02769
   1958 CE2 . TRP A 123 ? 0.20656 0.24214 0.22025 -0.01621 -0.06124 0.06646
   1959 CE3 . TRP A 123 ? 0.21428 0.24483 0.27393 0.00826 -0.04281 0.05090
   1960 CZ2 . TRP A 123 ? 0.20835 0.25803 0.27452 -0.02273 -0.03563 0.07245
   1961 CZ3 . TRP A 123 ? 0.21697 0.26030 0.31128 0.00858 -0.01539 0.03895
   1962 CH2 . TRP A 123 ? 0.21068 0.26671 0.33357 -0.00027 -0.01263 0.05640
   1973 N . ILE A 124 ? 0.20826 0.22273 0.19596 -0.01705 -0.03953 -0.00114
   1974 CA . ILE A 124 ? 0.23203 0.24044 0.20920 -0.02993 -0.06868 0.00902
   1975 C . ILE A 124 ? 0.25196 0.26259 0.22491 -0.03378 -0.09416 0.01928
   1976 O . ILE A 124 ? 0.24907 0.26746 0.21530 -0.03010 -0.08803 0.01704
   1977 CB . ILE A 124 ? 0.25516 0.24668 0.23377 -0.02902 -0.03767 0.00751
   1978 CG1 . ILE A 124 ? 0.28530 0.25520 0.28352 -0.02928 -0.00297 -0.00911
   1979 CG2 . ILE A 124 ? 0.25486 0.25268 0.19856 -0.01718 -0.03570 0.02652
   1980 CD1 . ILE A 124 ? 0.30540 0.26009 0.29860 -0.02675 -0.00246 -0.00866
   1992 N . ARG A 125 ? 0.29855 0.29157 0.24154 -0.03995 -0.13070 0.02790
   1993 CA . ARG A 125 ? 0.34310 0.34178 0.25144 -0.05107 -0.14922 0.03987
   1994 C . ARG A 125 ? 0.35149 0.35422 0.21947 -0.05727 -0.14090 0.03955
   1995 O . ARG A 125 ? 0.35669 0.37146 0.22089 -0.06863 -0.11204 0.01694
   1996 CB . ARG A 125 ? 0.38195 0.38796 0.30349 -0.05729 -0.17295 0.05086
   1997 CG . ARG A 125 ? 0.41515 0.43536 0.40787 -0.06989 -0.17022 0.04165
   1998 CD . ARG A 125 ? 0.44923 0.47990 0.50622 -0.07882 -0.15012 0.02782
   1999 NE . ARG A 125 ? 0.47643 0.52158 0.58086 -0.08362 -0.12441 0.00701
   2000 CZ . ARG A 125 ? 0.49354 0.55225 0.61864 -0.08594 -0.11500 -0.01063
   2001 NH1 . ARG A 125 ? 0.49894 0.55746 0.61906 -0.08555 -0.11745 -0.01750
   2002 NH2 . ARG A 125 ? 0.50047 0.56775 0.63548 -0.08080 -0.10891 -0.01276
   2016 N . GLY A 126 ? 0.35864 0.34773 0.24711 -0.06124 -0.14331 0.02772
   2017 CA . GLY A 126 ? 0.35994 0.34053 0.25236 -0.05738 -0.12588 0.02823
   2018 C . GLY A 126 ? 0.33312 0.33044 0.26042 -0.05835 -0.11938 0.02657
   2019 O . GLY A 126 ? 0.34501 0.34232 0.26559 -0.04576 -0.11526 0.00686
   2023 N . CYS A 127 ? 0.29057 0.31323 0.24389 -0.04990 -0.13784 0.03840
   2024 CA . CYS A 127 ? 0.26447 0.30034 0.24867 -0.03734 -0.12910 0.02475
   2025 C . CYS A 127 ? 0.28450 0.32391 0.29938 -0.04933 -0.13287 0.01908
   2026 O . CYS A 127 ? 0.26648 0.30899 0.32742 -0.05087 -0.13477 0.02984
   2027 CB . CYS A 127 ? 0.23523 0.27411 0.22272 -0.00656 -0.10493 0.01635
   2028 SG . CYS A 127 ? 0.23814 0.28365 0.23636 0.00697 -0.08791 0.00086
   2033 N . ARG A 128 ? 0.32156 0.36876 0.34074 -0.04870 -0.11941 -0.02751
   2034 CA . ARG A 128 ? 0.37074 0.43451 0.41943 -0.04431 -0.12117 -0.04714
   2035 C . ARG A 128 ? 0.37345 0.45443 0.44029 -0.06244 -0.10940 -0.02530
   2036 O . ARG A 128 ? 0.37576 0.45687 0.46672 -0.05583 -0.09005 -0.01904
   2037 CB . ARG A 128 ? 0.42244 0.48257 0.51589 -0.01895 -0.10897 -0.07461
   2038 CG . ARG A 128 ? 0.46889 0.53111 0.59006 0.01491 -0.11456 -0.08838
   2039 CD . ARG A 128 ? 0.51220 0.57348 0.65934 0.04857 -0.11318 -0.09955
   2040 NE . ARG A 128 ? 0.54849 0.60624 0.71589 0.07870 -0.11462 -0.11348
   2041 CZ . ARG A 128 ? 0.57440 0.63188 0.75766 0.10033 -0.11077 -0.12550
   2042 NH1 . ARG A 128 ? 0.58405 0.64210 0.76956 0.10582 -0.11017 -0.12557
   2043 NH2 . ARG A 128 ? 0.58209 0.63917 0.77096 0.10704 -0.11000 -0.13300
   2057 N . LEU A 129 ? 0.37339 0.47272 0.42995 -0.07582 -0.11478 -0.00272
   2058 CA . LEU A 129 ? 0.38694 0.49745 0.44749 -0.08347 -0.10395 0.00768
   2059 C . LEU A 129 ? 0.40471 0.52294 0.51097 -0.08350 -0.09064 0.00426
   2060 O . LEU A 129 ? 0.40898 0.52956 0.52866 -0.08916 -0.08643 -0.00669
   2061 CB . LEU A 129 ? 0.38616 0.49519 0.40797 -0.08736 -0.09902 0.02648
   2062 CG . LEU A 129 ? 0.38159 0.48962 0.36543 -0.08746 -0.10982 0.03666
   2063 CD1 . LEU A 129 ? 0.39729 0.48723 0.36045 -0.09191 -0.08796 0.02664
   2064 CD2 . LEU A 129 ? 0.38218 0.49542 0.37633 -0.07252 -0.10207 0.05411
   2065 OXT . LEU A 129 ? 0.41019 0.53246 0.53407 -0.08318 -0.07674 0.00527
   2077 CL . CL A 1131 ? 0.23209 0.33287 0.22868 0.07656 -0.00094 0.02115
   2078 CL . CL A 1132 ? 0.27336 0.25236 0.21533 0.05016 0.03486 0.03169
   2079 CL . CL A 1134 ? 0.55764 0.61244 0.37600 0.06892 0.03279 0.20919
   2080 CL . CL A 1135 ? 0.56888 0.30127 0.47235 0.00466 -0.12964 0.08801
   2081 CL . CL A 1137 ? 0.44219 0.33742 0.31763 -0.03916 0.05233 -0.01089
   2082 NA . NA A 1138 ? 0.25839 0.26235 0.18264 0.05381 0.02120 0.01451
   2083 O . HOH A 2001 ? 0.23196 0.22007 0.20917 0.07722 -0.06061 -0.05070
   2084 O . HOH A 2002 ? 0.41750 0.24786 0.57003 0.01409 -0.26166 0.00612
   2085 O . HOH A 2003 ? 0.56453 0.39064 0.32058 -0.03582 0.04633 -0.19765
   2086 O . HOH A 2004 ? 0.30088 0.52306 0.26376 0.01185 -0.02006 -0.12188
   2087 O . HOH A 2007 ? 0.79822 0.40698 0.41681 0.10978 0.27259 0.12571
   2088 O . HOH A 2008 ? 0.29084 0.53488 0.20703 0.02773 -0.02278 -0.08135
   2089 O . HOH A 2012 ? 0.27873 0.47386 0.20468 0.08458 -0.03529 -0.04872
   2090 O . HOH A 2013 ? 0.54213 0.46777 0.37616 -0.08738 -0.07190 -0.06355
   2091 O . HOH A 2025 ? 0.40189 0.50132 0.43142 -0.05383 0.06731 0.20194
   2092 O . HOH A 2027 ? 0.25260 0.39622 0.34298 -0.06503 0.09320 0.05057
   2093 O . HOH A 2028 ? 0.24663 0.23339 0.21549 0.03450 0.03442 -0.00033
   2094 O . HOH A 2029 ? 0.60379 0.28097 0.41270 0.05258 -0.27093 0.01339
   2095 O . HOH A 2030 ? 0.44297 0.20313 0.19003 0.04305 -0.04916 -0.01650
   2096 O . HOH A 2031 ? 0.50187 0.29765 0.24677 0.18635 0.10577 0.03552
   2097 O . HOH A 2034 ? 0.54729 0.40533 0.46346 -0.18959 0.01973 0.08778
   2098 O . HOH A 2036 ? 0.35154 0.34379 0.54165 -0.00795 0.20759 0.02673
   2099 O . HOH A 2037 ? 0.40360 0.29935 0.47058 -0.08507 0.04080 0.07327
   2100 O . HOH A 2038 ? 0.23898 0.27394 0.21602 -0.05304 -0.02284 -0.00075
   2101 O . HOH A 2039 ? 0.24701 0.30429 0.27160 -0.06989 0.05118 -0.01860
   2102 O . HOH A 2041 ? 0.24221 0.35845 0.29344 0.00355 -0.00783 -0.08231
   2103 O . HOH A 2043 ? 0.28972 0.23251 0.20755 0.03496 -0.02324 -0.00869
   2104 O . HOH A 2044 ? 0.25248 0.44707 0.28489 0.07101 0.00494 0.02558
   2105 O . HOH A 2045 ? 0.34997 0.43558 0.18495 -0.00064 -0.00812 -0.06806
   2106 O . HOH A 2046 ? 0.63721 0.62394 0.27498 -0.20196 -0.09140 0.05544
   2107 O . HOH A 2047 ? 0.30692 0.24749 0.25355 0.02049 0.02397 0.01116
   2108 O . HOH A 2049 ? 0.40000 0.40238 0.33522 -0.15177 -0.08482 0.01980
   2109 O . HOH A 2050 ? 0.19566 0.25649 0.33521 -0.00569 -0.00262 0.10611
   2110 O . HOH A 2051 ? 0.22139 0.21646 0.13727 0.04807 -0.02536 -0.01405
   2111 O . HOH A 2052 ? 0.33830 0.72404 0.35192 -0.23132 -0.05452 0.15885
   2112 O . HOH A 2055 ? 0.35632 0.23986 0.19169 0.04214 0.11252 0.00044
   2113 O . HOH A 2057 ? 0.69121 0.25391 0.35989 -0.01259 -0.07804 0.06242
   2114 O . HOH A 2058 ? 0.73349 0.31307 0.25519 -0.00105 -0.04571 -0.09265
   2115 O . HOH A 2067 ? 0.16151 0.19977 0.14928 0.02173 -0.00909 0.01023
   2116 O . HOH A 2068 ? 0.22404 0.23442 0.34396 -0.01441 -0.03586 -0.05677
   2117 O . HOH A 2069 ? 0.46502 0.23680 0.38683 0.03862 0.11518 0.01510
   2118 O . HOH A 2070 ? 0.39210 0.24974 0.42206 0.11052 -0.13207 -0.05857
   2119 O . HOH A 2074 ? 0.66139 0.26959 0.52161 -0.00125 0.21259 0.08849
   2120 O . HOH A 2075 ? 0.61535 0.64252 0.30209 0.23594 0.07895 0.06826
   2121 O . HOH A 2076 ? 0.29438 0.25192 0.22976 0.10094 0.10254 0.04908
   2122 O . HOH A 2077 ? 0.25720 0.22989 0.13567 0.05353 0.03073 0.02251
   2123 O . HOH A 2078 ? 0.26859 0.24377 0.25498 0.06137 -0.03422 -0.03627
   2124 O . HOH A 2079 ? 0.60349 0.28863 0.23790 0.08503 0.02812 0.06710
   2125 O . HOH A 2081 ? 0.39638 0.40829 0.55453 -0.00072 0.04954 -0.11682
   2126 O . HOH A 2082 ? 0.24196 0.52989 0.16450 0.09956 0.01271 0.02512
   2127 O . HOH A 2084 ? 0.55701 0.56029 0.27292 -0.03683 0.05002 -0.09198
   2128 O . HOH A 2085 ? 0.56336 0.24672 0.29532 -0.00514 0.02871 0.10109
   2129 O . HOH A 2086 ? 0.40481 0.39121 0.28895 0.07454 -0.06357 0.06454
   2130 O . HOH A 2087 ? 0.23633 0.39391 0.31022 -0.02659 0.02024 0.09200
   2131 O . HOH A 2090 ? 0.40824 0.26059 0.31113 -0.00085 -0.04811 -0.01984
   2132 O . HOH A 2091 ? 0.67220 0.31829 0.45431 0.07098 -0.04142 0.00567
   2133 O . HOH A 2092 ? 0.29756 0.27091 0.38122 0.00993 -0.02639 -0.00791
   2134 O . HOH A 2093 ? 0.36112 0.27496 0.27756 -0.12410 -0.13731 0.07744
   2135 O . HOH A 2094 ? 0.30061 0.27322 0.31430 0.08915 -0.07022 -0.05159
   2136 O . HOH A 2095 ? 0.21374 0.19370 0.26824 -0.01396 -0.01628 -0.02930
   2137 O . HOH A 2096 ? 0.51039 0.28811 0.53887 0.11367 -0.13234 -0.17406
   2138 O . HOH A 2097 ? 0.32322 0.52068 0.39171 -0.03641 -0.08616 -0.08205
   2139 O . HOH A 2098 ? 0.30422 0.20976 0.43211 0.02456 -0.03244 -0.04683
   2140 O . HOH A 2099 ? 0.22326 0.29884 0.25087 0.04659 -0.03796 -0.00647
   2141 O . HOH A 2102 ? 0.30451 0.24737 0.31359 -0.00898 0.00829 0.09230
   2142 O . HOH A 2103 ? 0.28324 0.47682 0.31856 -0.03032 0.09966 0.06249
   2143 O . HOH A 2105 ? 0.33881 0.30918 0.38897 -0.07532 -0.03900 0.05069
   2144 O . HOH A 2106 ? 0.29090 0.27431 0.55396 -0.00388 0.00273 0.12909
   2145 O . HOH A 2107 ? 0.44017 0.35029 0.78199 -0.03106 0.20939 0.07087
   2146 O . HOH A 2108 ? 0.46013 0.49881 0.23225 0.06103 0.06842 0.10712
   2147 O . HOH A 2109 ? 0.26135 0.24230 0.18663 0.00983 0.04735 0.05478
   2148 O . HOH A 2110 ? 0.34958 0.36610 0.24618 0.13842 0.05156 0.08483
   2149 O . HOH A 2111 ? 0.52480 0.47787 0.41424 -0.23090 -0.08836 0.04527
   2150 O . HOH A 2112 ? 0.29096 0.43989 0.25210 0.14069 -0.02804 0.03204
   2151 O . HOH A 2114 ? 0.38197 0.22262 0.46812 0.04008 -0.00696 -0.02827
   2152 O . HOH A 2115 ? 0.73100 0.31701 0.31878 0.14218 -0.07655 -0.03106
   2153 O . HOH A 2116 ? 0.22591 0.20939 0.22554 -0.01895 0.02256 -0.02210
   2154 O . HOH A 2117 ? 0.23222 0.26643 0.18301 -0.03550 0.01812 0.04606
   2155 O . HOH A 2118 ? 0.19620 0.19293 0.19910 -0.04049 0.00299 0.02439
   2156 O . HOH A 2119 ? 0.21715 0.20354 0.17840 -0.01608 0.00969 0.02594
   2157 O . HOH A 2120 ? 0.36805 0.25391 0.40325 0.02744 0.05016 0.10129
   2158 O . HOH A 2121 ? 0.26530 0.23792 0.25352 -0.05005 0.02993 -0.00366
   2159 O . HOH A 2122 ? 0.40536 0.38876 0.34205 0.07567 -0.10515 -0.20092
   2160 O . HOH A 2123 ? 0.30228 0.32493 0.17267 0.02124 0.01447 -0.04238
   2161 O . HOH A 2127 ? 0.30040 0.23801 0.17555 -0.01895 0.00934 -0.01414
   2162 O . HOH A 2128 ? 0.35332 0.21748 0.19383 0.05594 0.01755 0.02708
   2163 O . HOH A 2129 ? 0.29279 0.31981 0.18946 -0.03182 -0.00885 0.07009
   2164 O . HOH A 2130 ? 0.37565 0.37587 0.34265 -0.05996 0.04659 -0.01998
   2165 O . HOH A 2131 ? 0.28953 0.24299 0.30378 0.03449 -0.08555 -0.02076
   2166 O . HOH A 2134 ? 0.34016 0.36294 0.27714 0.02517 -0.06856 0.01578
   2167 O . HOH A 2136 ? 0.35738 0.19921 0.39029 -0.03363 -0.02237 -0.03266
   2168 O . HOH A 2137 ? 0.44267 0.51849 0.69991 -0.10889 -0.21749 0.01466
   2169 O . HOH A 2138 ? 0.41977 0.41502 0.41019 -0.00958 -0.19277 0.00112
   2170 O . HOH A 2139 ? 0.37308 0.46495 0.35324 0.02884 -0.08755 -0.13889
   2171 C1 A RII A 2148 ? 0.24264 0.20505 0.11445 0.05557 0.01610 0.05507
   2172 C2 A RII A 2148 ? 0.24964 0.23181 0.18080 0.05631 0.08310 0.02691
   2173 C3 A RII A 2148 ? 0.25918 0.21642 0.19317 0.03970 0.05383 0.03393
   2174 C4 A RII A 2148 ? 0.19305 0.19199 0.12872 0.03066 0.03871 -0.00733
   2175 C5 A RII A 2148 ? 0.18393 0.17322 0.10631 0.02762 0.00532 -0.02016
   2176 C6 A RII A 2148 ? 0.19346 0.18065 0.11401 0.03656 0.01508 -0.00802
   2177 C7 A RII A 2148 ? 0.26181 0.16406 0.20407 0.08119 0.05154 0.01930
   2178 C8 A RII A 2148 ? 0.27045 0.20338 0.22684 0.06005 0.04090 0.04661
   2179 C9 A RII A 2148 ? 0.25860 0.19305 0.20390 0.07127 0.03237 0.05853
   2180 N1 A RII A 2148 ? 0.21349 0.19474 0.14742 0.03484 0.02361 0.00788
   2181 N2 A RII A 2148 ? 0.18033 0.17483 0.07376 0.02476 0.04077 -0.02637
   2182 N3 A RII A 2148 ? 0.24267 0.16596 0.13621 0.07687 0.05769 0.05649
   2183 N4 A RII A 2148 ? 0.27658 0.19723 0.23291 0.06183 0.04045 0.03606
   2184 O1 A RII A 2148 ? 0.25083 0.21616 0.12495 0.04561 0.00292 0.05870
   2185 O2 A RII A 2148 ? 0.26718 0.25067 0.22173 0.05302 0.09355 0.02348
   2186 O3 A RII A 2148 ? 0.26746 0.21290 0.20468 0.03088 0.06741 0.02010
   2187 RE1 A RII A 2148 ? 0.24235 0.20962 0.15159 0.05052 0.05454 0.02586
   2196 C1 B RII A 2148 ? 0.30814 0.46587 0.43927 0.04583 -0.07395 0.11978
   2197 C2 B RII A 2148 ? 0.30390 0.46682 0.46112 0.03777 -0.07372 0.10969
   2198 C3 B RII A 2148 ? 0.30445 0.46402 0.46689 0.04367 -0.07617 0.11810
   2199 C4 B RII A 2148 ? 0.29437 0.47156 0.42793 0.06109 -0.08611 0.10151
   2200 C5 B RII A 2148 ? 0.30237 0.47532 0.43455 0.05899 -0.07970 0.09734
   2201 C6 B RII A 2148 ? 0.30284 0.47420 0.43034 0.05830 -0.07695 0.09792
   2202 C7 B RII A 2148 ? 0.34499 0.49221 0.53548 0.05103 -0.08546 0.12739
   2203 C8 B RII A 2148 ? 0.35081 0.49508 0.55375 0.05299 -0.08552 0.12944
   2204 C9 B RII A 2148 ? 0.34219 0.49018 0.53457 0.05407 -0.08688 0.13213
   2205 N1 B RII A 2148 ? 0.29846 0.47145 0.42487 0.05455 -0.07706 0.09694
   2206 N2 B RII A 2148 ? 0.30003 0.47427 0.43482 0.06004 -0.08537 0.10139
   2207 N3 B RII A 2148 ? 0.32876 0.48280 0.49582 0.05252 -0.08411 0.12737
   2208 N4 B RII A 2148 ? 0.35173 0.49611 0.55092 0.05037 -0.08671 0.12701
   2209 O1 B RII A 2148 ? 0.31975 0.46854 0.45366 0.04431 -0.07427 0.13069
   2210 O2 B RII A 2148 ? 0.31027 0.47053 0.48742 0.03254 -0.08286 0.11179
   2211 O3 B RII A 2148 ? 0.30942 0.46923 0.49789 0.04283 -0.08250 0.12761
   2212 RE1 B RII A 2148 ? 0.30220 0.46102 0.41326 0.04388 -0.06409 0.10842
   2221 C1 . RII A 2149 ? 0.26416 0.24336 0.18541 0.01745 -0.07558 0.01856
   2222 C2 . RII A 2149 ? 0.25012 0.24091 0.17560 0.01094 -0.00814 -0.00115
   2223 C3 . RII A 2149 ? 0.25999 0.22611 0.18761 0.01276 -0.09345 0.00911
   2224 C4 . RII A 2149 ? 0.26171 0.26878 0.23775 -0.01033 -0.03864 0.00503
   2225 C5 . RII A 2149 ? 0.27146 0.29565 0.25226 -0.01516 -0.02714 0.00590
   2226 C6 . RII A 2149 ? 0.26372 0.28607 0.22965 -0.00504 -0.04820 0.00326
   2227 C7 . RII A 2149 ? 0.27660 0.22855 0.21149 -0.00191 -0.09088 0.01643
   2228 C8 . RII A 2149 ? 0.26768 0.22597 0.24358 -0.01550 -0.05239 -0.00270
   2229 C9 . RII A 2149 ? 0.26629 0.21581 0.22083 -0.00086 -0.05773 0.01060
   2230 N1 . RII A 2149 ? 0.25370 0.25355 0.21597 0.00679 -0.08469 0.02174
   2231 N2 . RII A 2149 ? 0.26783 0.28878 0.24624 -0.01871 -0.01956 0.00985
   2232 N3 . RII A 2149 ? 0.26879 0.21684 0.17847 0.00918 -0.06719 0.02184
   2233 N4 . RII A 2149 ? 0.28633 0.23692 0.23648 -0.01102 -0.06539 0.00531
   2234 O1 . RII A 2149 ? 0.27985 0.25969 0.19499 0.02179 -0.08912 0.02504
   2235 O2 . RII A 2149 ? 0.27604 0.26097 0.23140 0.01527 0.01252 0.01274
   2236 O3 . RII A 2149 ? 0.25657 0.22611 0.24021 0.02402 -0.09652 -0.00328
   2237 RE1 . RII A 2149 ? 0.25218 0.22454 0.17643 0.02009 -0.06821 0.01398
   2246 C1 . RI3 A 2152 ? 0.36445 0.24241 0.57786 -0.00552 -0.18901 -0.04334
   2247 C2 . RI3 A 2152 ? 0.34773 0.19951 0.45327 0.00658 -0.22885 -0.03319
   2248 C3 . RI3 A 2152 ? 0.32506 0.20729 0.45543 -0.05057 -0.14359 -0.06902
   2249 C7 . RI3 A 2152 ? 0.34828 0.27353 0.65679 -0.04332 -0.13747 -0.04665
   2250 C8 . RI3 A 2152 ? 0.34562 0.28059 0.66195 -0.03258 -0.13523 -0.02646
   2251 C9 . RI3 A 2152 ? 0.34541 0.27302 0.64452 -0.03226 -0.15311 -0.03007
   2252 N3 . RI3 A 2152 ? 0.34597 0.25351 0.61719 -0.03052 -0.16343 -0.03418
   2253 N4 . RI3 A 2152 ? 0.34831 0.28673 0.67258 -0.03567 -0.13207 -0.03388
   2254 O1 . RI3 A 2152 ? 0.36971 0.27308 0.58178 -0.01185 -0.20625 -0.06153
   2255 O2 . RI3 A 2152 ? 0.36703 0.20354 0.49172 -0.00743 -0.21786 -0.04573
   2256 O3 . RI3 A 2152 ? 0.31356 0.23242 0.48298 -0.04008 -0.15168 -0.06301
   2257 O4 . RI3 A 2152 ? 0.35084 0.23022 0.58219 -0.01804 -0.15165 -0.01667
   2258 RE1 . RI3 A 2152 ? 0.34513 0.22279 0.54754 -0.01702 -0.19013 -0.03611
   2263 BR . BR A 2169 ? 0.32680 0.95983 0.47676 0.09386 0.00476 0.21571
   2264 NA . NA A 2176 ? 0.23347 0.27816 0.21247 0.03336 0.00045 0.02083
   2265 CL . CL A 2180 ? 0.36946 0.56353 0.70753 0.12645 -0.02555 -0.27049
   2276 O . HOH W 1 ? 0.29210 0.28092 0.20999 0.00113 -0.04669 -0.00898
   2277 O . HOH W 2 ? 0.43034 0.36761 0.29472 -0.09030 -0.15741 0.12455
   2278 O . HOH W 5 ? 0.44744 0.32680 0.68393 0.10066 0.24185 0.07698
   2279 O . HOH W 6 ? 0.26199 0.38322 0.16122 -0.06388 -0.05822 0.07084
   2280 O . HOH W 7 ? 0.67978 0.33385 0.26396 0.12798 0.14386 0.08597
   2281 O . HOH W 8 ? 0.33879 0.39887 0.36333 0.08168 -0.00585 0.05239
   2282 O . HOH W 9 ? 0.43591 0.49662 0.40339 -0.08857 -0.21768 0.15754
   2283 O . HOH W 11 ? 0.32236 0.32236 0.65951 0.00212 0.16941 -0.16941
   2284 O . HOH W 12 ? 0.34803 0.39657 0.64397 -0.10618 -0.01497 0.06705
   2285 O . HOH W 13 ? 0.39131 0.65410 0.30273 0.22015 -0.06632 -0.11908
   2286 O . HOH W 14 ? 0.33492 0.54696 0.38001 0.03722 -0.00490 0.09708

data_comp_CL
loop_
  _chem_comp_atom.comp_id
  _chem_comp_atom.atom_id
  _chem_comp_atom.type_symbol
  _chem_comp_atom.type_energy
  _chem_comp_atom.partial_charge
   CL CL CL CL 0.000

loop_
  _chem_comp_tree.comp_id
  _chem_comp_tree.atom_id
  _chem_comp_tree.atom_back
  _chem_comp_tree.atom_forward
  _chem_comp_tree.connect_type
   CL CL n/a . END

loop_
  _chem_comp.id
  _chem_comp.three_letter_code
  _chem_comp.name
  _chem_comp.group
  _chem_comp.number_atoms_all
  _chem_comp.number_atoms_nh
  _chem_comp.desc_level
   CL . 'chlorine                            ' non-polymer 1 1 .

data_comp_NA
loop_
  _chem_comp_atom.comp_id
  _chem_comp_atom.atom_id
  _chem_comp_atom.type_symbol
  _chem_comp_atom.type_energy
  _chem_comp_atom.partial_charge
   NA NA NA NA 0.000

loop_
  _chem_comp_tree.comp_id
  _chem_comp_tree.atom_id
  _chem_comp_tree.atom_back
  _chem_comp_tree.atom_forward
  _chem_comp_tree.connect_type
   NA NA n/a . END

loop_
  _chem_comp.id
  _chem_comp.three_letter_code
  _chem_comp.name
  _chem_comp.group
  _chem_comp.number_atoms_all
  _chem_comp.number_atoms_nh
  _chem_comp.desc_level
   NA . 'sodium                              ' non-polymer 1 1 .

data_comp_RII
loop_
  _chem_comp_atom.comp_id
  _chem_comp_atom.atom_id
  _chem_comp_atom.type_symbol
  _chem_comp_atom.type_energy
  _chem_comp_atom.charge
  _chem_comp_atom.partial_charge
  _chem_comp_atom.x
  _chem_comp_atom.y
  _chem_comp_atom.z
   RII RE1 RE RE 0 . 0.9677 1.2900 3.1556
   RII C1 C CSP 0 . 1.4196 2.9763 2.4419
   RII O1 O OC 0 . 1.6970 4.0184 1.9897
   RII C2 C CSP 0 . -0.3108 1.0536 1.7468
   RII O2 O OC 0 . -1.0733 0.9844 0.9024
   RII C3 C CSP 0 . -0.3728 2.1178 4.2132
   RII O3 O OC 0 . -1.0568 2.7335 4.8683
   RII N1 N NR5 0 . 2.4012 1.4635 4.7925
   RII C4 C CR15 0 . 2.2567 0.9778 6.0157
   RII H41 H HCR5 0 . 1.5450 0.4437 6.2876
   RII N2 N NR15 0 . 3.2573 1.3540 6.8045
   RII H21 H HNR5 0 . 3.3523 1.1540 7.6355
   RII C5 C CR15 0 . 4.1065 2.1195 6.0536
   RII H51 H HCR5 0 . 4.8860 2.5294 6.3455
   RII C6 C CR15 0 . 3.6036 2.1648 4.8304
   RII H61 H HCR5 0 . 3.9938 2.5993 4.1063
   RII N3 N NR5 0 . 2.5671 0.2428 2.1189
   RII C7 C CR15 0 . 2.6927 -1.0453 1.9028
   RII H71 H HCR5 0 . 2.0759 -1.6882 2.1679
   RII N4 N NR15 0 . 3.8278 -1.3112 1.2522
   RII H42 H HNR5 0 . 4.1062 -2.0940 1.0316
   RII C8 C CR15 0 . 4.4465 -0.1729 1.0071
   RII H81 H HCR5 0 . 5.2510 -0.0675 0.5548
   RII C9 C CR15 0 . 3.6889 0.8099 1.5374
   RII H91 H HCR5 0 . 3.8850 1.7178 1.5151

loop_
  _chem_comp_bond.comp_id
  _chem_comp_bond.atom_id_1
  _chem_comp_bond.atom_id_2
  _chem_comp_bond.type
  _chem_comp_bond.value_dist
  _chem_comp_bond.value_dist_esd
   RII RE1 C1 single 1.886 0.020
   RII RE1 C2 single 1.917 0.020
   RII RE1 C3 single 1.898 0.020
   RII RE1 N1 single 2.183 0.020
   RII RE1 N3 single 2.175 0.020
   RII C1 O1 triple 1.169 0.020
   RII C2 O2 triple 1.140 0.020
   RII C3 O3 triple 1.130 0.020
   RII N1 C4 aromatic 1.324 0.020
   RII N1 C6 aromatic 1.392 0.020
   RII C4 H41 single 0.930 0.020
   RII C4 N2 aromatic 1.329 0.020
   RII N2 H21 single 0.860 0.020
   RII N2 C5 aromatic 1.368 0.020
   RII C5 H51 single 0.928 0.020
   RII C5 C6 aromatic 1.323 0.020
   RII C6 H61 single 0.930 0.020
   RII N3 C7 aromatic 1.312 0.020
   RII N3 C9 aromatic 1.385 0.020
   RII C7 H71 single 0.930 0.020
   RII C7 N4 aromatic 1.335 0.020
   RII N4 H42 single 0.860 0.020
   RII N4 C8 aromatic 1.319 0.020
   RII C8 H81 single 0.929 0.020
   RII C8 C9 aromatic 1.349 0.020
   RII C9 H91 single 0.929 0.020

loop_
  _chem_comp_angle.comp_id
  _chem_comp_angle.atom_id_1
  _chem_comp_angle.atom_id_2
  _chem_comp_angle.atom_id_3
  _chem_comp_angle.value_angle
  _chem_comp_angle.value_angle_esd
   RII N3 RE1 N1 85.00 3.000
   RII N3 RE1 C3 174.44 3.000
   RII N1 RE1 C3 90.65 3.000
   RII N3 RE1 C2 94.63 3.000
   RII N1 RE1 C2 177.28 3.000
   RII C3 RE1 C2 89.56 3.000
   RII N3 RE1 C1 94.24 3.000
   RII N1 RE1 C1 93.17 3.000
   RII C3 RE1 C1 89.43 3.000
   RII C2 RE1 C1 89.54 3.000
   RII O1 C1 RE1 180.00 3.000
   RII O2 C2 RE1 180.00 3.000
   RII O3 C3 RE1 180.00 3.000
   RII C6 N1 C4 104.71 3.000
   RII C6 N1 RE1 128.87 3.000
   RII C4 N1 RE1 126.30 3.000
   RII N2 C4 H41 124.41 3.000
   RII N2 C4 N1 111.25 3.000
   RII H41 C4 N1 124.34 3.000
   RII C5 N2 H21 126.30 3.000
   RII C5 N2 C4 107.47 3.000
   RII H21 N2 C4 126.23 3.000
   RII C6 C5 H51 126.51 3.000
   RII C6 C5 N2 106.90 3.000
   RII H51 C5 N2 126.59 3.000
   RII H61 C6 C5 125.18 3.000
   RII H61 C6 N1 125.19 3.000
   RII C5 C6 N1 109.64 3.000
   RII C9 N3 C7 104.79 3.000
   RII C9 N3 RE1 126.77 3.000
   RII C7 N3 RE1 128.43 3.000
   RII N4 C7 H71 124.43 3.000
   RII N4 C7 N3 110.93 3.000
   RII H71 C7 N3 124.64 3.000
   RII C8 N4 H42 125.91 3.000
   RII C8 N4 C7 108.52 3.000
   RII H42 N4 C7 125.58 3.000
   RII C9 C8 H81 126.51 3.000
   RII C9 C8 N4 106.99 3.000
   RII H81 C8 N4 126.50 3.000
   RII H91 C9 C8 125.71 3.000
   RII H91 C9 N3 125.53 3.000
   RII C8 C9 N3 108.75 3.000

loop_
  _chem_comp_tor.comp_id
  _chem_comp_tor.id
  _chem_comp_tor.atom_id_1
  _chem_comp_tor.atom_id_2
  _chem_comp_tor.atom_id_3
  _chem_comp_tor.atom_id_4
  _chem_comp_tor.value_angle
  _chem_comp_tor.value_angle_esd
  _chem_comp_tor.period
   RII CONST_01 C5 N2 C4 N1 -0.43 0.0 0
   RII CONST_02 N2 C5 C6 N1 1.91 0.0 0
   RII CONST_03 C5 C6 N1 C4 -2.14 0.0 0
   RII CONST_04 C6 C5 N2 C4 -0.94 0.0 0
   RII CONST_05 C6 N1 C4 N2 1.54 0.0 0
   RII CONST_06 C8 N4 C7 N3 -1.50 0.0 0
   RII CONST_07 N4 C8 C9 N3 -0.30 0.0 0
   RII CONST_08 C8 C9 N3 C7 -0.58 0.0 0
   RII CONST_09 C9 C8 N4 C7 1.06 0.0 0
   RII CONST_10 C9 N3 C7 N4 1.25 0.0 0
   RII CONST_11 N2 C4 N1 RE1 -174.62 0.0 0
   RII CONST_12 C5 C6 N1 RE1 173.89 0.0 0
   RII CONST_13 N4 C7 N3 RE1 -178.74 0.0 0
   RII CONST_14 C8 C9 N3 RE1 179.41 0.0 0
   RII CONST_15 H21 N2 C4 N1 179.45 0.0 0
   RII CONST_16 H51 C5 C6 N1 -178.06 0.0 0
   RII CONST_17 H61 C6 N1 C4 177.89 0.0 0
   RII CONST_18 C6 N1 C4 H41 -178.59 0.0 0
   RII CONST_19 H42 N4 C7 N3 178.49 0.0 0
   RII CONST_20 H81 C8 C9 N3 179.67 0.0 0
   RII CONST_21 H91 C9 N3 C7 179.28 0.0 0
   RII CONST_22 C9 N3 C7 H71 -178.86 0.0 0
   RII Var_01 C7 N3 RE1 N1 104.31 30.0 2
   RII Var_02 N3 RE1 N1 C4 -119.53 30.0 2
   RII Var_03 N1 RE1 C1 O1 151.80 30.0 3

loop_
  _chem_comp_plane_atom.comp_id
  _chem_comp_plane_atom.plane_id
  _chem_comp_plane_atom.atom_id
  _chem_comp_plane_atom.dist_esd
   RII plan-1 RE1 0.020
   RII plan-1 N1 0.020
   RII plan-1 C4 0.020
   RII plan-1 H41 0.020
   RII plan-1 N2 0.020
   RII plan-1 H21 0.020
   RII plan-1 C5 0.020
   RII plan-1 H51 0.020
   RII plan-1 C6 0.020
   RII plan-1 H61 0.020
   RII plan-2 RE1 0.020
   RII plan-2 N3 0.020
   RII plan-2 C7 0.020
   RII plan-2 H71 0.020
   RII plan-2 N4 0.020
   RII plan-2 H42 0.020
   RII plan-2 C8 0.020
   RII plan-2 H81 0.020
   RII plan-2 C9 0.020
   RII plan-2 H91 0.020

loop_
  _chem_comp_plane.comp_id
  _chem_comp_plane.id
   RII plan-1
   RII plan-2

loop_
  _chem_comp.id
  _chem_comp.three_letter_code
  _chem_comp.name
  _chem_comp.group
  _chem_comp.number_atoms_all
  _chem_comp.number_atoms_nh
  _chem_comp.desc_level
   RII RII 'Unknown                  ' ligand 25 17 .

data_comp_RI3
loop_
  _chem_comp_atom.comp_id
  _chem_comp_atom.atom_id
  _chem_comp_atom.type_symbol
  _chem_comp_atom.type_energy
  _chem_comp_atom.charge
  _chem_comp_atom.partial_charge
  _chem_comp_atom.x
  _chem_comp_atom.y
  _chem_comp_atom.z
   RI3 RE1 RE RE 0 . 0.9677 1.2900 3.1556
   RI3 C1 C CSP 0 . 1.4196 2.9763 2.4419
   RI3 O1 O OC 0 . 1.6970 4.0184 1.9897
   RI3 C2 C CSP 0 . -0.3108 1.0536 1.7468
   RI3 O2 O OC 0 . -1.0733 0.9844 0.9024
   RI3 C3 C CSP 0 . -0.3728 2.1178 4.2132
   RI3 O3 O OC 0 . -1.0568 2.7335 4.8683
   RI3 O4 O O 0 . 2.4012 1.4635 4.7925
   RI3 N3 N NR5 0 . 2.5671 0.2428 2.1189
   RI3 C7 C CR15 0 . 2.6927 -1.0453 1.9028
   RI3 H71 H HCR5 0 . 2.0759 -1.6882 2.1679
   RI3 N4 N NR15 0 . 3.8278 -1.3112 1.2522
   RI3 H42 H HNR5 0 . 4.1062 -2.0940 1.0316
   RI3 C8 C CR15 0 . 4.4465 -0.1729 1.0071
   RI3 H81 H HCR5 0 . 5.2510 -0.0675 0.5548
   RI3 C9 C CR15 0 . 3.6889 0.8099 1.5374
   RI3 H91 H HCR5 0 . 3.8850 1.7178 1.5151

loop_
  _chem_comp_bond.comp_id
  _chem_comp_bond.atom_id_1
  _chem_comp_bond.atom_id_2
  _chem_comp_bond.type
  _chem_comp_bond.value_dist
  _chem_comp_bond.value_dist_esd
   RI3 RE1 C1 single 1.886 0.020
   RI3 RE1 C2 single 1.917 0.020
   RI3 RE1 C3 single 1.898 0.020
   RI3 RE1 O4 single 2.183 0.020
   RI3 RE1 N3 single 2.175 0.020
   RI3 C1 O1 triple 1.169 0.020
   RI3 C2 O2 triple 1.140 0.020
   RI3 C3 O3 triple 1.130 0.020
   RI3 N3 C7 aromatic 1.312 0.020
   RI3 N3 C9 aromatic 1.385 0.020
   RI3 C7 H71 single 0.930 0.020
   RI3 C7 N4 aromatic 1.335 0.020
   RI3 N4 H42 single 0.860 0.020
   RI3 N4 C8 aromatic 1.319 0.020
   RI3 C8 H81 single 0.929 0.020
   RI3 C8 C9 aromatic 1.349 0.020
   RI3 C9 H91 single 0.929 0.020

loop_
  _chem_comp_angle.comp_id
  _chem_comp_angle.atom_id_1
  _chem_comp_angle.atom_id_2
  _chem_comp_angle.atom_id_3
  _chem_comp_angle.value_angle
  _chem_comp_angle.value_angle_esd
   RI3 N3 RE1 O4 85.00 3.000
   RI3 N3 RE1 C3 174.44 3.000
   RI3 O4 RE1 C3 90.65 3.000
   RI3 N3 RE1 C2 94.63 3.000
   RI3 O4 RE1 C2 177.28 3.000
   RI3 C3 RE1 C2 89.56 3.000
   RI3 N3 RE1 C1 94.24 3.000
   RI3 O4 RE1 C1 93.17 3.000
   RI3 C3 RE1 C1 89.43 3.000
   RI3 C2 RE1 C1 89.54 3.000
   RI3 O1 C1 RE1 180.00 3.000
   RI3 O2 C2 RE1 180.00 3.000
   RI3 O3 C3 RE1 180.00 3.000
   RI3 C9 N3 C7 104.79 3.000
   RI3 C9 N3 RE1 126.77 3.000
   RI3 C7 N3 RE1 128.43 3.000
   RI3 N4 C7 H71 124.43 3.000
   RI3 N4 C7 N3 110.93 3.000
   RI3 H71 C7 N3 124.64 3.000
   RI3 C8 N4 H42 125.91 3.000
   RI3 C8 N4 C7 108.52 3.000
   RI3 H42 N4 C7 125.58 3.000
   RI3 C9 C8 H81 126.51 3.000
   RI3 C9 C8 N4 106.99 3.000
   RI3 H81 C8 N4 126.50 3.000
   RI3 H91 C9 C8 125.71 3.000
   RI3 H91 C9 N3 125.53 3.000
   RI3 C8 C9 N3 108.75 3.000

loop_
  _chem_comp_tor.comp_id
  _chem_comp_tor.id
  _chem_comp_tor.atom_id_1
  _chem_comp_tor.atom_id_2
  _chem_comp_tor.atom_id_3
  _chem_comp_tor.atom_id_4
  _chem_comp_tor.value_angle
  _chem_comp_tor.value_angle_esd
  _chem_comp_tor.period
   RI3 CONST_01 C8 N4 C7 N3 -1.50 0.0 0
   RI3 CONST_02 N4 C8 C9 N3 -0.30 0.0 0
   RI3 CONST_03 C8 C9 N3 C7 -0.58 0.0 0
   RI3 CONST_04 C9 C8 N4 C7 1.06 0.0 0
   RI3 CONST_05 C9 N3 C7 N4 1.25 0.0 0
   RI3 CONST_06 N4 C7 N3 RE1 -178.74 0.0 0
   RI3 CONST_07 C8 C9 N3 RE1 179.41 0.0 0
   RI3 CONST_08 H42 N4 C7 N3 178.49 0.0 0
   RI3 CONST_09 H81 C8 C9 N3 179.67 0.0 0
   RI3 CONST_10 H91 C9 N3 C7 179.28 0.0 0
   RI3 CONST_11 C9 N3 C7 H71 -178.86 0.0 0
   RI3 Var_01 C7 N3 RE1 O4 104.31 30.0 2
   RI3 Var_02 N3 RE1 C2 O2 -117.54 30.0 3
   RI3 Var_03 C2 RE1 C1 O1 -28.02 30.0 3

loop_
  _chem_comp_plane_atom.comp_id
  _chem_comp_plane_atom.plane_id
  _chem_comp_plane_atom.atom_id
  _chem_comp_plane_atom.dist_esd
   RI3 plan-1 RE1 0.020
   RI3 plan-1 N3 0.020
   RI3 plan-1 C7 0.020
   RI3 plan-1 H71 0.020
   RI3 plan-1 N4 0.020
   RI3 plan-1 H42 0.020
   RI3 plan-1 C8 0.020
   RI3 plan-1 H81 0.020
   RI3 plan-1 C9 0.020
   RI3 plan-1 H91 0.020

loop_
  _chem_comp_plane.comp_id
  _chem_comp_plane.id
   RI3 plan-1

loop_
  _chem_comp.id
  _chem_comp.three_letter_code
  _chem_comp.name
  _chem_comp.group
  _chem_comp.number_atoms_all
  _chem_comp.number_atoms_nh
  _chem_comp.desc_level
   RI3 RI3 'Unknown                  ' ligand 17 13 .

data_comp_BR
loop_
  _chem_comp_atom.comp_id
  _chem_comp_atom.atom_id
  _chem_comp_atom.type_symbol
  _chem_comp_atom.type_energy
  _chem_comp_atom.partial_charge
   BR BR BR BR 0.000

loop_
  _chem_comp_tree.comp_id
  _chem_comp_tree.atom_id
  _chem_comp_tree.atom_back
  _chem_comp_tree.atom_forward
  _chem_comp_tree.connect_type
   BR BR n/a . END

loop_
  _chem_comp.id
  _chem_comp.three_letter_code
  _chem_comp.name
  _chem_comp.group
  _chem_comp.number_atoms_all
  _chem_comp.number_atoms_nh
  _chem_comp.desc_level
   BR . 'bromine                             ' non-polymer 1 1 .

data_comp_IMD
loop_
  _chem_comp_atom.comp_id
  _chem_comp_atom.atom_id
  _chem_comp_atom.type_symbol
  _chem_comp_atom.type_energy
  _chem_comp_atom.partial_charge
   IMD N3 N NR15 0.000
   IMD C4 C CR15 0.000
   IMD H4 H HCR5 0.000
   IMD C5 C CR15 0.000
   IMD H5 H HCR5 0.000
   IMD C2 C CR15 0.000
   IMD H2 H HCR5 0.000
   IMD N1 N NR15 0.000
   IMD HN1 H HNR5 0.000
   IMD HN3 H HNR5 0.000

loop_
  _chem_comp_tree.comp_id
  _chem_comp_tree.atom_id
  _chem_comp_tree.atom_back
  _chem_comp_tree.atom_forward
  _chem_comp_tree.connect_type
   IMD N3 C2 C4 .
   IMD C4 N3 C5 .
   IMD H4 C4 . .
   IMD C5 C4 N1 .
   IMD H5 C5 . .
   IMD C2 n/a N3 START
   IMD H2 C2 . .
   IMD N1 C5 HN1 .
   IMD HN1 N1 . END
   IMD HN3 N3 . .
   IMD N1 C2 . ADD

loop_
  _chem_comp_bond.comp_id
  _chem_comp_bond.atom_id_1
  _chem_comp_bond.atom_id_2
  _chem_comp_bond.type
  _chem_comp_bond.value_dist
  _chem_comp_bond.value_dist_esd
   IMD C4 N3 coval 1.350 0.020
   IMD H4 C4 coval 0.980 0.020
   IMD C5 C4 coval 1.390 0.020
   IMD H5 C5 coval 0.980 0.020
   IMD C2 N3 coval 1.350 0.020
   IMD H2 C2 coval 0.980 0.020
   IMD N1 C2 coval 1.350 0.020
   IMD N1 C5 coval 1.350 0.020
   IMD HN1 N1 coval 0.980 0.020
   IMD HN3 N3 coval 0.980 0.020

loop_
  _chem_comp_angle.comp_id
  _chem_comp_angle.atom_id_1
  _chem_comp_angle.atom_id_2
  _chem_comp_angle.atom_id_3
  _chem_comp_angle.value_angle
  _chem_comp_angle.value_angle_esd
   IMD C4 N3 C2 108.000 3.000
   IMD N3 C4 H4 126.000 3.000
   IMD N3 C4 C5 108.000 3.000
   IMD H4 C4 C5 126.000 3.000
   IMD C4 C5 H5 126.000 3.000
   IMD C4 C5 N1 108.000 3.000
   IMD H5 C5 N1 126.000 3.000
   IMD N3 C2 H2 126.000 3.000
   IMD N3 C2 N1 108.000 3.000
   IMD H2 C2 N1 126.000 3.000
   IMD C2 N1 HN1 126.000 3.000
   IMD C2 N3 HN3 126.000 3.000
   IMD C2 N1 C5 108.000 3.000
   IMD HN1 N1 C5 126.000 3.000
   IMD HN3 N3 C4 126.000 3.000

loop_
  _chem_comp_tor.comp_id
  _chem_comp_tor.id
  _chem_comp_tor.atom_id_1
  _chem_comp_tor.atom_id_2
  _chem_comp_tor.atom_id_3
  _chem_comp_tor.atom_id_4
  _chem_comp_tor.value_angle
  _chem_comp_tor.value_angle_esd
  _chem_comp_tor.period
   IMD CONST_1 C2 N3 C4 C5 0.000 0.000 0
   IMD CONST_2 N3 C4 C5 N1 0.000 0.000 0
   IMD CONST_3 C4 C5 N1 C2 0.000 0.000 0

loop_
  _chem_comp_plane_atom.comp_id
  _chem_comp_plane_atom.plane_id
  _chem_comp_plane_atom.atom_id
  _chem_comp_plane_atom.dist_esd
   IMD plan-1 N1 0.020
   IMD plan-1 C2 0.020
   IMD plan-1 N3 0.020
   IMD plan-1 C4 0.020
   IMD plan-1 C5 0.020
   IMD plan-1 HN1 0.020
   IMD plan-1 HN3 0.020
   IMD plan-1 H2 0.020
   IMD plan-1 H4 0.020
   IMD plan-1 H5 0.020

loop_
  _chem_comp_plane.comp_id
  _chem_comp_plane.id
   IMD plan-1

loop_
  _chem_comp.id
  _chem_comp.three_letter_code
  _chem_comp.name
  _chem_comp.group
  _chem_comp.number_atoms_all
  _chem_comp.number_atoms_nh
  _chem_comp.desc_level
   IMD . 'IMIDAZOLE                           ' non-polymer 10 5 .

data_comp_RE
loop_
  _chem_comp_atom.comp_id
  _chem_comp_atom.atom_id
  _chem_comp_atom.type_symbol
  _chem_comp_atom.type_energy
  _chem_comp_atom.partial_charge
   RE RE RE RE 0.000

loop_
  _chem_comp_tree.comp_id
  _chem_comp_tree.atom_id
  _chem_comp_tree.atom_back
  _chem_comp_tree.atom_forward
  _chem_comp_tree.connect_type
   RE RE n/a . END

loop_
  _chem_comp.id
  _chem_comp.three_letter_code
  _chem_comp.name
  _chem_comp.group
  _chem_comp.number_atoms_all
  _chem_comp.number_atoms_nh
  _chem_comp.desc_level
   RE . 'Re                               ' non-polymer 1 1 .

data_link_SS
loop_
  _chem_link_bond.link_id
  _chem_link_bond.atom_1_comp_id
  _chem_link_bond.atom_id_1
  _chem_link_bond.atom_2_comp_id
  _chem_link_bond.atom_id_2
  _chem_link_bond.type
  _chem_link_bond.value_dist
  _chem_link_bond.value_dist_esd
   SS 1 SG 2 SG single 2.031 0.020

loop_
  _chem_link_angle.link_id
  _chem_link_angle.atom_1_comp_id
  _chem_link_angle.atom_id_1
  _chem_link_angle.atom_2_comp_id
  _chem_link_angle.atom_id_2
  _chem_link_angle.atom_3_comp_id
  _chem_link_angle.atom_id_3
  _chem_link_angle.value_angle
  _chem_link_angle.value_angle_esd
   SS 1 CB 1 SG 2 SG 104.200 2.100
   SS 1 SG 2 SG 2 CB 104.200 2.100

loop_
  _chem_link_tor.link_id
  _chem_link_tor.id
  _chem_link_tor.atom_1_comp_id
  _chem_link_tor.atom_id_1
  _chem_link_tor.atom_2_comp_id
  _chem_link_tor.atom_id_2
  _chem_link_tor.atom_3_comp_id
  _chem_link_tor.atom_id_3
  _chem_link_tor.atom_4_comp_id
  _chem_link_tor.atom_id_4
  _chem_link_tor.value_angle
  _chem_link_tor.alt_value_angle
  _chem_link_tor.value_angle_esd
  _chem_link_tor.period
   SS ss 1 CB 1 SG 2 SG 2 CB 93.0 -86.0 10.0 1
   SS chi2_1 1 CA 1 CB 1 SG 2 SG 79.0 183.0,-73.0 20.0 1
   SS chi2_2 1 SG 2 SG 2 CB 2 CA -79.0 -183.0,73.0 20.0 1
