# Supplementary material for: Time-series analysis of rhenium(I) organometallic covalent binding to a model protein for drug development
Source: IUCrJ. 2024 Apr 19;11(Pt 3):359–73. doi: 10.1107/S2052252524002598 (PMC11067751; doi:10.1107/S2052252524002598)
Supplement: Supplementary file 7 [file m-11-00359-sup7.zip]

Archive with 8 entries (8 files):
- Week 38 - P5P1_1 - 1-54/D_9100081747_val-report-full_P1.pdf
- Week 38 - P5P1_1 - 1-54/P5P1_2_map_coeffs_with_anomalous.mtz
- Week 38 - P5P1_1 - 1-54/P5P1_2_refine_19.cif
- Week 38 - P5P1_1 - 1-54/P5P1_2_refine_19.deposit_000.cif
- Week 38 - P5P1_1 - 1-54/P5P1_2_refine_19.mtz
- Week 38 - P5P1_1 - 1-54/P5P1_2_refine_19.pdb
- Week 38 - P5P1_1 - 1-54/P5P1_2_refine_19.pdf
- Week 38 - P5P1_1 - 1-54/P5P1_2_refine_19_DPI.pdb
