# Supplementary material for: Time-series analysis of rhenium(I) organometallic covalent binding to a model protein for drug development
Source: IUCrJ. 2024 Apr 19;11(Pt 3):359–73. doi: 10.1107/S2052252524002598 (PMC11067751; doi:10.1107/S2052252524002598)
Supplement: Supplementary file 7 [file m-11-00359-sup7.zip › Week 38 - P5P1_1 - 1-54/P5P1_2_refine_19.cif]

data_P5P1_2_refine
_cell.volume                      244853.261
_cell.length_a                    81.130
_cell.length_b                    81.130
_cell.length_c                    37.200
_cell.angle_beta                  90.000
_cell.angle_gamma                 90.000
_cell.angle_alpha                 90.000
_space_group.name_H-M_alt         'P 43 21 2'
_space_group.name_Hall            ' P 4nw 2abw'
_space_group.IT_number            96
_space_group.crystal_system       tetragonal
_symmetry.Int_Tables_number       96
_symmetry.space_group_name_H-M    'P 43 21 2'
_symmetry.space_group_name_Hall   ' P 4nw 2abw'
_reflns.B_iso_Wilson_estimate     19.21
_refine.ls_percent_reflns_R_free  5.11
_refine.pdbx_overall_phase_error  23.9640
_refine.solvent_model_details     'FLAT BULK SOLVENT MODEL'
_refine.pdbx_ls_cross_valid_method 'FREE R-VALUE'
_refine.pdbx_refine_id            'X-RAY DIFFRACTION'
_refine.ls_R_factor_obs           0.1822
_refine.B_iso_mean                21.75
_refine.ls_number_reflns_R_free   1163
_refine.ls_percent_reflns_obs     96.64
_refine.ls_R_factor_R_work        0.1799
_refine.pdbx_solvent_shrinkage_radii 0.9000
_refine.ls_d_res_high             1.76
_refine.ls_number_reflns_obs      22741
_refine.pdbx_ls_sigma_F           1.41
_refine.ls_number_reflns_R_work   21578
_refine.ls_d_res_low              57.37
_refine.pdbx_stereochemistry_target_values 'GeoStd + Monomer Library + CDL v1.2'
_refine.ls_R_factor_R_free        0.2247
_refine.overall_SU_ML             0.2456
_refine.pdbx_solvent_vdw_probe_radii 1.1000
_exptl.method                     'X-RAY DIFFRACTION'
_diffrn_source.pdbx_wavelength    1.54
loop_
  _space_group_symop.id
  _space_group_symop.operation_xyz
   1 x,y,z
   2 -y+1/2,x+1/2,z+3/4
   3 y+1/2,-x+1/2,z+1/4
   4 x+1/2,-y+1/2,-z+1/4
   5 -x+1/2,y+1/2,-z+3/4
   6 -x,-y,z+1/2
   7 y,x,-z
   8 -y,-x,-z+1/2

loop_
  _software.pdbx_ordinal
  _software.name
  _software.version
  _software.type
  _software.contact_author
  _software.contact_author_email
  _software.location
  _software.classification
  _software.citation_id
  _software.language
   1 phenix.refine 1.20.1_4487 program 'Paul D. Adams' pdadams@lbl.gov https://www.phenix-online.org/ refinement phenix.refine Python/C++
   2 Phenix 1.20.1_4487 program 'Paul D. Adams' pdadams@lbl.gov https://www.phenix-online.org/ refinement phenix Python/C++

loop_
  _citation.id
  _citation.title
  _citation.journal_abbrev
  _citation.journal_volume
  _citation.page_first
  _citation.page_last
  _citation.year
  _citation.journal_id_ASTM
  _citation.journal_id_ISSN
  _citation.journal_id_CSD
   phenix.refine 'Towards automated crystallographic structure refinement with phenix.refine.' 'Acta Crystallogr., Sect. D: Biol. Crystallogr.' 68 352 67 2012 ABCRE6 0907-4449 0766
   phenix 'Macromolecular structure determination using X-rays, neutrons and electrons: recent developments in Phenix' 'Acta Crystallogr., Sect. D: Biol. Crystallogr.' 75 861 877 2019 ABCRE6 0907-4449 0766

loop_
  _refine_ls_restr.pdbx_refine_id
  _refine_ls_restr.type
  _refine_ls_restr.number
  _refine_ls_restr.dev_ideal
  _refine_ls_restr.weight
  _refine_ls_restr.pdbx_restraint_function
   'X-RAY DIFFRACTION' f_bond_d 1094 0.0118 ? ?
   'X-RAY DIFFRACTION' f_angle_d 1489 1.2368 ? ?
   'X-RAY DIFFRACTION' f_chiral_restr 146 0.0677 ? ?
   'X-RAY DIFFRACTION' f_plane_restr 192 0.0121 ? ?
   'X-RAY DIFFRACTION' f_dihedral_angle_d 388 14.9779 ? ?

loop_
  _refine_ls_shell.pdbx_refine_id
  _refine_ls_shell.d_res_high
  _refine_ls_shell.d_res_low
  _refine_ls_shell.number_reflns_R_work
  _refine_ls_shell.R_factor_R_work
  _refine_ls_shell.percent_reflns_obs
  _refine_ls_shell.R_factor_R_free
  _refine_ls_shell.number_reflns_R_free
   'X-RAY DIFFRACTION' 3.52 57.37 2812 0.1580 100.00 0.1744 144
   'X-RAY DIFFRACTION' 2.79 3.52 2774 0.1791 100.00 0.2361 149
   'X-RAY DIFFRACTION' 2.44 2.79 2778 0.1829 100.00 0.2271 175
   'X-RAY DIFFRACTION' 2.22 2.44 2820 0.1652 100.00 0.1948 121
   'X-RAY DIFFRACTION' 2.06 2.22 2803 0.1937 100.00 0.2396 123
   'X-RAY DIFFRACTION' 1.94 2.06 2760 0.1962 100.00 0.2759 176
   'X-RAY DIFFRACTION' 1.84 1.94 2724 0.2133 96.59 0.3391 140
   'X-RAY DIFFRACTION' 1.76 1.84 2107 0.2752 76.47 0.3268 135

loop_
  _struct_asym.id
   A
   B
   C
   D
   E
   F
   G
   H
   I
   J
   K
   L
   M
   N
   O
   P
   Q

loop_
  _struct_conn.id
  _struct_conn.conn_type_id
  _struct_conn.ptnr1_auth_comp_id
  _struct_conn.ptnr1_auth_asym_id
  _struct_conn.ptnr1_auth_seq_id
  _struct_conn.ptnr1_auth_atom_id
  _struct_conn.ptnr1_label_comp_id
  _struct_conn.ptnr1_label_asym_id
  _struct_conn.ptnr1_label_seq_id
  _struct_conn.ptnr1_label_atom_id
  _struct_conn.ptnr1_role
  _struct_conn.ptnr2_auth_comp_id
  _struct_conn.ptnr2_auth_asym_id
  _struct_conn.ptnr2_auth_seq_id
  _struct_conn.ptnr2_auth_atom_id
  _struct_conn.ptnr2_label_comp_id
  _struct_conn.ptnr2_label_asym_id
  _struct_conn.ptnr2_label_seq_id
  _struct_conn.ptnr2_label_atom_id
  _struct_conn.ptnr2_role
  _struct_conn.details
   C00001 disulf CYS A 6 SG CYS A 6 SG . CYS A 127 SG CYS A 127 SG . 'Comput. Cryst. Newsl. (2015), 6, 13-13.'
   C00002 covale HIS A 15 NE2 HIS A 15 NE2 . RI3 A 1141 RE1 RI3 G . RE1 . 'Bond created based on atom type and distance.'
   C00003 disulf CYS A 30 SG CYS A 30 SG . CYS A 115 SG CYS A 115 SG . 'Comput. Cryst. Newsl. (2015), 6, 13-13.'
   C00004 disulf CYS A 64 SG CYS A 64 SG . CYS A 80 SG CYS A 80 SG . 'Comput. Cryst. Newsl. (2015), 6, 13-13.'
   C00005 disulf CYS A 76 SG CYS A 76 SG . CYS A 94 SG CYS A 94 SG . 'Comput. Cryst. Newsl. (2015), 6, 13-13.'
   C00006 covale ASP A 101 OD2 ASP A 101 OD2 . RII A 1142 RE1 RII H . RE1 . 'Bond created based on atom type and distance.'
   C00007 covale ASP A 119 OD2 ASP A 119 OD2 . RII A 1140 RE1 RII F . RE1 . 'Bond created based on atom type and distance.'

loop_
  _atom_type.symbol
  _atom_type.scat_dispersion_real
  _atom_type.scat_dispersion_imag
  _atom_type.scat_Cromer_Mann_a1
  _atom_type.scat_Cromer_Mann_a2
  _atom_type.scat_Cromer_Mann_a3
  _atom_type.scat_Cromer_Mann_a4
  _atom_type.scat_Cromer_Mann_b1
  _atom_type.scat_Cromer_Mann_b2
  _atom_type.scat_Cromer_Mann_b3
  _atom_type.scat_Cromer_Mann_b4
  _atom_type.scat_Cromer_Mann_c
  _atom_type.scat_source
  _atom_type.scat_dispersion_source
   C . . 3.54356 2.42580 . . 25.62398 1.50364 . . 0.0 
;
2-Gaussian fit: Grosse-Kunstleve RW, Sauter NK, Adams PD:
Newsletter of the IUCr Commission on Crystallographic Computing 2004, 3, 22-31.
;
 .
   Cl . . 9.50761 7.44341 . . 1.04373 23.83732 . . 0.0 
;
2-Gaussian fit: Grosse-Kunstleve RW, Sauter NK, Adams PD:
Newsletter of the IUCr Commission on Crystallographic Computing 2004, 3, 22-31.
;
 .
   H . . 0.51345 0.48472 . . 24.73122 6.32584 . . 0.0 
;
2-Gaussian fit: Grosse-Kunstleve RW, Sauter NK, Adams PD:
Newsletter of the IUCr Commission on Crystallographic Computing 2004, 3, 22-31.
;
 .
   O . . 4.49882 3.47563 . . 15.80542 1.70748 . . 0.0 
;
2-Gaussian fit: Grosse-Kunstleve RW, Sauter NK, Adams PD:
Newsletter of the IUCr Commission on Crystallographic Computing 2004, 3, 22-31.
;
 .
   N . . 4.01032 2.96436 . . 19.97189 1.75589 . . 0.0 
;
2-Gaussian fit: Grosse-Kunstleve RW, Sauter NK, Adams PD:
Newsletter of the IUCr Commission on Crystallographic Computing 2004, 3, 22-31.
;
 .
   Re . . 61.03532 13.68480 . . 1.26911 23.82125 . . 0.0 
;
2-Gaussian fit: Grosse-Kunstleve RW, Sauter NK, Adams PD:
Newsletter of the IUCr Commission on Crystallographic Computing 2004, 3, 22-31.
;
 .
   S . . 9.55732 6.39887 . . 1.23737 29.19336 . . 0.0 
;
2-Gaussian fit: Grosse-Kunstleve RW, Sauter NK, Adams PD:
Newsletter of the IUCr Commission on Crystallographic Computing 2004, 3, 22-31.
;
 .
   Br . . 25.79822 9.11301 . . 1.35700 25.34896 . . 0.0 
;
2-Gaussian fit: Grosse-Kunstleve RW, Sauter NK, Adams PD:
Newsletter of the IUCr Commission on Crystallographic Computing 2004, 3, 22-31.
;
 .
   Na . . 9.38062 1.54875 . . 3.38349 72.32734 . . 0.0 
;
2-Gaussian fit: Grosse-Kunstleve RW, Sauter NK, Adams PD:
Newsletter of the IUCr Commission on Crystallographic Computing 2004, 3, 22-31.
;
 .

loop_
  _chem_comp.id
   ALA
   ARG
   ASN
   ASP
   BR
   CL
   CYS
   GLN
   GLU
   GLY
   HIS
   HOH
   ILE
   LEU
   LYS
   MET
   NA
   PHE
   PRO
   RE
   RI3
   RII
   SER
   THR
   TRP
   TYR
   VAL

loop_
  _atom_site.group_PDB
  _atom_site.id
  _atom_site.label_atom_id
  _atom_site.label_alt_id
  _atom_site.label_comp_id
  _atom_site.auth_asym_id
  _atom_site.auth_seq_id
  _atom_site.pdbx_PDB_ins_code
  _atom_site.Cartn_x
  _atom_site.Cartn_y
  _atom_site.Cartn_z
  _atom_site.occupancy
  _atom_site.B_iso_or_equiv
  _atom_site.type_symbol
  _atom_site.pdbx_formal_charge
  _atom_site.label_asym_id
  _atom_site.label_entity_id
  _atom_site.label_seq_id
  _atom_site.pdbx_PDB_model_num
   ATOM 1 N . LYS A 1 ? 4.81900 11.67500 9.79300 1.000 21.76482 N ? A ? 1 1
   ATOM 2 CA . LYS A 1 ? 3.82700 12.05000 8.74800 1.000 27.50930 C ? A ? 1 1
   ATOM 3 C . LYS A 1 ? 3.85400 13.54800 8.58700 1.000 18.10644 C ? A ? 1 1
   ATOM 4 O . LYS A 1 ? 3.86200 14.25200 9.58100 1.000 18.44620 O ? A ? 1 1
   ATOM 5 CB . LYS A 1 ? 2.44500 11.59000 9.14600 1.000 22.10689 C ? A ? 1 1
   ATOM 6 CG . LYS A 1 ? 1.34100 12.09700 8.24600 1.000 23.55931 C ? A ? 1 1
   ATOM 7 CD . LYS A 1 ? 0.02800 11.41200 8.54400 1.000 24.32009 C ? A ? 1 1
   ATOM 8 CE . LYS A 1 ? -1.07600 12.06900 7.72800 1.000 27.83032 C ? A ? 1 1
   ATOM 9 NZ . LYS A 1 ? -0.68700 12.39100 6.32700 1.000 46.09902 N ? A ? 1 1
   ATOM 10 H1 . LYS A 1 ? 4.86200 10.78900 9.85600 1.000 25.99570 H ? A ? 1 1
   ATOM 11 H2 . LYS A 1 ? 5.61900 11.99700 9.57200 1.000 25.99570 H ? A ? 1 1
   ATOM 12 H3 . LYS A 1 ? 4.56800 12.01700 10.57600 1.000 25.99570 H ? A ? 1 1
   ATOM 13 HA . LYS A 1 ? 4.03700 11.62500 7.90200 1.000 32.88907 H ? A ? 1 1
   ATOM 14 HB2 . LYS A 1 ? 2.42200 10.62000 9.12300 1.000 26.40618 H ? A ? 1 1
   ATOM 15 HB3 . LYS A 1 ? 2.26100 11.90500 10.04500 1.000 26.40618 H ? A ? 1 1
   ATOM 16 HG2 . LYS A 1 ? 1.22700 13.05000 8.38400 1.000 28.14908 H ? A ? 1 1
   ATOM 17 HG3 . LYS A 1 ? 1.57400 11.92100 7.32100 1.000 28.14908 H ? A ? 1 1
   ATOM 18 HD2 . LYS A 1 ? 0.08200 10.47500 8.30200 1.000 29.06202 H ? A ? 1 1
   ATOM 19 HD3 . LYS A 1 ? -0.18300 11.50000 9.48700 1.000 29.06202 H ? A ? 1 1
   ATOM 20 HE2 . LYS A 1 ? -1.83600 11.46800 7.69100 1.000 33.27430 H ? A ? 1 1
   ATOM 21 HE3 . LYS A 1 ? -1.33100 12.90000 8.16000 1.000 33.27430 H ? A ? 1 1
   ATOM 22 HZ1 . LYS A 1 ? -1.39500 12.68100 5.87300 1.000 55.19674 H ? A ? 1 1
   ATOM 23 HZ2 . LYS A 1 ? -0.06100 13.02400 6.32300 1.000 55.19674 H ? A ? 1 1
   ATOM 24 HZ3 . LYS A 1 ? -0.36500 11.66400 5.92700 1.000 55.19674 H ? A ? 1 1
   ATOM 25 N . VAL A 2 ? 3.91800 14.02600 7.35200 1.000 17.67984 N ? A ? 2 1
   ATOM 26 CA . VAL A 2 ? 3.79000 15.43400 7.04900 1.000 19.83291 C ? A ? 2 1
   ATOM 27 C . VAL A 2 ? 2.36500 15.62400 6.54400 1.000 26.53674 C ? A ? 2 1
   ATOM 28 O . VAL A 2 ? 2.01400 15.16800 5.44600 1.000 20.28158 O ? A ? 2 1
   ATOM 29 CB . VAL A 2 ? 4.80500 15.90800 6.01200 1.000 20.03737 C ? A ? 2 1
   ATOM 30 CG1 . VAL A 2 ? 4.60300 17.34900 5.76600 1.000 27.04942 C ? A ? 2 1
   ATOM 31 CG2 . VAL A 2 ? 6.26900 15.71800 6.49000 1.000 18.83186 C ? A ? 2 1
   ATOM 32 H . VAL A 2 ? 4.03800 13.53500 6.65600 1.000 21.09372 H ? A ? 2 1
   ATOM 33 HA . VAL A 2 ? 3.93500 15.95500 7.85400 1.000 23.67740 H ? A ? 2 1
   ATOM 34 HB . VAL A 2 ? 4.67100 15.38100 5.20800 1.000 23.92276 H ? A ? 2 1
   ATOM 35 HG11 . VAL A 2 ? 5.33800 17.68400 5.22800 1.000 32.33722 H ? A ? 2 1
   ATOM 36 HG12 . VAL A 2 ? 3.76500 17.47500 5.29400 1.000 32.33722 H ? A ? 2 1
   ATOM 37 HG13 . VAL A 2 ? 4.57700 17.81400 6.61700 1.000 32.33722 H ? A ? 2 1
   ATOM 38 HG21 . VAL A 2 ? 6.87000 16.07400 5.81800 1.000 22.47615 H ? A ? 2 1
   ATOM 39 HG22 . VAL A 2 ? 6.39100 16.19200 7.32800 1.000 22.47615 H ? A ? 2 1
   ATOM 40 HG23 . VAL A 2 ? 6.43900 14.77200 6.61800 1.000 22.47615 H ? A ? 2 1
   ATOM 41 N . PHE A 3 ? 1.55200 16.29600 7.33300 1.000 18.18881 N ? A ? 3 1
   ATOM 42 CA . PHE A 3 ? 0.17500 16.54500 6.94500 1.000 17.16375 C ? A ? 3 1
   ATOM 43 C . PHE A 3 ? 0.06100 17.63400 5.90600 1.000 19.30047 C ? A ? 3 1
   ATOM 44 O . PHE A 3 ? 0.84200 18.58000 5.87300 1.000 16.10997 O ? A ? 3 1
   ATOM 45 CB . PHE A 3 ? -0.65800 17.00500 8.13100 1.000 16.67918 C ? A ? 3 1
   ATOM 46 CG . PHE A 3 ? -1.16300 15.91300 8.96900 1.000 15.87079 C ? A ? 3 1
   ATOM 47 CD1 . PHE A 3 ? -0.34700 15.32600 9.91900 1.000 18.08467 C ? A ? 3 1
   ATOM 48 CD2 . PHE A 3 ? -2.45900 15.45700 8.84500 1.000 17.61877 C ? A ? 3 1
   ATOM 49 CE1 . PHE A 3 ? -0.81500 14.33900 10.71100 1.000 22.94322 C ? A ? 3 1
   ATOM 50 CE2 . PHE A 3 ? -2.90700 14.47900 9.63700 1.000 18.29340 C ? A ? 3 1
   ATOM 51 CZ . PHE A 3 ? -2.07500 13.89800 10.56100 1.000 26.22692 C ? A ? 3 1
   ATOM 52 H . PHE A 3 ? 1.77000 16.62000 8.09900 1.000 21.70448 H ? A ? 3 1
   ATOM 53 HA . PHE A 3 ? -0.16600 15.71100 6.58800 1.000 20.47442 H ? A ? 3 1
   ATOM 54 HB2 . PHE A 3 ? -0.11100 17.57800 8.69100 1.000 19.89293 H ? A ? 3 1
   ATOM 55 HB3 . PHE A 3 ? -1.42400 17.50000 7.79900 1.000 19.89293 H ? A ? 3 1
   ATOM 56 HD1 . PHE A 3 ? 0.53200 15.61500 10.01400 1.000 21.57951 H ? A ? 3 1
   ATOM 57 HD2 . PHE A 3 ? -3.02300 15.83200 8.20700 1.000 21.02044 H ? A ? 3 1
   ATOM 58 HE1 . PHE A 3 ? -0.26500 13.96300 11.36000 1.000 27.40978 H ? A ? 3 1
   ATOM 59 HE2 . PHE A 3 ? -3.78700 14.19100 9.56100 1.000 21.83000 H ? A ? 3 1
   ATOM 60 HZ . PHE A 3 ? -2.38600 13.19600 11.08600 1.000 31.35021 H ? A ? 3 1
   ATOM 61 N . GLY A 4 ? -0.97800 17.52500 5.08300 1.000 24.69907 N ? A ? 4 1
   ATOM 62 CA . GLY A 4 ? -1.38600 18.66300 4.31500 1.000 23.91444 C ? A ? 4 1
   ATOM 63 C . GLY A 4 ? -2.25800 19.55500 5.16200 1.000 14.59823 C ? A ? 4 1
   ATOM 64 O . GLY A 4 ? -2.81700 19.13300 6.15500 1.000 20.88121 O ? A ? 4 1
   ATOM 65 H . GLY A 4 ? -1.44600 16.81300 4.96400 1.000 29.51680 H ? A ? 4 1
   ATOM 66 HA2 . GLY A 4 ? -0.60700 19.16300 4.02400 1.000 28.57524 H ? A ? 4 1
   ATOM 67 HA3 . GLY A 4 ? -1.88600 18.37600 3.53600 1.000 28.57524 H ? A ? 4 1
   ATOM 68 N . ARG A 5 ? -2.35700 20.81300 4.74700 1.000 20.16570 N ? A ? 5 1
   ATOM 69 CA . ARG A 5 ? -3.13300 21.78300 5.50000 1.000 23.23153 C ? A ? 5 1
   ATOM 70 C . ARG A 5 ? -4.56800 21.31400 5.75100 1.000 19.23848 C ? A ? 5 1
   ATOM 71 O . ARG A 5 ? -5.02700 21.22900 6.90200 1.000 17.94560 O ? A ? 5 1
   ATOM 72 CB . ARG A 5 ? -3.09700 23.08700 4.72100 1.000 28.98854 C ? A ? 5 1
   ATOM 73 CG . ARG A 5 ? -3.94000 24.17000 5.29200 1.000 19.91946 C ? A ? 5 1
   ATOM 74 CD . ARG A 5 ? -3.66500 25.47300 4.53800 1.000 26.35957 C ? A ? 5 1
   ATOM 75 NE . ARG A 5 ? -4.12300 25.42800 3.15300 1.000 32.99510 N ? A ? 5 1
   ATOM 76 CZ . ARG A 5 ? -5.38800 25.58800 2.78500 1.000 33.99052 C ? A ? 5 1
   ATOM 77 NH1 . ARG A 5 ? -6.34400 25.79600 3.67300 1.000 27.52174 N ? A ? 5 1
   ATOM 78 NH2 . ARG A 5 ? -5.69400 25.57300 1.49200 1.000 37.05065 N ? A ? 5 1
   ATOM 79 H . ARG A 5 ? -1.98600 21.12700 4.03700 1.000 24.07676 H ? A ? 5 1
   ATOM 80 HA . ARG A 5 ? -2.74200 21.91300 6.37800 1.000 27.75575 H ? A ? 5 1
   ATOM 81 HB2 . ARG A 5 ? -2.18300 23.40800 4.69800 1.000 34.66417 H ? A ? 5 1
   ATOM 82 HB3 . ARG A 5 ? -3.41200 22.91600 3.81900 1.000 34.66417 H ? A ? 5 1
   ATOM 83 HG2 . ARG A 5 ? -4.87800 23.94400 5.19700 1.000 23.78126 H ? A ? 5 1
   ATOM 84 HG3 . ARG A 5 ? -3.72300 24.29800 6.22900 1.000 23.78126 H ? A ? 5 1
   ATOM 85 HD2 . ARG A 5 ? -4.12600 26.20000 4.98300 1.000 31.50940 H ? A ? 5 1
   ATOM 86 HD3 . ARG A 5 ? -2.70900 25.64000 4.53300 1.000 31.50940 H ? A ? 5 1
   ATOM 87 HE . ARG A 5 ? -3.53800 25.28900 2.53800 1.000 39.47204 H ? A ? 5 1
   ATOM 88 HH11 . ARG A 5 ? -6.15300 25.83100 4.51100 1.000 32.90400 H ? A ? 5 1
   ATOM 89 HH12 . ARG A 5 ? -7.15700 25.89800 3.41400 1.000 32.90400 H ? A ? 5 1
   ATOM 90 HH21 . ARG A 5 ? -5.07600 25.46100 0.90500 1.000 44.33870 H ? A ? 5 1
   ATOM 91 HH22 . ARG A 5 ? -6.51100 25.67600 1.24200 1.000 44.33870 H ? A ? 5 1
   ATOM 92 N . CYS A 6 ? -5.31300 21.03000 4.68600 1.000 23.39696 N ? A ? 6 1
   ATOM 93 CA . CYS A 6 ? -6.72200 20.67900 4.89900 1.000 15.47114 C ? A ? 6 1
   ATOM 94 C . CYS A 6 ? -6.86600 19.34900 5.60600 1.000 17.72403 C ? A ? 6 1
   ATOM 95 O . CYS A 6 ? -7.81200 19.14900 6.36200 1.000 19.32930 O ? A ? 6 1
   ATOM 96 CB . CYS A 6 ? -7.45900 20.64500 3.56100 1.000 25.49661 C ? A ? 6 1
   ATOM 97 SG . CYS A 6 ? -7.74200 22.33800 2.94000 1.000 22.98197 S ? A ? 6 1
   ATOM 98 H . CYS A 6 ? -5.04500 21.03100 3.86900 1.000 27.95427 H ? A ? 6 1
   ATOM 99 HA . CYS A 6 ? -7.13200 21.36100 5.45400 1.000 18.44328 H ? A ? 6 1
   ATOM 100 HB2 . CYS A 6 ? -6.92600 20.16100 2.91000 1.000 30.47384 H ? A ? 6 1
   ATOM 101 HB3 . CYS A 6 ? -8.31800 20.20900 3.67600 1.000 30.47384 H ? A ? 6 1
   ATOM 102 N . GLU A 7 ? -5.94800 18.42200 5.33500 1.000 21.63427 N ? A ? 7 1
   ATOM 103 CA . GLU A 7 ? -5.94800 17.14000 6.01800 1.000 17.27450 C ? A ? 7 1
   ATOM 104 C . GLU A 7 ? -5.79900 17.31600 7.51500 1.000 20.69207 C ? A ? 7 1
   ATOM 105 O . GLU A 7 ? -6.49500 16.66700 8.31100 1.000 18.04793 O ? A ? 7 1
   ATOM 106 CB . GLU A 7 ? -4.81700 16.27500 5.45600 1.000 26.85499 C ? A ? 7 1
   ATOM 107 CG . GLU A 7 ? -4.64300 14.92900 6.14100 1.000 35.92339 C ? A ? 7 1
   ATOM 108 CD . GLU A 7 ? -3.43300 14.12800 5.59800 1.000 42.24564 C ? A ? 7 1
   ATOM 109 OE1 . GLU A 7 ? -2.42300 14.72800 5.11800 1.000 29.96541 O ? A ? 7 1
   ATOM 110 OE2 . GLU A 7 ? -3.52700 12.87800 5.61100 1.000 37.05625 O ? A ? 7 1
   ATOM 111 H . GLU A 7 ? -5.31600 18.51300 4.75900 1.000 25.83904 H ? A ? 7 1
   ATOM 112 HA . GLU A 7 ? -6.79100 16.68700 5.86000 1.000 20.60731 H ? A ? 7 1
   ATOM 113 HB2 . GLU A 7 ? -4.99700 16.10400 4.51900 1.000 32.10390 H ? A ? 7 1
   ATOM 114 HB3 . GLU A 7 ? -3.98200 16.76000 5.55100 1.000 32.10390 H ? A ? 7 1
   ATOM 115 HG2 . GLU A 7 ? -4.50500 15.07300 7.09000 1.000 42.98598 H ? A ? 7 1
   ATOM 116 HG3 . GLU A 7 ? -5.44200 14.39700 5.99900 1.000 42.98598 H ? A ? 7 1
   ATOM 117 N . LEU A 8 ? -4.88200 18.18400 7.92800 1.000 20.98537 N ? A ? 8 1
   ATOM 118 CA . LEU A 8 ? -4.71200 18.38700 9.35700 1.000 15.25197 C ? A ? 8 1
   ATOM 119 C . LEU A 8 ? -5.91300 19.10700 9.94800 1.000 14.92003 C ? A ? 8 1
   ATOM 120 O . LEU A 8 ? -6.34200 18.79500 11.06300 1.000 15.47891 O ? A ? 8 1
   ATOM 121 CB . LEU A 8 ? -3.40700 19.16500 9.61800 1.000 13.50286 C ? A ? 8 1
   ATOM 122 CG . LEU A 8 ? -3.06900 19.42000 11.07900 1.000 15.38889 C ? A ? 8 1
   ATOM 123 CD1 . LEU A 8 ? -2.83400 18.06200 11.79600 1.000 18.25925 C ? A ? 8 1
   ATOM 124 CD2 . LEU A 8 ? -1.86000 20.29800 11.26500 1.000 19.41908 C ? A ? 8 1
   ATOM 125 H . LEU A 8 ? -4.36700 18.65000 7.42100 1.000 25.06036 H ? A ? 8 1
   ATOM 126 HA . LEU A 8 ? -4.63600 17.52800 9.80100 1.000 18.18028 H ? A ? 8 1
   ATOM 127 HB2 . LEU A 8 ? -2.67100 18.66100 9.23600 1.000 16.08135 H ? A ? 8 1
   ATOM 128 HB3 . LEU A 8 ? -3.47700 20.03000 9.18300 1.000 16.08135 H ? A ? 8 1
   ATOM 129 HG . LEU A 8 ? -3.81900 19.89200 11.47400 1.000 18.34458 H ? A ? 8 1
   ATOM 130 HD11 . LEU A 8 ? -2.42600 18.22800 12.66000 1.000 21.78902 H ? A ? 8 1
   ATOM 131 HD12 . LEU A 8 ? -3.68700 17.61500 11.91400 1.000 21.78902 H ? A ? 8 1
   ATOM 132 HD13 . LEU A 8 ? -2.24700 17.51400 11.25200 1.000 21.78902 H ? A ? 8 1
   ATOM 133 HD21 . LEU A 8 ? -1.72800 20.45800 12.21300 1.000 23.18082 H ? A ? 8 1
   ATOM 134 HD22 . LEU A 8 ? -1.08400 19.85000 10.89400 1.000 23.18082 H ? A ? 8 1
   ATOM 135 HD23 . LEU A 8 ? -2.00700 21.14000 10.80500 1.000 23.18082 H ? A ? 8 1
   ATOM 136 N . ALA A 9 ? -6.46300 20.07700 9.22800 1.000 19.30791 N ? A ? 9 1
   ATOM 137 CA . ALA A 9 ? -7.66400 20.74100 9.72300 1.000 16.82327 C ? A ? 9 1
   ATOM 138 C . ALA A 9 ? -8.75600 19.72300 10.01800 1.000 17.90837 C ? A ? 9 1
   ATOM 139 O . ALA A 9 ? -9.40600 19.75700 11.06500 1.000 16.60099 O ? A ? 9 1
   ATOM 140 CB . ALA A 9 ? -8.16600 21.75400 8.70800 1.000 20.15331 C ? A ? 9 1
   ATOM 141 H . ALA A 9 ? -6.17100 20.36200 8.47100 1.000 23.04740 H ? A ? 9 1
   ATOM 142 HA . ALA A 9 ? -7.44000 21.21400 10.54000 1.000 20.06584 H ? A ? 9 1
   ATOM 143 HB1 . ALA A 9 ? -9.00600 22.12500 9.02100 1.000 24.06189 H ? A ? 9 1
   ATOM 144 HB2 . ALA A 9 ? -7.50700 22.46000 8.61400 1.000 24.06189 H ? A ? 9 1
   ATOM 145 HB3 . ALA A 9 ? -8.29800 21.31000 7.85600 1.000 24.06189 H ? A ? 9 1
   ATOM 146 N . ALA A 10 ? -8.97000 18.80500 9.08900 1.000 20.95331 N ? A ? 10 1
   ATOM 147 CA . ALA A 10 ? -10.00600 17.79500 9.26400 1.000 18.99039 C ? A ? 10 1
   ATOM 148 C . ALA A 10 ? -9.75100 16.94000 10.49400 1.000 19.90196 C ? A ? 10 1
   ATOM 149 O . ALA A 10 ? -10.66000 16.68100 11.29500 1.000 20.70346 O ? A ? 10 1
   ATOM 150 CB . ALA A 10 ? -10.08200 16.93600 8.00400 1.000 24.30747 C ? A ? 10 1
   ATOM 151 H . ALA A 10 ? -8.53400 18.74200 8.35000 1.000 25.02189 H ? A ? 10 1
   ATOM 152 HA . ALA A 10 ? -10.86100 18.23400 9.39400 1.000 22.66638 H ? A ? 10 1
   ATOM 153 HB1 . ALA A 10 ? -10.73300 16.23000 8.14300 1.000 29.04687 H ? A ? 10 1
   ATOM 154 HB2 . ALA A 10 ? -10.35300 17.49300 7.25800 1.000 29.04687 H ? A ? 10 1
   ATOM 155 HB3 . ALA A 10 ? -9.20900 16.55200 7.83000 1.000 29.04687 H ? A ? 10 1
   ATOM 156 N . ALA A 11 ? -8.51400 16.47300 10.66400 1.000 19.89087 N ? A ? 11 1
   ATOM 157 CA . ALA A 11 ? -8.23700 15.63100 11.81600 1.000 16.21380 C ? A ? 11 1
   ATOM 158 C . ALA A 11 ? -8.35400 16.41900 13.11000 1.000 16.44677 C ? A ? 11 1
   ATOM 159 O . ALA A 11 ? -8.91000 15.93500 14.10600 1.000 21.21881 O ? A ? 11 1
   ATOM 160 CB . ALA A 11 ? -6.85900 14.98700 11.65400 1.000 21.55323 C ? A ? 11 1
   ATOM 161 H . ALA A 11 ? -7.84600 16.62500 10.14400 1.000 23.74696 H ? A ? 11 1
   ATOM 162 HA . ALA A 11 ? -8.88700 14.91300 11.86500 1.000 19.33448 H ? A ? 11 1
   ATOM 163 HB1 . ALA A 11 ? -6.68400 14.41900 12.42100 1.000 25.74180 H ? A ? 11 1
   ATOM 164 HB2 . ALA A 11 ? -6.85100 14.45800 10.84200 1.000 25.74180 H ? A ? 11 1
   ATOM 165 HB3 . ALA A 11 ? -6.18800 15.68600 11.60100 1.000 25.74180 H ? A ? 11 1
   ATOM 166 N . MET A 12 ? -7.80400 17.62800 13.14000 1.000 17.08604 N ? A ? 12 1
   ATOM 167 CA . MET A 12 ? -7.93800 18.40900 14.36000 1.000 10.88371 C ? A ? 12 1
   ATOM 168 C . MET A 12 ? -9.40700 18.62900 14.70300 1.000 17.34243 C ? A ? 12 1
   ATOM 169 O . MET A 12 ? -9.77400 18.66000 15.88400 1.000 15.51694 O ? A ? 12 1
   ATOM 170 CB . MET A 12 ? -7.22400 19.74500 14.19000 1.000 12.44224 C ? A ? 12 1
   ATOM 171 CG . MET A 12 ? -5.72400 19.66400 14.46700 1.000 15.52094 C ? A ? 12 1
   ATOM 172 SD . MET A 12 ? -4.89400 21.22500 14.03800 1.000 14.97899 S ? A ? 12 1
   ATOM 173 CE . MET A 12 ? -3.37100 21.09000 15.09500 1.000 11.35991 C ? A ? 12 1
   ATOM 174 H . MET A 12 ? -7.36900 18.00100 12.49900 1.000 20.38116 H ? A ? 12 1
   ATOM 175 HA . MET A 12 ? -7.51300 17.93300 15.09000 1.000 12.93836 H ? A ? 12 1
   ATOM 176 HB2 . MET A 12 ? -7.34300 20.05100 13.27800 1.000 14.80860 H ? A ? 12 1
   ATOM 177 HB3 . MET A 12 ? -7.60700 20.38600 14.80800 1.000 14.80860 H ? A ? 12 1
   ATOM 178 HG2 . MET A 12 ? -5.57900 19.48900 15.41000 1.000 18.50304 H ? A ? 12 1
   ATOM 179 HG3 . MET A 12 ? -5.33500 18.95300 13.93400 1.000 18.50304 H ? A ? 12 1
   ATOM 180 HE1 . MET A 12 ? -2.81400 21.87000 14.94600 1.000 13.50981 H ? A ? 12 1
   ATOM 181 HE2 . MET A 12 ? -3.63700 21.04600 16.02700 1.000 13.50981 H ? A ? 12 1
   ATOM 182 HE3 . MET A 12 ? -2.88700 20.28600 14.85100 1.000 13.50981 H ? A ? 12 1
   ATOM 183 N . LYS A 13 ? -10.25400 18.81200 13.68100 1.000 19.50912 N ? A ? 13 1
   ATOM 184 CA . LYS A 13 ? -11.69300 18.96200 13.93500 1.000 16.75703 C ? A ? 13 1
   ATOM 185 C . LYS A 13 ? -12.29100 17.67700 14.50600 1.000 14.64679 C ? A ? 13 1
   ATOM 186 O . LYS A 13 ? -13.08800 17.72700 15.44600 1.000 21.01316 O ? A ? 13 1
   ATOM 187 CB . LYS A 13 ? -12.42700 19.35500 12.65000 1.000 21.85100 C ? A ? 13 1
   ATOM 188 CG . LYS A 13 ? -13.91000 19.81800 12.86900 1.000 32.01522 C ? A ? 13 1
   ATOM 189 CD . LYS A 13 ? -14.54400 20.27300 11.54300 1.000 31.23720 C ? A ? 13 1
   ATOM 190 CE . LYS A 13 ? -16.07800 20.33600 11.56900 1.000 34.59545 C ? A ? 13 1
   ATOM 191 NZ . LYS A 13 ? -16.61100 21.52400 10.79100 1.000 47.50558 N ? A ? 13 1
   ATOM 192 H . LYS A 13 ? -10.02700 18.85200 12.85300 1.000 23.28885 H ? A ? 13 1
   ATOM 193 HA . LYS A 13 ? -11.81500 19.67400 14.58200 1.000 19.98635 H ? A ? 13 1
   ATOM 194 HB2 . LYS A 13 ? -11.94900 20.08900 12.23300 1.000 26.09911 H ? A ? 13 1
   ATOM 195 HB3 . LYS A 13 ? -12.44300 18.58900 12.05600 1.000 26.09911 H ? A ? 13 1
   ATOM 196 HG2 . LYS A 13 ? -14.43100 19.07900 13.22200 1.000 38.29618 H ? A ? 13 1
   ATOM 197 HG3 . LYS A 13 ? -13.92800 20.56300 13.49000 1.000 38.29618 H ? A ? 13 1
   ATOM 198 HD2 . LYS A 13 ? -14.21700 21.16100 11.33000 1.000 37.36255 H ? A ? 13 1
   ATOM 199 HD3 . LYS A 13 ? -14.28800 19.64900 10.84500 1.000 37.36255 H ? A ? 13 1
   ATOM 200 HE2 . LYS A 13 ? -16.43800 19.52800 11.17200 1.000 41.39245 H ? A ? 13 1
   ATOM 201 HE3 . LYS A 13 ? -16.37900 20.41700 12.48800 1.000 41.39245 H ? A ? 13 1
   ATOM 202 HZ1 . LYS A 13 ? -17.50000 21.54000 10.83000 1.000 56.88461 H ? A ? 13 1
   ATOM 203 HZ2 . LYS A 13 ? -16.29300 22.28100 11.13600 1.000 56.88461 H ? A ? 13 1
   ATOM 204 HZ3 . LYS A 13 ? -16.35900 21.46700 9.93900 1.000 56.88461 H ? A ? 13 1
   ATOM 205 N . ARG A 14 ? -11.93200 16.53400 13.92500 1.000 23.24373 N ? A ? 14 1
   ATOM 206 CA . ARG A 14 ? -12.37700 15.25900 14.46500 1.000 29.02284 C ? A ? 14 1
   ATOM 207 C . ARG A 14 ? -11.94600 15.08100 15.91500 1.000 32.21567 C ? A ? 14 1
   ATOM 208 O . ARG A 14 ? -12.63300 14.41100 16.68700 1.000 24.37096 O ? A ? 14 1
   ATOM 209 CB . ARG A 14 ? -11.81100 14.11800 13.63400 1.000 22.13086 C ? A ? 14 1
   ATOM 210 CG . ARG A 14 ? -12.24800 14.07900 12.16800 1.000 41.76485 C ? A ? 14 1
   ATOM 211 CD . ARG A 14 ? -13.10700 12.83900 11.88100 1.000 67.63953 C ? A ? 14 1
   ATOM 212 NE . ARG A 14 ? -13.99400 12.51400 12.99600 1.000 73.48803 N ? A ? 14 1
   ATOM 213 CZ . ARG A 14 ? -14.45100 11.29900 13.27300 1.000 61.97279 C ? A ? 14 1
   ATOM 214 NH1 . ARG A 14 ? -14.05000 10.24000 12.59400 1.000 45.47260 N ? A ? 14 1
   ATOM 215 NH2 . ARG A 14 ? -15.33000 11.14800 14.25900 1.000 66.70017 N ? A ? 14 1
   ATOM 216 H . ARG A 14 ? -11.43700 16.47200 13.22500 1.000 27.77039 H ? A ? 14 1
   ATOM 217 HA . ARG A 14 ? -13.34600 15.23100 14.42100 1.000 34.70533 H ? A ? 14 1
   ATOM 218 HB2 . ARG A 14 ? -10.84300 14.18700 13.64400 1.000 26.43495 H ? A ? 14 1
   ATOM 219 HB3 . ARG A 14 ? -12.08700 13.28100 14.03900 1.000 26.43495 H ? A ? 14 1
   ATOM 220 HG2 . ARG A 14 ? -12.77400 14.86900 11.96700 1.000 49.99574 H ? A ? 14 1
   ATOM 221 HG3 . ARG A 14 ? -11.46400 14.04800 11.59800 1.000 49.99574 H ? A ? 14 1
   ATOM 222 HD2 . ARG A 14 ? -13.65400 13.00400 11.09700 1.000 81.04535 H ? A ? 14 1
   ATOM 223 HD3 . ARG A 14 ? -12.52600 12.07800 11.72500 1.000 81.04535 H ? A ? 14 1
   ATOM 224 HE . ARG A 14 ? -14.23800 13.15700 13.51100 1.000 88.06355 H ? A ? 14 1
   ATOM 225 HH11 . ARG A 14 ? -13.48000 10.32800 11.95700 1.000 54.44503 H ? A ? 14 1
   ATOM 226 HH12 . ARG A 14 ? -14.35900 9.46100 12.79000 1.000 54.44503 H ? A ? 14 1
   ATOM 227 HH21 . ARG A 14 ? -15.59500 11.83200 14.70800 1.000 79.91812 H ? A ? 14 1
   ATOM 228 HH22 . ARG A 14 ? -15.63400 10.36600 14.44800 1.000 79.91812 H ? A ? 14 1
   ATOM 229 N . HIS A 15 ? -10.79600 15.63300 16.27300 1.000 21.57194 N ? A ? 15 1
   ATOM 230 CA . HIS A 15 ? -10.25700 15.49200 17.64300 1.000 18.75088 C ? A ? 15 1
   ATOM 231 C . HIS A 15 ? -10.77500 16.59400 18.56400 1.000 23.88224 C ? A ? 15 1
   ATOM 232 O . HIS A 15 ? -10.23400 16.68600 19.64700 1.000 23.59259 O ? A ? 15 1
   ATOM 233 CB . HIS A 15 ? -8.73100 15.41000 17.60600 1.000 23.20963 C ? A ? 15 1
   ATOM 234 CG . HIS A 15 ? -8.21700 14.11100 17.10000 1.000 21.43022 C ? A ? 15 1
   ATOM 235 ND1 . HIS A 15 ? -8.26700 12.97000 17.85100 1.000 34.03158 N ? A ? 15 1
   ATOM 236 CD2 . HIS A 15 ? -7.63600 13.76600 15.93600 1.000 37.04006 C ? A ? 15 1
   ATOM 237 CE1 . HIS A 15 ? -7.74400 11.97700 17.17700 1.000 25.34222 C ? A ? 15 1
   ATOM 238 NE2 . HIS A 15 ? -7.34700 12.43900 16.00500 1.000 24.17464 N ? A ? 15 1
   ATOM 239 H . HIS A 15 ? -10.18500 16.18600 15.64500 1.000 25.76424 H ? A ? 15 1
   ATOM 240 HA . HIS A 15 ? -10.61800 14.54400 18.03800 1.000 22.37897 H ? A ? 15 1
   ATOM 241 HB2 . HIS A 15 ? -8.35100 16.21000 16.97300 1.000 27.72947 H ? A ? 15 1
   ATOM 242 HB3 . HIS A 15 ? -8.34200 15.56700 18.61000 1.000 27.72947 H ? A ? 15 1
   ATOM 243 HD1 . HIS A 15 ? -8.69700 12.88800 18.76300 1.000 40.71581 H ? A ? 15 1
   ATOM 244 HD2 . HIS A 15 ? -7.40700 14.42000 15.10800 1.000 44.32599 H ? A ? 15 1
   ATOM 245 HE1 . HIS A 15 ? -7.67500 10.95500 17.51800 1.000 30.28858 H ? A ? 15 1
   ATOM 246 N . GLY A 16 ? -11.74500 17.42300 18.15400 1.000 18.95910 N ? A ? 16 1
   ATOM 247 CA . GLY A 16 ? -12.33400 18.33900 19.09000 1.000 18.71136 C ? A ? 16 1
   ATOM 248 C . GLY A 16 ? -11.58400 19.61800 19.33600 1.000 20.23082 C ? A ? 16 1
   ATOM 249 O . GLY A 16 ? -11.87100 20.28400 20.33400 1.000 17.83732 O ? A ? 16 1
   ATOM 250 H . GLY A 16 ? -12.04800 17.46000 17.35000 1.000 22.62883 H ? A ? 16 1
   ATOM 251 HA2 . GLY A 16 ? -13.21600 18.57900 18.76700 1.000 22.33155 H ? A ? 16 1
   ATOM 252 HA3 . GLY A 16 ? -12.42300 17.88700 19.94400 1.000 22.33155 H ? A ? 16 1
   ATOM 253 N . LEU A 17 ? -10.66400 20.02100 18.44600 1.000 18.60022 N ? A ? 17 1
   ATOM 254 CA . LEU A 17 ? -9.95200 21.28500 18.66600 1.000 15.54675 C ? A ? 17 1
   ATOM 255 C . LEU A 17 ? -10.69600 22.52600 18.17200 1.000 20.58302 C ? A ? 17 1
   ATOM 256 O . LEU A 17 ? -10.38200 23.64100 18.62600 1.000 16.74630 O ? A ? 17 1
   ATOM 257 CB . LEU A 17 ? -8.58100 21.24600 18.00600 1.000 15.12340 C ? A ? 17 1
   ATOM 258 CG . LEU A 17 ? -7.49700 20.53100 18.81900 1.000 15.99369 C ? A ? 17 1
   ATOM 259 CD1 . LEU A 17 ? -6.22700 20.65000 18.02400 1.000 15.52981 C ? A ? 17 1
   ATOM 260 CD2 . LEU A 17 ? -7.30400 21.03800 20.26400 1.000 17.61534 C ? A ? 17 1
   ATOM 261 H . LEU A 17 ? -10.44300 19.59400 17.73300 1.000 22.19818 H ? A ? 17 1
   ATOM 262 HA . LEU A 17 ? -9.83900 21.37800 19.62500 1.000 18.53401 H ? A ? 17 1
   ATOM 263 HB2 . LEU A 17 ? -8.66200 20.78500 17.15700 1.000 18.02600 H ? A ? 17 1
   ATOM 264 HB3 . LEU A 17 ? -8.28400 22.15800 17.86100 1.000 18.02600 H ? A ? 17 1
   ATOM 265 HG . LEU A 17 ? -7.76400 19.60800 18.95500 1.000 19.07034 H ? A ? 17 1
   ATOM 266 HD11 . LEU A 17 ? -5.60200 19.97100 18.32300 1.000 18.51368 H ? A ? 17 1
   ATOM 267 HD12 . LEU A 17 ? -6.43000 20.52200 17.08400 1.000 18.51368 H ? A ? 17 1
   ATOM 268 HD13 . LEU A 17 ? -5.84900 21.53300 18.16400 1.000 18.51368 H ? A ? 17 1
   ATOM 269 HD21 . LEU A 17 ? -6.42800 20.76500 20.58100 1.000 21.01633 H ? A ? 17 1
   ATOM 270 HD22 . LEU A 17 ? -7.37000 22.00600 20.27100 1.000 21.01633 H ? A ? 17 1
   ATOM 271 HD23 . LEU A 17 ? -7.99400 20.65500 20.82800 1.000 21.01633 H ? A ? 17 1
   ATOM 272 N . ASP A 18 ? -11.68000 22.37400 17.26400 1.000 21.75778 N ? A ? 18 1
   ATOM 273 CA . ASP A 18 ? -12.39300 23.54800 16.75300 1.000 22.74508 C ? A ? 18 1
   ATOM 274 C . ASP A 18 ? -13.17300 24.20200 17.89000 1.000 24.81643 C ? A ? 18 1
   ATOM 275 O . ASP A 18 ? -14.10200 23.61200 18.46400 1.000 20.83597 O ? A ? 18 1
   ATOM 276 CB . ASP A 18 ? -13.33000 23.20800 15.58500 1.000 19.58767 C ? A ? 18 1
   ATOM 277 CG . ASP A 18 ? -13.86400 24.46600 14.84300 1.000 32.73057 C ? A ? 18 1
   ATOM 278 OD1 . ASP A 18 ? -13.35400 25.60800 15.02200 1.000 25.59639 O ? A ? 18 1
   ATOM 279 OD2 . ASP A 18 ? -14.80400 24.30000 14.03500 1.000 29.62707 O ? A ? 18 1
   ATOM 280 H . ASP A 18 ? -11.94100 21.62200 16.94000 1.000 25.98725 H ? A ? 18 1
   ATOM 281 HA . ASP A 18 ? -11.73600 24.17100 16.40600 1.000 27.17201 H ? A ? 18 1
   ATOM 282 HB2 . ASP A 18 ? -12.84600 22.66500 14.94200 1.000 23.38311 H ? A ? 18 1
   ATOM 283 HB3 . ASP A 18 ? -14.09300 22.71600 15.92700 1.000 23.38311 H ? A ? 18 1
   ATOM 284 N . ASN A 19 ? -12.76200 25.42300 18.20200 1.000 17.44468 N ? A ? 19 1
   ATOM 285 CA . ASN A 19 ? -13.29400 26.24400 19.26400 1.000 21.28450 C ? A ? 19 1
   ATOM 286 C . ASN A 19 ? -13.00900 25.70000 20.64500 1.000 14.51797 C ? A ? 19 1
   ATOM 287 O . ASN A 19 ? -13.61800 26.13000 21.62700 1.000 20.89946 O ? A ? 19 1
   ATOM 288 CB . ASN A 19 ? -14.79100 26.47800 19.12400 1.000 23.95516 C ? A ? 19 1
   ATOM 289 CG . ASN A 19 ? -15.09300 27.86600 18.66600 1.000 37.46301 C ? A ? 19 1
   ATOM 290 OD1 . ASN A 19 ? -14.43800 28.39700 17.75400 1.000 36.88204 O ? A ? 19 1
   ATOM 291 ND2 . ASN A 19 ? -15.98800 28.53100 19.39500 1.000 53.60375 N ? A ? 19 1
   ATOM 292 H . ASN A 19 ? -12.12900 25.82100 17.77800 1.000 20.81153 H ? A ? 19 1
   ATOM 293 HA . ASN A 19 ? -12.84700 27.10200 19.18900 1.000 25.41931 H ? A ? 19 1
   ATOM 294 HB2 . ASN A 19 ? -15.15200 25.85700 18.47300 1.000 28.62410 H ? A ? 19 1
   ATOM 295 HB3 . ASN A 19 ? -15.21800 26.34300 19.98500 1.000 28.62410 H ? A ? 19 1
   ATOM 296 HD21 . ASN A 19 ? -16.35000 28.15500 20.07900 1.000 64.20241 H ? A ? 19 1
   ATOM 297 HD22 . ASN A 19 ? -16.20500 29.33500 19.18100 1.000 64.20241 H ? A ? 19 1
   ATOM 298 N . TYR A 20 ? -12.07300 24.77300 20.76200 1.000 14.52140 N ? A ? 20 1
   ATOM 299 CA . TYR A 20 ? -11.61500 24.38600 22.08800 1.000 14.33462 C ? A ? 20 1
   ATOM 300 C . TYR A 20 ? -11.00100 25.57100 22.83500 1.000 21.50687 C ? A ? 20 1
   ATOM 301 O . TYR A 20 ? -10.12200 26.28300 22.32600 1.000 17.07406 O ? A ? 20 1
   ATOM 302 CB . TYR A 20 ? -10.59800 23.24500 21.97700 1.000 15.12311 C ? A ? 20 1
   ATOM 303 CG . TYR A 20 ? -10.38400 22.60600 23.32600 1.000 17.05503 C ? A ? 20 1
   ATOM 304 CD1 . TYR A 20 ? -11.24000 21.59700 23.76600 1.000 20.46847 C ? A ? 20 1
   ATOM 305 CD2 . TYR A 20 ? -9.36200 23.01300 24.17000 1.000 14.78773 C ? A ? 20 1
   ATOM 306 CE1 . TYR A 20 ? -11.07600 21.01300 25.01400 1.000 20.82231 C ? A ? 20 1
   ATOM 307 CE2 . TYR A 20 ? -9.20600 22.45900 25.43300 1.000 21.38313 C ? A ? 20 1
   ATOM 308 CZ . TYR A 20 ? -10.07800 21.44900 25.84000 1.000 26.29895 C ? A ? 20 1
   ATOM 309 OH . TYR A 20 ? -9.93400 20.86800 27.05200 1.000 22.37659 O ? A ? 20 1
   ATOM 310 H . TYR A 20 ? -11.69600 24.36200 20.10800 1.000 17.30359 H ? A ? 20 1
   ATOM 311 HA . TYR A 20 ? -12.37600 24.07600 22.60400 1.000 17.07946 H ? A ? 20 1
   ATOM 312 HB2 . TYR A 20 ? -10.93000 22.57200 21.36300 1.000 18.02564 H ? A ? 20 1
   ATOM 313 HB3 . TYR A 20 ? -9.75000 23.59400 21.66100 1.000 18.02564 H ? A ? 20 1
   ATOM 314 HD1 . TYR A 20 ? -11.93200 21.31100 23.21500 1.000 24.44008 H ? A ? 20 1
   ATOM 315 HD2 . TYR A 20 ? -8.76900 23.67000 23.88400 1.000 17.62319 H ? A ? 20 1
   ATOM 316 HE1 . TYR A 20 ? -11.64200 20.32800 25.28800 1.000 24.86469 H ? A ? 20 1
   ATOM 317 HE2 . TYR A 20 ? -8.53200 22.75700 26.00000 1.000 25.53767 H ? A ? 20 1
   ATOM 318 HH . TYR A 20 ? -9.34100 21.26700 27.49400 1.000 26.72982 H ? A ? 20 1
   ATOM 319 N . ARG A 21 ? -11.44000 25.76700 24.07500 1.000 17.15308 N ? A ? 21 1
   ATOM 320 CA . ARG A 21 ? -10.99900 26.91400 24.87100 1.000 13.98223 C ? A ? 21 1
   ATOM 321 C . ARG A 21 ? -11.21100 28.21100 24.10600 1.000 18.82456 C ? A ? 21 1
   ATOM 322 O . ARG A 21 ? -10.59900 29.23600 24.41800 1.000 15.65453 O ? A ? 21 1
   ATOM 323 CB . ARG A 21 ? -9.54700 26.73300 25.33800 1.000 18.32289 C ? A ? 21 1
   ATOM 324 CG . ARG A 21 ? -9.15000 27.46900 26.62000 1.000 33.46288 C ? A ? 21 1
   ATOM 325 CD . ARG A 21 ? -10.03200 27.12700 27.83000 1.000 33.86441 C ? A ? 21 1
   ATOM 326 NE . ARG A 21 ? -10.24900 25.69600 27.95200 1.000 47.75627 N ? A ? 21 1
   ATOM 327 CZ . ARG A 21 ? -10.41300 25.04900 29.10200 1.000 49.75608 C ? A ? 21 1
   ATOM 328 NH1 . ARG A 21 ? -10.28900 25.66700 30.27200 1.000 45.44675 N ? A ? 21 1
   ATOM 329 NH2 . ARG A 21 ? -10.69500 23.74600 29.07200 1.000 34.61554 N ? A ? 21 1
   ATOM 330 H . ARG A 21 ? -11.99400 25.24900 24.47900 1.000 20.46161 H ? A ? 21 1
   ATOM 331 HA . ARG A 21 ? -11.53300 26.98200 25.67800 1.000 16.65660 H ? A ? 21 1
   ATOM 332 HB2 . ARG A 21 ? -9.39600 25.78700 25.49400 1.000 21.86538 H ? A ? 21 1
   ATOM 333 HB3 . ARG A 21 ? -8.96100 27.05100 24.63400 1.000 21.86538 H ? A ? 21 1
   ATOM 334 HG2 . ARG A 21 ? -8.23600 27.23300 26.84500 1.000 40.03337 H ? A ? 21 1
   ATOM 335 HG3 . ARG A 21 ? -9.21700 28.42400 26.46600 1.000 40.03337 H ? A ? 21 1
   ATOM 336 HD2 . ARG A 21 ? -9.59900 27.44000 28.64000 1.000 40.51521 H ? A ? 21 1
   ATOM 337 HD3 . ARG A 21 ? -10.89500 27.55800 27.72800 1.000 40.51521 H ? A ? 21 1
   ATOM 338 HE . ARG A 21 ? -10.27300 25.23400 27.22800 1.000 57.18544 H ? A ? 21 1
   ATOM 339 HH11 . ARG A 21 ? -10.09800 26.50500 30.29700 1.000 54.41402 H ? A ? 21 1
   ATOM 340 HH12 . ARG A 21 ? -10.39900 25.22900 31.00400 1.000 54.41402 H ? A ? 21 1
   ATOM 341 HH21 . ARG A 21 ? -10.76800 23.33900 28.31800 1.000 41.41656 H ? A ? 21 1
   ATOM 342 HH22 . ARG A 21 ? -10.80400 23.31300 29.80700 1.000 41.41656 H ? A ? 21 1
   ATOM 343 N . GLY A 22 ? -12.14300 28.18600 23.14800 1.000 21.84883 N ? A ? 22 1
   ATOM 344 CA . GLY A 22 ? -12.49500 29.36600 22.36900 1.000 15.15922 C ? A ? 22 1
   ATOM 345 C . GLY A 22 ? -11.61700 29.62000 21.16400 1.000 17.66740 C ? A ? 22 1
   ATOM 346 O . GLY A 22 ? -11.73900 30.66300 20.50500 1.000 16.27252 O ? A ? 22 1
   ATOM 347 H . GLY A 22 ? -12.59100 27.48500 22.93000 1.000 26.09651 H ? A ? 22 1
   ATOM 348 HA2 . GLY A 22 ? -13.40800 29.27000 22.05500 1.000 18.06898 H ? A ? 22 1
   ATOM 349 HA3 . GLY A 22 ? -12.44000 30.14500 22.94500 1.000 18.06898 H ? A ? 22 1
   ATOM 350 N . TYR A 23 ? -10.71800 28.69800 20.84800 1.000 13.15402 N ? A ? 23 1
   ATOM 351 CA . TYR A 23 ? -9.77500 28.89400 19.75200 1.000 12.55459 C ? A ? 23 1
   ATOM 352 C . TYR A 23 ? -10.27900 28.16400 18.52100 1.000 12.51347 C ? A ? 23 1
   ATOM 353 O . TYR A 23 ? -10.30900 26.93100 18.49200 1.000 14.69698 O ? A ? 23 1
   ATOM 354 CB . TYR A 23 ? -8.38800 28.39600 20.17900 1.000 12.85843 C ? A ? 23 1
   ATOM 355 CG . TYR A 23 ? -7.73000 29.30300 21.16900 1.000 11.50921 C ? A ? 23 1
   ATOM 356 CD1 . TYR A 23 ? -7.00400 30.43300 20.75100 1.000 12.26801 C ? A ? 23 1
   ATOM 357 CD2 . TYR A 23 ? -7.82300 29.07400 22.54900 1.000 9.83427 C ? A ? 23 1
   ATOM 358 CE1 . TYR A 23 ? -6.45000 31.28900 21.68500 1.000 11.58711 C ? A ? 23 1
   ATOM 359 CE2 . TYR A 23 ? -7.24400 29.91600 23.44400 1.000 10.28262 C ? A ? 23 1
   ATOM 360 CZ . TYR A 23 ? -6.52900 31.00400 23.02100 1.000 12.25638 C ? A ? 23 1
   ATOM 361 OH . TYR A 23 ? -5.92700 31.87600 23.92300 1.000 14.46900 O ? A ? 23 1
   ATOM 362 H . TYR A 23 ? -10.63400 27.94500 21.25500 1.000 15.66274 H ? A ? 23 1
   ATOM 363 HA . TYR A 23 ? -9.71900 29.83500 19.52300 1.000 14.94342 H ? A ? 23 1
   ATOM 364 HB2 . TYR A 23 ? -8.47800 27.52100 20.58800 1.000 15.30804 H ? A ? 23 1
   ATOM 365 HB3 . TYR A 23 ? -7.81700 28.34000 19.39700 1.000 15.30804 H ? A ? 23 1
   ATOM 366 HD1 . TYR A 23 ? -6.89600 30.60400 19.84300 1.000 14.59953 H ? A ? 23 1
   ATOM 367 HD2 . TYR A 23 ? -8.29000 28.33100 22.85700 1.000 11.67904 H ? A ? 23 1
   ATOM 368 HE1 . TYR A 23 ? -6.02100 32.06400 21.40300 1.000 13.78245 H ? A ? 23 1
   ATOM 369 HE2 . TYR A 23 ? -7.33400 29.75100 24.35500 1.000 12.21706 H ? A ? 23 1
   ATOM 370 HH . TYR A 23 ? -5.99000 31.57100 24.70400 1.000 17.24072 H ? A ? 23 1
   ATOM 371 N . SER A 24 ? -10.69200 28.92700 17.51700 1.000 15.67707 N ? A ? 24 1
   ATOM 372 CA . SER A 24 ? -11.13200 28.36500 16.25300 1.000 15.50859 C ? A ? 24 1
   ATOM 373 C . SER A 24 ? -10.04700 27.53000 15.57200 1.000 12.74504 C ? A ? 24 1
   ATOM 374 O . SER A 24 ? -8.84100 27.73700 15.75700 1.000 16.28996 O ? A ? 24 1
   ATOM 375 CB . SER A 24 ? -11.55300 29.50200 15.32300 1.000 20.28296 C ? A ? 24 1
   ATOM 376 OG . SER A 24 ? -10.41200 30.23200 14.89200 1.000 20.47072 O ? A ? 24 1
   ATOM 377 H . SER A 24 ? -10.72600 29.78600 17.54500 1.000 18.69040 H ? A ? 24 1
   ATOM 378 HA . SER A 24 ? -11.88000 27.77100 16.42000 1.000 18.48822 H ? A ? 24 1
   ATOM 379 HB2 . SER A 24 ? -12.00400 29.13000 14.54900 1.000 24.21747 H ? A ? 24 1
   ATOM 380 HB3 . SER A 24 ? -12.15100 30.09900 15.80000 1.000 24.21747 H ? A ? 24 1
   ATOM 381 HG . SER A 24 ? -9.92100 29.74300 14.41700 1.000 24.44278 H ? A ? 24 1
   ATOM 382 N . LEU A 25 ? -10.50800 26.60800 14.72400 1.000 14.10155 N ? A ? 25 1
   ATOM 383 CA . LEU A 25 ? -9.63700 25.61400 14.08700 1.000 10.99414 C ? A ? 25 1
   ATOM 384 C . LEU A 25 ? -8.44500 26.23800 13.39400 1.000 12.92387 C ? A ? 25 1
   ATOM 385 O . LEU A 25 ? -7.35400 25.66400 13.40400 1.000 15.74039 O ? A ? 25 1
   ATOM 386 CB . LEU A 25 ? -10.47400 24.84200 13.06400 1.000 20.91953 C ? A ? 25 1
   ATOM 387 CG . LEU A 25 ? -9.90300 23.57000 12.52200 1.000 15.80560 C ? A ? 25 1
   ATOM 388 CD1 . LEU A 25 ? -9.55600 22.53600 13.59500 1.000 20.49696 C ? A ? 25 1
   ATOM 389 CD2 . LEU A 25 ? -10.89000 22.90800 11.50800 1.000 17.77850 C ? A ? 25 1
   ATOM 390 H . LEU A 25 ? -11.33400 26.53300 14.49600 1.000 16.79977 H ? A ? 25 1
   ATOM 391 HA . LEU A 25 ? -9.28900 25.01700 14.76900 1.000 13.07089 H ? A ? 25 1
   ATOM 392 HB2 . LEU A 25 ? -11.31800 24.61500 13.48300 1.000 24.98135 H ? A ? 25 1
   ATOM 393 HB3 . LEU A 25 ? -10.62600 25.42700 12.30500 1.000 24.98135 H ? A ? 25 1
   ATOM 394 HG . LEU A 25 ? -9.07500 23.82300 12.08400 1.000 18.84463 H ? A ? 25 1
   ATOM 395 HD11 . LEU A 25 ? -9.38200 21.68300 13.16600 1.000 24.47427 H ? A ? 25 1
   ATOM 396 HD12 . LEU A 25 ? -8.76700 22.83200 14.07500 1.000 24.47427 H ? A ? 25 1
   ATOM 397 HD13 . LEU A 25 ? -10.30400 22.45200 14.20600 1.000 24.47427 H ? A ? 25 1
   ATOM 398 HD21 . LEU A 25 ? -10.47800 22.10900 11.14300 1.000 21.21212 H ? A ? 25 1
   ATOM 399 HD22 . LEU A 25 ? -11.71000 22.67600 11.97100 1.000 21.21212 H ? A ? 25 1
   ATOM 400 HD23 . LEU A 25 ? -11.07900 23.53800 10.79500 1.000 21.21212 H ? A ? 25 1
   ATOM 401 N . GLY A 26 ? -8.63500 27.39700 12.74400 1.000 12.24464 N ? A ? 26 1
   ATOM 402 CA . GLY A 26 ? -7.51800 28.03200 12.04600 1.000 14.10507 C ? A ? 26 1
   ATOM 403 C . GLY A 26 ? -6.33200 28.37300 12.94200 1.000 12.79580 C ? A ? 26 1
   ATOM 404 O . GLY A 26 ? -5.18300 28.32800 12.49700 1.000 15.80853 O ? A ? 26 1
   ATOM 405 H . GLY A 26 ? -9.38100 27.82200 12.69500 1.000 14.57148 H ? A ? 26 1
   ATOM 406 HA2 . GLY A 26 ? -7.20300 27.43500 11.35000 1.000 16.80399 H ? A ? 26 1
   ATOM 407 HA3 . GLY A 26 ? -7.82900 28.85600 11.63900 1.000 16.80399 H ? A ? 26 1
   ATOM 408 N . ASN A 27 ? -6.59600 28.70600 14.21300 1.000 11.54420 N ? A ? 27 1
   ATOM 409 CA . ASN A 27 ? -5.52300 28.97500 15.16000 1.000 10.46804 C ? A ? 27 1
   ATOM 410 C . ASN A 27 ? -4.62900 27.76100 15.36600 1.000 11.84144 C ? A ? 27 1
   ATOM 411 O . ASN A 27 ? -3.39800 27.88600 15.44300 1.000 13.34644 O ? A ? 27 1
   ATOM 412 CB . ASN A 27 ? -6.12500 29.37000 16.50700 1.000 10.75660 C ? A ? 27 1
   ATOM 413 CG . ASN A 27 ? -6.59000 30.79300 16.51700 1.000 15.57048 C ? A ? 27 1
   ATOM 414 OD1 . ASN A 27 ? -5.79500 31.69600 16.61300 1.000 11.83948 O ? A ? 27 1
   ATOM 415 ND2 . ASN A 27 ? -7.91400 30.99200 16.40300 1.000 17.33766 N ? A ? 27 1
   ATOM 416 H . ASN A 27 ? -7.38500 28.78200 14.54500 1.000 13.73095 H ? A ? 27 1
   ATOM 417 HA . ASN A 27 ? -4.98500 29.70000 14.80700 1.000 12.43956 H ? A ? 27 1
   ATOM 418 HB2 . ASN A 27 ? -6.88700 28.80000 16.69600 1.000 12.78584 H ? A ? 27 1
   ATOM 419 HB3 . ASN A 27 ? -5.45300 29.26600 17.19900 1.000 12.78584 H ? A ? 27 1
   ATOM 420 HD21 . ASN A 27 ? -8.23100 31.79100 16.40300 1.000 20.68310 H ? A ? 27 1
   ATOM 421 HD22 . ASN A 27 ? -8.44500 30.31900 16.32900 1.000 20.68310 H ? A ? 27 1
   ATOM 422 N . TRP A 28 ? -5.25500 26.59600 15.49000 1.000 11.37474 N ? A ? 28 1
   ATOM 423 CA . TRP A 28 ? -4.54100 25.33900 15.70000 1.000 8.20313 C ? A ? 28 1
   ATOM 424 C . TRP A 28 ? -3.74400 24.92400 14.46400 1.000 9.10347 C ? A ? 28 1
   ATOM 425 O . TRP A 28 ? -2.62200 24.40100 14.58400 1.000 10.70592 O ? A ? 28 1
   ATOM 426 CB . TRP A 28 ? -5.55300 24.26800 16.10000 1.000 10.64973 C ? A ? 28 1
   ATOM 427 CG . TRP A 28 ? -6.25200 24.56800 17.40800 1.000 11.95419 C ? A ? 28 1
   ATOM 428 CD1 . TRP A 28 ? -7.51300 25.07600 17.55700 1.000 10.22757 C ? A ? 28 1
   ATOM 429 CD2 . TRP A 28 ? -5.71500 24.44100 18.71900 1.000 10.32536 C ? A ? 28 1
   ATOM 430 NE1 . TRP A 28 ? -7.80700 25.21100 18.87800 1.000 15.37101 N ? A ? 28 1
   ATOM 431 CE2 . TRP A 28 ? -6.70300 24.85100 19.61800 1.000 13.17289 C ? A ? 28 1
   ATOM 432 CE3 . TRP A 28 ? -4.49000 23.99500 19.21700 1.000 11.20440 C ? A ? 28 1
   ATOM 433 CZ2 . TRP A 28 ? -6.51200 24.83100 21.00500 1.000 14.01784 C ? A ? 28 1
   ATOM 434 CZ3 . TRP A 28 ? -4.29500 23.97700 20.58500 1.000 13.67821 C ? A ? 28 1
   ATOM 435 CH2 . TRP A 28 ? -5.28600 24.40200 21.46100 1.000 17.27648 C ? A ? 28 1
   ATOM 436 H . TRP A 28 ? -6.11000 26.50100 15.45700 1.000 13.52760 H ? A ? 28 1
   ATOM 437 HA . TRP A 28 ? -3.89800 25.44300 16.41900 1.000 9.72167 H ? A ? 28 1
   ATOM 438 HB2 . TRP A 28 ? -6.22900 24.20100 15.40800 1.000 12.65758 H ? A ? 28 1
   ATOM 439 HB3 . TRP A 28 ? -5.09100 23.42000 16.19600 1.000 12.65758 H ? A ? 28 1
   ATOM 440 HD1 . TRP A 28 ? -8.08500 25.29600 16.85700 1.000 12.15100 H ? A ? 28 1
   ATOM 441 HE1 . TRP A 28 ? -8.56000 25.47700 19.19900 1.000 18.32313 H ? A ? 28 1
   ATOM 442 HE3 . TRP A 28 ? -3.81700 23.71500 18.63900 1.000 13.32320 H ? A ? 28 1
   ATOM 443 HZ2 . TRP A 28 ? -7.18300 25.09500 21.59200 1.000 16.69932 H ? A ? 28 1
   ATOM 444 HZ3 . TRP A 28 ? -3.48400 23.67300 20.92600 1.000 16.29176 H ? A ? 28 1
   ATOM 445 HH2 . TRP A 28 ? -5.11700 24.39700 22.37500 1.000 20.60969 H ? A ? 28 1
   ATOM 446 N . VAL A 29 ? -4.34700 25.06600 13.27200 1.000 11.59535 N ? A ? 29 1
   ATOM 447 CA . VAL A 29 ? -3.64300 24.77700 12.02600 1.000 9.42991 C ? A ? 29 1
   ATOM 448 C . VAL A 29 ? -2.47400 25.71300 11.84300 1.000 12.80465 C ? A ? 29 1
   ATOM 449 O . VAL A 29 ? -1.36200 25.29100 11.51400 1.000 12.53279 O ? A ? 29 1
   ATOM 450 CB . VAL A 29 ? -4.58600 24.85100 10.81400 1.000 11.00630 C ? A ? 29 1
   ATOM 451 CG1 . VAL A 29 ? -3.80900 24.60800 9.53600 1.000 11.35395 C ? A ? 29 1
   ATOM 452 CG2 . VAL A 29 ? -5.65600 23.79100 10.95700 1.000 14.27506 C ? A ? 29 1
   ATOM 453 H . VAL A 29 ? -5.16000 25.32700 13.16400 1.000 13.79233 H ? A ? 29 1
   ATOM 454 HA . VAL A 29 ? -3.31100 23.86800 12.09300 1.000 11.19381 H ? A ? 29 1
   ATOM 455 HB . VAL A 29 ? -4.99500 25.73000 10.77100 1.000 13.08548 H ? A ? 29 1
   ATOM 456 HG11 . VAL A 29 ? -4.43500 24.46800 8.80800 1.000 13.50265 H ? A ? 29 1
   ATOM 457 HG12 . VAL A 29 ? -3.25500 25.38200 9.35200 1.000 13.50265 H ? A ? 29 1
   ATOM 458 HG13 . VAL A 29 ? -3.25300 23.82200 9.65000 1.000 13.50265 H ? A ? 29 1
   ATOM 459 HG21 . VAL A 29 ? -6.33600 23.93500 10.28000 1.000 17.00799 H ? A ? 29 1
   ATOM 460 HG22 . VAL A 29 ? -5.25200 22.91700 10.83900 1.000 17.00799 H ? A ? 29 1
   ATOM 461 HG23 . VAL A 29 ? -6.05000 23.85700 11.84100 1.000 17.00799 H ? A ? 29 1
   ATOM 462 N . CYS A 30 ? -2.69100 27.00600 12.11100 1.000 12.87805 N ? A ? 30 1
   ATOM 463 CA . CYS A 30 ? -1.60900 27.97300 12.00300 1.000 14.73645 C ? A ? 30 1
   ATOM 464 C . CYS A 30 ? -0.51400 27.66800 13.00800 1.000 13.41109 C ? A ? 30 1
   ATOM 465 O . CYS A 30 ? 0.67400 27.73700 12.67700 1.000 11.61509 O ? A ? 30 1
   ATOM 466 CB . CYS A 30 ? -2.16900 29.38400 12.20400 1.000 12.84981 C ? A ? 30 1
   ATOM 467 SG . CYS A 30 ? -0.98400 30.72500 12.06600 1.000 15.54191 S ? A ? 30 1
   ATOM 468 H . CYS A 30 ? -3.44600 27.33900 12.35300 1.000 15.33157 H ? A ? 30 1
   ATOM 469 HA . CYS A 30 ? -1.21700 27.93000 11.11700 1.000 17.56166 H ? A ? 30 1
   ATOM 470 HB2 . CYS A 30 ? -2.85400 29.53700 11.53400 1.000 15.29768 H ? A ? 30 1
   ATOM 471 HB3 . CYS A 30 ? -2.55600 29.43300 13.09200 1.000 15.29768 H ? A ? 30 1
   ATOM 472 N . ALA A 31 ? -0.88900 27.30200 14.23400 1.000 11.86240 N ? A ? 31 1
   ATOM 473 CA . ALA A 31 ? 0.15000 26.96200 15.20100 1.000 11.18917 C ? A ? 31 1
   ATOM 474 C . ALA A 31 ? 0.94800 25.76100 14.73500 1.000 12.32683 C ? A ? 31 1
   ATOM 475 O . ALA A 31 ? 2.16200 25.73800 14.87100 1.000 10.69040 O ? A ? 31 1
   ATOM 476 CB . ALA A 31 ? -0.42300 26.67000 16.57700 1.000 12.99815 C ? A ? 31 1
   ATOM 477 H . ALA A 31 ? -1.69900 27.24500 14.51600 1.000 14.11279 H ? A ? 31 1
   ATOM 478 HA . ALA A 31 ? 0.72800 27.73600 15.28200 1.000 13.30492 H ? A ? 31 1
   ATOM 479 HB1 . ALA A 31 ? 0.29600 26.39300 17.16700 1.000 15.47570 H ? A ? 31 1
   ATOM 480 HB2 . ALA A 31 ? -0.84300 27.47400 16.92200 1.000 15.47570 H ? A ? 31 1
   ATOM 481 HB3 . ALA A 31 ? -1.08100 25.96100 16.50200 1.000 15.47570 H ? A ? 31 1
   ATOM 482 N . ALA A 32 ? 0.27400 24.72400 14.21000 1.000 12.39868 N ? A ? 32 1
   ATOM 483 CA . ALA A 32 ? 1.04700 23.55600 13.75800 1.000 17.05678 C ? A ? 32 1
   ATOM 484 C . ALA A 32 ? 1.96800 23.91300 12.60500 1.000 13.95256 C ? A ? 32 1
   ATOM 485 O . ALA A 32 ? 3.08000 23.36600 12.49700 1.000 13.13555 O ? A ? 32 1
   ATOM 486 CB . ALA A 32 ? 0.11300 22.41600 13.34400 1.000 20.62388 C ? A ? 32 1
   ATOM 487 H . ALA A 32 ? -0.57800 24.67400 14.11000 1.000 14.75633 H ? A ? 32 1
   ATOM 488 HA . ALA A 32 ? 1.58800 23.24900 14.50200 1.000 20.34605 H ? A ? 32 1
   ATOM 489 HB1 . ALA A 32 ? 0.64400 21.68700 12.98700 1.000 24.62657 H ? A ? 32 1
   ATOM 490 HB2 . ALA A 32 ? -0.38200 22.11500 14.12200 1.000 24.62657 H ? A ? 32 1
   ATOM 491 HB3 . ALA A 32 ? -0.50100 22.74100 12.66700 1.000 24.62657 H ? A ? 32 1
   ATOM 492 N . LYS A 33 ? 1.48200 24.74500 11.67400 1.000 11.42882 N ? A ? 33 1
   ATOM 493 CA . LYS A 33 ? 2.31000 25.15200 10.53800 1.000 10.79247 C ? A ? 33 1
   ATOM 494 C . LYS A 33 ? 3.64100 25.70900 10.99700 1.000 14.09590 C ? A ? 33 1
   ATOM 495 O . LYS A 33 ? 4.70200 25.29700 10.49800 1.000 14.82058 O ? A ? 33 1
   ATOM 496 CB . LYS A 33 ? 1.57800 26.19500 9.67100 1.000 12.12276 C ? A ? 33 1
   ATOM 497 CG . LYS A 33 ? 2.44300 26.78300 8.61800 1.000 16.28150 C ? A ? 33 1
   ATOM 498 CD . LYS A 33 ? 2.84500 25.83400 7.55900 1.000 18.06015 C ? A ? 33 1
   ATOM 499 CE . LYS A 33 ? 3.77200 26.54700 6.56300 1.000 21.48397 C ? A ? 33 1
   ATOM 500 NZ . LYS A 33 ? 4.05400 25.66000 5.44100 1.000 23.38823 N ? A ? 33 1
   ATOM 501 H . LYS A 33 ? 0.69000 25.08100 11.68000 1.000 13.59249 H ? A ? 33 1
   ATOM 502 HA . LYS A 33 ? 2.47100 24.36600 9.99300 1.000 12.82887 H ? A ? 33 1
   ATOM 503 HB2 . LYS A 33 ? 0.82300 25.76900 9.23500 1.000 14.42522 H ? A ? 33 1
   ATOM 504 HB3 . LYS A 33 ? 1.26800 26.91600 10.24100 1.000 14.42522 H ? A ? 33 1
   ATOM 505 HG2 . LYS A 33 ? 1.96300 27.51000 8.19200 1.000 19.41572 H ? A ? 33 1
   ATOM 506 HG3 . LYS A 33 ? 3.25300 27.11900 9.03300 1.000 19.41572 H ? A ? 33 1
   ATOM 507 HD2 . LYS A 33 ? 3.32100 25.08500 7.95100 1.000 21.55010 H ? A ? 33 1
   ATOM 508 HD3 . LYS A 33 ? 2.06000 25.51600 7.08500 1.000 21.55010 H ? A ? 33 1
   ATOM 509 HE2 . LYS A 33 ? 3.34000 27.34800 6.22800 1.000 25.65868 H ? A ? 33 1
   ATOM 510 HE3 . LYS A 33 ? 4.60700 26.77700 6.99800 1.000 25.65868 H ? A ? 33 1
   ATOM 511 HZ1 . LYS A 33 ? 4.41900 24.90300 5.73500 1.000 27.94379 H ? A ? 33 1
   ATOM 512 HZ2 . LYS A 33 ? 3.30000 25.46800 5.00800 1.000 27.94379 H ? A ? 33 1
   ATOM 513 HZ3 . LYS A 33 ? 4.61900 26.05300 4.87700 1.000 27.94379 H ? A ? 33 1
   ATOM 514 N . PHE A 34 ? 3.61600 26.65900 11.94400 1.000 15.80245 N ? A ? 34 1
   ATOM 515 CA . PHE A 34 ? 4.84700 27.34500 12.32700 1.000 13.69407 C ? A ? 34 1
   ATOM 516 C . PHE A 34 ? 5.60300 26.64700 13.45400 1.000 16.29848 C ? A ? 34 1
   ATOM 517 O . PHE A 34 ? 6.82800 26.83500 13.58000 1.000 17.01193 O ? A ? 34 1
   ATOM 518 CB . PHE A 34 ? 4.52900 28.80200 12.66900 1.000 11.30442 C ? A ? 34 1
   ATOM 519 CG . PHE A 34 ? 4.01700 29.58000 11.47700 1.000 12.84261 C ? A ? 34 1
   ATOM 520 CD1 . PHE A 34 ? 4.71200 29.53700 10.26500 1.000 17.39463 C ? A ? 34 1
   ATOM 521 CD2 . PHE A 34 ? 2.84900 30.30900 11.53800 1.000 20.79400 C ? A ? 34 1
   ATOM 522 CE1 . PHE A 34 ? 4.24900 30.20600 9.16400 1.000 15.25751 C ? A ? 34 1
   ATOM 523 CE2 . PHE A 34 ? 2.39500 30.98400 10.41700 1.000 18.15583 C ? A ? 34 1
   ATOM 524 CZ . PHE A 34 ? 3.12100 30.94000 9.23500 1.000 14.42929 C ? A ? 34 1
   ATOM 525 H . PHE A 34 ? 2.91200 26.91400 12.36700 1.000 18.84086 H ? A ? 34 1
   ATOM 526 HA . PHE A 34 ? 5.46400 27.36400 11.57800 1.000 16.31080 H ? A ? 34 1
   ATOM 527 HB2 . PHE A 34 ? 3.84600 28.82400 13.35800 1.000 13.44322 H ? A ? 34 1
   ATOM 528 HB3 . PHE A 34 ? 5.33500 29.23600 12.98800 1.000 13.44322 H ? A ? 34 1
   ATOM 529 HD1 . PHE A 34 ? 5.50100 29.04700 10.20600 1.000 20.75146 H ? A ? 34 1
   ATOM 530 HD2 . PHE A 34 ? 2.36700 30.34800 12.33200 1.000 24.83071 H ? A ? 34 1
   ATOM 531 HE1 . PHE A 34 ? 4.71600 30.15300 8.36200 1.000 18.18693 H ? A ? 34 1
   ATOM 532 HE2 . PHE A 34 ? 1.60100 31.46800 10.45700 1.000 21.66491 H ? A ? 34 1
   ATOM 533 HZ . PHE A 34 ? 2.83000 31.41700 8.49200 1.000 17.19306 H ? A ? 34 1
   ATOM 534 N . GLU A 35 ? 4.95900 25.75900 14.20000 1.000 12.87309 N ? A ? 35 1
   ATOM 535 CA . GLU A 35 ? 5.73700 24.97100 15.14300 1.000 12.10547 C ? A ? 35 1
   ATOM 536 C . GLU A 35 ? 6.50400 23.86300 14.43400 1.000 20.32468 C ? A ? 35 1
   ATOM 537 O . GLU A 35 ? 7.67900 23.62900 14.73300 1.000 16.63675 O ? A ? 35 1
   ATOM 538 CB . GLU A 35 ? 4.81800 24.38600 16.21300 1.000 13.83417 C ? A ? 35 1
   ATOM 539 CG . GLU A 35 ? 4.23300 25.40900 17.15200 1.000 10.88925 C ? A ? 35 1
   ATOM 540 CD . GLU A 35 ? 5.23200 26.03000 18.12200 1.000 19.92192 C ? A ? 35 1
   ATOM 541 OE1 . GLU A 35 ? 6.37900 25.59000 18.14500 1.000 16.97290 O ? A ? 35 1
   ATOM 542 OE2 . GLU A 35 ? 4.87000 27.02600 18.79400 1.000 17.34519 O ? A ? 35 1
   ATOM 543 H . GLU A 35 ? 4.11400 25.60200 14.18000 1.000 15.32562 H ? A ? 35 1
   ATOM 544 HA . GLU A 35 ? 6.38000 25.54700 15.58600 1.000 14.40447 H ? A ? 35 1
   ATOM 545 HB2 . GLU A 35 ? 4.08000 23.93400 15.77400 1.000 16.47892 H ? A ? 35 1
   ATOM 546 HB3 . GLU A 35 ? 5.32500 23.75400 16.74500 1.000 16.47892 H ? A ? 35 1
   ATOM 547 HG2 . GLU A 35 ? 3.85200 26.12900 16.62500 1.000 12.94501 H ? A ? 35 1
   ATOM 548 HG3 . GLU A 35 ? 3.54100 24.98200 17.68000 1.000 12.94501 H ? A ? 35 1
   ATOM 549 N . SER A 36 ? 5.87200 23.17600 13.48400 1.000 15.32279 N ? A ? 36 1
   ATOM 550 CA . SER A 36 ? 6.43200 21.92300 12.98400 1.000 13.03148 C ? A ? 36 1
   ATOM 551 C . SER A 36 ? 6.46000 21.78400 11.47400 1.000 18.16119 C ? A ? 36 1
   ATOM 552 O . SER A 36 ? 6.88800 20.72300 10.98000 1.000 16.31862 O ? A ? 36 1
   ATOM 553 CB . SER A 36 ? 5.64300 20.72500 13.52200 1.000 12.54344 C ? A ? 36 1
   ATOM 554 OG . SER A 36 ? 4.33600 20.69200 12.94700 1.000 13.95538 O ? A ? 36 1
   ATOM 555 H . SER A 36 ? 5.12900 23.41200 13.11900 1.000 18.26526 H ? A ? 36 1
   ATOM 556 HA . SER A 36 ? 7.34600 21.88800 13.30800 1.000 15.51569 H ? A ? 36 1
   ATOM 557 HB2 . SER A 36 ? 6.11100 19.90700 13.29200 1.000 14.93004 H ? A ? 36 1
   ATOM 558 HB3 . SER A 36 ? 5.56400 20.80300 14.48500 1.000 14.93004 H ? A ? 36 1
   ATOM 559 HG . SER A 36 ? 3.82800 21.21800 13.35900 1.000 16.62437 H ? A ? 36 1
   ATOM 560 N . ASN A 37 ? 6.01100 22.78900 10.74200 1.000 15.94185 N ? A ? 37 1
   ATOM 561 CA . ASN A 37 ? 5.67500 22.68600 9.32400 1.000 18.13453 C ? A ? 37 1
   ATOM 562 C . ASN A 37 ? 4.87900 21.42800 9.01600 1.000 16.16332 C ? A ? 37 1
   ATOM 563 O . ASN A 37 ? 5.09300 20.78300 7.98300 1.000 17.84023 O ? A ? 37 1
   ATOM 564 CB . ASN A 37 ? 6.93700 22.75300 8.47500 1.000 17.02897 C ? A ? 37 1
   ATOM 565 CG . ASN A 37 ? 6.66000 23.23500 7.05800 1.000 29.79842 C ? A ? 37 1
   ATOM 566 OD1 . ASN A 37 ? 5.58900 23.77400 6.78400 1.000 28.64610 O ? A ? 37 1
   ATOM 567 ND2 . ASN A 37 ? 7.59800 22.98200 6.13500 1.000 33.78178 N ? A ? 37 1
   ATOM 568 H . ASN A 37 ? 5.88400 23.58100 11.05400 1.000 19.00813 H ? A ? 37 1
   ATOM 569 HA . ASN A 37 ? 5.11000 23.43800 9.08800 1.000 21.63934 H ? A ? 37 1
   ATOM 570 HB2 . ASN A 37 ? 7.56300 23.36900 8.88600 1.000 20.31268 H ? A ? 37 1
   ATOM 571 HB3 . ASN A 37 ? 7.33000 21.86800 8.42100 1.000 20.31268 H ? A ? 37 1
   ATOM 572 HD21 . ASN A 37 ? 7.48100 23.23700 5.32200 1.000 40.41605 H ? A ? 37 1
   ATOM 573 HD22 . ASN A 37 ? 8.31600 22.56400 6.35500 1.000 40.41605 H ? A ? 37 1
   ATOM 574 N . PHE A 38 ? 3.93100 21.09900 9.89700 1.000 12.97147 N ? A ? 38 1
   ATOM 575 CA . PHE A 38 ? 2.98000 20.01000 9.75100 1.000 12.22990 C ? A ? 38 1
   ATOM 576 C . PHE A 38 ? 3.62300 18.62900 9.83200 1.000 14.46547 C ? A ? 38 1
   ATOM 577 O . PHE A 38 ? 2.99300 17.65900 9.45500 1.000 15.43611 O ? A ? 38 1
   ATOM 578 CB . PHE A 38 ? 2.20100 20.08900 8.42900 1.000 13.42884 C ? A ? 38 1
   ATOM 579 CG . PHE A 38 ? 1.31100 21.30900 8.29800 1.000 14.14372 C ? A ? 38 1
   ATOM 580 CD1 . PHE A 38 ? 0.73400 21.88700 9.40700 1.000 15.00067 C ? A ? 38 1
   ATOM 581 CD2 . PHE A 38 ? 1.01600 21.83400 7.05400 1.000 16.48603 C ? A ? 38 1
   ATOM 582 CE1 . PHE A 38 ? -0.14600 22.95300 9.27900 1.000 11.97859 C ? A ? 38 1
   ATOM 583 CE2 . PHE A 38 ? 0.15200 22.96500 6.93000 1.000 14.43842 C ? A ? 38 1
   ATOM 584 CZ . PHE A 38 ? -0.42900 23.48200 8.03100 1.000 15.54399 C ? A ? 38 1
   ATOM 585 H . PHE A 38 ? 3.81800 21.52500 10.63600 1.000 15.44368 H ? A ? 38 1
   ATOM 586 HA . PHE A 38 ? 2.35700 20.10200 10.48800 1.000 14.55380 H ? A ? 38 1
   ATOM 587 HB2 . PHE A 38 ? 2.83700 20.11000 7.69700 1.000 15.99252 H ? A ? 38 1
   ATOM 588 HB3 . PHE A 38 ? 1.63600 19.30500 8.35600 1.000 15.99252 H ? A ? 38 1
   ATOM 589 HD1 . PHE A 38 ? 0.93700 21.55800 10.25300 1.000 17.87872 H ? A ? 38 1
   ATOM 590 HD2 . PHE A 38 ? 1.38300 21.44700 6.29100 1.000 19.66115 H ? A ? 38 1
   ATOM 591 HE1 . PHE A 38 ? -0.54800 23.31400 10.03700 1.000 14.25222 H ? A ? 38 1
   ATOM 592 HE2 . PHE A 38 ? -0.00900 23.34200 6.09500 1.000 17.20401 H ? A ? 38 1
   ATOM 593 HZ . PHE A 38 ? -1.02100 24.19400 7.95300 1.000 18.53071 H ? A ? 38 1
   ATOM 594 N . ASN A 39 ? 4.85900 18.52100 10.34000 1.000 14.20547 N ? A ? 39 1
   ATOM 595 CA . ASN A 39 ? 5.57000 17.24700 10.43700 1.000 13.44564 C ? A ? 39 1
   ATOM 596 C . ASN A 39 ? 5.40900 16.68500 11.83600 1.000 15.23131 C ? A ? 39 1
   ATOM 597 O . ASN A 39 ? 5.89900 17.27000 12.79500 1.000 13.65633 O ? A ? 39 1
   ATOM 598 CB . ASN A 39 ? 7.04300 17.45700 10.13000 1.000 14.30847 C ? A ? 39 1
   ATOM 599 CG . ASN A 39 ? 7.82700 16.16400 10.10200 1.000 14.02235 C ? A ? 39 1
   ATOM 600 OD1 . ASN A 39 ? 7.33400 15.12200 10.45900 1.000 12.28060 O ? A ? 39 1
   ATOM 601 ND2 . ASN A 39 ? 9.05500 16.24600 9.65600 1.000 16.91762 N ? A ? 39 1
   ATOM 602 H . ASN A 39 ? 5.31100 19.18800 10.64100 1.000 16.92448 H ? A ? 39 1
   ATOM 603 HA . ASN A 39 ? 5.18400 16.61700 9.80800 1.000 16.01269 H ? A ? 39 1
   ATOM 604 HB2 . ASN A 39 ? 7.12800 17.87800 9.26000 1.000 17.04808 H ? A ? 39 1
   ATOM 605 HB3 . ASN A 39 ? 7.42900 18.02700 10.81400 1.000 17.04808 H ? A ? 39 1
   ATOM 606 HD21 . ASN A 39 ? 9.54600 15.54100 9.61700 1.000 20.17905 H ? A ? 39 1
   ATOM 607 HD22 . ASN A 39 ? 9.37000 17.00400 9.40100 1.000 20.17905 H ? A ? 39 1
   ATOM 608 N . THR A 40 ? 4.72200 15.55100 11.96100 1.000 13.81066 N ? A ? 40 1
   ATOM 609 CA . THR A 40 ? 4.51100 15.00800 13.29000 1.000 13.00940 C ? A ? 40 1
   ATOM 610 C . THR A 40 ? 5.80900 14.57000 13.94100 1.000 12.91267 C ? A ? 40 1
   ATOM 611 O . THR A 40 ? 5.88600 14.45000 15.16600 1.000 14.94486 O ? A ? 40 1
   ATOM 612 CB . THR A 40 ? 3.56200 13.81500 13.27800 1.000 20.49878 C ? A ? 40 1
   ATOM 613 OG1 . THR A 40 ? 4.19700 12.67400 12.67700 1.000 19.85594 O ? A ? 40 1
   ATOM 614 CG2 . THR A 40 ? 2.30700 14.12800 12.51100 1.000 15.02515 C ? A ? 40 1
   ATOM 615 H . THR A 40 ? 4.38200 15.09700 11.31400 1.000 16.45071 H ? A ? 40 1
   ATOM 616 HA . THR A 40 ? 4.09700 15.71100 13.81600 1.000 15.48920 H ? A ? 40 1
   ATOM 617 HB . THR A 40 ? 3.32300 13.60600 14.19500 1.000 24.47645 H ? A ? 40 1
   ATOM 618 HG1 . THR A 40 ? 4.67200 12.27800 13.24500 1.000 23.70504 H ? A ? 40 1
   ATOM 619 HG21 . THR A 40 ? 1.72200 13.35500 12.50100 1.000 17.90810 H ? A ? 40 1
   ATOM 620 HG22 . THR A 40 ? 1.84000 14.87000 12.92700 1.000 17.90810 H ? A ? 40 1
   ATOM 621 HG23 . THR A 40 ? 2.52700 14.36800 11.59800 1.000 17.90810 H ? A ? 40 1
   ATOM 622 N . GLN A 41 ? 6.81400 14.28100 13.15000 1.000 11.53509 N ? A ? 41 1
   ATOM 623 CA . GLN A 41 ? 8.08300 13.81300 13.71800 1.000 10.39610 C ? A ? 41 1
   ATOM 624 C . GLN A 41 ? 9.04600 14.92100 14.09800 1.000 16.30174 C ? A ? 41 1
   ATOM 625 O . GLN A 41 ? 10.16800 14.62300 14.52500 1.000 18.73768 O ? A ? 41 1
   ATOM 626 CB . GLN A 41 ? 8.76400 12.82000 12.76000 1.000 11.58859 C ? A ? 41 1
   ATOM 627 CG . GLN A 41 ? 7.89500 11.64200 12.41900 1.000 16.79962 C ? A ? 41 1
   ATOM 628 CD . GLN A 41 ? 8.68000 10.52200 11.78100 1.000 20.83741 C ? A ? 41 1
   ATOM 629 OE1 . GLN A 41 ? 9.40500 9.82100 12.47600 1.000 17.81319 O ? A ? 41 1
   ATOM 630 NE2 . GLN A 41 ? 8.61300 10.40200 10.46500 1.000 12.34207 N ? A ? 41 1
   ATOM 631 H . GLN A 41 ? 6.79800 14.34200 12.29300 1.000 13.72002 H ? A ? 41 1
   ATOM 632 HA . GLN A 41 ? 7.87400 13.34200 14.54000 1.000 12.35323 H ? A ? 41 1
   ATOM 633 HB2 . GLN A 41 ? 8.98200 13.27900 11.93400 1.000 13.78423 H ? A ? 41 1
   ATOM 634 HB3 . GLN A 41 ? 9.57300 12.48400 13.17700 1.000 13.78423 H ? A ? 41 1
   ATOM 635 HG2 . GLN A 41 ? 7.48800 11.30100 13.23100 1.000 20.03746 H ? A ? 41 1
   ATOM 636 HG3 . GLN A 41 ? 7.20700 11.92300 11.79600 1.000 20.03746 H ? A ? 41 1
   ATOM 637 HE21 . GLN A 41 ? 8.13400 10.95100 10.00700 1.000 14.68840 H ? A ? 41 1
   ATOM 638 HE22 . GLN A 41 ? 9.04700 9.77600 10.06800 1.000 14.68840 H ? A ? 41 1
   ATOM 639 N . ALA A 42 ? 8.64400 16.18500 14.00200 1.000 11.53109 N ? A ? 42 1
   ATOM 640 CA . ALA A 42 ? 9.57400 17.27600 14.30500 1.000 9.27073 C ? A ? 42 1
   ATOM 641 C . ALA A 42 ? 10.03000 17.23900 15.76800 1.000 11.76838 C ? A ? 42 1
   ATOM 642 O . ALA A 42 ? 9.23800 17.00400 16.66800 1.000 12.74757 O ? A ? 42 1
   ATOM 643 CB . ALA A 42 ? 8.89300 18.61300 14.02100 1.000 15.11266 C ? A ? 42 1
   ATOM 644 H . ALA A 42 ? 7.85600 16.43700 13.76700 1.000 13.71523 H ? A ? 42 1
   ATOM 645 HA . ALA A 42 ? 10.36300 17.18400 13.74700 1.000 11.00279 H ? A ? 42 1
   ATOM 646 HB1 . ALA A 42 ? 9.50200 19.33200 14.24800 1.000 18.01310 H ? A ? 42 1
   ATOM 647 HB2 . ALA A 42 ? 8.66500 18.65700 13.07900 1.000 18.01310 H ? A ? 42 1
   ATOM 648 HB3 . ALA A 42 ? 8.08800 18.67800 14.55900 1.000 18.01310 H ? A ? 42 1
   ATOM 649 N . THR A 43 ? 11.33900 17.47000 15.99000 1.000 16.43748 N ? A ? 43 1
   ATOM 650 CA . THR A 43 ? 11.90500 17.62300 17.33000 1.000 12.00344 C ? A ? 43 1
   ATOM 651 C . THR A 43 ? 12.83300 18.82200 17.33500 1.000 15.98709 C ? A ? 43 1
   ATOM 652 O . THR A 43 ? 13.41800 19.19500 16.30700 1.000 21.58077 O ? A ? 43 1
   ATOM 653 CB . THR A 43 ? 12.68000 16.36500 17.81500 1.000 15.27607 C ? A ? 43 1
   ATOM 654 OG1 . THR A 43 ? 13.81100 16.10000 16.97900 1.000 16.88697 O ? A ? 43 1
   ATOM 655 CG2 . THR A 43 ? 11.75900 15.16600 17.88300 1.000 15.79110 C ? A ? 43 1
   ATOM 656 H . THR A 43 ? 11.92400 17.54300 15.36400 1.000 19.60289 H ? A ? 43 1
   ATOM 657 HA . THR A 43 ? 11.18200 17.76900 17.96000 1.000 14.28204 H ? A ? 43 1
   ATOM 658 HB . THR A 43 ? 13.01800 16.52700 18.71000 1.000 18.20920 H ? A ? 43 1
   ATOM 659 HG1 . THR A 43 ? 13.56500 16.01900 16.17900 1.000 20.14228 H ? A ? 43 1
   ATOM 660 HG21 . THR A 43 ? 12.19200 14.44100 18.36000 1.000 18.82723 H ? A ? 43 1
   ATOM 661 HG22 . THR A 43 ? 10.94000 15.40200 18.34500 1.000 18.82723 H ? A ? 43 1
   ATOM 662 HG23 . THR A 43 ? 11.53900 14.86600 16.98700 1.000 18.82723 H ? A ? 43 1
   ATOM 663 N . ASN A 44 ? 12.94700 19.45500 18.48600 1.000 11.76267 N ? A ? 44 1
   ATOM 664 CA . ASN A 44 ? 13.89000 20.55900 18.60600 1.000 8.87432 C ? A ? 44 1
   ATOM 665 C . ASN A 44 ? 14.45300 20.55300 20.01900 1.000 16.96383 C ? A ? 44 1
   ATOM 666 O . ASN A 44 ? 13.68100 20.63200 20.97400 1.000 15.51930 O ? A ? 44 1
   ATOM 667 CB . ASN A 44 ? 13.26200 21.88400 18.29300 1.000 22.25714 C ? A ? 44 1
   ATOM 668 CG . ASN A 44 ? 14.09400 22.66500 17.33600 1.000 50.93161 C ? A ? 44 1
   ATOM 669 OD1 . ASN A 44 ? 14.37200 22.21000 16.21000 1.000 47.21879 O ? A ? 44 1
   ATOM 670 ND2 . ASN A 44 ? 14.63900 23.76700 17.82300 1.000 37.93518 N ? A ? 44 1
   ATOM 671 H . ASN A 44 ? 12.50100 19.27200 19.19800 1.000 13.99312 H ? A ? 44 1
   ATOM 672 HA . ASN A 44 ? 14.61200 20.42200 17.97300 1.000 10.52709 H ? A ? 44 1
   ATOM 673 HB2 . ASN A 44 ? 12.39000 21.74100 17.89400 1.000 26.58648 H ? A ? 44 1
   ATOM 674 HB3 . ASN A 44 ? 13.17300 22.39800 19.11100 1.000 26.58648 H ? A ? 44 1
   ATOM 675 HD21 . ASN A 44 ? 14.50200 23.98900 18.64300 1.000 45.40013 H ? A ? 44 1
   ATOM 676 HD22 . ASN A 44 ? 15.13000 24.26200 17.32000 1.000 45.40013 H ? A ? 44 1
   ATOM 677 N A ARG A 45 ? 15.78000 20.42800 20.14100 0.510 16.17589 N ? A ? 45 1
   ATOM 678 CA A ARG A 45 ? 16.44600 20.51900 21.43800 0.510 16.16194 C ? A ? 45 1
   ATOM 679 C A ARG A 45 ? 16.67700 21.97000 21.82000 0.510 21.86546 C ? A ? 45 1
   ATOM 680 O A ARG A 45 ? 17.25100 22.75700 21.04600 0.510 19.47279 O ? A ? 45 1
   ATOM 681 CB A ARG A 45 ? 17.78300 19.75800 21.44100 0.510 21.37392 C ? A ? 45 1
   ATOM 682 CG A ARG A 45 ? 18.42000 19.54300 22.84600 0.510 27.06091 C ? A ? 45 1
   ATOM 683 CD A ARG A 45 ? 18.24600 18.11100 23.32900 0.510 24.63749 C ? A ? 45 1
   ATOM 684 NE A ARG A 45 ? 18.42900 17.93500 24.77000 0.510 22.22186 N ? A ? 45 1
   ATOM 685 CZ A ARG A 45 ? 19.29700 17.10500 25.33200 0.510 24.51526 C ? A ? 45 1
   ATOM 686 NH1 A ARG A 45 ? 20.16300 16.41200 24.60900 0.510 21.57922 N ? A ? 45 1
   ATOM 687 NH2 A ARG A 45 ? 19.28400 16.94700 26.65500 0.510 21.68937 N ? A ? 45 1
   ATOM 688 H A ARG A 45 ? 16.31700 20.29000 19.48300 0.510 19.28898 H ? A ? 45 1
   ATOM 689 HA A ARG A 45 ? 15.86800 20.11100 22.10200 0.510 19.27224 H ? A ? 45 1
   ATOM 690 HB2 A ARG A 45 ? 17.63800 18.88200 21.05100 0.510 25.52661 H ? A ? 45 1
   ATOM 691 HB3 A ARG A 45 ? 18.42100 20.25800 20.90800 0.510 25.52661 H ? A ? 45 1
   ATOM 692 HG2 A ARG A 45 ? 19.37000 19.73500 22.80000 0.510 32.35100 H ? A ? 45 1
   ATOM 693 HG3 A ARG A 45 ? 17.99300 20.13400 23.48600 0.510 32.35100 H ? A ? 45 1
   ATOM 694 HD2 A ARG A 45 ? 17.34900 17.81700 23.10900 0.510 29.44290 H ? A ? 45 1
   ATOM 695 HD3 A ARG A 45 ? 18.89800 17.55100 22.88000 0.510 29.44290 H ? A ? 45 1
   ATOM 696 HE A ARG A 45 ? 17.93500 18.40600 25.29300 0.510 26.54414 H ? A ? 45 1
   ATOM 697 HH11 A ARG A 45 ? 20.17200 16.49400 23.75300 0.510 25.77298 H ? A ? 45 1
   ATOM 698 HH12 A ARG A 45 ? 20.71700 15.87900 24.99600 0.510 25.77298 H ? A ? 45 1
   ATOM 699 HH21 A ARG A 45 ? 18.71600 17.38100 27.13400 0.510 25.90516 H ? A ? 45 1
   ATOM 700 HH22 A ARG A 45 ? 19.84200 16.41100 27.03000 0.510 25.90516 H ? A ? 45 1
   ATOM 701 N B ARG A 45 ? 15.78000 20.48400 20.12000 0.490 16.23091 N ? A ? 45 1
   ATOM 702 CA B ARG A 45 ? 16.48300 20.54400 21.39700 0.490 16.15734 C ? A ? 45 1
   ATOM 703 C B ARG A 45 ? 16.69500 21.99000 21.81500 0.490 21.91144 C ? A ? 45 1
   ATOM 704 O B ARG A 45 ? 17.26300 22.79600 21.05800 0.490 19.38551 O ? A ? 45 1
   ATOM 705 CB B ARG A 45 ? 17.81500 19.79200 21.28600 0.490 21.52553 C ? A ? 45 1
   ATOM 706 CG B ARG A 45 ? 18.69800 19.85800 22.51800 0.490 29.80452 C ? A ? 45 1
   ATOM 707 CD B ARG A 45 ? 18.13900 19.03400 23.65800 0.490 19.88535 C ? A ? 45 1
   ATOM 708 NE B ARG A 45 ? 17.49400 17.78300 23.25200 0.490 19.10907 N ? A ? 45 1
   ATOM 709 CZ B ARG A 45 ? 18.13300 16.65900 22.95300 0.490 19.31569 C ? A ? 45 1
   ATOM 710 NH1 B ARG A 45 ? 19.45400 16.58800 22.95600 0.490 18.78566 N ? A ? 45 1
   ATOM 711 NH2 B ARG A 45 ? 17.42800 15.56800 22.68200 0.490 19.39087 N ? A ? 45 1
   ATOM 712 H B ARG A 45 ? 16.30800 20.40000 19.44600 0.490 19.35501 H ? A ? 45 1
   ATOM 713 HA B ARG A 45 ? 15.94600 20.12200 22.08500 0.490 19.26672 H ? A ? 45 1
   ATOM 714 HB2 B ARG A 45 ? 17.62600 18.85700 21.11300 0.490 25.70856 H ? A ? 45 1
   ATOM 715 HB3 B ARG A 45 ? 18.31900 20.17000 20.54800 0.490 25.70856 H ? A ? 45 1
   ATOM 716 HG2 B ARG A 45 ? 19.57800 19.51400 22.29900 0.490 35.64334 H ? A ? 45 1
   ATOM 717 HG3 B ARG A 45 ? 18.76500 20.77900 22.81500 0.490 35.64334 H ? A ? 45 1
   ATOM 718 HD2 B ARG A 45 ? 18.86600 18.80500 24.25800 0.490 23.74033 H ? A ? 45 1
   ATOM 719 HD3 B ARG A 45 ? 17.47700 19.56500 24.12700 0.490 23.74033 H ? A ? 45 1
   ATOM 720 HE B ARG A 45 ? 16.63500 17.77700 23.20400 0.490 22.80880 H ? A ? 45 1
   ATOM 721 HH11 B ARG A 45 ? 19.92100 17.28200 23.15500 0.490 22.42071 H ? A ? 45 1
   ATOM 722 HH12 B ARG A 45 ? 19.84500 15.84800 22.75800 0.490 22.42071 H ? A ? 45 1
   ATOM 723 HH21 B ARG A 45 ? 16.56900 15.59600 22.70300 0.490 23.14696 H ? A ? 45 1
   ATOM 724 HH22 B ARG A 45 ? 17.83100 14.83400 22.48700 0.490 23.14696 H ? A ? 45 1
   ATOM 725 N . ASN A 46 ? 16.22700 22.31600 23.02000 1.000 16.34442 N ? A ? 46 1
   ATOM 726 CA . ASN A 46 ? 16.34200 23.65100 23.59100 1.000 21.02799 C ? A ? 46 1
   ATOM 727 C . ASN A 46 ? 17.67100 23.78100 24.33900 1.000 18.43920 C ? A ? 46 1
   ATOM 728 O . ASN A 46 ? 18.30100 22.79300 24.73700 1.000 20.12886 O ? A ? 46 1
   ATOM 729 CB . ASN A 46 ? 15.15800 23.90500 24.51500 1.000 23.24404 C ? A ? 46 1
   ATOM 730 CG . ASN A 46 ? 13.82000 23.77400 23.81400 1.000 24.69400 C ? A ? 46 1
   ATOM 731 OD1 . ASN A 46 ? 12.89900 23.15500 24.32700 1.000 26.98330 O ? A ? 46 1
   ATOM 732 ND2 . ASN A 46 ? 13.71500 24.37000 22.62900 1.000 22.03310 N ? A ? 46 1
   ATOM 733 HA . ASN A 46 ? 16.33100 24.33000 22.89800 1.000 25.11150 H ? A ? 46 1
   ATOM 734 HB2 . ASN A 46 ? 15.18000 23.26000 25.23900 1.000 27.77076 H ? A ? 46 1
   ATOM 735 HB3 . ASN A 46 ? 15.22300 24.80500 24.87000 1.000 27.77076 H ? A ? 46 1
   ATOM 736 HD21 . ASN A 46 ? 12.97700 24.32600 22.18900 1.000 26.31763 H ? A ? 46 1
   ATOM 737 HD22 . ASN A 46 ? 14.38500 24.79900 22.30200 1.000 26.31763 H ? A ? 46 1
   ATOM 738 N . THR A 47 ? 18.14300 25.02900 24.46200 1.000 24.07677 N ? A ? 47 1
   ATOM 739 CA . THR A 47 ? 19.44600 25.22100 25.07300 1.000 21.13122 C ? A ? 47 1
   ATOM 740 C . THR A 47 ? 19.45600 24.79700 26.54200 1.000 30.40056 C ? A ? 47 1
   ATOM 741 O . THR A 47 ? 20.52000 24.42400 27.06200 1.000 33.16997 O ? A ? 47 1
   ATOM 742 CB . THR A 47 ? 19.90000 26.68100 24.92400 1.000 29.95725 C ? A ? 47 1
   ATOM 743 OG1 . THR A 47 ? 21.08200 26.89400 25.70600 1.000 50.30153 O ? A ? 47 1
   ATOM 744 CG2 . THR A 47 ? 18.82900 27.61900 25.35800 1.000 29.45670 C ? A ? 47 1
   ATOM 745 H . THR A 47 ? 17.74000 25.74500 24.20800 1.000 28.77003 H ? A ? 47 1
   ATOM 746 HA . THR A 47 ? 20.09000 24.66800 24.60400 1.000 25.23538 H ? A ? 47 1
   ATOM 747 HB . THR A 47 ? 20.09200 26.86600 23.99200 1.000 35.82661 H ? A ? 47 1
   ATOM 748 HG1 . THR A 47 ? 21.23700 27.71700 25.77400 1.000 60.23975 H ? A ? 47 1
   ATOM 749 HG21 . THR A 47 ? 19.18300 28.52100 25.41900 1.000 35.22596 H ? A ? 47 1
   ATOM 750 HG22 . THR A 47 ? 18.10000 27.61000 24.71800 1.000 35.22596 H ? A ? 47 1
   ATOM 751 HG23 . THR A 47 ? 18.48800 27.35500 26.22700 1.000 35.22596 H ? A ? 47 1
   ATOM 752 N . ASP A 48 ? 18.29400 24.82900 27.21500 1.000 30.10381 N ? A ? 48 1
   ATOM 753 CA . ASP A 48 ? 18.13800 24.33800 28.59100 1.000 34.04031 C ? A ? 48 1
   ATOM 754 C . ASP A 48 ? 18.10100 22.81500 28.71400 1.000 40.24879 C ? A ? 48 1
   ATOM 755 O . ASP A 48 ? 17.94800 22.30200 29.82400 1.000 33.19916 O ? A ? 48 1
   ATOM 756 CB . ASP A 48 ? 16.86100 24.91700 29.24600 1.000 35.54478 C ? A ? 48 1
   ATOM 757 CG . ASP A 48 ? 15.55500 24.27800 28.72300 1.000 46.56661 C ? A ? 48 1
   ATOM 758 OD1 . ASP A 48 ? 15.60000 23.40200 27.83600 1.000 31.01295 O ? A ? 48 1
   ATOM 759 OD2 . ASP A 48 ? 14.47100 24.65500 29.22100 1.000 43.48339 O ? A ? 48 1
   ATOM 760 H . ASP A 48 ? 17.56200 25.13900 26.88600 1.000 36.00248 H ? A ? 48 1
   ATOM 761 HA . ASP A 48 ? 18.90800 24.65700 29.08800 1.000 40.72629 H ? A ? 48 1
   ATOM 762 HB2 . ASP A 48 ? 16.90300 24.76500 30.20300 1.000 42.53165 H ? A ? 48 1
   ATOM 763 HB3 . ASP A 48 ? 16.82000 25.86900 29.06300 1.000 42.53165 H ? A ? 48 1
   ATOM 764 N . GLY A 49 ? 18.23900 22.07700 27.60600 1.000 24.22878 N ? A ? 49 1
   ATOM 765 CA . GLY A 49 ? 18.26900 20.63100 27.64100 1.000 23.99670 C ? A ? 49 1
   ATOM 766 C . GLY A 49 ? 16.92900 19.95000 27.44600 1.000 14.00362 C ? A ? 49 1
   ATOM 767 O . GLY A 49 ? 16.89800 18.75100 27.15800 1.000 18.96997 O ? A ? 49 1
   ATOM 768 H . GLY A 49 ? 18.31700 22.40600 26.81500 1.000 28.95244 H ? A ? 49 1
   ATOM 769 HA2 . GLY A 49 ? 18.86300 20.31700 26.94100 1.000 28.67396 H ? A ? 49 1
   ATOM 770 HA3 . GLY A 49 ? 18.61900 20.35000 28.50200 1.000 28.67396 H ? A ? 49 1
   ATOM 771 N . SER A 50 ? 15.82200 20.67300 27.58500 1.000 17.13239 N ? A ? 50 1
   ATOM 772 CA . SER A 50 ? 14.54700 20.09300 27.24400 1.000 14.77545 C ? A ? 50 1
   ATOM 773 C . SER A 50 ? 14.44900 19.94200 25.72900 1.000 12.33487 C ? A ? 50 1
   ATOM 774 O . SER A 50 ? 15.21200 20.54400 24.97600 1.000 13.64736 O ? A ? 50 1
   ATOM 775 CB . SER A 50 ? 13.39900 20.95200 27.77000 1.000 17.90924 C ? A ? 50 1
   ATOM 776 OG . SER A 50 ? 13.32600 22.21300 27.12400 1.000 21.48094 O ? A ? 50 1
   ATOM 777 H . SER A 50 ? 15.79200 21.48400 27.86800 1.000 20.43678 H ? A ? 50 1
   ATOM 778 HA . SER A 50 ? 14.46600 19.21800 27.65500 1.000 17.60846 H ? A ? 50 1
   ATOM 779 HB2 . SER A 50 ? 12.56600 20.47900 27.62200 1.000 21.36900 H ? A ? 50 1
   ATOM 780 HB3 . SER A 50 ? 13.53300 21.09800 28.72000 1.000 21.36900 H ? A ? 50 1
   ATOM 781 HG . SER A 50 ? 14.06000 22.61600 27.19700 1.000 25.65505 H ? A ? 50 1
   ATOM 782 N . THR A 51 ? 13.45400 19.16300 25.28100 1.000 12.92855 N ? A ? 51 1
   ATOM 783 CA . THR A 51 ? 13.20500 18.95600 23.85400 1.000 9.14342 C ? A ? 51 1
   ATOM 784 C . THR A 51 ? 11.71800 19.17100 23.58000 1.000 10.74862 C ? A ? 51 1
   ATOM 785 O . THR A 51 ? 10.88100 18.87200 24.43200 1.000 10.94668 O ? A ? 51 1
   ATOM 786 CB . THR A 51 ? 13.65300 17.56200 23.42200 1.000 13.61895 C ? A ? 51 1
   ATOM 787 OG1 . THR A 51 ? 15.05200 17.41600 23.69600 1.000 15.60774 O ? A ? 51 1
   ATOM 788 CG2 . THR A 51 ? 13.47000 17.30600 21.92700 1.000 15.05900 C ? A ? 51 1
   ATOM 789 H . THR A 51 ? 12.90700 18.74000 25.79300 1.000 15.39217 H ? A ? 51 1
   ATOM 790 HA . THR A 51 ? 13.69900 19.59700 23.31900 1.000 10.85001 H ? A ? 51 1
   ATOM 791 HB . THR A 51 ? 13.11000 16.92200 23.90800 1.000 16.22065 H ? A ? 51 1
   ATOM 792 HG1 . THR A 51 ? 15.18300 17.40900 24.52600 1.000 18.60720 H ? A ? 51 1
   ATOM 793 HG21 . THR A 51 ? 13.98800 16.53200 21.65700 1.000 17.94871 H ? A ? 51 1
   ATOM 794 HG22 . THR A 51 ? 12.53400 17.14200 21.73100 1.000 17.94871 H ? A ? 51 1
   ATOM 795 HG23 . THR A 51 ? 13.76800 18.07700 21.42000 1.000 17.94871 H ? A ? 51 1
   ATOM 796 N . ASP A 52 ? 11.41700 19.74700 22.41200 1.000 12.37352 N ? A ? 52 1
   ATOM 797 CA . ASP A 52 ? 10.06900 19.97300 21.93100 1.000 12.23120 C ? A ? 52 1
   ATOM 798 C . ASP A 52 ? 9.72900 18.88100 20.91200 1.000 12.80033 C ? A ? 52 1
   ATOM 799 O . ASP A 52 ? 10.53200 18.58200 20.02600 1.000 17.13567 O ? A ? 52 1
   ATOM 800 CB . ASP A 52 ? 9.94200 21.33900 21.23900 1.000 12.62580 C ? A ? 52 1
   ATOM 801 CG . ASP A 52 ? 10.14800 22.50800 22.15800 1.000 22.36520 C ? A ? 52 1
   ATOM 802 OD1 . ASP A 52 ? 10.01300 22.37400 23.38900 1.000 16.82705 O ? A ? 52 1
   ATOM 803 OD2 . ASP A 52 ? 10.40700 23.59800 21.61100 1.000 30.12230 O ? A ? 52 1
   ATOM 804 H . ASP A 52 ? 12.01400 20.02600 21.85900 1.000 14.72614 H ? A ? 52 1
   ATOM 805 HA . ASP A 52 ? 9.44900 19.94900 22.67600 1.000 14.55535 H ? A ? 52 1
   ATOM 806 HB2 . ASP A 52 ? 10.60900 21.39500 20.53600 1.000 15.02887 H ? A ? 52 1
   ATOM 807 HB3 . ASP A 52 ? 9.05300 21.41500 20.86000 1.000 15.02887 H ? A ? 52 1
   ATOM 808 N . TYR A 53 ? 8.52000 18.31400 21.00400 1.000 10.55280 N ? A ? 53 1
   ATOM 809 CA . TYR A 53 ? 8.14200 17.16100 20.21800 1.000 11.35964 C ? A ? 53 1
   ATOM 810 C . TYR A 53 ? 6.83500 17.36600 19.46400 1.000 10.94412 C ? A ? 53 1
   ATOM 811 O . TYR A 53 ? 5.83400 17.76500 20.05500 1.000 11.69973 O ? A ? 53 1
   ATOM 812 CB . TYR A 53 ? 7.97000 15.96200 21.14100 1.000 8.77949 C ? A ? 53 1
   ATOM 813 CG . TYR A 53 ? 9.24200 15.52200 21.83600 1.000 14.80097 C ? A ? 53 1
   ATOM 814 CD1 . TYR A 53 ? 9.66000 16.09100 23.02500 1.000 11.74684 C ? A ? 53 1
   ATOM 815 CD2 . TYR A 53 ? 10.01100 14.51600 21.28500 1.000 14.99701 C ? A ? 53 1
   ATOM 816 CE1 . TYR A 53 ? 10.81600 15.65600 23.66100 1.000 13.78835 C ? A ? 53 1
   ATOM 817 CE2 . TYR A 53 ? 11.17700 14.09700 21.88200 1.000 16.54073 C ? A ? 53 1
   ATOM 818 CZ . TYR A 53 ? 11.57300 14.66300 23.07800 1.000 13.55252 C ? A ? 53 1
   ATOM 819 OH . TYR A 53 ? 12.73400 14.22000 23.65700 1.000 15.27241 O ? A ? 53 1
   ATOM 820 H . TYR A 53 ? 7.89800 18.59300 21.52800 1.000 12.54127 H ? A ? 53 1
   ATOM 821 HA . TYR A 53 ? 8.83200 17.01800 19.55100 1.000 13.50948 H ? A ? 53 1
   ATOM 822 HB2 . TYR A 53 ? 7.32400 16.19000 21.82800 1.000 10.41330 H ? A ? 53 1
   ATOM 823 HB3 . TYR A 53 ? 7.64700 15.21200 20.61700 1.000 10.41330 H ? A ? 53 1
   ATOM 824 HD1 . TYR A 53 ? 9.15900 16.77600 23.40500 1.000 13.97413 H ? A ? 53 1
   ATOM 825 HD2 . TYR A 53 ? 9.73400 14.11400 20.49300 1.000 17.87433 H ? A ? 53 1
   ATOM 826 HE1 . TYR A 53 ? 11.07600 16.03000 24.47100 1.000 16.42393 H ? A ? 53 1
   ATOM 827 HE2 . TYR A 53 ? 11.69600 13.43600 21.48300 1.000 19.72680 H ? A ? 53 1
   ATOM 828 HH . TYR A 53 ? 12.90800 14.67900 24.33900 1.000 18.20481 H ? A ? 53 1
   ATOM 829 N . GLY A 54 ? 6.83900 17.02400 18.19800 1.000 10.34307 N ? A ? 54 1
   ATOM 830 CA . GLY A 54 ? 5.60800 16.76100 17.44800 1.000 10.84554 C ? A ? 54 1
   ATOM 831 C . GLY A 54 ? 5.05500 17.98700 16.74600 1.000 15.62495 C ? A ? 54 1
   ATOM 832 O . GLY A 54 ? 5.68100 19.03200 16.64900 1.000 12.12044 O ? A ? 54 1
   ATOM 833 H . GLY A 54 ? 7.55300 16.93200 17.72700 1.000 12.28959 H ? A ? 54 1
   ATOM 834 HA2 . GLY A 54 ? 5.78500 16.08400 16.77700 1.000 12.89256 H ? A ? 54 1
   ATOM 835 HA3 . GLY A 54 ? 4.93000 16.43200 18.05800 1.000 12.89256 H ? A ? 54 1
   ATOM 836 N . ILE A 55 ? 3.82700 17.82200 16.24700 1.000 15.46467 N ? A ? 55 1
   ATOM 837 CA . ILE A 55 ? 3.14500 18.81000 15.40400 1.000 11.97696 C ? A ? 55 1
   ATOM 838 C . ILE A 55 ? 2.96200 20.15500 16.10100 1.000 14.08251 C ? A ? 55 1
   ATOM 839 O . ILE A 55 ? 2.85600 21.19200 15.43300 1.000 16.23516 O ? A ? 55 1
   ATOM 840 CB . ILE A 55 ? 1.80400 18.15000 14.96000 1.000 18.27060 C ? A ? 55 1
   ATOM 841 CG1 . ILE A 55 ? 1.17900 18.85500 13.77800 1.000 40.35129 C ? A ? 55 1
   ATOM 842 CG2 . ILE A 55 ? 0.84200 17.89400 16.12800 1.000 19.24160 C ? A ? 55 1
   ATOM 843 CD1 . ILE A 55 ? 1.50900 18.17500 12.52000 1.000 30.88062 C ? A ? 55 1
   ATOM 844 H . ILE A 55 ? 3.34800 17.12100 16.38600 1.000 18.43552 H ? A ? 55 1
   ATOM 845 HA . ILE A 55 ? 3.68300 19.02800 14.62700 1.000 14.25027 H ? A ? 55 1
   ATOM 846 HB . ILE A 55 ? 2.02900 17.26500 14.63400 1.000 21.80264 H ? A ? 55 1
   ATOM 847 HG12 . ILE A 55 ? 0.21400 18.86100 13.88000 1.000 48.29947 H ? A ? 55 1
   ATOM 848 HG13 . ILE A 55 ? 1.51300 19.76500 13.73300 1.000 48.29947 H ? A ? 55 1
   ATOM 849 HG21 . ILE A 55 ? 0.03100 17.48400 15.78600 1.000 22.96783 H ? A ? 55 1
   ATOM 850 HG22 . ILE A 55 ? 1.26900 17.29900 16.76500 1.000 22.96783 H ? A ? 55 1
   ATOM 851 HG23 . ILE A 55 ? 0.63000 18.73900 16.55500 1.000 22.96783 H ? A ? 55 1
   ATOM 852 HD11 . ILE A 55 ? 1.09300 18.65200 11.78500 1.000 36.93466 H ? A ? 55 1
   ATOM 853 HD12 . ILE A 55 ? 2.47200 18.16900 12.40800 1.000 36.93466 H ? A ? 55 1
   ATOM 854 HD13 . ILE A 55 ? 1.17400 17.26600 12.55500 1.000 36.93466 H ? A ? 55 1
   ATOM 855 N . LEU A 56 ? 2.88500 20.15800 17.42500 1.000 10.83563 N ? A ? 56 1
   ATOM 856 CA . LEU A 56 ? 2.72900 21.36400 18.23500 1.000 12.06044 C ? A ? 56 1
   ATOM 857 C . LEU A 56 ? 3.90200 21.59700 19.18600 1.000 17.49186 C ? A ? 56 1
   ATOM 858 O . LEU A 56 ? 3.77500 22.40100 20.12000 1.000 14.27279 O ? A ? 56 1
   ATOM 859 CB . LEU A 56 ? 1.42100 21.29500 19.02100 1.000 15.57575 C ? A ? 56 1
   ATOM 860 CG . LEU A 56 ? 0.19900 21.47100 18.10800 1.000 15.05840 C ? A ? 56 1
   ATOM 861 CD1 . LEU A 56 ? -1.04600 21.19800 18.91600 1.000 18.64294 C ? A ? 56 1
   ATOM 862 CD2 . LEU A 56 ? 0.07000 22.87400 17.53000 1.000 16.48206 C ? A ? 56 1
   ATOM 863 H . LEU A 56 ? 2.92100 19.44300 17.90100 1.000 12.88068 H ? A ? 56 1
   ATOM 864 HA . LEU A 56 ? 2.68600 22.13100 17.64200 1.000 14.35045 H ? A ? 56 1
   ATOM 865 HB2 . LEU A 56 ? 1.35500 20.43000 19.45500 1.000 18.56881 H ? A ? 56 1
   ATOM 866 HB3 . LEU A 56 ? 1.41000 22.00100 19.68500 1.000 18.56881 H ? A ? 56 1
   ATOM 867 HG . LEU A 56 ? 0.30200 20.85700 17.36400 1.000 17.94799 H ? A ? 56 1
   ATOM 868 HD11 . LEU A 56 ? -1.82400 21.32900 18.35200 1.000 22.24944 H ? A ? 56 1
   ATOM 869 HD12 . LEU A 56 ? -1.02000 20.28300 19.23700 1.000 22.24944 H ? A ? 56 1
   ATOM 870 HD13 . LEU A 56 ? -1.07600 21.81100 19.66800 1.000 22.24944 H ? A ? 56 1
   ATOM 871 HD21 . LEU A 56 ? -0.81800 22.98200 17.15600 1.000 19.65639 H ? A ? 56 1
   ATOM 872 HD22 . LEU A 56 ? 0.21100 23.52200 18.23800 1.000 19.65639 H ? A ? 56 1
   ATOM 873 HD23 . LEU A 56 ? 0.73800 22.99200 16.83600 1.000 19.65639 H ? A ? 56 1
   ATOM 874 N . GLN A 57 ? 5.02800 20.90000 18.98700 1.000 12.73475 N ? A ? 57 1
   ATOM 875 CA . GLN A 57 ? 6.28900 21.18100 19.66900 1.000 9.85373 C ? A ? 57 1
   ATOM 876 C . GLN A 57 ? 6.07300 21.33000 21.17700 1.000 13.52372 C ? A ? 57 1
   ATOM 877 O . GLN A 57 ? 6.46600 22.30000 21.80700 1.000 12.93307 O ? A ? 57 1
   ATOM 878 CB . GLN A 57 ? 6.95900 22.39800 19.06000 1.000 10.59493 C ? A ? 57 1
   ATOM 879 CG . GLN A 57 ? 7.43700 22.10200 17.62900 1.000 12.59149 C ? A ? 57 1
   ATOM 880 CD . GLN A 57 ? 8.64900 21.19600 17.65600 1.000 12.02327 C ? A ? 57 1
   ATOM 881 OE1 . GLN A 57 ? 9.77400 21.67600 17.85900 1.000 13.45779 O ? A ? 57 1
   ATOM 882 NE2 . GLN A 57 ? 8.43900 19.93300 17.42900 1.000 12.93346 N ? A ? 57 1
   ATOM 883 H . GLN A 57 ? 5.08300 20.23700 18.44200 1.000 15.15961 H ? A ? 57 1
   ATOM 884 HA . GLN A 57 ? 6.88700 20.42700 19.54800 1.000 11.70239 H ? A ? 57 1
   ATOM 885 HB2 . GLN A 57 ? 6.32700 23.13300 19.02800 1.000 12.59183 H ? A ? 57 1
   ATOM 886 HB3 . GLN A 57 ? 7.72800 22.64500 19.59700 1.000 12.59183 H ? A ? 57 1
   ATOM 887 HG2 . GLN A 57 ? 6.72900 21.65800 17.13500 1.000 14.98771 H ? A ? 57 1
   ATOM 888 HG3 . GLN A 57 ? 7.67900 22.93100 17.18900 1.000 14.98771 H ? A ? 57 1
   ATOM 889 HE21 . GLN A 57 ? 7.64100 19.65100 17.27400 1.000 15.39807 H ? A ? 57 1
   ATOM 890 HE22 . GLN A 57 ? 9.09700 19.38000 17.43400 1.000 15.39807 H ? A ? 57 1
   ATOM 891 N . ILE A 58 ? 5.57500 20.26200 21.74600 1.000 13.81527 N ? A ? 58 1
   ATOM 892 CA . ILE A 58 ? 5.28700 20.18300 23.18000 1.000 13.35877 C ? A ? 58 1
   ATOM 893 C . ILE A 58 ? 6.56400 19.80000 23.91600 1.000 19.72602 C ? A ? 58 1
   ATOM 894 O . ILE A 58 ? 7.29000 18.90100 23.49200 1.000 16.18137 O ? A ? 58 1
   ATOM 895 CB . ILE A 58 ? 4.13800 19.17900 23.40500 1.000 15.46865 C ? A ? 58 1
   ATOM 896 CG1 . ILE A 58 ? 2.82300 19.82900 22.93900 1.000 17.81369 C ? A ? 58 1
   ATOM 897 CG2 . ILE A 58 ? 4.04700 18.70300 24.84200 1.000 18.17474 C ? A ? 58 1
   ATOM 898 CD1 . ILE A 58 ? 1.66600 18.86600 22.82700 1.000 24.24708 C ? A ? 58 1
   ATOM 899 H . ILE A 58 ? 5.38300 19.53900 21.32100 1.000 16.45624 H ? A ? 58 1
   ATOM 900 HA . ILE A 58 ? 5.00600 21.04400 23.52700 1.000 15.90844 H ? A ? 58 1
   ATOM 901 HB . ILE A 58 ? 4.31900 18.38400 22.87900 1.000 18.44029 H ? A ? 58 1
   ATOM 902 HG12 . ILE A 58 ? 2.57300 20.51600 23.57700 1.000 21.25434 H ? A ? 58 1
   ATOM 903 HG13 . ILE A 58 ? 2.96300 20.22300 22.06500 1.000 21.25434 H ? A ? 58 1
   ATOM 904 HG21 . ILE A 58 ? 3.25700 18.15000 24.94200 1.000 21.68761 H ? A ? 58 1
   ATOM 905 HG22 . ILE A 58 ? 4.84100 18.18700 25.05500 1.000 21.68761 H ? A ? 58 1
   ATOM 906 HG23 . ILE A 58 ? 3.98800 19.47400 25.42700 1.000 21.68761 H ? A ? 58 1
   ATOM 907 HD11 . ILE A 58 ? 0.87500 19.35300 22.55100 1.000 28.97442 H ? A ? 58 1
   ATOM 908 HD12 . ILE A 58 ? 1.88300 18.18700 22.16900 1.000 28.97442 H ? A ? 58 1
   ATOM 909 HD13 . ILE A 58 ? 1.51600 18.45200 23.69100 1.000 28.97442 H ? A ? 58 1
   ATOM 910 N . ASN A 59 ? 6.82900 20.49100 25.02500 1.000 14.67455 N ? A ? 59 1
   ATOM 911 CA . ASN A 59 ? 8.12300 20.52400 25.67700 1.000 16.66211 C ? A ? 59 1
   ATOM 912 C . ASN A 59 ? 8.20900 19.52300 26.81800 1.000 19.81559 C ? A ? 59 1
   ATOM 913 O . ASN A 59 ? 7.26600 19.38600 27.61200 1.000 22.18469 O ? A ? 59 1
   ATOM 914 CB . ASN A 59 ? 8.37300 21.92000 26.24400 1.000 22.93243 C ? A ? 59 1
   ATOM 915 CG . ASN A 59 ? 9.72900 22.04300 26.86900 1.000 28.57238 C ? A ? 59 1
   ATOM 916 OD1 . ASN A 59 ? 9.88700 21.89000 28.07300 1.000 31.48979 O ? A ? 59 1
   ATOM 917 ND2 . ASN A 59 ? 10.71600 22.32100 26.05600 1.000 33.94870 N ? A ? 59 1
   ATOM 918 H . ASN A 59 ? 6.24200 20.96900 25.43300 1.000 17.48737 H ? A ? 59 1
   ATOM 919 HA . ASN A 59 ? 8.80200 20.28800 25.02600 1.000 19.87244 H ? A ? 59 1
   ATOM 920 HB2 . ASN A 59 ? 8.31100 22.57000 25.52700 1.000 27.39683 H ? A ? 59 1
   ATOM 921 HB3 . ASN A 59 ? 7.70800 22.11100 26.92400 1.000 27.39683 H ? A ? 59 1
   ATOM 922 HD21 . ASN A 59 ? 11.51500 22.40300 26.36100 1.000 40.61635 H ? A ? 59 1
   ATOM 923 HD22 . ASN A 59 ? 10.56400 22.42200 25.21500 1.000 40.61635 H ? A ? 59 1
   ATOM 924 N . SER A 60 ? 9.38300 18.87900 26.92200 1.000 15.07203 N ? A ? 60 1
   ATOM 925 CA . SER A 60 ? 9.68500 17.89000 27.92700 1.000 15.14896 C ? A ? 60 1
   ATOM 926 C . SER A 60 ? 9.96300 18.47800 29.31300 1.000 16.04651 C ? A ? 60 1
   ATOM 927 O . SER A 60 ? 10.12900 17.71200 30.26200 1.000 21.30292 O ? A ? 60 1
   ATOM 928 CB . SER A 60 ? 10.88200 17.05400 27.47200 1.000 13.17984 C ? A ? 60 1
   ATOM 929 OG . SER A 60 ? 12.03200 17.83800 27.43900 1.000 12.75767 O ? A ? 60 1
   ATOM 930 H . SER A 60 ? 10.04300 19.01500 26.38900 1.000 17.96435 H ? A ? 60 1
   ATOM 931 HA . SER A 60 ? 8.91700 17.30500 28.02200 1.000 18.05667 H ? A ? 60 1
   ATOM 932 HB2 . SER A 60 ? 11.01400 16.32100 28.09400 1.000 15.69372 H ? A ? 60 1
   ATOM 933 HB3 . SER A 60 ? 10.70800 16.70600 26.58300 1.000 15.69372 H ? A ? 60 1
   ATOM 934 HG . SER A 60 ? 12.68500 17.38000 27.17400 1.000 15.18712 H ? A ? 60 1
   ATOM 935 N . ARG A 61 ? 10.02600 19.78400 29.46200 1.000 21.12074 N ? A ? 61 1
   ATOM 936 CA . ARG A 61 ? 10.26300 20.31800 30.80900 1.000 23.04465 C ? A ? 61 1
   ATOM 937 C . ARG A 61 ? 9.01300 20.21600 31.65700 1.000 24.06662 C ? A ? 61 1
   ATOM 938 O . ARG A 61 ? 9.10800 20.01900 32.87200 1.000 25.79875 O ? A ? 61 1
   ATOM 939 CB . ARG A 61 ? 10.72400 21.76300 30.71500 1.000 19.37220 C ? A ? 61 1
   ATOM 940 CG . ARG A 61 ? 11.00700 22.48300 32.05500 1.000 40.42926 C ? A ? 61 1
   ATOM 941 CD . ARG A 61 ? 11.79000 21.65200 33.08000 1.000 42.40461 C ? A ? 61 1
   ATOM 942 NE . ARG A 61 ? 11.85400 22.29700 34.39600 1.000 59.42165 N ? A ? 61 1
   ATOM 943 CZ . ARG A 61 ? 10.89900 22.26500 35.32100 1.000 47.03881 C ? A ? 61 1
   ATOM 944 NH1 . ARG A 61 ? 9.78700 21.56800 35.15600 1.000 31.48823 N ? A ? 61 1
   ATOM 945 NH2 . ARG A 61 ? 11.06900 22.94400 36.45300 1.000 54.73646 N ? A ? 61 1
   ATOM 946 H . ARG A 61 ? 9.94100 20.36700 28.83500 1.000 25.22280 H ? A ? 61 1
   ATOM 947 HA . ARG A 61 ? 10.96800 19.81300 31.24300 1.000 27.53150 H ? A ? 61 1
   ATOM 948 HB2 . ARG A 61 ? 11.54700 21.78400 30.20100 1.000 23.12456 H ? A ? 61 1
   ATOM 949 HB3 . ARG A 61 ? 10.03500 22.27100 30.25900 1.000 23.12456 H ? A ? 61 1
   ATOM 950 HG2 . ARG A 61 ? 11.52500 23.28200 31.87300 1.000 48.39303 H ? A ? 61 1
   ATOM 951 HG3 . ARG A 61 ? 10.16000 22.72200 32.46200 1.000 48.39303 H ? A ? 61 1
   ATOM 952 HD2 . ARG A 61 ? 11.35700 20.79100 33.18900 1.000 50.76344 H ? A ? 61 1
   ATOM 953 HD3 . ARG A 61 ? 12.69800 21.52800 32.76200 1.000 50.76344 H ? A ? 61 1
   ATOM 954 HE . ARG A 61 ? 12.57100 22.73300 34.58600 1.000 71.18389 H ? A ? 61 1
   ATOM 955 HH11 . ARG A 61 ? 9.66500 21.11800 34.43300 1.000 37.66379 H ? A ? 61 1
   ATOM 956 HH12 . ARG A 61 ? 9.18600 21.56600 35.77100 1.000 37.66379 H ? A ? 61 1
   ATOM 957 HH21 . ARG A 61 ? 11.79000 23.39600 36.57900 1.000 65.56166 H ? A ? 61 1
   ATOM 958 HH22 . ARG A 61 ? 10.45800 22.93000 37.05800 1.000 65.56166 H ? A ? 61 1
   ATOM 959 N . TRP A 62 ? 7.85600 20.28300 31.03400 1.000 15.19870 N ? A ? 62 1
   ATOM 960 CA . TRP A 62 ? 6.60500 20.26600 31.76900 1.000 17.41746 C ? A ? 62 1
   ATOM 961 C . TRP A 62 ? 5.66300 19.14000 31.41200 1.000 21.12163 C ? A ? 62 1
   ATOM 962 O . TRP A 62 ? 4.99100 18.62700 32.30800 1.000 21.84737 O ? A ? 62 1
   ATOM 963 CB . TRP A 62 ? 5.87600 21.59300 31.55200 1.000 23.76180 C ? A ? 62 1
   ATOM 964 CG . TRP A 62 ? 6.58900 22.72900 32.17900 1.000 21.54086 C ? A ? 62 1
   ATOM 965 CD1 . TRP A 62 ? 7.23100 23.74800 31.54300 1.000 35.16595 C ? A ? 62 1
   ATOM 966 CD2 . TRP A 62 ? 6.74800 22.96200 33.58400 1.000 33.15518 C ? A ? 62 1
   ATOM 967 NE1 . TRP A 62 ? 7.75800 24.61900 32.46900 1.000 28.29926 N ? A ? 62 1
   ATOM 968 CE2 . TRP A 62 ? 7.48300 24.15200 33.72700 1.000 30.94886 C ? A ? 62 1
   ATOM 969 CE3 . TRP A 62 ? 6.33400 22.27700 34.73900 1.000 32.27818 C ? A ? 62 1
   ATOM 970 CZ2 . TRP A 62 ? 7.82300 24.67300 34.97400 1.000 46.03620 C ? A ? 62 1
   ATOM 971 CZ3 . TRP A 62 ? 6.66700 22.80200 35.98100 1.000 43.59228 C ? A ? 62 1
   ATOM 972 CH2 . TRP A 62 ? 7.40300 23.98800 36.08600 1.000 47.01808 C ? A ? 62 1
   ATOM 973 H . TRP A 62 ? 7.76600 20.34000 30.18000 1.000 18.11635 H ? A ? 62 1
   ATOM 974 HA . TRP A 62 ? 6.82000 20.15700 32.70900 1.000 20.77886 H ? A ? 62 1
   ATOM 975 HB2 . TRP A 62 ? 5.80800 21.76600 30.60000 1.000 28.39208 H ? A ? 62 1
   ATOM 976 HB3 . TRP A 62 ? 4.99000 21.53700 31.94300 1.000 28.39208 H ? A ? 62 1
   ATOM 977 HD1 . TRP A 62 ? 7.30200 23.84100 30.62000 1.000 42.07705 H ? A ? 62 1
   ATOM 978 HE1 . TRP A 62 ? 8.19000 25.34000 32.28800 1.000 33.83702 H ? A ? 62 1
   ATOM 979 HE3 . TRP A 62 ? 5.84600 21.48700 34.67300 1.000 38.61173 H ? A ? 62 1
   ATOM 980 HZ2 . TRP A 62 ? 8.31800 25.45700 35.05000 1.000 55.12136 H ? A ? 62 1
   ATOM 981 HZ3 . TRP A 62 ? 6.39700 22.36000 36.75300 1.000 52.18865 H ? A ? 62 1
   ATOM 982 HH2 . TRP A 62 ? 7.61300 24.31900 36.92900 1.000 56.29962 H ? A ? 62 1
   ATOM 983 N . TRP A 63 ? 5.60600 18.71500 30.13600 1.000 17.08653 N ? A ? 63 1
   ATOM 984 CA . TRP A 63 ? 4.43200 18.03100 29.60300 1.000 16.87924 C ? A ? 63 1
   ATOM 985 C . TRP A 63 ? 4.59900 16.56200 29.28200 1.000 16.13358 C ? A ? 63 1
   ATOM 986 O . TRP A 63 ? 3.65000 15.79800 29.43700 1.000 14.18159 O ? A ? 63 1
   ATOM 987 CB . TRP A 63 ? 3.95500 18.74500 28.32700 1.000 13.57250 C ? A ? 63 1
   ATOM 988 CG . TRP A 63 ? 3.68500 20.18400 28.62500 1.000 15.28445 C ? A ? 63 1
   ATOM 989 CD1 . TRP A 63 ? 4.37700 21.25100 28.16900 1.000 18.08919 C ? A ? 63 1
   ATOM 990 CD2 . TRP A 63 ? 2.63600 20.71400 29.46200 1.000 15.87452 C ? A ? 63 1
   ATOM 991 NE1 . TRP A 63 ? 3.83800 22.42000 28.67000 1.000 18.84549 N ? A ? 63 1
   ATOM 992 CE2 . TRP A 63 ? 2.77400 22.11100 29.47100 1.000 15.31156 C ? A ? 63 1
   ATOM 993 CE3 . TRP A 63 ? 1.58600 20.14700 30.16700 1.000 14.98719 C ? A ? 63 1
   ATOM 994 CZ2 . TRP A 63 ? 1.87700 22.95600 30.18400 1.000 21.55191 C ? A ? 63 1
   ATOM 995 CZ3 . TRP A 63 ? 0.72200 20.97000 30.89200 1.000 22.91230 C ? A ? 63 1
   ATOM 996 CH2 . TRP A 63 ? 0.87700 22.34700 30.89400 1.000 17.71766 C ? A ? 63 1
   ATOM 997 H . TRP A 63 ? 6.24000 18.81500 29.56400 1.000 20.38175 H ? A ? 63 1
   ATOM 998 HA . TRP A 63 ? 3.74300 18.07800 30.28400 1.000 20.13301 H ? A ? 63 1
   ATOM 999 HB2 . TRP A 63 ? 4.64300 18.69000 27.64600 1.000 16.16491 H ? A ? 63 1
   ATOM 1000 HB3 . TRP A 63 ? 3.13800 18.33300 28.00800 1.000 16.16491 H ? A ? 63 1
   ATOM 1001 HD1 . TRP A 63 ? 5.11100 21.20500 27.60000 1.000 21.58494 H ? A ? 63 1
   ATOM 1002 HE1 . TRP A 63 ? 4.12600 23.21300 28.50500 1.000 22.49250 H ? A ? 63 1
   ATOM 1003 HE3 . TRP A 63 ? 1.45700 19.22600 30.15600 1.000 17.86254 H ? A ? 63 1
   ATOM 1004 HZ2 . TRP A 63 ? 1.96700 23.88200 30.16800 1.000 25.74021 H ? A ? 63 1
   ATOM 1005 HZ3 . TRP A 63 ? 0.03100 20.58800 31.38400 1.000 27.37267 H ? A ? 63 1
   ATOM 1006 HH2 . TRP A 63 ? 0.28700 22.87000 31.38800 1.000 21.13910 H ? A ? 63 1
   ATOM 1007 N . CYS A 64 ? 5.78300 16.12300 28.85500 1.000 15.23864 N ? A ? 64 1
   ATOM 1008 CA . CYS A 64 ? 5.94500 14.71400 28.51700 1.000 14.37014 C ? A ? 64 1
   ATOM 1009 C . CYS A 64 ? 7.27300 14.25400 29.07900 1.000 14.54260 C ? A ? 64 1
   ATOM 1010 O . CYS A 64 ? 8.13200 15.06800 29.42200 1.000 14.96178 O ? A ? 64 1
   ATOM 1011 CB . CYS A 64 ? 5.86200 14.49200 27.01200 1.000 16.54726 C ? A ? 64 1
   ATOM 1012 SG . CYS A 64 ? 7.15300 15.42200 26.10300 1.000 16.76264 S ? A ? 64 1
   ATOM 1013 H . CYS A 64 ? 6.48600 16.60900 28.75800 1.000 18.16428 H ? A ? 64 1
   ATOM 1014 HA . CYS A 64 ? 5.24500 14.17700 28.92000 1.000 17.12208 H ? A ? 64 1
   ATOM 1015 HB2 . CYS A 64 ? 5.98000 13.54700 26.82300 1.000 19.73462 H ? A ? 64 1
   ATOM 1016 HB3 . CYS A 64 ? 4.99500 14.78800 26.69400 1.000 19.73462 H ? A ? 64 1
   ATOM 1017 N . ASN A 65 ? 7.41900 12.94400 29.21200 1.000 14.10679 N ? A ? 65 1
   ATOM 1018 CA . ASN A 65 ? 8.65000 12.36000 29.71600 1.000 14.45071 C ? A ? 65 1
   ATOM 1019 C . ASN A 65 ? 9.52500 11.83000 28.58700 1.000 15.60333 C ? A ? 65 1
   ATOM 1020 O . ASN A 65 ? 9.08700 10.98400 27.80700 1.000 15.93344 O ? A ? 65 1
   ATOM 1021 CB . ASN A 65 ? 8.41600 11.20800 30.69100 1.000 19.85847 C ? A ? 65 1
   ATOM 1022 CG . ASN A 65 ? 9.72800 10.62200 31.17300 1.000 23.51410 C ? A ? 65 1
   ATOM 1023 OD1 . ASN A 65 ? 10.56700 11.34700 31.70500 1.000 18.84949 O ? A ? 65 1
   ATOM 1024 ND2 . ASN A 65 ? 9.96100 9.33900 30.89100 1.000 20.87833 N ? A ? 65 1
   ATOM 1025 H . ASN A 65 ? 6.81200 12.36700 29.01400 1.000 16.80606 H ? A ? 65 1
   ATOM 1026 HA . ASN A 65 ? 9.10400 13.08800 30.17000 1.000 17.21877 H ? A ? 65 1
   ATOM 1027 HB2 . ASN A 65 ? 7.92400 11.53300 31.46200 1.000 23.70808 H ? A ? 65 1
   ATOM 1028 HB3 . ASN A 65 ? 7.91200 10.50800 30.24800 1.000 23.70808 H ? A ? 65 1
   ATOM 1029 HD21 . ASN A 65 ? 10.69400 8.96900 31.14700 1.000 24.93191 H ? A ? 65 1
   ATOM 1030 HD22 . ASN A 65 ? 9.37800 8.88300 30.45400 1.000 24.93191 H ? A ? 65 1
   ATOM 1031 N . ASP A 66 ? 10.77700 12.30500 28.52000 1.000 13.49719 N ? A ? 66 1
   ATOM 1032 CA . ASP A 66 ? 11.74000 11.74800 27.58000 1.000 16.25074 C ? A ? 66 1
   ATOM 1033 C . ASP A 66 ? 12.93400 11.12900 28.29400 1.000 15.57576 C ? A ? 66 1
   ATOM 1034 O . ASP A 66 ? 13.82400 10.60500 27.62000 1.000 17.12493 O ? A ? 66 1
   ATOM 1035 CB . ASP A 66 ? 12.21200 12.77400 26.52700 1.000 14.46677 C ? A ? 66 1
   ATOM 1036 CG . ASP A 66 ? 12.95400 13.95300 27.09500 1.000 16.01394 C ? A ? 66 1
   ATOM 1037 OD1 . ASP A 66 ? 13.34400 13.95900 28.28600 1.000 15.58326 O ? A ? 66 1
   ATOM 1038 OD2 . ASP A 66 ? 13.22400 14.90300 26.29300 1.000 13.61067 O ? A ? 66 1
   ATOM 1039 H . ASP A 66 ? 11.08200 12.94500 29.00800 1.000 16.07454 H ? A ? 66 1
   ATOM 1040 HA . ASP A 66 ? 11.29300 11.05900 27.06500 1.000 19.37880 H ? A ? 66 1
   ATOM 1041 HB2 . ASP A 66 ? 12.80500 12.32700 25.90400 1.000 17.23804 H ? A ? 66 1
   ATOM 1042 HB3 . ASP A 66 ? 11.43400 13.11600 26.05800 1.000 17.23804 H ? A ? 66 1
   ATOM 1043 N . GLY A 67 ? 12.92900 11.10200 29.62300 1.000 18.57447 N ? A ? 67 1
   ATOM 1044 CA . GLY A 67 ? 13.99000 10.51700 30.40300 1.000 21.44305 C ? A ? 67 1
   ATOM 1045 C . GLY A 67 ? 15.29800 11.26600 30.40000 1.000 23.22111 C ? A ? 67 1
   ATOM 1046 O . GLY A 67 ? 16.26500 10.79600 31.01500 1.000 22.75103 O ? A ? 67 1
   ATOM 1047 H . GLY A 67 ? 12.29600 11.43000 30.10500 1.000 22.16728 H ? A ? 67 1
   ATOM 1048 HA2 . GLY A 67 ? 13.69300 10.45200 31.32400 1.000 25.60958 H ? A ? 67 1
   ATOM 1049 HA3 . GLY A 67 ? 14.16400 9.62500 30.06300 1.000 25.60958 H ? A ? 67 1
   ATOM 1050 N A ARG A 68 ? 15.37900 12.41600 29.72800 0.490 17.24406 N ? A ? 68 1
   ATOM 1051 CA A ARG A 68 ? 16.65100 13.12100 29.64200 0.490 19.65032 C ? A ? 68 1
   ATOM 1052 C A ARG A 68 ? 16.51900 14.60000 29.98600 0.490 23.62615 C ? A ? 68 1
   ATOM 1053 O A ARG A 68 ? 17.40500 15.39300 29.64000 0.490 21.95104 O ? A ? 68 1
   ATOM 1054 CB A ARG A 68 ? 17.26400 12.90700 28.25100 0.490 21.73660 C ? A ? 68 1
   ATOM 1055 CG A ARG A 68 ? 16.55700 13.62300 27.11800 0.490 20.90448 C ? A ? 68 1
   ATOM 1056 CD A ARG A 68 ? 17.49600 13.80600 25.95500 0.490 22.70637 C ? A ? 68 1
   ATOM 1057 NE A ARG A 68 ? 16.91300 14.57200 24.86600 0.490 18.63249 N ? A ? 68 1
   ATOM 1058 CZ A ARG A 68 ? 17.42500 14.62100 23.64700 0.490 21.68698 C ? A ? 68 1
   ATOM 1059 NH1 A ARG A 68 ? 18.47200 13.88000 23.31100 0.490 19.20763 N ? A ? 68 1
   ATOM 1060 NH2 A ARG A 68 ? 16.86100 15.41100 22.74000 0.490 18.79553 N ? A ? 68 1
   ATOM 1061 H A ARG A 68 ? 14.72400 12.79700 29.32200 0.490 20.57078 H ? A ? 68 1
   ATOM 1062 HA A ARG A 68 ? 17.26900 12.75900 30.29600 0.490 23.45830 H ? A ? 68 1
   ATOM 1063 HB2 A ARG A 68 ? 18.18000 13.22400 28.26900 0.490 25.96184 H ? A ? 68 1
   ATOM 1064 HB3 A ARG A 68 ? 17.24500 11.95800 28.05100 0.490 25.96184 H ? A ? 68 1
   ATOM 1065 HG2 A ARG A 68 ? 15.79700 13.09800 26.82300 0.490 24.96329 H ? A ? 68 1
   ATOM 1066 HG3 A ARG A 68 ? 16.26100 14.49700 27.41800 0.490 24.96329 H ? A ? 68 1
   ATOM 1067 HD2 A ARG A 68 ? 18.28800 14.27700 26.26100 0.490 27.12556 H ? A ? 68 1
   ATOM 1068 HD3 A ARG A 68 ? 17.74200 12.93400 25.60900 0.490 27.12556 H ? A ? 68 1
   ATOM 1069 HE A ARG A 68 ? 16.19500 15.01800 25.02300 0.490 22.23690 H ? A ? 68 1
   ATOM 1070 HH11 A ARG A 68 ? 18.83100 13.35500 23.89000 0.490 22.92707 H ? A ? 68 1
   ATOM 1071 HH12 A ARG A 68 ? 18.79200 13.92400 22.51400 0.490 22.92707 H ? A ? 68 1
   ATOM 1072 HH21 A ARG A 68 ? 16.17200 15.88200 22.94800 0.490 22.43255 H ? A ? 68 1
   ATOM 1073 HH22 A ARG A 68 ? 17.18500 15.45100 21.94400 0.490 22.43255 H ? A ? 68 1
   ATOM 1074 N B ARG A 68 ? 15.37600 12.41600 29.72700 0.510 17.23576 N ? A ? 68 1
   ATOM 1075 CA B ARG A 68 ? 16.64800 13.12200 29.63200 0.510 19.65143 C ? A ? 68 1
   ATOM 1076 C B ARG A 68 ? 16.51400 14.60100 29.97600 0.510 23.63777 C ? A ? 68 1
   ATOM 1077 O B ARG A 68 ? 17.40300 15.39400 29.63800 0.510 21.94902 O ? A ? 68 1
   ATOM 1078 CB B ARG A 68 ? 17.24400 12.91100 28.23200 0.510 21.73076 C ? A ? 68 1
   ATOM 1079 CG B ARG A 68 ? 16.33900 13.37400 27.09800 0.510 21.66380 C ? A ? 68 1
   ATOM 1080 CD B ARG A 68 ? 17.11000 13.76500 25.85000 0.510 20.67217 C ? A ? 68 1
   ATOM 1081 NE B ARG A 68 ? 17.62900 15.12000 25.98300 0.510 20.15205 N ? A ? 68 1
   ATOM 1082 CZ B ARG A 68 ? 18.91300 15.42600 26.13200 0.510 18.23055 C ? A ? 68 1
   ATOM 1083 NH1 B ARG A 68 ? 19.85900 14.50600 26.05300 0.510 27.44149 N ? A ? 68 1
   ATOM 1084 NH2 B ARG A 68 ? 19.25500 16.68000 26.39500 0.510 20.26173 N ? A ? 68 1
   ATOM 1085 H B ARG A 68 ? 14.71800 12.79800 29.32600 0.510 20.56082 H ? A ? 68 1
   ATOM 1086 HA B ARG A 68 ? 17.27400 12.76000 30.27900 0.510 23.45963 H ? A ? 68 1
   ATOM 1087 HB2 B ARG A 68 ? 18.07400 13.40900 28.16900 0.510 25.95483 H ? A ? 68 1
   ATOM 1088 HB3 B ARG A 68 ? 17.41400 11.96500 28.10600 0.510 25.95483 H ? A ? 68 1
   ATOM 1089 HG2 B ARG A 68 ? 15.73400 12.65400 26.86200 0.510 25.87447 H ? A ? 68 1
   ATOM 1090 HG3 B ARG A 68 ? 15.83500 14.14900 27.39200 0.510 25.87447 H ? A ? 68 1
   ATOM 1091 HD2 B ARG A 68 ? 17.85600 13.15800 25.72400 0.510 24.68451 H ? A ? 68 1
   ATOM 1092 HD3 B ARG A 68 ? 16.52200 13.73200 25.08000 0.510 24.68451 H ? A ? 68 1
   ATOM 1093 HE B ARG A 68 ? 17.06400 15.76700 25.96400 0.510 24.06037 H ? A ? 68 1
   ATOM 1094 HH11 B ARG A 68 ? 19.65000 13.68600 25.90200 0.510 32.80771 H ? A ? 68 1
   ATOM 1095 HH12 B ARG A 68 ? 20.68400 14.72800 26.15300 0.510 32.80771 H ? A ? 68 1
   ATOM 1096 HH21 B ARG A 68 ? 18.64700 17.28500 26.46700 0.510 24.19198 H ? A ? 68 1
   ATOM 1097 HH22 B ARG A 68 ? 20.08300 16.88900 26.49300 0.510 24.19198 H ? A ? 68 1
   ATOM 1098 N . THR A 69 ? 15.44600 14.99100 30.68300 1.000 13.58353 N ? A ? 69 1
   ATOM 1099 CA . THR A 69 ? 15.22500 16.39000 31.07400 1.000 14.52634 C ? A ? 69 1
   ATOM 1100 C . THR A 69 ? 15.14200 16.49300 32.58800 1.000 16.69763 C ? A ? 69 1
   ATOM 1101 O . THR A 69 ? 14.05300 16.40000 33.17500 1.000 22.44539 O ? A ? 69 1
   ATOM 1102 CB . THR A 69 ? 13.95100 16.93000 30.42900 1.000 14.00449 C ? A ? 69 1
   ATOM 1103 OG1 . THR A 69 ? 14.02400 16.65100 29.02800 1.000 14.50168 O ? A ? 69 1
   ATOM 1104 CG2 . THR A 69 ? 13.80900 18.41800 30.63600 1.000 19.66084 C ? A ? 69 1
   ATOM 1105 HA . THR A 69 ? 15.98600 16.91600 30.78400 1.000 17.30953 H ? A ? 69 1
   ATOM 1106 HB . THR A 69 ? 13.17300 16.51400 30.83100 1.000 16.68331 H ? A ? 69 1
   ATOM 1107 HG1 . THR A 69 ? 14.03000 15.82100 28.90000 1.000 17.27993 H ? A ? 69 1
   ATOM 1108 HG21 . THR A 69 ? 12.95400 18.72000 30.29100 1.000 23.47092 H ? A ? 69 1
   ATOM 1109 HG22 . THR A 69 ? 13.85900 18.62800 31.58100 1.000 23.47092 H ? A ? 69 1
   ATOM 1110 HG23 . THR A 69 ? 14.51900 18.88800 30.17100 1.000 23.47092 H ? A ? 69 1
   ATOM 1111 N . PRO A 70 ? 16.26300 16.68800 33.26700 1.000 16.56221 N ? A ? 70 1
   ATOM 1112 CA . PRO A 70 ? 16.24400 16.58500 34.73000 1.000 19.47265 C ? A ? 70 1
   ATOM 1113 C . PRO A 70 ? 15.31100 17.58000 35.38300 1.000 23.63738 C ? A ? 70 1
   ATOM 1114 O . PRO A 70 ? 15.15900 18.72200 34.93600 1.000 33.13175 O ? A ? 70 1
   ATOM 1115 CB . PRO A 70 ? 17.70600 16.85500 35.12500 1.000 37.95830 C ? A ? 70 1
   ATOM 1116 CG . PRO A 70 ? 18.47800 16.45700 33.94800 1.000 27.74763 C ? A ? 70 1
   ATOM 1117 CD . PRO A 70 ? 17.62800 16.83400 32.75300 1.000 22.85581 C ? A ? 70 1
   ATOM 1118 HA . PRO A 70 ? 15.97900 15.68800 34.98700 1.000 23.24510 H ? A ? 70 1
   ATOM 1119 HB2 . PRO A 70 ? 17.82900 17.79700 35.32200 1.000 45.42787 H ? A ? 70 1
   ATOM 1120 HB3 . PRO A 70 ? 17.94600 16.32000 35.89800 1.000 45.42787 H ? A ? 70 1
   ATOM 1121 HG2 . PRO A 70 ? 19.32300 16.93400 33.93300 1.000 33.17507 H ? A ? 70 1
   ATOM 1122 HG3 . PRO A 70 ? 18.63700 15.50000 33.96800 1.000 33.17507 H ? A ? 70 1
   ATOM 1123 HD2 . PRO A 70 ? 17.80000 17.74900 32.47900 1.000 27.30489 H ? A ? 70 1
   ATOM 1124 HD3 . PRO A 70 ? 17.78600 16.23100 32.01000 1.000 27.30489 H ? A ? 70 1
   ATOM 1125 N . GLY A 71 ? 14.68800 17.12800 36.47000 1.000 27.66866 N ? A ? 71 1
   ATOM 1126 CA . GLY A 71 ? 13.84800 17.98700 37.27000 1.000 37.60628 C ? A ? 71 1
   ATOM 1127 C . GLY A 71 ? 12.55600 18.34400 36.59600 1.000 34.13790 C ? A ? 71 1
   ATOM 1128 O . GLY A 71 ? 11.91400 19.32900 36.97200 1.000 37.27850 O ? A ? 71 1
   ATOM 1129 H . GLY A 71 ? 14.74200 16.32000 36.76200 1.000 33.08031 H ? A ? 71 1
   ATOM 1130 HA2 . GLY A 71 ? 13.64100 17.54000 38.10500 1.000 45.00546 H ? A ? 71 1
   ATOM 1131 HA3 . GLY A 71 ? 14.32600 18.80900 37.46200 1.000 45.00546 H ? A ? 71 1
   ATOM 1132 N . SER A 72 ? 12.15800 17.56700 35.60500 1.000 29.98130 N ? A ? 72 1
   ATOM 1133 CA . SER A 72 ? 11.02900 17.93000 34.77300 1.000 42.31861 C ? A ? 72 1
   ATOM 1134 C . SER A 72 ? 9.79200 17.14000 35.16900 1.000 35.03066 C ? A ? 72 1
   ATOM 1135 O . SER A 72 ? 9.84500 16.08700 35.81000 1.000 35.25876 O ? A ? 72 1
   ATOM 1136 CB . SER A 72 ? 11.35600 17.71000 33.28900 1.000 37.39635 C ? A ? 72 1
   ATOM 1137 OG . SER A 72 ? 11.54900 16.33500 33.00300 1.000 30.63995 O ? A ? 72 1
   ATOM 1138 H . SER A 72 ? 12.52800 16.82000 35.39500 1.000 35.85547 H ? A ? 72 1
   ATOM 1139 HA . SER A 72 ? 10.82900 18.87100 34.89700 1.000 50.66025 H ? A ? 72 1
   ATOM 1140 HB2 . SER A 72 ? 10.61800 18.04200 32.75300 1.000 44.75353 H ? A ? 72 1
   ATOM 1141 HB3 . SER A 72 ? 12.16800 18.19400 33.07100 1.000 44.75353 H ? A ? 72 1
   ATOM 1142 HG . SER A 72 ? 12.17400 16.02800 33.47300 1.000 36.64586 H ? A ? 72 1
   ATOM 1143 N . ARG A 73 ? 8.65900 17.69400 34.79500 1.000 23.19487 N ? A ? 73 1
   ATOM 1144 CA . ARG A 73 ? 7.38400 17.05800 35.03100 1.000 27.16354 C ? A ? 73 1
   ATOM 1145 C . ARG A 73 ? 6.93400 16.42400 33.72300 1.000 27.92183 C ? A ? 73 1
   ATOM 1146 O . ARG A 73 ? 7.54700 16.61900 32.65400 1.000 21.34147 O ? A ? 73 1
   ATOM 1147 CB . ARG A 73 ? 6.37200 18.08200 35.56700 1.000 25.42006 C ? A ? 73 1
   ATOM 1148 CG . ARG A 73 ? 6.93200 18.89400 36.73700 1.000 27.90520 C ? A ? 73 1
   ATOM 1149 CD . ARG A 73 ? 6.69700 18.22800 38.10800 1.000 35.86827 C ? A ? 73 1
   ATOM 1150 NE . ARG A 73 ? 5.43400 18.67400 38.69900 1.000 51.81181 N ? A ? 73 1
   ATOM 1151 CZ . ARG A 73 ? 4.40400 17.88800 38.98800 1.000 64.82662 C ? A ? 73 1
   ATOM 1152 NH1 . ARG A 73 ? 4.45800 16.57400 38.80100 1.000 52.17894 N ? A ? 73 1
   ATOM 1153 NH2 . ARG A 73 ? 3.29300 18.43400 39.48100 1.000 48.30678 N ? A ? 73 1
   ATOM 1154 H . ARG A 73 ? 8.60200 18.45400 34.39600 1.000 27.71176 H ? A ? 73 1
   ATOM 1155 HA . ARG A 73 ? 7.44600 16.36300 35.70500 1.000 32.47416 H ? A ? 73 1
   ATOM 1156 HB2 . ARG A 73 ? 6.13800 18.69900 34.85600 1.000 30.38198 H ? A ? 73 1
   ATOM 1157 HB3 . ARG A 73 ? 5.58100 17.61400 35.87600 1.000 30.38198 H ? A ? 73 1
   ATOM 1158 HG2 . ARG A 73 ? 7.88800 19.00000 36.61800 1.000 33.36415 H ? A ? 73 1
   ATOM 1159 HG3 . ARG A 73 ? 6.50100 19.76400 36.75100 1.000 33.36415 H ? A ? 73 1
   ATOM 1160 HD2 . ARG A 73 ? 6.66000 17.26500 37.99700 1.000 42.91984 H ? A ? 73 1
   ATOM 1161 HD3 . ARG A 73 ? 7.41900 18.46600 38.71000 1.000 42.91984 H ? A ? 73 1
   ATOM 1162 HE . ARG A 73 ? 5.35300 19.51300 38.87400 1.000 62.05208 H ? A ? 73 1
   ATOM 1163 HH11 . ARG A 73 ? 5.17200 16.21300 38.48600 1.000 62.49264 H ? A ? 73 1
   ATOM 1164 HH12 . ARG A 73 ? 3.77800 16.08400 38.99500 1.000 62.49264 H ? A ? 73 1
   ATOM 1165 HH21 . ARG A 73 ? 3.25100 19.28300 39.60800 1.000 57.84605 H ? A ? 73 1
   ATOM 1166 HH22 . ARG A 73 ? 2.61800 17.93600 39.67200 1.000 57.84605 H ? A ? 73 1
   ATOM 1167 N . ASN A 74 ? 5.89600 15.61600 33.85200 1.000 19.11909 N ? A ? 74 1
   ATOM 1168 CA . ASN A 74 ? 5.21200 14.88500 32.79200 1.000 17.93361 C ? A ? 74 1
   ATOM 1169 C . ASN A 74 ? 3.70000 15.06600 33.00700 1.000 16.13214 C ? A ? 74 1
   ATOM 1170 O . ASN A 74 ? 2.94200 14.13700 33.28600 1.000 18.94602 O ? A ? 74 1
   ATOM 1171 CB . ASN A 74 ? 5.63200 13.43100 32.86200 1.000 17.64876 C ? A ? 74 1
   ATOM 1172 CG . ASN A 74 ? 4.95900 12.58600 31.87000 1.000 19.47359 C ? A ? 74 1
   ATOM 1173 OD1 . ASN A 74 ? 4.30300 13.07000 30.96900 1.000 18.16088 O ? A ? 74 1
   ATOM 1174 ND2 . ASN A 74 ? 5.11300 11.25700 32.02200 1.000 21.61462 N ? A ? 74 1
   ATOM 1175 H . ASN A 74 ? 5.53200 15.45800 34.61500 1.000 22.82083 H ? A ? 74 1
   ATOM 1176 HA . ASN A 74 ? 5.42600 15.23000 31.91100 1.000 21.39825 H ? A ? 74 1
   ATOM 1177 HB2 . ASN A 74 ? 6.58800 13.37200 32.70300 1.000 21.05642 H ? A ? 74 1
   ATOM 1178 HB3 . ASN A 74 ? 5.42000 13.08400 33.74200 1.000 21.05642 H ? A ? 74 1
   ATOM 1179 HD21 . ASN A 74 ? 4.73900 10.71500 31.46800 1.000 25.81545 H ? A ? 74 1
   ATOM 1180 HD22 . ASN A 74 ? 5.58500 10.95000 32.67200 1.000 25.81545 H ? A ? 74 1
   ATOM 1181 N . LEU A 75 ? 3.28500 16.32100 32.94900 1.000 17.65578 N ? A ? 75 1
   ATOM 1182 CA . LEU A 75 ? 1.91100 16.67900 33.25200 1.000 23.18586 C ? A ? 75 1
   ATOM 1183 C . LEU A 75 ? 0.89700 16.06700 32.29400 1.000 23.60950 C ? A ? 75 1
   ATOM 1184 O . LEU A 75 ? -0.27000 15.91500 32.68000 1.000 21.10206 O ? A ? 75 1
   ATOM 1185 CB . LEU A 75 ? 1.83100 18.20400 33.27500 1.000 19.29265 C ? A ? 75 1
   ATOM 1186 CG . LEU A 75 ? 2.55300 18.83500 34.47700 1.000 25.32978 C ? A ? 75 1
   ATOM 1187 CD1 . LEU A 75 ? 2.50100 20.35300 34.44500 1.000 30.73031 C ? A ? 75 1
   ATOM 1188 CD2 . LEU A 75 ? 1.97400 18.35600 35.80000 1.000 29.61606 C ? A ? 75 1
   ATOM 1189 H . LEU A 75 ? 3.78200 16.98900 32.73500 1.000 21.06485 H ? A ? 75 1
   ATOM 1190 HA . LEU A 75 ? 1.65900 16.33800 34.12400 1.000 27.70094 H ? A ? 75 1
   ATOM 1191 HB2 . LEU A 75 ? 2.23900 18.55100 32.46600 1.000 23.02909 H ? A ? 75 1
   ATOM 1192 HB3 . LEU A 75 ? 0.89800 18.46700 33.31500 1.000 23.02909 H ? A ? 75 1
   ATOM 1193 HG . LEU A 75 ? 3.47900 18.55300 34.41500 1.000 30.27366 H ? A ? 75 1
   ATOM 1194 HD11 . LEU A 75 ? 3.39600 20.70200 34.57700 1.000 36.75429 H ? A ? 75 1
   ATOM 1195 HD12 . LEU A 75 ? 2.15700 20.63900 33.58500 1.000 36.75429 H ? A ? 75 1
   ATOM 1196 HD13 . LEU A 75 ? 1.91700 20.66400 35.15500 1.000 36.75429 H ? A ? 75 1
   ATOM 1197 HD21 . LEU A 75 ? 2.35100 18.88600 36.52000 1.000 35.41718 H ? A ? 75 1
   ATOM 1198 HD22 . LEU A 75 ? 1.01000 18.46200 35.78000 1.000 35.41718 H ? A ? 75 1
   ATOM 1199 HD23 . LEU A 75 ? 2.20100 17.42100 35.92400 1.000 35.41718 H ? A ? 75 1
   ATOM 1200 N . CYS A 76 ? 1.27900 15.68800 31.07000 1.000 15.83849 N ? A ? 76 1
   ATOM 1201 CA . CYS A 76 ? 0.35000 14.98500 30.17600 1.000 18.24154 C ? A ? 76 1
   ATOM 1202 C . CYS A 76 ? 0.39500 13.47300 30.34700 1.000 21.02730 C ? A ? 76 1
   ATOM 1203 O . CYS A 76 ? -0.38900 12.74800 29.71200 1.000 22.81367 O ? A ? 76 1
   ATOM 1204 CB . CYS A 76 ? 0.64300 15.35300 28.73500 1.000 15.63755 C ? A ? 76 1
   ATOM 1205 SG . CYS A 76 ? 0.15200 17.11500 28.37700 1.000 17.63098 S ? A ? 76 1
   ATOM 1206 H . CYS A 76 ? 2.06100 15.82500 30.73800 1.000 18.88410 H ? A ? 76 1
   ATOM 1207 HA . CYS A 76 ? -0.55400 15.27200 30.37500 1.000 21.76777 H ? A ? 76 1
   ATOM 1208 HB2 . CYS A 76 ? 1.59300 15.25900 28.56500 1.000 18.64298 H ? A ? 76 1
   ATOM 1209 HB3 . CYS A 76 ? 0.14100 14.76900 28.14500 1.000 18.64298 H ? A ? 76 1
   ATOM 1210 N . ASN A 77 ? 1.28200 12.99800 31.20300 1.000 16.64600 N ? A ? 77 1
   ATOM 1211 CA . ASN A 77 ? 1.39700 11.57800 31.49400 1.000 15.57335 C ? A ? 77 1
   ATOM 1212 C . ASN A 77 ? 1.58800 10.76800 30.22400 1.000 19.20368 C ? A ? 77 1
   ATOM 1213 O . ASN A 77 ? 0.89800 9.77900 29.96300 1.000 20.39674 O ? A ? 77 1
   ATOM 1214 CB . ASN A 77 ? 0.16700 11.15200 32.27900 1.000 23.17038 C ? A ? 77 1
   ATOM 1215 CG . ASN A 77 ? 0.06400 11.89200 33.59600 1.000 32.08427 C ? A ? 77 1
   ATOM 1216 OD1 . ASN A 77 ? 0.96700 11.82500 34.43700 1.000 38.57645 O ? A ? 77 1
   ATOM 1217 ND2 . ASN A 77 ? -0.97500 12.70200 33.72800 1.000 42.82787 N ? A ? 77 1
   ATOM 1218 H . ASN A 77 ? 1.84100 13.48700 31.63700 1.000 19.85311 H ? A ? 77 1
   ATOM 1219 HA . ASN A 77 ? 2.18700 11.40400 32.03000 1.000 18.56593 H ? A ? 77 1
   ATOM 1220 HB2 . ASN A 77 ? -0.62800 11.34400 31.75800 1.000 27.68237 H ? A ? 77 1
   ATOM 1221 HB3 . ASN A 77 ? 0.22000 10.20200 32.46700 1.000 27.68237 H ? A ? 77 1
   ATOM 1222 HD21 . ASN A 77 ? -1.54200 12.78300 33.08600 1.000 51.27136 H ? A ? 77 1
   ATOM 1223 HD22 . ASN A 77 ? -1.08300 13.14800 34.45600 1.000 51.27136 H ? A ? 77 1
   ATOM 1224 N . ILE A 78 ? 2.59300 11.16300 29.43900 1.000 16.88377 N ? A ? 78 1
   ATOM 1225 CA . ILE A 78 ? 2.86700 10.43600 28.21200 1.000 14.49994 C ? A ? 78 1
   ATOM 1226 C . ILE A 78 ? 4.36800 10.45900 27.96400 1.000 16.52427 C ? A ? 78 1
   ATOM 1227 O . ILE A 78 ? 5.06400 11.42100 28.33700 1.000 16.33742 O ? A ? 78 1
   ATOM 1228 CB . ILE A 78 ? 2.15000 11.02500 26.98500 1.000 21.06930 C ? A ? 78 1
   ATOM 1229 CG1 . ILE A 78 ? 2.40000 12.53800 26.90300 1.000 21.67495 C ? A ? 78 1
   ATOM 1230 CG2 . ILE A 78 ? 0.67700 10.64800 26.97200 1.000 36.84227 C ? A ? 78 1
   ATOM 1231 CD1 . ILE A 78 ? 2.37200 13.04600 25.49700 1.000 27.35040 C ? A ? 78 1
   ATOM 1232 H . ILE A 78 ? 3.11200 11.83000 29.59700 1.000 20.13843 H ? A ? 78 1
   ATOM 1233 HA . ILE A 78 ? 2.55100 9.52800 28.34200 1.000 17.27784 H ? A ? 78 1
   ATOM 1234 HB . ILE A 78 ? 2.52600 10.63500 26.18100 1.000 25.16108 H ? A ? 78 1
   ATOM 1235 HG12 . ILE A 78 ? 1.71000 13.00100 27.40400 1.000 25.88786 H ? A ? 78 1
   ATOM 1236 HG13 . ILE A 78 ? 3.27200 12.73600 27.27800 1.000 25.88786 H ? A ? 78 1
   ATOM 1237 HG21 . ILE A 78 ? 0.26000 11.03000 26.18400 1.000 44.08864 H ? A ? 78 1
   ATOM 1238 HG22 . ILE A 78 ? 0.59800 9.68100 26.95200 1.000 44.08864 H ? A ? 78 1
   ATOM 1239 HG23 . ILE A 78 ? 0.25400 10.99700 27.77200 1.000 44.08864 H ? A ? 78 1
   ATOM 1240 HD11 . ILE A 78 ? 2.50100 14.00800 25.50700 1.000 32.69839 H ? A ? 78 1
   ATOM 1241 HD12 . ILE A 78 ? 3.08400 12.62200 24.99400 1.000 32.69839 H ? A ? 78 1
   ATOM 1242 HD13 . ILE A 78 ? 1.51300 12.83200 25.10100 1.000 32.69839 H ? A ? 78 1
   ATOM 1243 N . PRO A 79 ? 4.90000 9.42300 27.35200 1.000 22.89427 N ? A ? 79 1
   ATOM 1244 CA . PRO A 79 ? 6.23900 9.53500 26.77600 1.000 17.15733 C ? A ? 79 1
   ATOM 1245 C . PRO A 79 ? 6.25900 10.55600 25.63900 1.000 17.97862 C ? A ? 79 1
   ATOM 1246 O . PRO A 79 ? 5.34200 10.63300 24.82100 1.000 15.71198 O ? A ? 79 1
   ATOM 1247 CB . PRO A 79 ? 6.53000 8.11300 26.28900 1.000 16.79475 C ? A ? 79 1
   ATOM 1248 CG . PRO A 79 ? 5.19800 7.47100 26.14600 1.000 24.09647 C ? A ? 79 1
   ATOM 1249 CD . PRO A 79 ? 4.31700 8.07300 27.17700 1.000 20.53111 C ? A ? 79 1
   ATOM 1250 HA . PRO A 79 ? 6.89600 9.78400 27.44500 1.000 20.46671 H ? A ? 79 1
   ATOM 1251 HB2 . PRO A 79 ? 6.99300 8.14500 25.43700 1.000 20.03161 H ? A ? 79 1
   ATOM 1252 HB3 . PRO A 79 ? 7.07100 7.64500 26.94400 1.000 20.03161 H ? A ? 79 1
   ATOM 1253 HG2 . PRO A 79 ? 4.85000 7.64500 25.25700 1.000 28.79368 H ? A ? 79 1
   ATOM 1254 HG3 . PRO A 79 ? 5.28400 6.51600 26.28700 1.000 28.79368 H ? A ? 79 1
   ATOM 1255 HD2 . PRO A 79 ? 3.40100 8.12800 26.86300 1.000 24.51525 H ? A ? 79 1
   ATOM 1256 HD3 . PRO A 79 ? 4.35400 7.56800 28.00400 1.000 24.51525 H ? A ? 79 1
   ATOM 1257 N . CYS A 80 ? 7.29500 11.38100 25.61800 1.000 15.88507 N ? A ? 80 1
   ATOM 1258 CA . CYS A 80 ? 7.38900 12.36700 24.54700 1.000 8.96877 C ? A ? 80 1
   ATOM 1259 C . CYS A 80 ? 7.32200 11.69500 23.17700 1.000 12.38452 C ? A ? 80 1
   ATOM 1260 O . CYS A 80 ? 6.79100 12.26100 22.22600 1.000 14.04243 O ? A ? 80 1
   ATOM 1261 CB . CYS A 80 ? 8.65700 13.18000 24.69400 1.000 15.13778 C ? A ? 80 1
   ATOM 1262 SG . CYS A 80 ? 8.78300 14.11100 26.19800 1.000 15.13451 S ? A ? 80 1
   ATOM 1263 H . CYS A 80 ? 7.93700 11.39300 26.19000 1.000 18.94000 H ? A ? 80 1
   ATOM 1264 HA . CYS A 80 ? 6.64400 12.98500 24.61400 1.000 10.64044 H ? A ? 80 1
   ATOM 1265 HB2 . CYS A 80 ? 9.41500 12.57600 24.66100 1.000 18.04325 H ? A ? 80 1
   ATOM 1266 HB3 . CYS A 80 ? 8.70400 13.81000 23.95800 1.000 18.04325 H ? A ? 80 1
   ATOM 1267 N . SER A 81 ? 7.80100 10.45300 23.04700 1.000 17.95703 N ? A ? 81 1
   ATOM 1268 CA . SER A 81 ? 7.71800 9.79500 21.73600 1.000 12.16096 C ? A ? 81 1
   ATOM 1269 C . SER A 81 ? 6.27600 9.65100 21.21000 1.000 16.85690 C ? A ? 81 1
   ATOM 1270 O . SER A 81 ? 6.05800 9.61000 19.97900 1.000 17.27469 O ? A ? 81 1
   ATOM 1271 CB . SER A 81 ? 8.37500 8.40400 21.82400 1.000 22.35509 C ? A ? 81 1
   ATOM 1272 OG . SER A 81 ? 7.68200 7.56900 22.74800 1.000 21.52774 O ? A ? 81 1
   ATOM 1273 H . SER A 81 ? 8.16400 9.98800 23.67300 1.000 21.42635 H ? A ? 81 1
   ATOM 1274 HA . SER A 81 ? 8.19600 10.34700 21.09800 1.000 14.47106 H ? A ? 81 1
   ATOM 1275 HB2 . SER A 81 ? 8.35500 7.99000 20.94700 1.000 26.70403 H ? A ? 81 1
   ATOM 1276 HB3 . SER A 81 ? 9.29300 8.50700 22.12000 1.000 26.70403 H ? A ? 81 1
   ATOM 1277 HG . SER A 81 ? 8.00800 7.65800 23.51700 1.000 25.71120 H ? A ? 81 1
   ATOM 1278 N . ALA A 82 ? 5.29100 9.53300 22.10800 1.000 19.09344 N ? A ? 82 1
   ATOM 1279 CA . ALA A 82 ? 3.88400 9.45800 21.71100 1.000 18.66002 C ? A ? 82 1
   ATOM 1280 C . ALA A 82 ? 3.45600 10.66000 20.88700 1.000 17.71388 C ? A ? 82 1
   ATOM 1281 O . ALA A 82 ? 2.51300 10.57900 20.08000 1.000 19.02506 O ? A ? 82 1
   ATOM 1282 CB . ALA A 82 ? 3.01200 9.36800 22.95800 1.000 31.27978 C ? A ? 82 1
   ATOM 1283 H . ALA A 82 ? 5.41200 9.49500 22.95900 1.000 22.79004 H ? A ? 82 1
   ATOM 1284 HA . ALA A 82 ? 3.75900 8.66200 21.17100 1.000 22.26994 H ? A ? 82 1
   ATOM 1285 HB1 . ALA A 82 ? 2.08300 9.28900 22.68800 1.000 37.41365 H ? A ? 82 1
   ATOM 1286 HB2 . ALA A 82 ? 3.27400 8.58800 23.47100 1.000 37.41365 H ? A ? 82 1
   ATOM 1287 HB3 . ALA A 82 ? 3.13500 10.17100 23.48800 1.000 37.41365 H ? A ? 82 1
   ATOM 1288 N . LEU A 83 ? 4.09900 11.79200 21.10200 1.000 16.84143 N ? A ? 83 1
   ATOM 1289 CA . LEU A 83 ? 3.78200 13.03200 20.39100 1.000 12.19600 C ? A ? 83 1
   ATOM 1290 C . LEU A 83 ? 4.31800 13.07100 18.97600 1.000 15.99362 C ? A ? 83 1
   ATOM 1291 O . LEU A 83 ? 4.13100 14.08000 18.28400 1.000 19.13459 O ? A ? 83 1
   ATOM 1292 CB . LEU A 83 ? 4.36500 14.18600 21.18400 1.000 10.62854 C ? A ? 83 1
   ATOM 1293 CG . LEU A 83 ? 3.79400 14.32400 22.59000 1.000 19.11547 C ? A ? 83 1
   ATOM 1294 CD1 . LEU A 83 ? 4.63000 15.29300 23.37600 1.000 18.86496 C ? A ? 83 1
   ATOM 1295 CD2 . LEU A 83 ? 2.33700 14.83800 22.44800 1.000 26.86595 C ? A ? 83 1
   ATOM 1296 H . LEU A 83 ? 4.74100 11.87800 21.66800 1.000 20.08763 H ? A ? 83 1
   ATOM 1297 HA . LEU A 83 ? 2.82000 13.13100 20.32700 1.000 14.51312 H ? A ? 83 1
   ATOM 1298 HB2 . LEU A 83 ? 5.32300 14.05300 21.26600 1.000 12.63216 H ? A ? 83 1
   ATOM 1299 HB3 . LEU A 83 ? 4.18400 15.01100 20.70900 1.000 12.63216 H ? A ? 83 1
   ATOM 1300 HG . LEU A 83 ? 3.79800 13.48000 23.06800 1.000 22.81648 H ? A ? 83 1
   ATOM 1301 HD11 . LEU A 83 ? 4.19400 15.47200 24.22400 1.000 22.51587 H ? A ? 83 1
   ATOM 1302 HD12 . LEU A 83 ? 5.50500 14.90400 23.53000 1.000 22.51587 H ? A ? 83 1
   ATOM 1303 HD13 . LEU A 83 ? 4.71900 16.11600 22.87100 1.000 22.51587 H ? A ? 83 1
   ATOM 1304 HD21 . LEU A 83 ? 1.98600 15.04000 23.32900 1.000 32.11705 H ? A ? 83 1
   ATOM 1305 HD22 . LEU A 83 ? 2.33600 15.63800 21.89900 1.000 32.11705 H ? A ? 83 1
   ATOM 1306 HD23 . LEU A 83 ? 1.79900 14.14900 22.02700 1.000 32.11705 H ? A ? 83 1
   ATOM 1307 N . LEU A 84 ? 5.04700 12.03200 18.54800 1.000 16.47725 N ? A ? 84 1
   ATOM 1308 CA . LEU A 84 ? 5.63500 11.97300 17.21200 1.000 14.34906 C ? A ? 84 1
   ATOM 1309 C . LEU A 84 ? 4.83500 11.11300 16.25500 1.000 19.82347 C ? A ? 84 1
   ATOM 1310 O . LEU A 84 ? 5.18800 11.02000 15.07200 1.000 18.67981 O ? A ? 84 1
   ATOM 1311 CB . LEU A 84 ? 7.04800 11.42200 17.29200 1.000 19.60110 C ? A ? 84 1
   ATOM 1312 CG . LEU A 84 ? 8.02700 12.25100 18.10900 1.000 17.49780 C ? A ? 84 1
   ATOM 1313 CD1 . LEU A 84 ? 9.44000 11.69000 17.90300 1.000 19.39614 C ? A ? 84 1
   ATOM 1314 CD2 . LEU A 84 ? 7.99300 13.71900 17.78000 1.000 12.92092 C ? A ? 84 1
   ATOM 1315 H . LEU A 84 ? 5.21500 11.33700 19.02600 1.000 19.65061 H ? A ? 84 1
   ATOM 1316 HA . LEU A 84 ? 5.67200 12.87500 16.85500 1.000 17.09679 H ? A ? 84 1
   ATOM 1317 HB2 . LEU A 84 ? 7.00900 10.54000 17.69500 1.000 23.39924 H ? A ? 84 1
   ATOM 1318 HB3 . LEU A 84 ? 7.40300 11.36000 16.39100 1.000 23.39924 H ? A ? 84 1
   ATOM 1319 HG . LEU A 84 ? 7.76700 12.19000 19.04200 1.000 20.87528 H ? A ? 84 1
   ATOM 1320 HD11 . LEU A 84 ? 10.03300 12.07700 18.56700 1.000 23.15328 H ? A ? 84 1
   ATOM 1321 HD12 . LEU A 84 ? 9.41400 10.72600 18.00400 1.000 23.15328 H ? A ? 84 1
   ATOM 1322 HD13 . LEU A 84 ? 9.74500 11.92200 17.01200 1.000 23.15328 H ? A ? 84 1
   ATOM 1323 HD21 . LEU A 84 ? 8.76700 14.14900 18.17600 1.000 15.38301 H ? A ? 84 1
   ATOM 1324 HD22 . LEU A 84 ? 8.01200 13.82700 16.81600 1.000 15.38301 H ? A ? 84 1
   ATOM 1325 HD23 . LEU A 84 ? 7.17900 14.10500 18.13900 1.000 15.38301 H ? A ? 84 1
   ATOM 1326 N . SER A 85 ? 3.78000 10.48100 16.75000 1.000 20.67340 N ? A ? 85 1
   ATOM 1327 CA . SER A 85 ? 2.99300 9.53200 15.97700 1.000 22.65362 C ? A ? 85 1
   ATOM 1328 C . SER A 85 ? 2.27000 10.18400 14.80800 1.000 25.85495 C ? A ? 85 1
   ATOM 1329 O . SER A 85 ? 1.91600 11.36000 14.84200 1.000 20.95854 O ? A ? 85 1
   ATOM 1330 CB . SER A 85 ? 1.96000 8.88300 16.90000 1.000 29.53796 C ? A ? 85 1
   ATOM 1331 OG . SER A 85 ? 1.13200 8.01400 16.14500 1.000 31.00664 O ? A ? 85 1
   ATOM 1332 H . SER A 85 ? 3.49000 10.58700 17.55200 1.000 24.68600 H ? A ? 85 1
   ATOM 1333 HA . SER A 85 ? 3.59100 8.86400 15.60400 1.000 27.06226 H ? A ? 85 1
   ATOM 1334 HB2 . SER A 85 ? 2.41800 8.37400 17.58700 1.000 35.32347 H ? A ? 85 1
   ATOM 1335 HB3 . SER A 85 ? 1.41400 9.57400 17.30700 1.000 35.32347 H ? A ? 85 1
   ATOM 1336 HG . SER A 85 ? 0.66800 7.53900 16.66100 1.000 37.08588 H ? A ? 85 1
   ATOM 1337 N . SER A 86 ? 1.98800 9.39000 13.77000 1.000 18.65979 N ? A ? 86 1
   ATOM 1338 CA . SER A 86 ? 1.15300 9.92500 12.69000 1.000 22.20085 C ? A ? 86 1
   ATOM 1339 C . SER A 86 ? -0.28800 10.13000 13.15000 1.000 29.35505 C ? A ? 86 1
   ATOM 1340 O . SER A 86 ? -1.03000 10.91300 12.54300 1.000 25.80106 O ? A ? 86 1
   ATOM 1341 CB . SER A 86 ? 1.21500 9.01400 11.46000 1.000 30.80303 C ? A ? 86 1
   ATOM 1342 OG . SER A 86 ? 0.80300 7.68900 11.75900 1.000 35.30562 O ? A ? 86 1
   ATOM 1343 H . SER A 86 ? 2.25500 8.57800 13.67200 1.000 22.26967 H ? A ? 86 1
   ATOM 1344 HA . SER A 86 ? 1.50000 10.78600 12.41000 1.000 26.51894 H ? A ? 86 1
   ATOM 1345 HB2 . SER A 86 ? 0.63100 9.37400 10.77500 1.000 36.84155 H ? A ? 86 1
   ATOM 1346 HB3 . SER A 86 ? 2.12900 8.98900 11.13700 1.000 36.84155 H ? A ? 86 1
   ATOM 1347 HG . SER A 86 ? 1.24200 7.39200 12.41100 1.000 42.24466 H ? A ? 86 1
   ATOM 1348 N . ASP A 87 ? -0.70200 9.47800 14.22200 1.000 21.45957 N ? A ? 87 1
   ATOM 1349 CA . ASP A 87 ? -2.03200 9.70700 14.75500 1.000 18.98529 C ? A ? 87 1
   ATOM 1350 C . ASP A 87 ? -1.92100 10.81100 15.79400 1.000 21.75143 C ? A ? 87 1
   ATOM 1351 O . ASP A 87 ? -1.14200 10.69400 16.74400 1.000 19.12305 O ? A ? 87 1
   ATOM 1352 CB . ASP A 87 ? -2.61200 8.45200 15.40200 1.000 24.48540 C ? A ? 87 1
   ATOM 1353 CG . ASP A 87 ? -3.94800 8.72200 16.06400 1.000 34.80866 C ? A ? 87 1
   ATOM 1354 OD1 . ASP A 87 ? -4.95100 8.71600 15.32800 1.000 44.38741 O ? A ? 87 1
   ATOM 1355 OD2 . ASP A 87 ? -4.00600 8.97100 17.29100 1.000 28.89040 O ? A ? 87 1
   ATOM 1356 H . ASP A 87 ? -0.23300 8.90200 14.65700 1.000 25.62939 H ? A ? 87 1
   ATOM 1357 HA . ASP A 87 ? -2.63500 9.96200 14.03900 1.000 22.66027 H ? A ? 87 1
   ATOM 1358 HB2 . ASP A 87 ? -2.74300 7.77300 14.72100 1.000 29.26039 H ? A ? 87 1
   ATOM 1359 HB3 . ASP A 87 ? -1.99700 8.12900 16.07900 1.000 29.26039 H ? A ? 87 1
   ATOM 1360 N . ILE A 88 ? -2.70400 11.87400 15.62900 1.000 20.84278 N ? A ? 88 1
   ATOM 1361 CA . ILE A 88 ? -2.46800 13.07200 16.42800 1.000 15.23195 C ? A ? 88 1
   ATOM 1362 C . ILE A 88 ? -3.12300 13.03300 17.80000 1.000 15.59314 C ? A ? 88 1
   ATOM 1363 O . ILE A 88 ? -3.05200 14.01100 18.54600 1.000 18.86221 O ? A ? 88 1
   ATOM 1364 CB . ILE A 88 ? -2.91300 14.32400 15.62400 1.000 12.64927 C ? A ? 88 1
   ATOM 1365 CG1 . ILE A 88 ? -4.42200 14.32700 15.36300 1.000 31.72219 C ? A ? 88 1
   ATOM 1366 CG2 . ILE A 88 ? -2.08400 14.42600 14.31000 1.000 21.86057 C ? A ? 88 1
   ATOM 1367 CD1 . ILE A 88 ? -4.94600 15.73100 14.90700 1.000 23.10653 C ? A ? 88 1
   ATOM 1368 H . ILE A 88 ? -3.36000 11.92400 15.07500 1.000 24.88925 H ? A ? 88 1
   ATOM 1369 HA . ILE A 88 ? -1.51800 13.10400 16.62200 1.000 18.15625 H ? A ? 88 1
   ATOM 1370 HB . ILE A 88 ? -2.73400 15.11300 16.15800 1.000 15.05704 H ? A ? 88 1
   ATOM 1371 HG12 . ILE A 88 ? -4.62400 13.68700 14.66300 1.000 37.94455 H ? A ? 88 1
   ATOM 1372 HG13 . ILE A 88 ? -4.88500 14.08200 16.17900 1.000 37.94455 H ? A ? 88 1
   ATOM 1373 HG21 . ILE A 88 ? -2.32000 15.24800 13.85200 1.000 26.11060 H ? A ? 88 1
   ATOM 1374 HG22 . ILE A 88 ? -1.14000 14.43000 14.53200 1.000 26.11060 H ? A ? 88 1
   ATOM 1375 HG23 . ILE A 88 ? -2.28900 13.66300 13.74700 1.000 26.11060 H ? A ? 88 1
   ATOM 1376 HD11 . ILE A 88 ? -5.91100 15.69300 14.81400 1.000 27.60574 H ? A ? 88 1
   ATOM 1377 HD12 . ILE A 88 ? -4.70400 16.39100 15.57500 1.000 27.60574 H ? A ? 88 1
   ATOM 1378 HD13 . ILE A 88 ? -4.54100 15.95800 14.05600 1.000 27.60574 H ? A ? 88 1
   ATOM 1379 N . THR A 89 ? -3.69800 11.89300 18.20200 1.000 17.54563 N ? A ? 89 1
   ATOM 1380 CA . THR A 89 ? -4.40300 11.84900 19.48400 1.000 14.84789 C ? A ? 89 1
   ATOM 1381 C . THR A 89 ? -3.56500 12.36500 20.65500 1.000 19.23226 C ? A ? 89 1
   ATOM 1382 O . THR A 89 ? -4.02000 13.17900 21.45700 1.000 19.25865 O ? A ? 89 1
   ATOM 1383 CB . THR A 89 ? -4.85200 10.41600 19.80900 1.000 28.31845 C ? A ? 89 1
   ATOM 1384 OG1 . THR A 89 ? -5.80400 9.99800 18.84300 1.000 26.21402 O ? A ? 89 1
   ATOM 1385 CG2 . THR A 89 ? -5.47000 10.37900 21.18700 1.000 30.11878 C ? A ? 89 1
   ATOM 1386 H . THR A 89 ? -3.69300 11.15300 17.76300 1.000 20.93268 H ? A ? 89 1
   ATOM 1387 HA . THR A 89 ? -5.17600 12.42500 19.38100 1.000 17.69538 H ? A ? 89 1
   ATOM 1388 HB . THR A 89 ? -4.09600 9.80900 19.79500 1.000 33.86005 H ? A ? 89 1
   ATOM 1389 HG1 . THR A 89 ? -5.53700 10.19600 18.07200 1.000 31.33474 H ? A ? 89 1
   ATOM 1390 HG21 . THR A 89 ? -6.03300 9.59500 21.27700 1.000 36.02045 H ? A ? 89 1
   ATOM 1391 HG22 . THR A 89 ? -4.77400 10.34600 21.86200 1.000 36.02045 H ? A ? 89 1
   ATOM 1392 HG23 . THR A 89 ? -6.00900 11.17200 21.33000 1.000 36.02045 H ? A ? 89 1
   ATOM 1393 N . ALA A 90 ? -2.36000 11.83700 20.83000 1.000 15.34137 N ? A ? 90 1
   ATOM 1394 CA . ALA A 90 ? -1.65600 12.22000 22.04900 1.000 15.51032 C ? A ? 90 1
   ATOM 1395 C . ALA A 90 ? -1.32100 13.71300 22.05500 1.000 14.62657 C ? A ? 90 1
   ATOM 1396 O . ALA A 90 ? -1.40100 14.37400 23.10800 1.000 16.65618 O ? A ? 90 1
   ATOM 1397 CB . ALA A 90 ? -0.38900 11.37400 22.20900 1.000 24.65409 C ? A ? 90 1
   ATOM 1398 H . ALA A 90 ? -1.95700 11.29400 20.29800 1.000 18.28756 H ? A ? 90 1
   ATOM 1399 HA . ALA A 90 ? -2.23000 12.04500 22.81100 1.000 18.49030 H ? A ? 90 1
   ATOM 1400 HB1 . ALA A 90 ? 0.09100 11.67100 22.99800 1.000 29.46282 H ? A ? 90 1
   ATOM 1401 HB2 . ALA A 90 ? -0.64200 10.44300 22.30700 1.000 29.46282 H ? A ? 90 1
   ATOM 1402 HB3 . ALA A 90 ? 0.16700 11.48600 21.42200 1.000 29.46282 H ? A ? 90 1
   ATOM 1403 N . SER A 91 ? -0.94500 14.25400 20.89600 1.000 19.90616 N ? A ? 91 1
   ATOM 1404 CA . SER A 91 ? -0.61600 15.67100 20.81300 1.000 11.10000 C ? A ? 91 1
   ATOM 1405 C . SER A 91 ? -1.84400 16.53000 21.06800 1.000 10.84848 C ? A ? 91 1
   ATOM 1406 O . SER A 91 ? -1.77200 17.57300 21.73100 1.000 14.94913 O ? A ? 91 1
   ATOM 1407 CB . SER A 91 ? -0.06000 16.00000 19.43600 1.000 16.37515 C ? A ? 91 1
   ATOM 1408 OG . SER A 91 ? 1.31400 15.70800 19.35400 1.000 16.05657 O ? A ? 91 1
   ATOM 1409 H . SER A 91 ? -0.87400 13.82700 20.15400 1.000 23.76530 H ? A ? 91 1
   ATOM 1410 HA . SER A 91 ? 0.05900 15.86900 21.48100 1.000 13.19792 H ? A ? 91 1
   ATOM 1411 HB2 . SER A 91 ? -0.53300 15.47300 18.77300 1.000 19.52810 H ? A ? 91 1
   ATOM 1412 HB3 . SER A 91 ? -0.19000 16.94600 19.26300 1.000 19.52810 H ? A ? 91 1
   ATOM 1413 HG . SER A 91 ? 1.46500 14.94600 19.67400 1.000 19.14579 H ? A ? 91 1
   ATOM 1414 N . VAL A 92 ? -2.98500 16.11400 20.54200 1.000 14.53905 N ? A ? 92 1
   ATOM 1415 CA . VAL A 92 ? -4.18700 16.92300 20.76000 1.000 11.79034 C ? A ? 92 1
   ATOM 1416 C . VAL A 92 ? -4.55500 16.92500 22.21900 1.000 14.34512 C ? A ? 92 1
   ATOM 1417 O . VAL A 92 ? -4.88100 17.96800 22.79200 1.000 14.19125 O ? A ? 92 1
   ATOM 1418 CB . VAL A 92 ? -5.34800 16.41600 19.89900 1.000 18.56510 C ? A ? 92 1
   ATOM 1419 CG1 . VAL A 92 ? -6.64500 17.08800 20.37800 1.000 20.79870 C ? A ? 92 1
   ATOM 1420 CG2 . VAL A 92 ? -5.09900 16.74700 18.49700 1.000 13.55462 C ? A ? 92 1
   ATOM 1421 H . VAL A 92 ? -3.09300 15.40100 20.07500 1.000 17.32477 H ? A ? 92 1
   ATOM 1422 HA . VAL A 92 ? -3.99200 17.83400 20.49100 1.000 14.02632 H ? A ? 92 1
   ATOM 1423 HB . VAL A 92 ? -5.43500 15.45300 19.97900 1.000 22.15604 H ? A ? 92 1
   ATOM 1424 HG11 . VAL A 92 ? -7.29700 17.06300 19.66000 1.000 24.83636 H ? A ? 92 1
   ATOM 1425 HG12 . VAL A 92 ? -6.98400 16.60600 21.14900 1.000 24.83636 H ? A ? 92 1
   ATOM 1426 HG13 . VAL A 92 ? -6.45400 18.00700 20.62000 1.000 24.83636 H ? A ? 92 1
   ATOM 1427 HG21 . VAL A 92 ? -5.81300 16.37800 17.95400 1.000 16.14346 H ? A ? 92 1
   ATOM 1428 HG22 . VAL A 92 ? -5.07500 17.71200 18.40000 1.000 16.14346 H ? A ? 92 1
   ATOM 1429 HG23 . VAL A 92 ? -4.24900 16.36500 18.22900 1.000 16.14346 H ? A ? 92 1
   ATOM 1430 N . ASN A 93 ? -4.56700 15.73900 22.83600 1.000 18.73237 N ? A ? 93 1
   ATOM 1431 CA . ASN A 93 ? -4.97700 15.64800 24.22400 1.000 19.17143 C ? A ? 93 1
   ATOM 1432 C . ASN A 93 ? -4.05500 16.44800 25.12200 1.000 15.04041 C ? A ? 93 1
   ATOM 1433 O . ASN A 93 ? -4.50500 17.07200 26.08000 1.000 16.45439 O ? A ? 93 1
   ATOM 1434 CB . ASN A 93 ? -4.99000 14.18300 24.69000 1.000 15.23450 C ? A ? 93 1
   ATOM 1435 CG . ASN A 93 ? -6.11800 13.39100 24.08000 1.000 24.74116 C ? A ? 93 1
   ATOM 1436 OD1 . ASN A 93 ? -7.03600 13.94300 23.49200 1.000 32.11765 O ? A ? 93 1
   ATOM 1437 ND2 . ASN A 93 ? -6.05500 12.07500 24.24200 1.000 34.72949 N ? A ? 93 1
   ATOM 1438 H . ASN A 93 ? -4.34600 14.99100 22.47400 1.000 22.35676 H ? A ? 93 1
   ATOM 1439 HA . ASN A 93 ? -5.87700 16.00400 24.29300 1.000 22.88363 H ? A ? 93 1
   ATOM 1440 HB2 . ASN A 93 ? -4.15400 13.76200 24.43500 1.000 18.15932 H ? A ? 93 1
   ATOM 1441 HB3 . ASN A 93 ? -5.09200 14.15900 25.65500 1.000 18.15932 H ? A ? 93 1
   ATOM 1442 HD21 . ASN A 93 ? -6.67100 11.57200 23.91600 1.000 41.55331 H ? A ? 93 1
   ATOM 1443 HD22 . ASN A 93 ? -5.39900 11.72600 24.67400 1.000 41.55331 H ? A ? 93 1
   ATOM 1444 N . CYS A 94 ? -2.74300 16.40900 24.85300 1.000 16.46068 N ? A ? 94 1
   ATOM 1445 CA . CYS A 94 ? -1.82100 17.22400 25.63800 1.000 13.86937 C ? A ? 94 1
   ATOM 1446 C . CYS A 94 ? -2.04700 18.71600 25.38100 1.000 11.34255 C ? A ? 94 1
   ATOM 1447 O . CYS A 94 ? -2.07600 19.50900 26.32300 1.000 18.17762 O ? A ? 94 1
   ATOM 1448 CB . CYS A 94 ? -0.37400 16.80100 25.32400 1.000 25.21440 C ? A ? 94 1
   ATOM 1449 SG . CYS A 94 ? 0.87300 17.48300 26.47800 1.000 18.25684 S ? A ? 94 1
   ATOM 1450 H . CYS A 94 ? -2.37600 15.93100 24.23900 1.000 19.63073 H ? A ? 94 1
   ATOM 1451 HA . CYS A 94 ? -1.97300 17.07500 26.58400 1.000 16.52115 H ? A ? 94 1
   ATOM 1452 HB2 . CYS A 94 ? -0.31800 15.83300 25.36800 1.000 30.13520 H ? A ? 94 1
   ATOM 1453 HB3 . CYS A 94 ? -0.14800 17.10600 24.43200 1.000 30.13520 H ? A ? 94 1
   ATOM 1454 N . ALA A 95 ? -2.22500 19.10600 24.11900 1.000 15.17194 N ? A ? 95 1
   ATOM 1455 CA . ALA A 95 ? -2.48300 20.50700 23.78700 1.000 8.96021 C ? A ? 95 1
   ATOM 1456 C . ALA A 95 ? -3.73300 21.03700 24.47600 1.000 14.72198 C ? A ? 95 1
   ATOM 1457 O . ALA A 95 ? -3.79100 22.20900 24.84200 1.000 13.66712 O ? A ? 95 1
   ATOM 1458 CB . ALA A 95 ? -2.63700 20.64700 22.28100 1.000 13.25196 C ? A ? 95 1
   ATOM 1459 H . ALA A 95 ? -2.20200 18.58200 23.43700 1.000 18.08424 H ? A ? 95 1
   ATOM 1460 HA . ALA A 95 ? -1.72700 21.03600 24.08800 1.000 10.63016 H ? A ? 95 1
   ATOM 1461 HB1 . ALA A 95 ? -2.70700 21.58800 22.05700 1.000 15.78026 H ? A ? 95 1
   ATOM 1462 HB2 . ALA A 95 ? -1.86000 20.26000 21.84700 1.000 15.78026 H ? A ? 95 1
   ATOM 1463 HB3 . ALA A 95 ? -3.43900 20.17900 22.00100 1.000 15.78026 H ? A ? 95 1
   ATOM 1464 N . LYS A 96 ? -4.76000 20.20700 24.64100 1.000 16.13637 N ? A ? 96 1
   ATOM 1465 CA . LYS A 96 ? -5.92800 20.66600 25.39000 1.000 14.39477 C ? A ? 96 1
   ATOM 1466 C . LYS A 96 ? -5.58300 20.98700 26.84000 1.000 21.69176 C ? A ? 96 1
   ATOM 1467 O . LYS A 96 ? -6.11500 21.93500 27.41300 1.000 20.88151 O ? A ? 96 1
   ATOM 1468 CB . LYS A 96 ? -7.01500 19.58200 25.31400 1.000 13.52314 C ? A ? 96 1
   ATOM 1469 CG . LYS A 96 ? -7.61800 19.49700 23.94000 1.000 14.28113 C ? A ? 96 1
   ATOM 1470 CD . LYS A 96 ? -8.55600 18.27200 23.81300 1.000 17.52401 C ? A ? 96 1
   ATOM 1471 CE . LYS A 96 ? -9.34700 18.33800 22.52200 1.000 22.75785 C ? A ? 96 1
   ATOM 1472 NZ . LYS A 96 ? -10.28400 17.14500 22.48200 1.000 24.80516 N ? A ? 96 1
   ATOM 1473 H . LYS A 96 ? -4.80600 19.40200 24.34100 1.000 19.24155 H ? A ? 96 1
   ATOM 1474 HA . LYS A 96 ? -6.26600 21.48400 24.99300 1.000 17.15164 H ? A ? 96 1
   ATOM 1475 HB2 . LYS A 96 ? -6.62300 18.72100 25.52900 1.000 16.10568 H ? A ? 96 1
   ATOM 1476 HB3 . LYS A 96 ? -7.72100 19.79100 25.94500 1.000 16.10568 H ? A ? 96 1
   ATOM 1477 HG2 . LYS A 96 ? -8.13600 20.29800 23.76500 1.000 17.01528 H ? A ? 96 1
   ATOM 1478 HG3 . LYS A 96 ? -6.91100 19.40900 23.28200 1.000 17.01528 H ? A ? 96 1
   ATOM 1479 HD2 . LYS A 96 ? -8.02900 17.45800 23.81100 1.000 20.90673 H ? A ? 96 1
   ATOM 1480 HD3 . LYS A 96 ? -9.17900 18.26200 24.55700 1.000 20.90673 H ? A ? 96 1
   ATOM 1481 HE2 . LYS A 96 ? -9.86900 19.15500 22.49100 1.000 27.18733 H ? A ? 96 1
   ATOM 1482 HE3 . LYS A 96 ? -8.74700 18.29900 21.76000 1.000 27.18733 H ? A ? 96 1
   ATOM 1483 HZ1 . LYS A 96 ? -10.84800 17.17700 23.16900 1.000 29.64410 H ? A ? 96 1
   ATOM 1484 HZ2 . LYS A 96 ? -10.75100 17.15000 21.72400 1.000 29.64410 H ? A ? 96 1
   ATOM 1485 HZ3 . LYS A 96 ? -9.81600 16.38900 22.52700 1.000 29.64410 H ? A ? 96 1
   ATOM 1486 N . LYS A 97 ? -4.71900 20.19500 27.46700 1.000 17.73700 N ? A ? 97 1
   ATOM 1487 CA . LYS A 97 ? -4.30900 20.53600 28.82300 1.000 13.71619 C ? A ? 97 1
   ATOM 1488 C . LYS A 97 ? -3.48200 21.81800 28.86000 1.000 17.97991 C ? A ? 97 1
   ATOM 1489 O . LYS A 97 ? -3.67400 22.66800 29.74300 1.000 18.17830 O ? A ? 97 1
   ATOM 1490 CB . LYS A 97 ? -3.51100 19.38800 29.43000 1.000 12.59920 C ? A ? 97 1
   ATOM 1491 CG . LYS A 97 ? -3.48800 19.43700 30.93000 1.000 30.80139 C ? A ? 97 1
   ATOM 1492 CD . LYS A 97 ? -2.65000 18.28000 31.49800 1.000 36.22457 C ? A ? 97 1
   ATOM 1493 CE . LYS A 97 ? -3.49000 17.02700 31.69900 1.000 45.55134 C ? A ? 97 1
   ATOM 1494 NZ . LYS A 97 ? -4.50400 17.17000 32.79600 1.000 57.92172 N ? A ? 97 1
   ATOM 1495 H . LYS A 97 ? -4.36900 19.48000 27.14200 1.000 21.16231 H ? A ? 97 1
   ATOM 1496 HA . LYS A 97 ? -5.10900 20.67800 29.35200 1.000 16.33734 H ? A ? 97 1
   ATOM 1497 HB2 . LYS A 97 ? -3.91100 18.54700 29.16100 1.000 14.99695 H ? A ? 97 1
   ATOM 1498 HB3 . LYS A 97 ? -2.59600 19.43600 29.11300 1.000 14.99695 H ? A ? 97 1
   ATOM 1499 HG2 . LYS A 97 ? -3.09600 20.27400 31.22200 1.000 36.83959 H ? A ? 97 1
   ATOM 1500 HG3 . LYS A 97 ? -4.39300 19.35800 31.27100 1.000 36.83959 H ? A ? 97 1
   ATOM 1501 HD2 . LYS A 97 ? -1.93200 18.06900 30.88000 1.000 43.34740 H ? A ? 97 1
   ATOM 1502 HD3 . LYS A 97 ? -2.28200 18.54100 32.35700 1.000 43.34740 H ? A ? 97 1
   ATOM 1503 HE2 . LYS A 97 ? -3.96500 16.83000 30.87700 1.000 54.53952 H ? A ? 97 1
   ATOM 1504 HE3 . LYS A 97 ? -2.90500 16.28800 31.92900 1.000 54.53952 H ? A ? 97 1
   ATOM 1505 HZ1 . LYS A 97 ? -4.94200 16.40300 32.90800 1.000 69.38397 H ? A ? 97 1
   ATOM 1506 HZ2 . LYS A 97 ? -4.09900 17.38600 33.55800 1.000 69.38397 H ? A ? 97 1
   ATOM 1507 HZ3 . LYS A 97 ? -5.08800 17.80900 32.58800 1.000 69.38397 H ? A ? 97 1
   ATOM 1508 N . ILE A 98 ? -2.52000 21.94600 27.93700 1.000 15.86094 N ? A ? 98 1
   ATOM 1509 CA . ILE A 98 ? -1.65100 23.11900 27.89600 1.000 15.19950 C ? A ? 98 1
   ATOM 1510 C . ILE A 98 ? -2.47400 24.38100 27.73800 1.000 12.50561 C ? A ? 98 1
   ATOM 1511 O . ILE A 98 ? -2.22000 25.38800 28.40700 1.000 15.10866 O ? A ? 98 1
   ATOM 1512 CB . ILE A 98 ? -0.62700 23.00800 26.75600 1.000 12.00524 C ? A ? 98 1
   ATOM 1513 CG1 . ILE A 98 ? 0.36800 21.89200 27.01600 1.000 13.54646 C ? A ? 98 1
   ATOM 1514 CG2 . ILE A 98 ? 0.17300 24.31600 26.54800 1.000 14.48679 C ? A ? 98 1
   ATOM 1515 CD1 . ILE A 98 ? 1.07300 21.38100 25.77800 1.000 18.57009 C ? A ? 98 1
   ATOM 1516 H . ILE A 98 ? -2.35200 21.36500 27.32500 1.000 18.91104 H ? A ? 98 1
   ATOM 1517 HA . ILE A 98 ? -1.17200 23.15800 28.73800 1.000 18.11731 H ? A ? 98 1
   ATOM 1518 HB . ILE A 98 ? -1.14800 22.82000 25.95900 1.000 14.28421 H ? A ? 98 1
   ATOM 1519 HG12 . ILE A 98 ? 1.04700 22.21900 27.62700 1.000 16.13367 H ? A ? 98 1
   ATOM 1520 HG13 . ILE A 98 ? -0.10400 21.14300 27.41500 1.000 16.13367 H ? A ? 98 1
   ATOM 1521 HG21 . ILE A 98 ? 0.87200 24.15800 25.89400 1.000 17.26207 H ? A ? 98 1
   ATOM 1522 HG22 . ILE A 98 ? -0.42900 25.00700 26.22900 1.000 17.26207 H ? A ? 98 1
   ATOM 1523 HG23 . ILE A 98 ? 0.56500 24.58400 27.39300 1.000 17.26207 H ? A ? 98 1
   ATOM 1524 HD11 . ILE A 98 ? 1.74800 20.73600 26.04300 1.000 22.16203 H ? A ? 98 1
   ATOM 1525 HD12 . ILE A 98 ? 0.42300 20.95900 25.19500 1.000 22.16203 H ? A ? 98 1
   ATOM 1526 HD13 . ILE A 98 ? 1.49100 22.12800 25.32200 1.000 22.16203 H ? A ? 98 1
   ATOM 1527 N . VAL A 99 ? -3.42500 24.37500 26.79500 1.000 12.21310 N ? A ? 99 1
   ATOM 1528 CA . VAL A 99 ? -4.13100 25.62200 26.48200 1.000 12.42606 C ? A ? 99 1
   ATOM 1529 C . VAL A 99 ? -5.13200 25.97000 27.55600 1.000 24.09578 C ? A ? 99 1
   ATOM 1530 O . VAL A 99 ? -5.70000 27.07500 27.53800 1.000 18.75310 O ? A ? 99 1
   ATOM 1531 CB . VAL A 99 ? -4.82900 25.47800 25.12900 1.000 9.35237 C ? A ? 99 1
   ATOM 1532 CG1 . VAL A 99 ? -6.04800 24.53800 25.24900 1.000 14.25095 C ? A ? 99 1
   ATOM 1533 CG2 . VAL A 99 ? -5.30600 26.79100 24.55600 1.000 12.74488 C ? A ? 99 1
   ATOM 1534 H . VAL A 99 ? -3.67000 23.68700 26.34100 1.000 14.53364 H ? A ? 99 1
   ATOM 1535 HA . VAL A 99 ? -3.49900 26.35500 26.41900 1.000 14.78919 H ? A ? 99 1
   ATOM 1536 HB . VAL A 99 ? -4.16500 25.11200 24.52400 1.000 11.10075 H ? A ? 99 1
   ATOM 1537 HG11 . VAL A 99 ? -6.40000 24.36200 24.36200 1.000 16.97905 H ? A ? 99 1
   ATOM 1538 HG12 . VAL A 99 ? -5.76700 23.70700 25.66300 1.000 16.97905 H ? A ? 99 1
   ATOM 1539 HG13 . VAL A 99 ? -6.72600 24.96700 25.79400 1.000 16.97905 H ? A ? 99 1
   ATOM 1540 HG21 . VAL A 99 ? -5.70100 26.63000 23.68400 1.000 15.17177 H ? A ? 99 1
   ATOM 1541 HG22 . VAL A 99 ? -5.96800 27.17500 25.15300 1.000 15.17177 H ? A ? 99 1
   ATOM 1542 HG23 . VAL A 99 ? -4.55000 27.39200 24.47000 1.000 15.17177 H ? A ? 99 1
   ATOM 1543 N . SER A 100 ? -5.39000 25.03700 28.45900 1.000 16.69202 N ? A ? 100 1
   ATOM 1544 CA . SER A 100 ? -6.30900 25.27400 29.55300 1.000 18.57115 C ? A ? 100 1
   ATOM 1545 C . SER A 100 ? -5.61200 25.77400 30.79600 1.000 25.15323 C ? A ? 100 1
   ATOM 1546 O . SER A 100 ? -6.28700 26.01300 31.79800 1.000 19.91419 O ? A ? 100 1
   ATOM 1547 CB . SER A 100 ? -7.07000 23.98800 29.89000 1.000 18.70271 C ? A ? 100 1
   ATOM 1548 OG . SER A 100 ? -7.75500 23.48100 28.77700 1.000 19.52548 O ? A ? 100 1
   ATOM 1549 H . SER A 100 ? -5.04000 24.25200 28.45800 1.000 19.90834 H ? A ? 100 1
   ATOM 1550 HA . SER A 100 ? -6.95500 25.94200 29.27400 1.000 22.16329 H ? A ? 100 1
   ATOM 1551 HB2 . SER A 100 ? -6.43500 23.32100 30.19600 1.000 22.32117 H ? A ? 100 1
   ATOM 1552 HB3 . SER A 100 ? -7.71300 24.18100 30.59100 1.000 22.32117 H ? A ? 100 1
   ATOM 1553 HG . SER A 100 ? -7.27300 23.54000 28.09200 1.000 23.30849 H ? A ? 100 1
   ATOM 1554 N . ASP A 101 ? -4.28500 25.88400 30.77800 1.000 23.20719 N ? A ? 101 1
   ATOM 1555 CA . ASP A 101 ? -3.52600 26.14000 32.03200 1.000 25.31846 C ? A ? 101 1
   ATOM 1556 C . ASP A 101 ? -3.39200 27.61200 32.42300 1.000 32.08480 C ? A ? 101 1
   ATOM 1557 O . ASP A 101 ? -2.72900 27.84300 33.44500 1.000 25.65423 O ? A ? 101 1
   ATOM 1558 CB . ASP A 101 ? -2.16700 25.44200 31.98500 1.000 25.08925 C ? A ? 101 1
   ATOM 1559 CG . ASP A 101 ? -1.78700 24.87100 33.34400 1.000 43.12845 C ? A ? 101 1
   ATOM 1560 OD1 . ASP A 101 ? -2.54800 24.04300 33.86600 1.000 53.84915 O ? A ? 101 1
   ATOM 1561 OD2 . ASP A 101 ? -0.77400 25.29200 33.88900 1.000 36.62260 O ? A ? 101 1
   ATOM 1562 H . ASP A 101 ? -3.70700 25.79800 29.92200 1.000 27.72654 H ? A ? 101 1
   ATOM 1563 HA . ASP A 101 ? -4.08300 25.65600 32.83100 1.000 30.26007 H ? A ? 101 1
   ATOM 1564 HB2 . ASP A 101 ? -2.20100 24.63200 31.25700 1.000 29.98501 H ? A ? 101 1
   ATOM 1565 HB3 . ASP A 101 ? -1.40300 26.15400 31.67600 1.000 29.98501 H ? A ? 101 1
   ATOM 1566 N . GLY A 102 ? -3.94600 28.56000 31.66600 1.000 23.79747 N ? A ? 102 1
   ATOM 1567 CA . GLY A 102 ? -4.01100 29.93700 32.14700 1.000 20.52674 C ? A ? 102 1
   ATOM 1568 C . GLY A 102 ? -3.72000 30.99700 31.10000 1.000 21.01878 C ? A ? 102 1
   ATOM 1569 O . GLY A 102 ? -4.34700 32.06700 31.08100 1.000 18.13721 O ? A ? 102 1
   ATOM 1570 H . GLY A 102 ? -4.27800 28.43600 30.88300 1.000 28.43488 H ? A ? 102 1
   ATOM 1571 HA2 . GLY A 102 ? -4.90100 30.10300 32.49500 1.000 24.51000 H ? A ? 102 1
   ATOM 1572 HA3 . GLY A 102 ? -3.36700 30.04600 32.86400 1.000 24.51000 H ? A ? 102 1
   ATOM 1573 N . ASN A 103 ? -2.78800 30.69400 30.20600 1.000 19.16355 N ? A ? 103 1
   ATOM 1574 CA . ASN A 103 ? -2.33500 31.65400 29.19600 1.000 20.12304 C ? A ? 103 1
   ATOM 1575 C . ASN A 103 ? -2.86300 31.32300 27.80300 1.000 15.84946 C ? A ? 103 1
   ATOM 1576 O . ASN A 103 ? -2.40800 31.93900 26.82600 1.000 12.87631 O ? A ? 103 1
   ATOM 1577 CB . ASN A 103 ? -0.80500 31.69900 29.19400 1.000 24.40914 C ? A ? 103 1
   ATOM 1578 CG . ASN A 103 ? -0.24700 32.30200 30.46800 1.000 29.61550 C ? A ? 103 1
   ATOM 1579 OD1 . ASN A 103 ? -0.85000 33.19900 31.05600 1.000 22.14205 O ? A ? 103 1
   ATOM 1580 ND2 . ASN A 103 ? 0.87100 31.76600 30.94000 1.000 32.96672 N ? A ? 103 1
   ATOM 1581 H . ASN A 103 ? -2.39500 29.93100 30.16000 1.000 22.87417 H ? A ? 103 1
   ATOM 1582 HA . ASN A 103 ? -2.66400 32.53800 29.42300 1.000 24.02556 H ? A ? 103 1
   ATOM 1583 HB2 . ASN A 103 ? -0.46100 30.79700 29.11000 1.000 29.16888 H ? A ? 103 1
   ATOM 1584 HB3 . ASN A 103 ? -0.50400 32.24000 28.44700 1.000 29.16888 H ? A ? 103 1
   ATOM 1585 HD21 . ASN A 103 ? 1.22400 32.07500 31.66100 1.000 39.43798 H ? A ? 103 1
   ATOM 1586 HD22 . ASN A 103 ? 1.24200 31.11100 30.52500 1.000 39.43798 H ? A ? 103 1
   ATOM 1587 N . GLY A 104 ? -3.81700 30.40200 27.69400 1.000 16.35320 N ? A ? 104 1
   ATOM 1588 CA . GLY A 104 ? -4.36000 30.09100 26.37500 1.000 13.63735 C ? A ? 104 1
   ATOM 1589 C . GLY A 104 ? -3.27200 29.68100 25.40300 1.000 14.38937 C ? A ? 104 1
   ATOM 1590 O . GLY A 104 ? -2.31700 28.98700 25.76700 1.000 13.21484 O ? A ? 104 1
   ATOM 1591 H . GLY A 104 ? -4.15600 29.95700 28.34700 1.000 19.50175 H ? A ? 104 1
   ATOM 1592 HA2 . GLY A 104 ? -4.99600 29.36400 26.45000 1.000 16.24273 H ? A ? 104 1
   ATOM 1593 HA3 . GLY A 104 ? -4.81300 30.87200 26.01900 1.000 16.24273 H ? A ? 104 1
   ATOM 1594 N . MET A 105 ? -3.46400 30.04800 24.12000 1.000 11.16704 N ? A ? 105 1
   ATOM 1595 CA . MET A 105 ? -2.47700 29.60600 23.14900 1.000 11.12762 C ? A ? 105 1
   ATOM 1596 C . MET A 105 ? -1.20900 30.41100 23.17700 1.000 12.69198 C ? A ? 105 1
   ATOM 1597 O . MET A 105 ? -0.30600 30.07200 22.41800 1.000 12.33045 O ? A ? 105 1
   ATOM 1598 CB . MET A 105 ? -3.01800 29.61200 21.71500 1.000 11.17272 C ? A ? 105 1
   ATOM 1599 CG . MET A 105 ? -4.22000 28.69000 21.50400 1.000 11.53344 C ? A ? 105 1
   ATOM 1600 SD . MET A 105 ? -4.53800 28.33500 19.74700 1.000 12.95870 S ? A ? 105 1
   ATOM 1601 CE . MET A 105 ? -2.99400 27.49500 19.20100 1.000 11.56111 C ? A ? 105 1
   ATOM 1602 H . MET A 105 ? -4.11700 30.52100 23.82000 1.000 13.27837 H ? A ? 105 1
   ATOM 1603 HA . MET A 105 ? -2.28600 28.68200 23.37300 1.000 13.23106 H ? A ? 105 1
   ATOM 1604 HB2 . MET A 105 ? -3.29300 30.51400 21.49000 1.000 13.28518 H ? A ? 105 1
   ATOM 1605 HB3 . MET A 105 ? -2.31300 29.32000 21.11600 1.000 13.28518 H ? A ? 105 1
   ATOM 1606 HG2 . MET A 105 ? -4.05600 27.84800 21.95500 1.000 13.71804 H ? A ? 105 1
   ATOM 1607 HG3 . MET A 105 ? -5.01200 29.11500 21.87100 1.000 13.71804 H ? A ? 105 1
   ATOM 1608 HE1 . MET A 105 ? -3.08800 27.23400 18.27100 1.000 13.75124 H ? A ? 105 1
   ATOM 1609 HE2 . MET A 105 ? -2.24900 28.10800 19.29800 1.000 13.75124 H ? A ? 105 1
   ATOM 1610 HE3 . MET A 105 ? -2.85000 26.70900 19.75200 1.000 13.75124 H ? A ? 105 1
   ATOM 1611 N . ASN A 106 ? -1.07100 31.38500 24.07800 1.000 11.61706 N ? A ? 106 1
   ATOM 1612 CA . ASN A 106 ? 0.22800 32.04500 24.18800 1.000 13.39386 C ? A ? 106 1
   ATOM 1613 C . ASN A 106 ? 1.30900 31.08700 24.66000 1.000 16.30221 C ? A ? 106 1
   ATOM 1614 O . ASN A 106 ? 2.50000 31.41400 24.58900 1.000 15.27527 O ? A ? 106 1
   ATOM 1615 CB . ASN A 106 ? 0.16200 33.22800 25.14800 1.000 15.66402 C ? A ? 106 1
   ATOM 1616 CG . ASN A 106 ? -0.76600 34.29800 24.66100 1.000 13.81390 C ? A ? 106 1
   ATOM 1617 OD1 . ASN A 106 ? -0.45700 34.99000 23.68500 1.000 13.35105 O ? A ? 106 1
   ATOM 1618 ND2 . ASN A 106 ? -1.94300 34.44400 25.31900 1.000 19.36084 N ? A ? 106 1
   ATOM 1619 H . ASN A 106 ? -1.68300 31.66900 24.61100 1.000 13.81839 H ? A ? 106 1
   ATOM 1620 HA . ASN A 106 ? 0.46500 32.39100 23.31300 1.000 15.95054 H ? A ? 106 1
   ATOM 1621 HB2 . ASN A 106 ? -0.15600 32.92100 26.01100 1.000 18.67474 H ? A ? 106 1
   ATOM 1622 HB3 . ASN A 106 ? 1.04800 33.61400 25.23900 1.000 18.67474 H ? A ? 106 1
   ATOM 1623 HD21 . ASN A 106 ? -2.50300 35.04700 25.07000 1.000 23.11092 H ? A ? 106 1
   ATOM 1624 HD22 . ASN A 106 ? -2.12900 33.93300 25.98600 1.000 23.11092 H ? A ? 106 1
   ATOM 1625 N . ALA A 107 ? 0.92300 29.93000 25.14400 1.000 9.46711 N ? A ? 107 1
   ATOM 1626 CA . ALA A 107 ? 1.86800 28.88200 25.51400 1.000 9.81721 C ? A ? 107 1
   ATOM 1627 C . ALA A 107 ? 2.73300 28.46500 24.33800 1.000 17.60677 C ? A ? 107 1
   ATOM 1628 O . ALA A 107 ? 3.78400 27.85300 24.55000 1.000 19.16450 O ? A ? 107 1
   ATOM 1629 CB . ALA A 107 ? 1.11100 27.66500 26.06600 1.000 15.30475 C ? A ? 107 1
   ATOM 1630 H . ALA A 107 ? 0.10200 29.71100 25.27500 1.000 11.23845 H ? A ? 107 1
   ATOM 1631 HA . ALA A 107 ? 2.45100 29.21400 26.21500 1.000 11.65856 H ? A ? 107 1
   ATOM 1632 HB1 . ALA A 107 ? 1.73000 26.92500 26.16100 1.000 18.24362 H ? A ? 107 1
   ATOM 1633 HB2 . ALA A 107 ? 0.73300 27.89300 26.92900 1.000 18.24362 H ? A ? 107 1
   ATOM 1634 HB3 . ALA A 107 ? 0.40300 27.42700 25.44700 1.000 18.24362 H ? A ? 107 1
   ATOM 1635 N . TRP A 108 ? 2.27300 28.70400 23.11600 1.000 11.70740 N ? A ? 108 1
   ATOM 1636 CA . TRP A 108 ? 3.00900 28.39000 21.90200 1.000 10.38750 C ? A ? 108 1
   ATOM 1637 C . TRP A 108 ? 3.56000 29.71000 21.39600 1.000 14.49364 C ? A ? 108 1
   ATOM 1638 O . TRP A 108 ? 2.81700 30.55100 20.88000 1.000 14.81401 O ? A ? 108 1
   ATOM 1639 CB . TRP A 108 ? 2.11800 27.71000 20.85800 1.000 11.60340 C ? A ? 108 1
   ATOM 1640 CG . TRP A 108 ? 1.82800 26.28100 21.19800 1.000 14.21413 C ? A ? 108 1
   ATOM 1641 CD1 . TRP A 108 ? 2.63200 25.21400 20.95900 1.000 12.13805 C ? A ? 108 1
   ATOM 1642 CD2 . TRP A 108 ? 0.66700 25.77200 21.86300 1.000 10.28632 C ? A ? 108 1
   ATOM 1643 NE1 . TRP A 108 ? 2.08300 24.09400 21.48100 1.000 15.80577 N ? A ? 108 1
   ATOM 1644 CE2 . TRP A 108 ? 0.85700 24.39700 22.02000 1.000 12.94786 C ? A ? 108 1
   ATOM 1645 CE3 . TRP A 108 ? -0.47900 26.35000 22.37200 1.000 13.58359 C ? A ? 108 1
   ATOM 1646 CZ2 . TRP A 108 ? -0.09000 23.58000 22.62600 1.000 12.59987 C ? A ? 108 1
   ATOM 1647 CZ3 . TRP A 108 ? -1.42000 25.53700 22.97700 1.000 17.60349 C ? A ? 108 1
   ATOM 1648 CH2 . TRP A 108 ? -1.20000 24.17600 23.13100 1.000 12.08067 C ? A ? 108 1
   ATOM 1649 H . TRP A 108 ? 1.50600 29.06100 22.96000 1.000 13.92679 H ? A ? 108 1
   ATOM 1650 HA . TRP A 108 ? 3.73400 27.77400 22.09000 1.000 12.34292 H ? A ? 108 1
   ATOM 1651 HB2 . TRP A 108 ? 1.27400 28.18500 20.80400 1.000 13.80199 H ? A ? 108 1
   ATOM 1652 HB3 . TRP A 108 ? 2.56600 27.73100 19.99800 1.000 13.80199 H ? A ? 108 1
   ATOM 1653 HD1 . TRP A 108 ? 3.44200 25.24800 20.50400 1.000 14.44357 H ? A ? 108 1
   ATOM 1654 HE1 . TRP A 108 ? 2.44400 23.31400 21.47600 1.000 18.84484 H ? A ? 108 1
   ATOM 1655 HE3 . TRP A 108 ? -0.61500 27.26700 22.30900 1.000 16.17823 H ? A ? 108 1
   ATOM 1656 HZ2 . TRP A 108 ? 0.03200 22.65900 22.68300 1.000 14.99776 H ? A ? 108 1
   ATOM 1657 HZ3 . TRP A 108 ? -2.21400 25.90900 23.28600 1.000 21.00210 H ? A ? 108 1
   ATOM 1658 HH2 . TRP A 108 ? -1.82500 23.66200 23.58900 1.000 14.37472 H ? A ? 108 1
   ATOM 1659 N . VAL A 109 ? 4.86200 29.90600 21.55400 1.000 18.60167 N ? A ? 109 1
   ATOM 1660 CA . VAL A 109 ? 5.42100 31.21800 21.23200 1.000 19.25955 C ? A ? 109 1
   ATOM 1661 C . VAL A 109 ? 5.18600 31.54800 19.77400 1.000 12.70196 C ? A ? 109 1
   ATOM 1662 O . VAL A 109 ? 4.90600 32.70600 19.41300 1.000 17.21777 O ? A ? 109 1
   ATOM 1663 CB . VAL A 109 ? 6.92200 31.23300 21.59000 1.000 20.80482 C ? A ? 109 1
   ATOM 1664 CG1 . VAL A 109 ? 7.58500 32.45000 21.00300 1.000 31.68196 C ? A ? 109 1
   ATOM 1665 CG2 . VAL A 109 ? 7.07100 31.21400 23.09300 1.000 21.53497 C ? A ? 109 1
   ATOM 1666 H . VAL A 109 ? 5.42600 29.32100 21.83500 1.000 22.19992 H ? A ? 109 1
   ATOM 1667 HA . VAL A 109 ? 4.97300 31.89800 21.76000 1.000 22.98937 H ? A ? 109 1
   ATOM 1668 HB . VAL A 109 ? 7.35900 30.45000 21.22000 1.000 24.84370 H ? A ? 109 1
   ATOM 1669 HG11 . VAL A 109 ? 8.45500 32.56600 21.41800 1.000 37.89627 H ? A ? 109 1
   ATOM 1670 HG12 . VAL A 109 ? 7.68900 32.32300 20.04700 1.000 37.89627 H ? A ? 109 1
   ATOM 1671 HG13 . VAL A 109 ? 7.03000 33.22600 21.17600 1.000 37.89627 H ? A ? 109 1
   ATOM 1672 HG21 . VAL A 109 ? 8.01500 31.22100 23.31700 1.000 25.71988 H ? A ? 109 1
   ATOM 1673 HG22 . VAL A 109 ? 6.63800 31.99900 23.46300 1.000 25.71988 H ? A ? 109 1
   ATOM 1674 HG23 . VAL A 109 ? 6.65400 30.41100 23.44200 1.000 25.71988 H ? A ? 109 1
   ATOM 1675 N . ALA A 110 ? 5.26300 30.53800 18.91600 1.000 11.72655 N ? A ? 110 1
   ATOM 1676 CA . ALA A 110 ? 5.07000 30.76900 17.49400 1.000 10.35511 C ? A ? 110 1
   ATOM 1677 C . ALA A 110 ? 3.63900 31.15700 17.17800 1.000 13.38148 C ? A ? 110 1
   ATOM 1678 O . ALA A 110 ? 3.40600 31.92300 16.24700 1.000 13.56824 O ? A ? 110 1
   ATOM 1679 CB . ALA A 110 ? 5.42800 29.54700 16.68500 1.000 18.94256 C ? A ? 110 1
   ATOM 1680 H . ALA A 110 ? 5.42300 29.72000 19.13000 1.000 13.94977 H ? A ? 110 1
   ATOM 1681 HA . ALA A 110 ? 5.66600 31.49000 17.23700 1.000 12.30404 H ? A ? 110 1
   ATOM 1682 HB1 . ALA A 110 ? 5.20400 29.70700 15.75500 1.000 22.60899 H ? A ? 110 1
   ATOM 1683 HB2 . ALA A 110 ? 6.37900 29.37700 16.77200 1.000 22.60899 H ? A ? 110 1
   ATOM 1684 HB3 . ALA A 110 ? 4.92400 28.78800 17.01900 1.000 22.60899 H ? A ? 110 1
   ATOM 1685 N . TRP A 111 ? 2.66200 30.61600 17.89700 1.000 13.82169 N ? A ? 111 1
   ATOM 1686 CA . TRP A 111 ? 1.31200 31.14200 17.71200 1.000 11.15922 C ? A ? 111 1
   ATOM 1687 C . TRP A 111 ? 1.25600 32.61200 18.09700 1.000 17.63788 C ? A ? 111 1
   ATOM 1688 O . TRP A 111 ? 0.65800 33.42300 17.40000 1.000 13.75904 O ? A ? 111 1
   ATOM 1689 CB . TRP A 111 ? 0.30200 30.34000 18.52300 1.000 13.77690 C ? A ? 111 1
   ATOM 1690 CG . TRP A 111 ? -1.05700 30.87300 18.41000 1.000 11.88094 C ? A ? 111 1
   ATOM 1691 CD1 . TRP A 111 ? -1.97400 30.56700 17.43700 1.000 8.76408 C ? A ? 111 1
   ATOM 1692 CD2 . TRP A 111 ? -1.67000 31.83100 19.27600 1.000 14.76157 C ? A ? 111 1
   ATOM 1693 NE1 . TRP A 111 ? -3.15000 31.27700 17.66600 1.000 10.63414 N ? A ? 111 1
   ATOM 1694 CE2 . TRP A 111 ? -2.97500 32.04700 18.79500 1.000 14.69732 C ? A ? 111 1
   ATOM 1695 CE3 . TRP A 111 ? -1.25700 32.49800 20.44200 1.000 15.18236 C ? A ? 111 1
   ATOM 1696 CZ2 . TRP A 111 ? -3.85800 32.91000 19.41500 1.000 10.53244 C ? A ? 111 1
   ATOM 1697 CZ3 . TRP A 111 ? -2.13100 33.34600 21.05600 1.000 13.24024 C ? A ? 111 1
   ATOM 1698 CH2 . TRP A 111 ? -3.42400 33.54800 20.55700 1.000 14.94808 C ? A ? 111 1
   ATOM 1699 H . TRP A 111 ? 2.74700 29.97900 18.46800 1.000 16.46394 H ? A ? 111 1
   ATOM 1700 HA . TRP A 111 ? 1.07100 31.05200 16.77700 1.000 13.26897 H ? A ? 111 1
   ATOM 1701 HB2 . TRP A 111 ? 0.29400 29.42500 18.20300 1.000 16.41019 H ? A ? 111 1
   ATOM 1702 HB3 . TRP A 111 ? 0.55700 30.36300 19.45800 1.000 16.41019 H ? A ? 111 1
   ATOM 1703 HD1 . TRP A 111 ? -1.83200 29.97700 16.73300 1.000 10.39481 H ? A ? 111 1
   ATOM 1704 HE1 . TRP A 111 ? -3.86300 31.24100 17.18600 1.000 12.63889 H ? A ? 111 1
   ATOM 1705 HE3 . TRP A 111 ? -0.40500 32.36400 20.78900 1.000 18.09675 H ? A ? 111 1
   ATOM 1706 HZ2 . TRP A 111 ? -4.71100 33.05500 19.07500 1.000 12.51684 H ? A ? 111 1
   ATOM 1707 HZ3 . TRP A 111 ? -1.86300 33.79900 21.82200 1.000 15.76621 H ? A ? 111 1
   ATOM 1708 HH2 . TRP A 111 ? -4.00200 34.12300 21.00500 1.000 17.81561 H ? A ? 111 1
   ATOM 1709 N . ARG A 112 ? 1.84400 32.98300 19.23100 1.000 11.92749 N ? A ? 112 1
   ATOM 1710 CA . ARG A 112 ? 1.71000 34.37200 19.63400 1.000 16.02002 C ? A ? 112 1
   ATOM 1711 C . ARG A 112 ? 2.34300 35.28400 18.59900 1.000 16.49992 C ? A ? 112 1
   ATOM 1712 O . ARG A 112 ? 1.81500 36.36100 18.28800 1.000 16.13677 O ? A ? 112 1
   ATOM 1713 CB . ARG A 112 ? 2.33300 34.62600 21.00600 1.000 14.84357 C ? A ? 112 1
   ATOM 1714 CG . ARG A 112 ? 2.24900 36.10200 21.40600 1.000 21.56424 C ? A ? 112 1
   ATOM 1715 CD . ARG A 112 ? 2.67200 36.33100 22.86600 1.000 32.67490 C ? A ? 112 1
   ATOM 1716 NE . ARG A 112 ? 3.95100 35.69500 23.15100 1.000 33.93142 N ? A ? 112 1
   ATOM 1717 CZ . ARG A 112 ? 5.14900 36.21700 22.89200 1.000 40.90403 C ? A ? 112 1
   ATOM 1718 NH1 . ARG A 112 ? 5.28500 37.40800 22.32000 1.000 29.37427 N ? A ? 112 1
   ATOM 1719 NH2 . ARG A 112 ? 6.24200 35.52400 23.21500 1.000 27.86418 N ? A ? 112 1
   ATOM 1720 H . ARG A 112 ? 2.29900 32.47500 19.75500 1.000 14.19091 H ? A ? 112 1
   ATOM 1721 HA . ARG A 112 ? 0.76500 34.57300 19.71100 1.000 19.10194 H ? A ? 112 1
   ATOM 1722 HB2 . ARG A 112 ? 1.86100 34.10300 21.67200 1.000 17.69020 H ? A ? 112 1
   ATOM 1723 HB3 . ARG A 112 ? 3.26800 34.37000 20.98400 1.000 17.69020 H ? A ? 112 1
   ATOM 1724 HG2 . ARG A 112 ? 2.83800 36.62100 20.83600 1.000 25.75500 H ? A ? 112 1
   ATOM 1725 HG3 . ARG A 112 ? 1.33500 36.40800 21.30500 1.000 25.75500 H ? A ? 112 1
   ATOM 1726 HD2 . ARG A 112 ? 2.76000 37.28200 23.03000 1.000 39.08779 H ? A ? 112 1
   ATOM 1727 HD3 . ARG A 112 ? 2.00300 35.95200 23.45800 1.000 39.08779 H ? A ? 112 1
   ATOM 1728 HE . ARG A 112 ? 3.93100 34.91700 23.51700 1.000 40.59561 H ? A ? 112 1
   ATOM 1729 HH11 . ARG A 112 ? 4.58900 37.86500 22.10600 1.000 35.12704 H ? A ? 112 1
   ATOM 1730 HH12 . ARG A 112 ? 6.07000 37.72300 22.16300 1.000 35.12704 H ? A ? 112 1
   ATOM 1731 HH21 . ARG A 112 ? 6.16700 34.75100 23.58400 1.000 33.31493 H ? A ? 112 1
   ATOM 1732 HH22 . ARG A 112 ? 7.02100 35.84900 23.05300 1.000 33.31493 H ? A ? 112 1
   ATOM 1733 N . ASN A 113 ? 3.47700 34.86500 18.05200 1.000 15.55086 N ? A ? 113 1
   ATOM 1734 CA . ASN A 113 ? 4.23500 35.77100 17.21900 1.000 11.89842 C ? A ? 113 1
   ATOM 1735 C . ASN A 113 ? 3.85700 35.69300 15.76000 1.000 15.82088 C ? A ? 113 1
   ATOM 1736 O . ASN A 113 ? 4.14000 36.64600 15.02800 1.000 13.58229 O ? A ? 113 1
   ATOM 1737 CB . ASN A 113 ? 5.71500 35.48600 17.35100 1.000 10.59929 C ? A ? 113 1
   ATOM 1738 CG . ASN A 113 ? 6.26900 35.88700 18.68500 1.000 15.15038 C ? A ? 113 1
   ATOM 1739 OD1 . ASN A 113 ? 5.84100 36.88000 19.28400 1.000 19.42966 O ? A ? 113 1
   ATOM 1740 ND2 . ASN A 113 ? 7.26700 35.13900 19.13800 1.000 19.06864 N ? A ? 113 1
   ATOM 1741 H . ASN A 113 ? 3.81600 34.08100 18.14800 1.000 18.53895 H ? A ? 113 1
   ATOM 1742 HA . ASN A 113 ? 4.07000 36.67700 17.52500 1.000 14.15602 H ? A ? 113 1
   ATOM 1743 HB2 . ASN A 113 ? 5.86400 34.53400 17.23900 1.000 12.59706 H ? A ? 113 1
   ATOM 1744 HB3 . ASN A 113 ? 6.19400 35.98000 16.66700 1.000 12.59706 H ? A ? 113 1
   ATOM 1745 HD21 . ASN A 113 ? 7.62800 35.31800 19.89800 1.000 22.76028 H ? A ? 113 1
   ATOM 1746 HD22 . ASN A 113 ? 7.55200 34.47500 18.67300 1.000 22.76028 H ? A ? 113 1
   ATOM 1747 N . ARG A 114 ? 3.18900 34.62600 15.31600 1.000 15.68312 N ? A ? 114 1
   ATOM 1748 CA . ARG A 114 ? 2.92200 34.48500 13.89100 1.000 12.84064 C ? A ? 114 1
   ATOM 1749 C . ARG A 114 ? 1.46200 34.22300 13.52800 1.000 14.66089 C ? A ? 114 1
   ATOM 1750 O . ARG A 114 ? 1.11100 34.32700 12.34500 1.000 13.46967 O ? A ? 114 1
   ATOM 1751 CB . ARG A 114 ? 3.79800 33.38100 13.31000 1.000 15.49280 C ? A ? 114 1
   ATOM 1752 CG . ARG A 114 ? 5.31400 33.61300 13.63300 1.000 13.25109 C ? A ? 114 1
   ATOM 1753 CD . ARG A 114 ? 6.18200 32.52700 13.11100 1.000 16.37017 C ? A ? 114 1
   ATOM 1754 NE . ARG A 114 ? 6.30900 32.55500 11.66300 1.000 17.35811 N ? A ? 114 1
   ATOM 1755 CZ . ARG A 114 ? 7.10900 31.72900 11.01700 1.000 14.33669 C ? A ? 114 1
   ATOM 1756 NH1 . ARG A 114 ? 7.81200 30.81400 11.67100 1.000 14.53895 N ? A ? 114 1
   ATOM 1757 NH2 . ARG A 114 ? 7.19800 31.81400 9.69600 1.000 14.49246 N ? A ? 114 1
   ATOM 1758 H . ARG A 114 ? 2.89000 33.98900 15.81000 1.000 18.69766 H ? A ? 114 1
   ATOM 1759 HA . ARG A 114 ? 3.15900 35.31700 13.45200 1.000 15.28668 H ? A ? 114 1
   ATOM 1760 HB2 . ARG A 114 ? 3.53200 32.52900 13.69100 1.000 18.46927 H ? A ? 114 1
   ATOM 1761 HB3 . ARG A 114 ? 3.69000 33.36100 12.34600 1.000 18.46927 H ? A ? 114 1
   ATOM 1762 HG2 . ARG A 114 ? 5.60000 34.44700 13.22800 1.000 15.77922 H ? A ? 114 1
   ATOM 1763 HG3 . ARG A 114 ? 5.43100 33.65500 14.59500 1.000 15.77922 H ? A ? 114 1
   ATOM 1764 HD2 . ARG A 114 ? 7.07000 32.62200 13.49200 1.000 19.52212 H ? A ? 114 1
   ATOM 1765 HD3 . ARG A 114 ? 5.80300 31.67100 13.36300 1.000 19.52212 H ? A ? 114 1
   ATOM 1766 HE . ARG A 114 ? 5.84800 33.12600 11.21500 1.000 20.70765 H ? A ? 114 1
   ATOM 1767 HH11 . ARG A 114 ? 7.74900 30.75400 12.52700 1.000 17.32466 H ? A ? 114 1
   ATOM 1768 HH12 . ARG A 114 ? 8.33000 30.28100 11.24000 1.000 17.32466 H ? A ? 114 1
   ATOM 1769 HH21 . ARG A 114 ? 6.73700 32.40300 9.27100 1.000 17.26887 H ? A ? 114 1
   ATOM 1770 HH22 . ARG A 114 ? 7.71600 31.28100 9.26500 1.000 17.26887 H ? A ? 114 1
   ATOM 1771 N . CYS A 115 ? 0.60400 33.93100 14.50700 1.000 11.13901 N ? A ? 115 1
   ATOM 1772 CA . CYS A 115 ? -0.80200 33.62100 14.24500 1.000 12.52833 C ? A ? 115 1
   ATOM 1773 C . CYS A 115 ? -1.74700 34.58100 14.94100 1.000 11.32619 C ? A ? 115 1
   ATOM 1774 O . CYS A 115 ? -2.71500 35.04300 14.34400 1.000 14.00536 O ? A ? 115 1
   ATOM 1775 CB . CYS A 115 ? -1.10600 32.20000 14.74000 1.000 15.87392 C ? A ? 115 1
   ATOM 1776 SG . CYS A 115 ? -0.12400 30.89400 13.99500 1.000 14.67932 S ? A ? 115 1
   ATOM 1777 H . CYS A 115 ? 0.81500 33.90600 15.34000 1.000 13.24473 H ? A ? 115 1
   ATOM 1778 HA . CYS A 115 ? -0.95800 33.67300 13.28900 1.000 14.91191 H ? A ? 115 1
   ATOM 1779 HB2 . CYS A 115 ? -0.94800 32.17000 15.69700 1.000 18.92662 H ? A ? 115 1
   ATOM 1780 HB3 . CYS A 115 ? -2.03700 32.00400 14.55200 1.000 18.92662 H ? A ? 115 1
   ATOM 1781 N . LYS A 116 ? -1.49800 34.87000 16.20900 1.000 13.01384 N ? A ? 116 1
   ATOM 1782 CA . LYS A 116 ? -2.34100 35.77700 16.98000 1.000 16.17760 C ? A ? 116 1
   ATOM 1783 C . LYS A 116 ? -2.62500 37.08800 16.25300 1.000 15.90494 C ? A ? 116 1
   ATOM 1784 O . LYS A 116 ? -1.72300 37.79800 15.81700 1.000 14.99579 O ? A ? 116 1
   ATOM 1785 CB . LYS A 116 ? -1.64700 36.05200 18.31700 1.000 15.62969 C ? A ? 116 1
   ATOM 1786 CG . LYS A 116 ? -2.42200 36.86400 19.32100 1.000 12.98702 C ? A ? 116 1
   ATOM 1787 CD . LYS A 116 ? -1.61200 36.97400 20.59500 1.000 16.18761 C ? A ? 116 1
   ATOM 1788 CE . LYS A 116 ? -2.41500 37.63300 21.75100 1.000 16.99836 C ? A ? 116 1
   ATOM 1789 NZ . LYS A 116 ? -1.59800 37.77600 23.01200 1.000 12.72517 N ? A ? 116 1
   ATOM 1790 H . LYS A 116 ? -0.83600 34.55100 16.65600 1.000 15.49453 H ? A ? 116 1
   ATOM 1791 HA . LYS A 116 ? -3.20400 35.35800 17.12700 1.000 19.29104 H ? A ? 116 1
   ATOM 1792 HB2 . LYS A 116 ? -1.44800 35.19900 18.73400 1.000 18.63354 H ? A ? 116 1
   ATOM 1793 HB3 . LYS A 116 ? -0.82400 36.53300 18.13700 1.000 18.63354 H ? A ? 116 1
   ATOM 1794 HG2 . LYS A 116 ? -2.58400 37.75400 18.97200 1.000 15.46234 H ? A ? 116 1
   ATOM 1795 HG3 . LYS A 116 ? -3.26500 36.42700 19.52000 1.000 15.46234 H ? A ? 116 1
   ATOM 1796 HD2 . LYS A 116 ? -1.34600 36.08600 20.88100 1.000 19.30305 H ? A ? 116 1
   ATOM 1797 HD3 . LYS A 116 ? -0.82700 37.51800 20.42600 1.000 19.30305 H ? A ? 116 1
   ATOM 1798 HE2 . LYS A 116 ? -2.70000 38.51800 21.47500 1.000 20.27594 H ? A ? 116 1
   ATOM 1799 HE3 . LYS A 116 ? -3.18800 37.08300 21.95400 1.000 20.27594 H ? A ? 116 1
   ATOM 1800 HZ1 . LYS A 116 ? -1.19900 37.00500 23.20600 1.000 15.14812 H ? A ? 116 1
   ATOM 1801 HZ2 . LYS A 116 ? -0.97700 38.40400 22.90300 1.000 15.14812 H ? A ? 116 1
   ATOM 1802 HZ3 . LYS A 116 ? -2.12500 38.00700 23.69100 1.000 15.14812 H ? A ? 116 1
   ATOM 1803 N . GLY A 117 ? -3.91200 37.40000 16.12500 1.000 15.66320 N ? A ? 117 1
   ATOM 1804 CA . GLY A 117 ? -4.29700 38.65700 15.53200 1.000 19.71428 C ? A ? 117 1
   ATOM 1805 C . GLY A 117 ? -4.33100 38.63200 14.02300 1.000 26.48098 C ? A ? 117 1
   ATOM 1806 O . GLY A 117 ? -4.69600 39.64100 13.40600 1.000 27.30355 O ? A ? 117 1
   ATOM 1807 H . GLY A 117 ? -4.56700 36.90100 16.37400 1.000 18.67376 H ? A ? 117 1
   ATOM 1808 HA2 . GLY A 117 ? -5.18200 38.89600 15.84900 1.000 23.53506 H ? A ? 117 1
   ATOM 1809 HA3 . GLY A 117 ? -3.66800 39.34100 15.80800 1.000 23.53506 H ? A ? 117 1
   ATOM 1810 N . THR A 118 ? -3.95100 37.52900 13.40200 1.000 18.31908 N ? A ? 118 1
   ATOM 1811 CA . THR A 118 ? -3.95100 37.44100 11.94900 1.000 17.39262 C ? A ? 118 1
   ATOM 1812 C . THR A 118 ? -5.25000 36.77200 11.50300 1.000 19.90594 C ? A ? 118 1
   ATOM 1813 O . THR A 118 ? -6.06900 36.33900 12.30300 1.000 15.68351 O ? A ? 118 1
   ATOM 1814 CB . THR A 118 ? -2.72300 36.67000 11.44300 1.000 17.65760 C ? A ? 118 1
   ATOM 1815 OG1 . THR A 118 ? -2.89600 35.27600 11.70700 1.000 16.39584 O ? A ? 118 1
   ATOM 1816 CG2 . THR A 118 ? -1.43700 37.20300 12.08200 1.000 17.87638 C ? A ? 118 1
   ATOM 1817 H . THR A 118 ? -3.68800 36.81400 13.80000 1.000 21.86081 H ? A ? 118 1
   ATOM 1818 HA . THR A 118 ? -3.90000 38.32700 11.55900 1.000 20.74906 H ? A ? 118 1
   ATOM 1819 HB . THR A 118 ? -2.62600 36.79100 10.48500 1.000 21.06703 H ? A ? 118 1
   ATOM 1820 HG1 . THR A 118 ? -3.45300 35.16800 12.32600 1.000 19.55292 H ? A ? 118 1
   ATOM 1821 HG21 . THR A 118 ? -0.66700 36.74500 11.71100 1.000 21.32957 H ? A ? 118 1
   ATOM 1822 HG22 . THR A 118 ? -1.35100 38.15400 11.90900 1.000 21.32957 H ? A ? 118 1
   ATOM 1823 HG23 . THR A 118 ? -1.45800 37.05800 13.04100 1.000 21.32957 H ? A ? 118 1
   ATOM 1824 N . ASP A 119 ? -5.46900 36.72900 10.19500 1.000 17.79364 N ? A ? 119 1
   ATOM 1825 CA . ASP A 119 ? -6.67200 36.07800 9.63400 1.000 20.78093 C ? A ? 119 1
   ATOM 1826 C . ASP A 119 ? -6.42000 34.57800 9.63600 1.000 16.80711 C ? A ? 119 1
   ATOM 1827 O . ASP A 119 ? -5.97000 34.06600 8.63600 1.000 22.77641 O ? A ? 119 1
   ATOM 1828 CB . ASP A 119 ? -6.94700 36.56600 8.20900 1.000 21.42051 C ? A ? 119 1
   ATOM 1829 CG . ASP A 119 ? -8.20300 36.02900 7.55700 1.000 41.47050 C ? A ? 119 1
   ATOM 1830 OD1 . ASP A 119 ? -8.75000 35.02100 8.02600 1.000 29.64794 O ? A ? 119 1
   ATOM 1831 OD2 . ASP A 119 ? -8.60300 36.64000 6.57600 1.000 43.49611 O ? A ? 119 1
   ATOM 1832 H . ASP A 119 ? -4.82800 37.13200 9.49000 1.000 21.23028 H ? A ? 119 1
   ATOM 1833 HA . ASP A 119 ? -7.53100 36.30100 10.26500 1.000 24.81504 H ? A ? 119 1
   ATOM 1834 HB2 . ASP A 119 ? -7.02200 37.65200 8.23000 1.000 25.58252 H ? A ? 119 1
   ATOM 1835 HB3 . ASP A 119 ? -6.09900 36.30200 7.58000 1.000 25.58252 H ? A ? 119 1
   ATOM 1836 N . VAL A 120 ? -6.68100 33.92000 10.74700 1.000 16.94343 N ? A ? 120 1
   ATOM 1837 CA . VAL A 120 ? -6.38500 32.48600 10.79900 1.000 14.68972 C ? A ? 120 1
   ATOM 1838 C . VAL A 120 ? -7.40600 31.63300 10.05900 1.000 21.18944 C ? A ? 120 1
   ATOM 1839 O . VAL A 120 ? -7.13700 30.44300 9.80900 1.000 18.16003 O ? A ? 120 1
   ATOM 1840 CB . VAL A 120 ? -6.26500 32.03600 12.26800 1.000 16.99478 C ? A ? 120 1
   ATOM 1841 CG1 . VAL A 120 ? -5.10400 32.69400 12.87900 1.000 18.41803 C ? A ? 120 1
   ATOM 1842 CG2 . VAL A 120 ? -7.50100 32.40300 13.07400 1.000 20.70281 C ? A ? 120 1
   ATOM 1843 H . VAL A 120 ? -7.03200 34.25300 11.45800 1.000 20.21003 H ? A ? 120 1
   ATOM 1844 HA . VAL A 120 ? -5.53600 32.32400 10.35800 1.000 17.50558 H ? A ? 120 1
   ATOM 1845 HB . VAL A 120 ? -6.16600 31.07100 12.28100 1.000 20.27165 H ? A ? 120 1
   ATOM 1846 HG11 . VAL A 120 ? -5.01500 32.39000 13.79600 1.000 21.97955 H ? A ? 120 1
   ATOM 1847 HG12 . VAL A 120 ? -4.30800 32.46300 12.37500 1.000 21.97955 H ? A ? 120 1
   ATOM 1848 HG13 . VAL A 120 ? -5.23900 33.65500 12.86100 1.000 21.97955 H ? A ? 120 1
   ATOM 1849 HG21 . VAL A 120 ? -7.40300 32.06100 13.97600 1.000 24.72129 H ? A ? 120 1
   ATOM 1850 HG22 . VAL A 120 ? -7.58900 33.36900 13.09400 1.000 24.72129 H ? A ? 120 1
   ATOM 1851 HG23 . VAL A 120 ? -8.28100 32.00800 12.65300 1.000 24.72129 H ? A ? 120 1
   ATOM 1852 N . GLN A 121 ? -8.57100 32.20300 9.69600 1.000 21.71605 N ? A ? 121 1
   ATOM 1853 CA . GLN A 121 ? -9.55000 31.46500 8.88300 1.000 17.13185 C ? A ? 121 1
   ATOM 1854 C . GLN A 121 ? -8.94700 31.04800 7.54400 1.000 19.53555 C ? A ? 121 1
   ATOM 1855 O . GLN A 121 ? -9.37200 30.06900 6.93300 1.000 22.41832 O ? A ? 121 1
   ATOM 1856 CB . GLN A 121 ? -10.79100 32.33200 8.63100 1.000 24.96606 C ? A ? 121 1
   ATOM 1857 CG . GLN A 121 ? -11.69000 32.63800 9.83600 1.000 48.74244 C ? A ? 121 1
   ATOM 1858 CD . GLN A 121 ? -10.94000 32.98600 11.12700 1.000 67.31406 C ? A ? 121 1
   ATOM 1859 OE1 . GLN A 121 ? -11.12400 32.32800 12.16800 1.000 54.70211 O ? A ? 121 1
   ATOM 1860 NE2 . GLN A 121 ? -10.13800 34.06800 11.08800 1.000 50.62537 N ? A ? 121 1
   ATOM 1861 H . GLN A 121 ? -8.81200 33.00100 9.90400 1.000 25.93718 H ? A ? 121 1
   ATOM 1862 HA . GLN A 121 ? -9.82400 30.67200 9.36900 1.000 20.43613 H ? A ? 121 1
   ATOM 1863 HB2 . GLN A 121 ? -10.49200 33.18500 8.28000 1.000 29.83718 H ? A ? 121 1
   ATOM 1864 HB3 . GLN A 121 ? -11.34400 31.87800 7.97600 1.000 29.83718 H ? A ? 121 1
   ATOM 1865 HG2 . GLN A 121 ? -12.25500 33.39500 9.61400 1.000 58.36884 H ? A ? 121 1
   ATOM 1866 HG3 . GLN A 121 ? -12.23700 31.85800 10.01800 1.000 58.36884 H ? A ? 121 1
   ATOM 1867 HE21 . GLN A 121 ? -10.06600 34.52500 10.36300 1.000 60.62836 H ? A ? 121 1
   ATOM 1868 HE22 . GLN A 121 ? -9.69700 34.30200 11.78900 1.000 60.62836 H ? A ? 121 1
   ATOM 1869 N . ALA A 122 ? -7.96500 31.80600 7.07200 1.000 15.02308 N ? A ? 122 1
   ATOM 1870 CA . ALA A 122 ? -7.28600 31.48300 5.82500 1.000 15.93743 C ? A ? 122 1
   ATOM 1871 C . ALA A 122 ? -6.69100 30.08400 5.84000 1.000 21.40683 C ? A ? 122 1
   ATOM 1872 O . ALA A 122 ? -6.60600 29.44000 4.79100 1.000 18.10928 O ? A ? 122 1
   ATOM 1873 CB . ALA A 122 ? -6.17500 32.51300 5.58500 1.000 19.69512 C ? A ? 122 1
   ATOM 1874 H . ALA A 122 ? -7.67100 32.51700 7.45600 1.000 17.90560 H ? A ? 122 1
   ATOM 1875 HA . ALA A 122 ? -7.92800 31.52200 5.09900 1.000 19.00283 H ? A ? 122 1
   ATOM 1876 HB1 . ALA A 122 ? -5.71700 32.29600 4.75800 1.000 23.51206 H ? A ? 122 1
   ATOM 1877 HB2 . ALA A 122 ? -6.57100 33.39600 5.52200 1.000 23.51206 H ? A ? 122 1
   ATOM 1878 HB3 . ALA A 122 ? -5.55000 32.48200 6.32600 1.000 23.51206 H ? A ? 122 1
   ATOM 1879 N . TRP A 123 ? -6.30200 29.59100 7.02800 1.000 19.01655 N ? A ? 123 1
   ATOM 1880 CA . TRP A 123 ? -5.68700 28.27600 7.15700 1.000 10.25941 C ? A ? 123 1
   ATOM 1881 C . TRP A 123 ? -6.64700 27.12300 6.89500 1.000 15.01837 C ? A ? 123 1
   ATOM 1882 O . TRP A 123 ? -6.19000 25.99700 6.64400 1.000 17.34705 O ? A ? 123 1
   ATOM 1883 CB . TRP A 123 ? -5.06300 28.15000 8.56400 1.000 17.11248 C ? A ? 123 1
   ATOM 1884 CG . TRP A 123 ? -3.82000 29.00200 8.61800 1.000 12.50616 C ? A ? 123 1
   ATOM 1885 CD1 . TRP A 123 ? -3.70000 30.21000 9.20300 1.000 21.26915 C ? A ? 123 1
   ATOM 1886 CD2 . TRP A 123 ? -2.55300 28.71200 8.00700 1.000 16.86098 C ? A ? 123 1
   ATOM 1887 NE1 . TRP A 123 ? -2.44100 30.70000 9.00500 1.000 15.17294 N ? A ? 123 1
   ATOM 1888 CE2 . TRP A 123 ? -1.71500 29.80500 8.26400 1.000 15.04207 C ? A ? 123 1
   ATOM 1889 CE3 . TRP A 123 ? -2.05300 27.63100 7.25700 1.000 16.54000 C ? A ? 123 1
   ATOM 1890 CZ2 . TRP A 123 ? -0.38800 29.84700 7.84100 1.000 19.51183 C ? A ? 123 1
   ATOM 1891 CZ3 . TRP A 123 ? -0.74000 27.68300 6.81600 1.000 27.90892 C ? A ? 123 1
   ATOM 1892 CH2 . TRP A 123 ? 0.07600 28.78900 7.10200 1.000 25.50839 C ? A ? 123 1
   ATOM 1893 H . TRP A 123 ? -6.38800 30.00700 7.77500 1.000 22.69777 H ? A ? 123 1
   ATOM 1894 HA . TRP A 123 ? -4.98200 28.19500 6.49500 1.000 12.18920 H ? A ? 123 1
   ATOM 1895 HB2 . TRP A 123 ? -5.69100 28.46200 9.23400 1.000 20.41290 H ? A ? 123 1
   ATOM 1896 HB3 . TRP A 123 ? -4.82300 27.22700 8.73900 1.000 20.41290 H ? A ? 123 1
   ATOM 1897 HD1 . TRP A 123 ? -4.37500 30.64500 9.67200 1.000 25.40089 H ? A ? 123 1
   ATOM 1898 HE1 . TRP A 123 ? -2.14900 31.45300 9.30000 1.000 18.08544 H ? A ? 123 1
   ATOM 1899 HE3 . TRP A 123 ? -2.59100 26.89900 7.06100 1.000 19.72592 H ? A ? 123 1
   ATOM 1900 HZ2 . TRP A 123 ? 0.16300 30.56600 8.05200 1.000 23.29212 H ? A ? 123 1
   ATOM 1901 HZ3 . TRP A 123 ? -0.39400 26.97500 6.32300 1.000 33.36861 H ? A ? 123 1
   ATOM 1902 HH2 . TRP A 123 ? 0.94900 28.80500 6.78400 1.000 30.48798 H ? A ? 123 1
   ATOM 1903 N . ILE A 124 ? -7.95100 27.35600 7.00100 1.000 18.43591 N ? A ? 124 1
   ATOM 1904 CA . ILE A 124 ? -8.94200 26.32500 6.73100 1.000 18.30671 C ? A ? 124 1
   ATOM 1905 C . ILE A 124 ? -9.76900 26.65300 5.50100 1.000 23.40264 C ? A ? 124 1
   ATOM 1906 O . ILE A 124 ? -10.68700 25.89700 5.16800 1.000 21.53663 O ? A ? 124 1
   ATOM 1907 CB . ILE A 124 ? -9.86100 26.08400 7.94400 1.000 22.59682 C ? A ? 124 1
   ATOM 1908 CG1 . ILE A 124 ? -10.68700 27.31800 8.26800 1.000 24.23951 C ? A ? 124 1
   ATOM 1909 CG2 . ILE A 124 ? -9.02100 25.65300 9.16000 1.000 20.21964 C ? A ? 124 1
   ATOM 1910 CD1 . ILE A 124 ? -11.80600 27.05800 9.28700 1.000 27.32503 C ? A ? 124 1
   ATOM 1911 H . ILE A 124 ? -8.28800 28.11300 7.23100 1.000 22.00101 H ? A ? 124 1
   ATOM 1912 HA . ILE A 124 ? -8.47400 25.49300 6.56100 1.000 21.84597 H ? A ? 124 1
   ATOM 1913 HB . ILE A 124 ? -10.48100 25.37200 7.71800 1.000 26.99409 H ? A ? 124 1
   ATOM 1914 HG12 . ILE A 124 ? -10.10200 27.99800 8.63800 1.000 28.96532 H ? A ? 124 1
   ATOM 1915 HG13 . ILE A 124 ? -11.09800 27.64300 7.45200 1.000 28.96532 H ? A ? 124 1
   ATOM 1916 HG21 . ILE A 124 ? -9.61500 25.46500 9.90400 1.000 24.14149 H ? A ? 124 1
   ATOM 1917 HG22 . ILE A 124 ? -8.51800 24.85600 8.93000 1.000 24.14149 H ? A ? 124 1
   ATOM 1918 HG23 . ILE A 124 ? -8.41300 26.37100 9.39500 1.000 24.14149 H ? A ? 124 1
   ATOM 1919 HD11 . ILE A 124 ? -12.38300 27.83700 9.32800 1.000 32.66795 H ? A ? 124 1
   ATOM 1920 HD12 . ILE A 124 ? -12.31700 26.28400 9.00400 1.000 32.66795 H ? A ? 124 1
   ATOM 1921 HD13 . ILE A 124 ? -11.41000 26.89300 10.15700 1.000 32.66795 H ? A ? 124 1
   ATOM 1922 N . ARG A 125 ? -9.46900 27.75400 4.82200 1.000 22.40218 N ? A ? 125 1
   ATOM 1923 CA . ARG A 125 ? -10.29200 28.20600 3.70100 1.000 29.26035 C ? A ? 125 1
   ATOM 1924 C . ARG A 125 ? -10.22300 27.17500 2.58300 1.000 25.07112 C ? A ? 125 1
   ATOM 1925 O . ARG A 125 ? -9.14700 26.66300 2.25200 1.000 24.34450 O ? A ? 125 1
   ATOM 1926 CB . ARG A 125 ? -9.83600 29.58800 3.21900 1.000 40.74422 C ? A ? 125 1
   ATOM 1927 CG . ARG A 125 ? -9.97700 29.85400 1.71400 1.000 46.80143 C ? A ? 125 1
   ATOM 1928 CD . ARG A 125 ? -9.65800 31.32500 1.37200 1.000 41.37449 C ? A ? 125 1
   ATOM 1929 NE . ARG A 125 ? -8.21100 31.51400 1.28100 1.000 63.17086 N ? A ? 125 1
   ATOM 1930 CZ . ARG A 125 ? -7.55000 32.57600 1.72800 1.000 44.97626 C ? A ? 125 1
   ATOM 1931 NH1 . ARG A 125 ? -8.18000 33.64200 2.18500 1.000 42.23388 N ? A ? 125 1
   ATOM 1932 NH2 . ARG A 125 ? -6.22000 32.56300 1.71800 1.000 48.42689 N ? A ? 125 1
   ATOM 1933 H . ARG A 125 ? -8.79300 28.25900 4.98800 1.000 26.76053 H ? A ? 125 1
   ATOM 1934 HA . ARG A 125 ? -11.21600 28.29900 3.98000 1.000 34.99033 H ? A ? 125 1
   ATOM 1935 HB2 . ARG A 125 ? -10.36400 30.25900 3.67900 1.000 48.77098 H ? A ? 125 1
   ATOM 1936 HB3 . ARG A 125 ? -8.89800 29.69300 3.44200 1.000 48.77098 H ? A ? 125 1
   ATOM 1937 HG2 . ARG A 125 ? -9.36000 29.28600 1.22800 1.000 56.03963 H ? A ? 125 1
   ATOM 1938 HG3 . ARG A 125 ? -10.88800 29.66700 1.43800 1.000 56.03963 H ? A ? 125 1
   ATOM 1939 HD2 . ARG A 125 ? -10.05600 31.55600 0.51800 1.000 49.52730 H ? A ? 125 1
   ATOM 1940 HD3 . ARG A 125 ? -10.00500 31.90500 2.06700 1.000 49.52730 H ? A ? 125 1
   ATOM 1941 HE . ARG A 125 ? -7.75200 30.88900 0.91000 1.000 75.68294 H ? A ? 125 1
   ATOM 1942 HH11 . ARG A 125 ? -9.04000 33.66000 2.19800 1.000 50.55857 H ? A ? 125 1
   ATOM 1943 HH12 . ARG A 125 ? -7.73100 34.31800 2.46900 1.000 50.55857 H ? A ? 125 1
   ATOM 1944 HH21 . ARG A 125 ? -5.79900 31.87200 1.42400 1.000 57.99018 H ? A ? 125 1
   ATOM 1945 HH22 . ARG A 125 ? -5.78100 33.24400 2.00400 1.000 57.99018 H ? A ? 125 1
   ATOM 1946 N . GLY A 126 ? -11.39900 26.82900 2.03700 1.000 29.34325 N ? A ? 126 1
   ATOM 1947 CA . GLY A 126 ? -11.48700 25.86400 0.97200 1.000 33.49932 C ? A ? 126 1
   ATOM 1948 C . GLY A 126 ? -11.60100 24.41200 1.40900 1.000 34.34123 C ? A ? 126 1
   ATOM 1949 O . GLY A 126 ? -12.08700 23.59500 0.62300 1.000 25.97437 O ? A ? 126 1
   ATOM 1950 H . GLY A 126 ? -12.15800 27.15300 2.28000 1.000 35.08982 H ? A ? 126 1
   ATOM 1951 HA2 . GLY A 126 ? -12.26700 26.06900 0.43500 1.000 40.07710 H ? A ? 126 1
   ATOM 1952 HA3 . GLY A 126 ? -10.69300 25.94100 0.42000 1.000 40.07710 H ? A ? 126 1
   ATOM 1953 N . CYS A 127 ? -11.18500 24.08000 2.63800 1.000 25.34024 N ? A ? 127 1
   ATOM 1954 CA . CYS A 127 ? -11.09300 22.68800 3.06100 1.000 26.42506 C ? A ? 127 1
   ATOM 1955 C . CYS A 127 ? -12.46500 22.06600 3.20700 1.000 29.92117 C ? A ? 127 1
   ATOM 1956 O . CYS A 127 ? -13.39500 22.70900 3.69000 1.000 23.29531 O ? A ? 127 1
   ATOM 1957 CB . CYS A 127 ? -10.39700 22.56500 4.40400 1.000 18.04231 C ? A ? 127 1
   ATOM 1958 SG . CYS A 127 ? -8.76100 23.32000 4.41500 1.000 21.58725 S ? A ? 127 1
   ATOM 1959 H . CYS A 127 ? -10.95100 24.64600 3.24200 1.000 30.28620 H ? A ? 127 1
   ATOM 1960 HA . CYS A 127 ? -10.58400 22.21500 2.38400 1.000 31.58799 H ? A ? 127 1
   ATOM 1961 HB2 . CYS A 127 ? -10.93600 23.00700 5.07900 1.000 21.52868 H ? A ? 127 1
   ATOM 1962 HB3 . CYS A 127 ? -10.29600 21.62600 4.62200 1.000 21.52868 H ? A ? 127 1
   ATOM 1963 N . ARG A 128 ? -12.56200 20.77700 2.85000 1.000 23.80358 N ? A ? 128 1
   ATOM 1964 CA . ARG A 128 ? -13.75500 19.98100 3.12300 1.000 31.34078 C ? A ? 128 1
   ATOM 1965 C . ARG A 128 ? -13.72600 19.62000 4.60400 1.000 29.74012 C ? A ? 128 1
   ATOM 1966 O . ARG A 128 ? -12.82400 18.90400 5.05700 1.000 37.86336 O ? A ? 128 1
   ATOM 1967 CB . ARG A 128 ? -13.78600 18.73200 2.24100 1.000 35.18677 C ? A ? 128 1
   ATOM 1968 CG . ARG A 128 ? -15.03700 17.88600 2.41700 1.000 54.14593 C ? A ? 128 1
   ATOM 1969 CD . ARG A 128 ? -15.37700 17.07700 1.15900 1.000 65.26296 C ? A ? 128 1
   ATOM 1970 NE . ARG A 128 ? -16.58600 16.28000 1.35000 1.000 61.00595 N ? A ? 128 1
   ATOM 1971 CZ . ARG A 128 ? -17.81500 16.78100 1.39900 1.000 86.58887 C ? A ? 128 1
   ATOM 1972 NH1 . ARG A 128 ? -18.04200 18.08000 1.25900 1.000 72.13900 N ? A ? 128 1
   ATOM 1973 NH2 . ARG A 128 ? -18.84300 15.95900 1.59700 1.000 67.27456 N ? A ? 128 1
   ATOM 1974 H . ARG A 128 ? -11.94100 20.34200 2.44600 1.000 28.44221 H ? A ? 128 1
   ATOM 1975 HA . ARG A 128 ? -14.55600 20.49100 2.92800 1.000 37.48685 H ? A ? 128 1
   ATOM 1976 HB2 . ARG A 128 ? -13.74200 19.00500 1.31100 1.000 42.10204 H ? A ? 128 1
   ATOM 1977 HB3 . ARG A 128 ? -13.02100 18.17700 2.46000 1.000 42.10204 H ? A ? 128 1
   ATOM 1978 HG2 . ARG A 128 ? -14.90000 17.26300 3.14700 1.000 64.85303 H ? A ? 128 1
   ATOM 1979 HG3 . ARG A 128 ? -15.78800 18.46700 2.61300 1.000 64.85303 H ? A ? 128 1
   ATOM 1980 HD2 . ARG A 128 ? -15.52400 17.68400 0.41700 1.000 78.19347 H ? A ? 128 1
   ATOM 1981 HD3 . ARG A 128 ? -14.64300 16.47600 0.95600 1.000 78.19347 H ? A ? 128 1
   ATOM 1982 HE . ARG A 128 ? -16.49500 15.43000 1.43700 1.000 73.08506 H ? A ? 128 1
   ATOM 1983 HH11 . ARG A 128 ? -17.38500 18.62000 1.13300 1.000 86.44471 H ? A ? 128 1
   ATOM 1984 HH12 . ARG A 128 ? -18.84600 18.38200 1.29400 1.000 86.44471 H ? A ? 128 1
   ATOM 1985 HH21 . ARG A 128 ? -18.70800 15.11600 1.69100 1.000 80.60738 H ? A ? 128 1
   ATOM 1986 HH22 . ARG A 128 ? -19.64400 16.27300 1.63000 1.000 80.60738 H ? A ? 128 1
   ATOM 1987 N . LEU A 129 ? -14.68400 20.13900 5.36400 1.000 29.58013 N ? A ? 129 1
   ATOM 1988 CA . LEU A 129 ? -14.69300 19.92500 6.81400 1.000 33.46964 C ? A ? 129 1
   ATOM 1989 C . LEU A 129 ? -16.10400 19.58800 7.27800 1.000 50.16328 C ? A ? 129 1
   ATOM 1990 O . LEU A 129 ? -16.82800 18.86900 6.58600 1.000 57.40815 O ? A ? 129 1
   ATOM 1991 CB . LEU A 129 ? -14.15600 21.15800 7.56000 1.000 26.78587 C ? A ? 129 1
   ATOM 1992 CG . LEU A 129 ? -12.68600 21.45700 7.34500 1.000 30.03240 C ? A ? 129 1
   ATOM 1993 CD1 . LEU A 129 ? -12.35400 22.88900 7.72400 1.000 35.80848 C ? A ? 129 1
   ATOM 1994 CD2 . LEU A 129 ? -11.88000 20.48500 8.19100 1.000 32.97913 C ? A ? 129 1
   ATOM 1995 OXT . LEU A 129 ? -16.54400 20.01100 8.35000 1.000 47.31772 O ? A ? 129 1
   ATOM 1996 H . LEU A 129 ? -15.33700 20.61600 5.07000 1.000 35.37406 H ? A ? 129 1
   ATOM 1997 HA . LEU A 129 ? -14.10600 19.18500 7.03600 1.000 40.04148 H ? A ? 129 1
   ATOM 1998 HB2 . LEU A 129 ? -14.65600 21.93500 7.26400 1.000 32.02095 H ? A ? 129 1
   ATOM 1999 HB3 . LEU A 129 ? -14.28800 21.02100 8.51100 1.000 32.02095 H ? A ? 129 1
   ATOM 2000 HG . LEU A 129 ? -12.45800 21.35300 6.40800 1.000 35.91680 H ? A ? 129 1
   ATOM 2001 HD11 . LEU A 129 ? -11.39700 23.02400 7.64400 1.000 42.84809 H ? A ? 129 1
   ATOM 2002 HD12 . LEU A 129 ? -12.82400 23.49100 7.12500 1.000 42.84809 H ? A ? 129 1
   ATOM 2003 HD13 . LEU A 129 ? -12.63600 23.04800 8.63800 1.000 42.84809 H ? A ? 129 1
   ATOM 2004 HD21 . LEU A 129 ? -10.93500 20.64700 8.04300 1.000 39.45287 H ? A ? 129 1
   ATOM 2005 HD22 . LEU A 129 ? -12.09700 20.62500 9.12600 1.000 39.45287 H ? A ? 129 1
   ATOM 2006 HD23 . LEU A 129 ? -12.10500 19.57800 7.93000 1.000 39.45287 H ? A ? 129 1
   HETATM 2007 CL . CL A 1131 ? -10.73600 29.64400 11.87500 1.000 25.99093 Cl ? B ? . 1
   HETATM 2008 CL . CL A 1135 ? 7.48600 7.53900 29.68800 1.000 37.25986 Cl ? C ? . 1
   HETATM 2009 CL . CL A 1137 ? 20.07600 11.86700 24.48600 1.000 33.42899 Cl ? D ? . 1
   HETATM 2010 NA . NA A 1138 ? 9.66400 15.82600 31.41500 1.000 23.67876 Na ? E ? . 1
   HETATM 2011 C1 . RII A 1140 ? -12.04500 35.73500 4.38700 0.570 37.58999 C ? F ? . 1
   HETATM 2012 C2 . RII A 1140 ? -9.48800 36.21500 3.87400 0.570 30.63988 C ? F ? . 1
   HETATM 2013 C3 . RII A 1140 ? -10.22000 34.14500 5.44400 0.570 19.02525 C ? F ? . 1
   HETATM 2014 C4 . RII A 1140 ? -11.31700 36.27300 8.50600 0.570 34.00924 C ? F ? . 1
   HETATM 2015 C5 . RII A 1140 ? -13.33800 35.52300 8.72100 0.570 28.61427 C ? F ? . 1
   HETATM 2016 C6 . RII A 1140 ? -12.97800 35.42300 7.45600 0.570 32.66774 C ? F ? . 1
   HETATM 2017 C7 . RII A 1140 ? -10.37500 38.98100 6.54300 0.570 31.43782 C ? F ? . 1
   HETATM 2018 C8 . RII A 1140 ? -11.48400 40.22100 5.18000 0.570 31.06865 C ? F ? . 1
   HETATM 2019 C9 . RII A 1140 ? -11.52900 38.94300 4.75200 0.570 30.48427 C ? F ? . 1
   HETATM 2020 N1 . RII A 1140 ? -11.68800 35.89800 7.30100 0.570 25.01846 N ? F ? . 1
   HETATM 2021 N2 . RII A 1140 ? -12.27900 36.06100 9.39100 0.570 37.25707 N ? F ? . 1
   HETATM 2022 N3 . RII A 1140 ? -10.81900 38.16100 5.63100 0.570 19.94131 N ? F ? . 1
   HETATM 2023 N4 . RII A 1140 ? -10.76800 40.23100 6.28500 0.570 25.58666 N ? F ? . 1
   HETATM 2024 O1 . RII A 1140 ? -12.98500 35.57200 3.72800 0.570 29.91259 O ? F ? . 1
   HETATM 2025 O2 . RII A 1140 ? -8.87600 36.37800 2.93600 0.570 35.15456 O ? F ? . 1
   HETATM 2026 O3 . RII A 1140 ? -10.04500 33.03800 5.41200 0.570 33.07778 O ? F ? . 1
   HETATM 2027 RE1 . RII A 1140 ? -10.52500 36.01500 5.46400 0.570 22.13560 Re ? F ? . 1
   HETATM 2028 H21 . RII A 1140 ? -12.24200 36.23200 10.23100 0.570 44.58640 H ? F ? . 1
   HETATM 2029 H41 . RII A 1140 ? -10.49200 36.64100 8.71600 0.570 40.68900 H ? F ? . 1
   HETATM 2030 H42 . RII A 1140 ? -10.58800 40.92200 6.76400 0.570 30.58190 H ? F ? . 1
   HETATM 2031 H51 . RII A 1140 ? -14.15000 35.26600 9.08600 0.570 34.21503 H ? F ? . 1
   HETATM 2032 H61 . RII A 1140 ? -13.50900 35.08500 6.77200 0.570 39.07920 H ? F ? . 1
   HETATM 2033 H71 . RII A 1140 ? -9.85700 38.73100 7.27400 0.570 37.60330 H ? F ? . 1
   HETATM 2034 H81 . RII A 1140 ? -11.88300 40.95500 4.77400 0.570 37.16029 H ? F ? . 1
   HETATM 2035 H91 . RII A 1140 ? -11.96400 38.63800 3.99000 0.570 36.45904 H ? F ? . 1
   HETATM 2036 C1 . RI3 A 1141 ? -7.74500 9.16800 13.19000 0.840 48.96434 C ? G ? . 1
   HETATM 2037 C2 . RI3 A 1141 ? -8.29200 11.72000 13.12200 0.840 34.18521 C ? G ? . 1
   HETATM 2038 C3 . RI3 A 1141 ? -6.00200 10.90200 13.91100 0.840 19.73950 C ? G ? . 1
   HETATM 2039 C7 . RI3 A 1141 ? -10.49100 11.04100 15.96700 0.840 26.47364 C ? G ? . 1
   HETATM 2040 C8 . RI3 A 1141 ? -11.83200 9.46900 15.38700 0.840 42.60578 C ? G ? . 1
   HETATM 2041 C9 . RI3 A 1141 ? -10.64900 9.28300 14.78000 0.840 35.63520 C ? G ? . 1
   HETATM 2042 N3 . RI3 A 1141 ? -9.79400 10.29100 15.16000 0.840 36.73877 N ? G ? . 1
   HETATM 2043 N4 . RI3 A 1141 ? -11.72000 10.55600 16.11600 0.840 43.44286 N ? G ? . 1
   HETATM 2044 O1 . RI3 A 1141 ? -7.71400 8.33300 12.38400 0.840 36.41878 O ? G ? . 1
   HETATM 2045 O2 . RI3 A 1141 ? -8.60900 12.43800 12.32000 0.840 29.65601 O ? G ? . 1
   HETATM 2046 O3 . RI3 A 1141 ? -4.98200 11.15200 13.52300 0.840 33.16121 O ? G ? . 1
   HETATM 2047 O4 . RI3 A 1141 ? -7.26500 9.13400 16.10600 0.840 27.55896 O ? G ? . 1
   HETATM 2048 RE1 . RI3 A 1141 ? -7.75100 10.52000 14.48900 0.840 29.53396 Re ? G ? . 1
   HETATM 2049 H42 . RI3 A 1141 ? -12.33700 10.90000 16.60500 0.840 52.00934 H ? G ? . 1
   HETATM 2050 H71 . RI3 A 1141 ? -10.18100 11.81100 16.38200 0.840 31.64628 H ? G ? . 1
   HETATM 2051 H81 . RI3 A 1141 ? -12.58400 8.93200 15.30800 0.840 51.00485 H ? G ? . 1
   HETATM 2052 H91 . RI3 A 1141 ? -10.43900 8.58700 14.20200 0.840 42.64015 H ? G ? . 1
   HETATM 2053 C1 . RII A 1142 ? 1.27200 23.05700 36.53300 0.560 36.42691 C ? H ? . 1
   HETATM 2054 C2 . RII A 1142 ? -1.26800 23.54400 36.48700 0.560 50.08571 C ? H ? . 1
   HETATM 2055 C3 . RII A 1142 ? -0.21400 22.30600 34.40300 0.560 32.56792 C ? H ? . 1
   HETATM 2056 C4 . RII A 1142 ? 1.99900 24.71400 32.76400 0.560 40.82093 C ? H ? . 1
   HETATM 2057 C5 . RII A 1142 ? 4.04100 24.67200 33.43100 0.560 33.13550 C ? H ? . 1
   HETATM 2058 C6 . RII A 1142 ? 3.25900 24.35400 34.44600 0.560 36.69349 C ? H ? . 1
   HETATM 2059 C7 . RII A 1142 ? -0.22000 26.95600 36.00400 0.560 37.61372 C ? H ? . 1
   HETATM 2060 C8 . RII A 1142 ? 1.41600 27.55100 37.26300 0.560 34.82410 C ? H ? . 1
   HETATM 2061 C9 . RII A 1142 ? 1.56500 26.25300 36.93900 0.560 43.52863 C ? H ? . 1
   HETATM 2062 N1 . RII A 1142 ? 1.93300 24.37400 34.04500 0.560 25.79625 N ? H ? . 1
   HETATM 2063 N2 . RII A 1142 ? 3.24300 24.90400 32.36100 0.560 30.84645 N ? H ? . 1
   HETATM 2064 N3 . RII A 1142 ? 0.51400 25.88600 36.13200 0.560 16.44798 N ? H ? . 1
   HETATM 2065 N4 . RII A 1142 ? 0.31400 27.97100 36.68000 0.560 30.01760 N ? H ? . 1
   HETATM 2066 O1 . RII A 1142 ? 1.95300 22.53200 37.31100 0.560 32.02440 O ? H ? . 1
   HETATM 2067 O2 . RII A 1142 ? -2.10900 23.31000 37.21300 0.560 34.20583 O ? H ? . 1
   HETATM 2068 O3 . RII A 1142 ? -0.46600 21.34100 33.88100 0.560 35.60268 O ? H ? . 1
   HETATM 2069 RE1 . RII A 1142 ? 0.17400 23.93500 35.28400 0.560 29.43230 Re ? H ? . 1
   HETATM 2070 H21 . RII A 1142 ? 3.49700 25.12000 31.56800 0.560 36.89366 H ? H ? . 1
   HETATM 2071 H41 . RII A 1142 ? 1.27300 24.80400 32.19400 0.560 48.86303 H ? H ? . 1
   HETATM 2072 H42 . RII A 1142 ? -0.01000 28.76500 36.72600 0.560 35.89904 H ? H ? . 1
   HETATM 2073 H51 . RII A 1142 ? 4.96000 24.73800 33.44600 0.560 39.64051 H ? H ? . 1
   HETATM 2074 H61 . RII A 1142 ? 3.55600 24.15700 35.30400 0.560 43.91010 H ? H ? . 1
   HETATM 2075 H71 . RII A 1142 ? -1.00500 27.00400 35.50800 0.560 45.01437 H ? H ? . 1
   HETATM 2076 H81 . RII A 1142 ? 1.98500 28.05500 37.79500 0.560 41.66684 H ? H ? . 1
   HETATM 2077 H91 . RII A 1142 ? 2.25800 25.69800 37.20900 0.560 52.11227 H ? H ? . 1
   HETATM 2078 O . HOH S 1 ? 7.30500 12.61800 9.06500 1.000 18.08153 O ? I ? . 1
   HETATM 2079 O . HOH S 2 ? 4.77900 9.01300 10.49200 1.000 27.56276 O ? I ? . 1
   HETATM 2080 O . HOH S 3 ? 4.49500 12.09500 5.10500 1.000 31.25695 O ? I ? . 1
   HETATM 2081 O . HOH S 4 ? 2.04200 19.92900 4.24700 1.000 26.24438 O ? I ? . 1
   HETATM 2082 O . HOH S 6 ? -4.26900 21.22300 1.78000 1.000 26.15093 O ? I ? . 1
   HETATM 2083 O . HOH S 8 ? -4.54500 18.22900 2.61500 1.000 23.85778 O ? I ? . 1
   HETATM 2084 O . HOH S 17 ? -13.50700 24.27500 25.27400 1.000 23.68632 O ? I ? . 1
   HETATM 2085 O . HOH S 18 ? -10.30100 32.07300 23.81700 1.000 21.02103 O ? I ? . 1
   HETATM 2086 O . HOH S 19 ? -5.88700 34.53600 16.65500 1.000 23.20987 O ? I ? . 1
   HETATM 2087 O . HOH S 20 ? -8.95300 33.82600 15.85800 1.000 27.12719 O ? I ? . 1
   HETATM 2088 O . HOH S 22 ? -0.61900 7.36700 22.39000 1.000 34.19346 O ? I ? . 1
   HETATM 2089 O . HOH S 24 ? 6.92500 26.17900 9.07300 1.000 29.73957 O ? I ? . 1
   HETATM 2090 O . HOH S 25 ? -2.78000 10.63700 25.31500 1.000 27.55510 O ? I ? . 1
   HETATM 2091 O . HOH S 26 ? 8.51400 27.85300 15.50200 1.000 18.33595 O ? I ? . 1
   HETATM 2092 O . HOH S 27 ? 8.31400 26.54100 11.35700 1.000 21.55983 O ? I ? . 1
   HETATM 2093 O . HOH S 29 ? 8.55200 25.92600 19.75500 1.000 28.13444 O ? I ? . 1
   HETATM 2094 O . HOH S 30 ? 6.69500 28.28200 19.94100 1.000 26.05748 O ? I ? . 1
   HETATM 2095 O . HOH S 31 ? 9.67300 20.20800 10.67700 1.000 26.15967 O ? I ? . 1
   HETATM 2096 O . HOH S 32 ? 4.32200 21.16500 5.18900 1.000 26.15227 O ? I ? . 1
   HETATM 2097 O . HOH S 33 ? -0.70300 40.32600 19.31700 1.000 22.52686 O ? I ? . 1
   HETATM 2098 O . HOH S 35 ? -2.21900 36.83500 7.35000 1.000 27.23401 O ? I ? . 1
   HETATM 2099 O . HOH S 36 ? 12.89200 14.95600 14.49200 1.000 15.04847 O ? I ? . 1
   HETATM 2100 O . HOH S 39 ? 17.33700 19.94300 17.82500 1.000 20.00413 O ? I ? . 1
   HETATM 2101 O . HOH S 41 ? 14.65200 21.86100 31.49600 1.000 31.88968 O ? I ? . 1
   HETATM 2102 O . HOH S 42 ? 15.32200 16.55100 26.16400 1.000 15.23573 O ? I ? . 1
   HETATM 2103 O . HOH S 44 ? 2.95800 17.94700 19.44300 1.000 11.31786 O ? I ? . 1
   HETATM 2104 O . HOH S 45 ? 10.31600 24.20300 18.46500 1.000 18.04375 O ? I ? . 1
   HETATM 2105 O . HOH S 46 ? 5.34800 23.00200 25.21900 1.000 21.31699 O ? I ? . 1
   HETATM 2106 O . HOH S 49 ? 12.13500 7.45400 30.87300 1.000 15.84375 O ? I ? . 1
   HETATM 2107 O . HOH S 50 ? 11.36000 14.48600 30.39700 1.000 15.20312 O ? I ? . 1
   HETATM 2108 O . HOH S 53 ? 9.54700 13.94300 32.70600 1.000 25.63415 O ? I ? . 1
   HETATM 2109 O . HOH S 54 ? 4.39500 8.40400 30.52900 1.000 26.67734 O ? I ? . 1
   HETATM 2110 O . HOH S 55 ? 6.91000 10.33700 34.21300 1.000 25.41437 O ? I ? . 1
   HETATM 2111 O . HOH S 56 ? -2.28100 13.86100 27.87800 1.000 25.80556 O ? I ? . 1
   HETATM 2112 O . HOH S 57 ? 5.40800 7.65400 18.10900 1.000 25.96203 O ? I ? . 1
   HETATM 2113 O . HOH S 58 ? 0.88800 8.32600 20.24200 1.000 25.60417 O ? I ? . 1
   HETATM 2114 O . HOH S 59 ? 2.57200 15.12600 16.64900 1.000 24.29048 O ? I ? . 1
   HETATM 2115 O . HOH S 60 ? 5.70100 8.92800 13.07500 1.000 28.06939 O ? I ? . 1
   HETATM 2116 O . HOH S 61 ? 0.92500 13.49100 16.11000 1.000 16.73444 O ? I ? . 1
   HETATM 2117 O . HOH S 62 ? 3.13300 6.65200 13.90300 1.000 28.43097 O ? I ? . 1
   HETATM 2118 O . HOH S 63 ? -3.05800 10.41800 10.88800 1.000 34.26200 O ? I ? . 1
   HETATM 2119 O . HOH S 64 ? -1.47000 9.39700 19.46000 1.000 23.05027 O ? I ? . 1
   HETATM 2120 O . HOH S 65 ? 0.46700 12.42900 18.79700 1.000 22.31442 O ? I ? . 1
   HETATM 2121 O . HOH S 66 ? -1.46000 12.95200 25.39000 1.000 18.96049 O ? I ? . 1
   HETATM 2122 O . HOH S 67 ? -6.59400 16.42500 27.66900 1.000 29.07502 O ? I ? . 1
   HETATM 2123 O . HOH S 69 ? -7.70200 13.42700 20.60000 1.000 25.44451 O ? I ? . 1
   HETATM 2124 O . HOH S 70 ? -9.38600 14.72600 23.73200 1.000 25.20829 O ? I ? . 1
   HETATM 2125 O . HOH S 71 ? -4.96600 22.18900 32.07000 1.000 35.12176 O ? I ? . 1
   HETATM 2126 O . HOH S 72 ? -5.65300 29.12400 29.49500 1.000 16.65747 O ? I ? . 1
   HETATM 2127 O . HOH S 73 ? -1.66000 28.22100 28.37700 1.000 21.50013 O ? I ? . 1
   HETATM 2128 O . HOH S 74 ? 4.37300 33.52200 24.45000 1.000 35.65663 O ? I ? . 1
   HETATM 2129 O . HOH S 75 ? 6.45800 27.65700 22.59600 1.000 23.34132 O ? I ? . 1
   HETATM 2130 O . HOH S 77 ? 1.57700 38.89500 18.35400 1.000 33.11396 O ? I ? . 1
   HETATM 2131 O . HOH S 78 ? 4.81200 39.37100 19.03900 1.000 28.83643 O ? I ? . 1
   HETATM 2132 O . HOH S 79 ? 8.75800 29.54300 8.42500 1.000 17.43460 O ? I ? . 1
   HETATM 2133 O . HOH S 80 ? 2.06500 34.89200 9.90000 1.000 20.33063 O ? I ? . 1
   HETATM 2134 O . HOH S 81 ? 4.85300 34.35500 9.96100 1.000 14.82941 O ? I ? . 1
   HETATM 2135 O . HOH S 82 ? 1.19100 37.31000 15.50500 1.000 16.41074 O ? I ? . 1
   HETATM 2136 O . HOH S 83 ? -1.22900 40.19000 14.62100 1.000 25.29660 O ? I ? . 1
   HETATM 2137 O . HOH S 84 ? 0.16700 39.63100 22.11500 1.000 27.26143 O ? I ? . 1
   HETATM 2138 O . HOH S 85 ? -0.19100 37.58800 25.69700 1.000 29.56595 O ? I ? . 1
   HETATM 2139 O . HOH S 86 ? -3.38000 40.29000 18.17800 1.000 21.74031 O ? I ? . 1
   HETATM 2140 O . HOH S 88 ? -2.42500 33.70800 9.63800 1.000 21.65805 O ? I ? . 1
   HETATM 2141 O . HOH S 89 ? -6.90800 35.98000 14.98200 1.000 21.70936 O ? I ? . 1
   HETATM 2142 O . HOH S 90 ? -3.79600 38.38200 8.48800 1.000 21.41872 O ? I ? . 1
   HETATM 2143 O . HOH S 91 ? -3.66400 34.39700 7.42500 1.000 32.01623 O ? I ? . 1
   HETATM 2144 O . HOH S 92 ? 0.50000 33.43700 8.28900 1.000 25.92581 O ? I ? . 1
   HETATM 2145 O . HOH S 93 ? -20.23300 13.63400 1.80400 1.000 22.26533 O ? I ? . 1
   HETATM 2146 O . HOH S 94 ? -10.11800 18.68900 4.84300 1.000 32.90883 O ? I ? . 1
   HETATM 2147 O . HOH S 95 ? -10.25600 19.58600 1.32800 1.000 34.39866 O ? I ? . 1
   HETATM 2148 O . HOH S 98 ? 9.84600 19.07800 8.47500 1.000 19.48855 O ? I ? . 1
   HETATM 2149 O . HOH S 100 ? 19.20600 8.11500 32.76200 1.000 36.41820 O ? I ? . 1
   HETATM 2150 O . HOH S 101 ? 7.32300 19.39000 7.05900 1.000 21.85026 O ? I ? . 1
   HETATM 2151 O . HOH S 104 ? 2.83500 26.85300 29.62000 1.000 22.57162 O ? I ? . 1
   HETATM 2152 O . HOH S 107 ? -9.03800 15.65300 26.57000 1.000 35.40451 O ? I ? . 1
   HETATM 2153 O . HOH S 108 ? -2.64100 30.06500 4.97300 1.000 33.76007 O ? I ? . 1
   HETATM 2154 O . HOH S 111 ? 4.64800 15.14500 36.18300 1.000 36.09775 O ? I ? . 1
   HETATM 2155 O . HOH S 113 ? -0.21600 42.94300 19.08800 1.000 27.35549 O ? I ? . 1
   HETATM 2156 O . HOH S 114 ? 2.66200 29.78300 28.98100 1.000 27.14681 O ? I ? . 1
   HETATM 2157 O . HOH S 116 ? 13.79100 8.01000 32.99300 1.000 30.85417 O ? I ? . 1
   HETATM 2158 O . HOH S 117 ? 20.00300 20.00300 18.60000 1.000 25.89050 O ? I ? . 1
   HETATM 2159 O . HOH S 125 ? 14.24200 14.24200 37.20000 1.000 24.57003 O ? I ? . 1
   HETATM 2160 O . HOH S 131 ? 16.27900 17.41200 17.41000 1.000 22.46780 O ? I ? . 1
   HETATM 2161 O . HOH S 140 ? -0.86900 28.85300 3.02900 1.000 43.39931 O ? I ? . 1
   HETATM 2162 RE . RE B 3 ? -15.17300 25.40700 12.20500 0.180 34.74229 Re ? J ? . 1
   HETATM 2163 RE . RE B 4 ? 15.28200 21.76700 33.66400 0.140 38.65288 Re ? K ? . 1
   HETATM 2164 RE . RE B 5 ? 8.27900 32.79600 16.96200 0.310 25.04924 Re ? L ? . 1
   HETATM 2165 RE . RE B 6 ? 0.43700 25.20700 3.84200 0.220 40.92843 Re ? M ? . 1
   HETATM 2166 RE . RE B 7 ? -10.65400 10.65400 9.30000 0.170 29.18551 Re ? N ? . 1
   HETATM 2167 RE . RE B 8 ? -16.13200 16.18300 8.07500 0.340 48.62824 Re ? O ? . 1
   HETATM 2168 RE . RE B 9 ? -11.67600 8.16200 11.42300 0.280 68.83101 Re ? P ? . 1
   HETATM 2169 BR . BR C 4 ? 13.41500 13.30100 32.48200 0.450 24.57449 Br ? Q ? . 1

data_comp_CL
loop_
  _chem_comp_atom.comp_id
  _chem_comp_atom.atom_id
  _chem_comp_atom.type_symbol
  _chem_comp_atom.type_energy
  _chem_comp_atom.partial_charge
   CL CL CL CL 0.000

loop_
  _chem_comp_tree.comp_id
  _chem_comp_tree.atom_id
  _chem_comp_tree.atom_back
  _chem_comp_tree.atom_forward
  _chem_comp_tree.connect_type
   CL CL n/a . END

loop_
  _chem_comp.id
  _chem_comp.three_letter_code
  _chem_comp.name
  _chem_comp.group
  _chem_comp.number_atoms_all
  _chem_comp.number_atoms_nh
  _chem_comp.desc_level
   CL . 'chlorine                            ' non-polymer 1 1 .

data_comp_NA
loop_
  _chem_comp_atom.comp_id
  _chem_comp_atom.atom_id
  _chem_comp_atom.type_symbol
  _chem_comp_atom.type_energy
  _chem_comp_atom.partial_charge
   NA NA NA NA 0.000

loop_
  _chem_comp_tree.comp_id
  _chem_comp_tree.atom_id
  _chem_comp_tree.atom_back
  _chem_comp_tree.atom_forward
  _chem_comp_tree.connect_type
   NA NA n/a . END

loop_
  _chem_comp.id
  _chem_comp.three_letter_code
  _chem_comp.name
  _chem_comp.group
  _chem_comp.number_atoms_all
  _chem_comp.number_atoms_nh
  _chem_comp.desc_level
   NA . 'sodium                              ' non-polymer 1 1 .

data_comp_RII
loop_
  _chem_comp_atom.comp_id
  _chem_comp_atom.atom_id
  _chem_comp_atom.type_symbol
  _chem_comp_atom.type_energy
  _chem_comp_atom.charge
  _chem_comp_atom.partial_charge
  _chem_comp_atom.x
  _chem_comp_atom.y
  _chem_comp_atom.z
   RII RE1 RE RE 0 . 0.9677 1.2900 3.1556
   RII C1 C CSP 0 . 1.4196 2.9763 2.4419
   RII O1 O OC 0 . 1.6970 4.0184 1.9897
   RII C2 C CSP 0 . -0.3108 1.0536 1.7468
   RII O2 O OC 0 . -1.0733 0.9844 0.9024
   RII C3 C CSP 0 . -0.3728 2.1178 4.2132
   RII O3 O OC 0 . -1.0568 2.7335 4.8683
   RII N1 N NR5 0 . 2.4012 1.4635 4.7925
   RII C4 C CR15 0 . 2.2567 0.9778 6.0157
   RII H41 H HCR5 0 . 1.5450 0.4437 6.2876
   RII N2 N NR15 0 . 3.2573 1.3540 6.8045
   RII H21 H HNR5 0 . 3.3523 1.1540 7.6355
   RII C5 C CR15 0 . 4.1065 2.1195 6.0536
   RII H51 H HCR5 0 . 4.8860 2.5294 6.3455
   RII C6 C CR15 0 . 3.6036 2.1648 4.8304
   RII H61 H HCR5 0 . 3.9938 2.5993 4.1063
   RII N3 N NR5 0 . 2.5671 0.2428 2.1189
   RII C7 C CR15 0 . 2.6927 -1.0453 1.9028
   RII H71 H HCR5 0 . 2.0759 -1.6882 2.1679
   RII N4 N NR15 0 . 3.8278 -1.3112 1.2522
   RII H42 H HNR5 0 . 4.1062 -2.0940 1.0316
   RII C8 C CR15 0 . 4.4465 -0.1729 1.0071
   RII H81 H HCR5 0 . 5.2510 -0.0675 0.5548
   RII C9 C CR15 0 . 3.6889 0.8099 1.5374
   RII H91 H HCR5 0 . 3.8850 1.7178 1.5151

loop_
  _chem_comp_bond.comp_id
  _chem_comp_bond.atom_id_1
  _chem_comp_bond.atom_id_2
  _chem_comp_bond.type
  _chem_comp_bond.value_dist
  _chem_comp_bond.value_dist_esd
   RII RE1 C1 single 1.886 0.020
   RII RE1 C2 single 1.917 0.020
   RII RE1 C3 single 1.898 0.020
   RII RE1 N1 single 2.183 0.020
   RII RE1 N3 single 2.175 0.020
   RII C1 O1 triple 1.169 0.020
   RII C2 O2 triple 1.140 0.020
   RII C3 O3 triple 1.130 0.020
   RII N1 C4 aromatic 1.324 0.020
   RII N1 C6 aromatic 1.392 0.020
   RII C4 H41 single 0.930 0.020
   RII C4 N2 aromatic 1.329 0.020
   RII N2 H21 single 0.860 0.020
   RII N2 C5 aromatic 1.368 0.020
   RII C5 H51 single 0.928 0.020
   RII C5 C6 aromatic 1.323 0.020
   RII C6 H61 single 0.930 0.020
   RII N3 C7 aromatic 1.312 0.020
   RII N3 C9 aromatic 1.385 0.020
   RII C7 H71 single 0.930 0.020
   RII C7 N4 aromatic 1.335 0.020
   RII N4 H42 single 0.860 0.020
   RII N4 C8 aromatic 1.319 0.020
   RII C8 H81 single 0.929 0.020
   RII C8 C9 aromatic 1.349 0.020
   RII C9 H91 single 0.929 0.020

loop_
  _chem_comp_angle.comp_id
  _chem_comp_angle.atom_id_1
  _chem_comp_angle.atom_id_2
  _chem_comp_angle.atom_id_3
  _chem_comp_angle.value_angle
  _chem_comp_angle.value_angle_esd
   RII N3 RE1 N1 85.00 3.000
   RII N3 RE1 C3 174.44 3.000
   RII N1 RE1 C3 90.65 3.000
   RII N3 RE1 C2 94.63 3.000
   RII N1 RE1 C2 177.28 3.000
   RII C3 RE1 C2 89.56 3.000
   RII N3 RE1 C1 94.24 3.000
   RII N1 RE1 C1 93.17 3.000
   RII C3 RE1 C1 89.43 3.000
   RII C2 RE1 C1 89.54 3.000
   RII O1 C1 RE1 180.00 3.000
   RII O2 C2 RE1 180.00 3.000
   RII O3 C3 RE1 180.00 3.000
   RII C6 N1 C4 104.71 3.000
   RII C6 N1 RE1 128.87 3.000
   RII C4 N1 RE1 126.30 3.000
   RII N2 C4 H41 124.41 3.000
   RII N2 C4 N1 111.25 3.000
   RII H41 C4 N1 124.34 3.000
   RII C5 N2 H21 126.30 3.000
   RII C5 N2 C4 107.47 3.000
   RII H21 N2 C4 126.23 3.000
   RII C6 C5 H51 126.51 3.000
   RII C6 C5 N2 106.90 3.000
   RII H51 C5 N2 126.59 3.000
   RII H61 C6 C5 125.18 3.000
   RII H61 C6 N1 125.19 3.000
   RII C5 C6 N1 109.64 3.000
   RII C9 N3 C7 104.79 3.000
   RII C9 N3 RE1 126.77 3.000
   RII C7 N3 RE1 128.43 3.000
   RII N4 C7 H71 124.43 3.000
   RII N4 C7 N3 110.93 3.000
   RII H71 C7 N3 124.64 3.000
   RII C8 N4 H42 125.91 3.000
   RII C8 N4 C7 108.52 3.000
   RII H42 N4 C7 125.58 3.000
   RII C9 C8 H81 126.51 3.000
   RII C9 C8 N4 106.99 3.000
   RII H81 C8 N4 126.50 3.000
   RII H91 C9 C8 125.71 3.000
   RII H91 C9 N3 125.53 3.000
   RII C8 C9 N3 108.75 3.000

loop_
  _chem_comp_tor.comp_id
  _chem_comp_tor.id
  _chem_comp_tor.atom_id_1
  _chem_comp_tor.atom_id_2
  _chem_comp_tor.atom_id_3
  _chem_comp_tor.atom_id_4
  _chem_comp_tor.value_angle
  _chem_comp_tor.value_angle_esd
  _chem_comp_tor.period
   RII CONST_01 C5 N2 C4 N1 -0.43 0.0 0
   RII CONST_02 N2 C5 C6 N1 1.91 0.0 0
   RII CONST_03 C5 C6 N1 C4 -2.14 0.0 0
   RII CONST_04 C6 C5 N2 C4 -0.94 0.0 0
   RII CONST_05 C6 N1 C4 N2 1.54 0.0 0
   RII CONST_06 C8 N4 C7 N3 -1.50 0.0 0
   RII CONST_07 N4 C8 C9 N3 -0.30 0.0 0
   RII CONST_08 C8 C9 N3 C7 -0.58 0.0 0
   RII CONST_09 C9 C8 N4 C7 1.06 0.0 0
   RII CONST_10 C9 N3 C7 N4 1.25 0.0 0
   RII CONST_11 N2 C4 N1 RE1 -174.62 0.0 0
   RII CONST_12 C5 C6 N1 RE1 173.89 0.0 0
   RII CONST_13 N4 C7 N3 RE1 -178.74 0.0 0
   RII CONST_14 C8 C9 N3 RE1 179.41 0.0 0
   RII CONST_15 H21 N2 C4 N1 179.45 0.0 0
   RII CONST_16 H51 C5 C6 N1 -178.06 0.0 0
   RII CONST_17 H61 C6 N1 C4 177.89 0.0 0
   RII CONST_18 C6 N1 C4 H41 -178.59 0.0 0
   RII CONST_19 H42 N4 C7 N3 178.49 0.0 0
   RII CONST_20 H81 C8 C9 N3 179.67 0.0 0
   RII CONST_21 H91 C9 N3 C7 179.28 0.0 0
   RII CONST_22 C9 N3 C7 H71 -178.86 0.0 0
   RII Var_01 C7 N3 RE1 N1 104.31 30.0 2
   RII Var_02 N3 RE1 N1 C4 -119.53 30.0 2
   RII Var_03 N1 RE1 C1 O1 151.80 30.0 3

loop_
  _chem_comp_plane_atom.comp_id
  _chem_comp_plane_atom.plane_id
  _chem_comp_plane_atom.atom_id
  _chem_comp_plane_atom.dist_esd
   RII plan-1 RE1 0.020
   RII plan-1 N1 0.020
   RII plan-1 C4 0.020
   RII plan-1 H41 0.020
   RII plan-1 N2 0.020
   RII plan-1 H21 0.020
   RII plan-1 C5 0.020
   RII plan-1 H51 0.020
   RII plan-1 C6 0.020
   RII plan-1 H61 0.020
   RII plan-2 RE1 0.020
   RII plan-2 N3 0.020
   RII plan-2 C7 0.020
   RII plan-2 H71 0.020
   RII plan-2 N4 0.020
   RII plan-2 H42 0.020
   RII plan-2 C8 0.020
   RII plan-2 H81 0.020
   RII plan-2 C9 0.020
   RII plan-2 H91 0.020

loop_
  _chem_comp_plane.comp_id
  _chem_comp_plane.id
   RII plan-1
   RII plan-2

loop_
  _chem_comp.id
  _chem_comp.three_letter_code
  _chem_comp.name
  _chem_comp.group
  _chem_comp.number_atoms_all
  _chem_comp.number_atoms_nh
  _chem_comp.desc_level
   RII RII 'Unknown                  ' ligand 25 17 .

data_comp_RI3
loop_
  _chem_comp_atom.comp_id
  _chem_comp_atom.atom_id
  _chem_comp_atom.type_symbol
  _chem_comp_atom.type_energy
  _chem_comp_atom.charge
  _chem_comp_atom.partial_charge
  _chem_comp_atom.x
  _chem_comp_atom.y
  _chem_comp_atom.z
   RI3 RE1 RE RE 0 . 0.9677 1.2900 3.1556
   RI3 C1 C CSP 0 . 1.4196 2.9763 2.4419
   RI3 O1 O OC 0 . 1.6970 4.0184 1.9897
   RI3 C2 C CSP 0 . -0.3108 1.0536 1.7468
   RI3 O2 O OC 0 . -1.0733 0.9844 0.9024
   RI3 C3 C CSP 0 . -0.3728 2.1178 4.2132
   RI3 O3 O OC 0 . -1.0568 2.7335 4.8683
   RI3 O4 O O 0 . 2.4012 1.4635 4.7925
   RI3 N3 N NR5 0 . 2.5671 0.2428 2.1189
   RI3 C7 C CR15 0 . 2.6927 -1.0453 1.9028
   RI3 H71 H HCR5 0 . 2.0759 -1.6882 2.1679
   RI3 N4 N NR15 0 . 3.8278 -1.3112 1.2522
   RI3 H42 H HNR5 0 . 4.1062 -2.0940 1.0316
   RI3 C8 C CR15 0 . 4.4465 -0.1729 1.0071
   RI3 H81 H HCR5 0 . 5.2510 -0.0675 0.5548
   RI3 C9 C CR15 0 . 3.6889 0.8099 1.5374
   RI3 H91 H HCR5 0 . 3.8850 1.7178 1.5151

loop_
  _chem_comp_bond.comp_id
  _chem_comp_bond.atom_id_1
  _chem_comp_bond.atom_id_2
  _chem_comp_bond.type
  _chem_comp_bond.value_dist
  _chem_comp_bond.value_dist_esd
   RI3 RE1 C1 single 1.886 0.020
   RI3 RE1 C2 single 1.917 0.020
   RI3 RE1 C3 single 1.898 0.020
   RI3 RE1 O4 single 2.183 0.020
   RI3 RE1 N3 single 2.175 0.020
   RI3 C1 O1 triple 1.169 0.020
   RI3 C2 O2 triple 1.140 0.020
   RI3 C3 O3 triple 1.130 0.020
   RI3 N3 C7 aromatic 1.312 0.020
   RI3 N3 C9 aromatic 1.385 0.020
   RI3 C7 H71 single 0.930 0.020
   RI3 C7 N4 aromatic 1.335 0.020
   RI3 N4 H42 single 0.860 0.020
   RI3 N4 C8 aromatic 1.319 0.020
   RI3 C8 H81 single 0.929 0.020
   RI3 C8 C9 aromatic 1.349 0.020
   RI3 C9 H91 single 0.929 0.020

loop_
  _chem_comp_angle.comp_id
  _chem_comp_angle.atom_id_1
  _chem_comp_angle.atom_id_2
  _chem_comp_angle.atom_id_3
  _chem_comp_angle.value_angle
  _chem_comp_angle.value_angle_esd
   RI3 N3 RE1 O4 85.00 3.000
   RI3 N3 RE1 C3 174.44 3.000
   RI3 O4 RE1 C3 90.65 3.000
   RI3 N3 RE1 C2 94.63 3.000
   RI3 O4 RE1 C2 177.28 3.000
   RI3 C3 RE1 C2 89.56 3.000
   RI3 N3 RE1 C1 94.24 3.000
   RI3 O4 RE1 C1 93.17 3.000
   RI3 C3 RE1 C1 89.43 3.000
   RI3 C2 RE1 C1 89.54 3.000
   RI3 O1 C1 RE1 180.00 3.000
   RI3 O2 C2 RE1 180.00 3.000
   RI3 O3 C3 RE1 180.00 3.000
   RI3 C9 N3 C7 104.79 3.000
   RI3 C9 N3 RE1 126.77 3.000
   RI3 C7 N3 RE1 128.43 3.000
   RI3 N4 C7 H71 124.43 3.000
   RI3 N4 C7 N3 110.93 3.000
   RI3 H71 C7 N3 124.64 3.000
   RI3 C8 N4 H42 125.91 3.000
   RI3 C8 N4 C7 108.52 3.000
   RI3 H42 N4 C7 125.58 3.000
   RI3 C9 C8 H81 126.51 3.000
   RI3 C9 C8 N4 106.99 3.000
   RI3 H81 C8 N4 126.50 3.000
   RI3 H91 C9 C8 125.71 3.000
   RI3 H91 C9 N3 125.53 3.000
   RI3 C8 C9 N3 108.75 3.000

loop_
  _chem_comp_tor.comp_id
  _chem_comp_tor.id
  _chem_comp_tor.atom_id_1
  _chem_comp_tor.atom_id_2
  _chem_comp_tor.atom_id_3
  _chem_comp_tor.atom_id_4
  _chem_comp_tor.value_angle
  _chem_comp_tor.value_angle_esd
  _chem_comp_tor.period
   RI3 CONST_01 C8 N4 C7 N3 -1.50 0.0 0
   RI3 CONST_02 N4 C8 C9 N3 -0.30 0.0 0
   RI3 CONST_03 C8 C9 N3 C7 -0.58 0.0 0
   RI3 CONST_04 C9 C8 N4 C7 1.06 0.0 0
   RI3 CONST_05 C9 N3 C7 N4 1.25 0.0 0
   RI3 CONST_06 N4 C7 N3 RE1 -178.74 0.0 0
   RI3 CONST_07 C8 C9 N3 RE1 179.41 0.0 0
   RI3 CONST_08 H42 N4 C7 N3 178.49 0.0 0
   RI3 CONST_09 H81 C8 C9 N3 179.67 0.0 0
   RI3 CONST_10 H91 C9 N3 C7 179.28 0.0 0
   RI3 CONST_11 C9 N3 C7 H71 -178.86 0.0 0
   RI3 Var_01 C7 N3 RE1 O4 104.31 30.0 2
   RI3 Var_02 N3 RE1 C2 O2 -117.54 30.0 3
   RI3 Var_03 C2 RE1 C1 O1 -28.02 30.0 3

loop_
  _chem_comp_plane_atom.comp_id
  _chem_comp_plane_atom.plane_id
  _chem_comp_plane_atom.atom_id
  _chem_comp_plane_atom.dist_esd
   RI3 plan-1 RE1 0.020
   RI3 plan-1 N3 0.020
   RI3 plan-1 C7 0.020
   RI3 plan-1 H71 0.020
   RI3 plan-1 N4 0.020
   RI3 plan-1 H42 0.020
   RI3 plan-1 C8 0.020
   RI3 plan-1 H81 0.020
   RI3 plan-1 C9 0.020
   RI3 plan-1 H91 0.020

loop_
  _chem_comp_plane.comp_id
  _chem_comp_plane.id
   RI3 plan-1

loop_
  _chem_comp.id
  _chem_comp.three_letter_code
  _chem_comp.name
  _chem_comp.group
  _chem_comp.number_atoms_all
  _chem_comp.number_atoms_nh
  _chem_comp.desc_level
   RI3 RI3 'Unknown                  ' ligand 17 13 .

data_comp_RE
loop_
  _chem_comp_atom.comp_id
  _chem_comp_atom.atom_id
  _chem_comp_atom.type_symbol
  _chem_comp_atom.type_energy
  _chem_comp_atom.partial_charge
   RE RE RE RE 0.000

loop_
  _chem_comp_tree.comp_id
  _chem_comp_tree.atom_id
  _chem_comp_tree.atom_back
  _chem_comp_tree.atom_forward
  _chem_comp_tree.connect_type
   RE RE n/a . END

loop_
  _chem_comp.id
  _chem_comp.three_letter_code
  _chem_comp.name
  _chem_comp.group
  _chem_comp.number_atoms_all
  _chem_comp.number_atoms_nh
  _chem_comp.desc_level
   RE . 'Re                               ' non-polymer 1 1 .

data_comp_BR
loop_
  _chem_comp_atom.comp_id
  _chem_comp_atom.atom_id
  _chem_comp_atom.type_symbol
  _chem_comp_atom.type_energy
  _chem_comp_atom.partial_charge
   BR BR BR BR 0.000

loop_
  _chem_comp_tree.comp_id
  _chem_comp_tree.atom_id
  _chem_comp_tree.atom_back
  _chem_comp_tree.atom_forward
  _chem_comp_tree.connect_type
   BR BR n/a . END

loop_
  _chem_comp.id
  _chem_comp.three_letter_code
  _chem_comp.name
  _chem_comp.group
  _chem_comp.number_atoms_all
  _chem_comp.number_atoms_nh
  _chem_comp.desc_level
   BR . 'bromine                             ' non-polymer 1 1 .

data_link_SS
loop_
  _chem_link_bond.link_id
  _chem_link_bond.atom_1_comp_id
  _chem_link_bond.atom_id_1
  _chem_link_bond.atom_2_comp_id
  _chem_link_bond.atom_id_2
  _chem_link_bond.type
  _chem_link_bond.value_dist
  _chem_link_bond.value_dist_esd
   SS 1 SG 2 SG single 2.031 0.020

loop_
  _chem_link_angle.link_id
  _chem_link_angle.atom_1_comp_id
  _chem_link_angle.atom_id_1
  _chem_link_angle.atom_2_comp_id
  _chem_link_angle.atom_id_2
  _chem_link_angle.atom_3_comp_id
  _chem_link_angle.atom_id_3
  _chem_link_angle.value_angle
  _chem_link_angle.value_angle_esd
   SS 1 CB 1 SG 2 SG 104.200 2.100
   SS 1 SG 2 SG 2 CB 104.200 2.100

loop_
  _chem_link_tor.link_id
  _chem_link_tor.id
  _chem_link_tor.atom_1_comp_id
  _chem_link_tor.atom_id_1
  _chem_link_tor.atom_2_comp_id
  _chem_link_tor.atom_id_2
  _chem_link_tor.atom_3_comp_id
  _chem_link_tor.atom_id_3
  _chem_link_tor.atom_4_comp_id
  _chem_link_tor.atom_id_4
  _chem_link_tor.value_angle
  _chem_link_tor.alt_value_angle
  _chem_link_tor.value_angle_esd
  _chem_link_tor.period
   SS ss 1 CB 1 SG 2 SG 2 CB 93.0 -86.0 10.0 1
   SS chi2_1 1 CA 1 CB 1 SG 2 SG 79.0 183.0,-73.0 20.0 1
   SS chi2_2 1 SG 2 SG 2 CB 2 CA -79.0 -183.0,73.0 20.0 1
