# Supplementary material for: Time-series analysis of rhenium(I) organometallic covalent binding to a model protein for drug development
Source: IUCrJ. 2024 Apr 19;11(Pt 3):359–73. doi: 10.1107/S2052252524002598 (PMC11067751; doi:10.1107/S2052252524002598)
Supplement: Supplementary file 7 [file m-11-00359-sup7.zip › Week 38 - P5P1_1 - 1-54/P5P1_2_refine_19.pdb]

REMARK   3
REMARK   3 REFINEMENT.
REMARK   3   PROGRAM     : PHENIX (1.20.1_4487: ???)
REMARK   3   AUTHORS     : Adams,Afonine,Bunkoczi,Burnley,Chen,Dar,Davis,
REMARK   3               : Draizen,Echols,Gildea,Gros,Grosse-Kunstleve,Headd,
REMARK   3               : Hintze,Hung,Ioerger,Liebschner,McCoy,McKee,Moriarty,
REMARK   3               : Oeffner,Poon,Read,Richardson,Richardson,Sacchettini,
REMARK   3               : Sauter,Sobolev,Storoni,Terwilliger,Williams,Zwart
REMARK   3
REMARK   3  X-RAY DATA.
REMARK   3  
REMARK   3  REFINEMENT TARGET : ML
REMARK   3  
REMARK   3  DATA USED IN REFINEMENT.
REMARK   3   RESOLUTION RANGE HIGH (ANGSTROMS) : 1.76    
REMARK   3   RESOLUTION RANGE LOW  (ANGSTROMS) : 57.37   
REMARK   3   MIN(FOBS/SIGMA_FOBS)              : 1.41  
REMARK   3   COMPLETENESS FOR RANGE        (%) : 96.64 
REMARK   3   NUMBER OF REFLECTIONS             : 22741     
REMARK   3   NUMBER OF REFLECTIONS (NON-ANOMALOUS) : 12514     
REMARK   3  
REMARK   3  FIT TO DATA USED IN REFINEMENT.
REMARK   3   R VALUE     (WORKING + TEST SET) : 0.1822
REMARK   3   R VALUE            (WORKING SET) : 0.1799
REMARK   3   FREE R VALUE                     : 0.2247
REMARK   3   FREE R VALUE TEST SET SIZE   (%) : 5.11  
REMARK   3   FREE R VALUE TEST SET COUNT      : 1163      
REMARK   3  
REMARK   3  FIT TO DATA USED IN REFINEMENT (IN BINS).
REMARK   3   BIN  RESOLUTION RANGE  COMPL.    NWORK NFREE   RWORK  RFREE  CCWORK CCFREE
REMARK   3     1   57.37 -    3.52    1.00     2812   144  0.1580 0.1744   0.929  0.890
REMARK   3     2    3.52 -    2.79    1.00     2774   149  0.1791 0.2361   0.920  0.846
REMARK   3     3    2.79 -    2.44    1.00     2778   175  0.1829 0.2271   0.912  0.891
REMARK   3     4    2.44 -    2.22    1.00     2820   121  0.1652 0.1948   0.929  0.899
REMARK   3     5    2.22 -    2.06    1.00     2803   123  0.1937 0.2396   0.921  0.890
REMARK   3     6    2.06 -    1.94    1.00     2760   176  0.1962 0.2759   0.913  0.799
REMARK   3     7    1.94 -    1.84    0.97     2724   140  0.2133 0.3391   0.909  0.753
REMARK   3     8    1.84 -    1.76    0.76     2107   135  0.2752 0.3268   0.887  0.824
REMARK   3  
REMARK   3  BULK SOLVENT MODELLING.
REMARK   3   METHOD USED        : FLAT BULK SOLVENT MODEL
REMARK   3   SOLVENT RADIUS     : 1.10    
REMARK   3   SHRINKAGE RADIUS   : 0.90    
REMARK   3   GRID STEP FACTOR   : 4.00    
REMARK   3  
REMARK   3  ERROR ESTIMATES.
REMARK   3   COORDINATE ERROR (MAXIMUM-LIKELIHOOD BASED)     : 0.25    
REMARK   3   PHASE ERROR (DEGREES, MAXIMUM-LIKELIHOOD BASED) : 23.96   
REMARK   3  
REMARK   3  STRUCTURE FACTORS CALCULATION ALGORITHM : FFT
REMARK   3  B VALUES.
REMARK   3   FROM WILSON PLOT           (A**2) : 19.21   
REMARK   3  
REMARK   3  GEOMETRY RESTRAINTS LIBRARY: GEOSTD + MONOMER LIBRARY + CDL V1.2
REMARK   3  DEVIATIONS FROM IDEAL VALUES - RMSD. RMSZ FOR BONDS AND ANGLES.
REMARK   3    BOND      :  0.012   0.068   1094  Z= 0.757
REMARK   3    ANGLE     :  1.237   7.944   1489  Z= 0.715
REMARK   3    CHIRALITY :  0.068   0.342    146
REMARK   3    PLANARITY :  0.012   0.061    192
REMARK   3    DIHEDRAL  : 14.978  81.666    388
REMARK   3    MIN NONBONDED DISTANCE : 2.170
REMARK   3  
REMARK   3  MOLPROBITY STATISTICS.
REMARK   3    ALL-ATOM CLASHSCORE : 2.90
REMARK   3    RAMACHANDRAN PLOT:
REMARK   3      OUTLIERS :  0.00 %
REMARK   3      ALLOWED  :  2.36 %
REMARK   3      FAVORED  : 97.64 %
REMARK   3    ROTAMER OUTLIERS :  0.93 %
REMARK   3    CBETA DEVIATIONS :  0.00 %
REMARK   3    PEPTIDE PLANE:
REMARK   3      CIS-PROLINE     : 0.00 %
REMARK   3      CIS-GENERAL     : 0.00 %
REMARK   3      TWISTED PROLINE : 0.00 %
REMARK   3      TWISTED GENERAL : 0.00 %
REMARK   3  
REMARK   3  RAMA-Z (RAMACHANDRAN PLOT Z-SCORE):
REMARK   3  INTERPRETATION: BAD |RAMA-Z| > 3; SUSPICIOUS 2 < |RAMA-Z| < 3; GOOD |RAMA-Z| < 2.
REMARK   3  SCORES FOR WHOLE/HELIX/SHEET/LOOP ARE SCALED INDEPENDENTLY;
REMARK   3  THEREFORE, THE VALUES ARE NOT RELATED IN A SIMPLE MANNER.
REMARK   3    WHOLE: -0.76 (0.70), RESIDUES: 133
REMARK   3    HELIX: -1.09 (0.69), RESIDUES: 51
REMARK   3    SHEET: -1.20 (1.03), RESIDUES: 13
REMARK   3    LOOP :  0.34 (0.77), RESIDUES: 69
REMARK   3  
REMARK   3                  min    max   mean <Bi,j>   iso aniso
REMARK   3     Overall:    8.20  86.59  21.75   5.95  1166     0
REMARK   3     Protein:    8.20  86.59  20.80   5.66  1023     0
REMARK   3     Water:     11.32  43.40  25.21    N/A    84     0
REMARK   3     Other:     16.45  68.83  33.20    N/A    59     0
REMARK   3     Chain  A:   8.20  86.59  21.35    N/A  1074     0
REMARK   3     Chain  S:  11.32  43.40  25.21    N/A    84     0
REMARK   3     Chain  B:  25.05  68.83  40.86    N/A     7     0
REMARK   3     Chain  C:  24.57  24.57  24.57    N/A     1     0
REMARK   3     Histogram:
REMARK   3         Values      Number of atoms
REMARK   3       8.20 - 16.04       387
REMARK   3      16.04 - 23.88       445
REMARK   3      23.88 - 31.72       169
REMARK   3      31.72 - 39.56        93
REMARK   3      39.56 - 47.40        36
REMARK   3      47.40 - 55.23        20
REMARK   3      55.23 - 63.07         5
REMARK   3      63.07 - 70.91         8
REMARK   3      70.91 - 78.75         2
REMARK   3      78.75 - 86.59         1
REMARK   3  
REMARK   3
LINK         NE2 HIS A  15                RE1  RI3 A1141 
LINK         OD2 ASP A 101                RE1  RII A1142 
LINK         OD2 ASP A 119                RE1  RII A1140 
SSBOND   1 CYS A    6    CYS A  127 
SSBOND   2 CYS A   30    CYS A  115 
SSBOND   3 CYS A   64    CYS A   80 
SSBOND   4 CYS A   76    CYS A   94 
CRYST1   81.130   81.130   37.200  90.00  90.00  90.00 P 43 21 2
SCALE1      0.012326  0.000000  0.000000        0.00000
SCALE2      0.000000  0.012326  0.000000        0.00000
SCALE3      0.000000  0.000000  0.026882        0.00000
ATOM      1  N   LYS A   1       4.819  11.675   9.793  1.00 21.76           N
ATOM      2  CA  LYS A   1       3.827  12.050   8.748  1.00 27.51           C
ATOM      3  C   LYS A   1       3.854  13.548   8.587  1.00 18.11           C
ATOM      4  O   LYS A   1       3.862  14.252   9.581  1.00 18.45           O
ATOM      5  CB  LYS A   1       2.445  11.590   9.146  1.00 22.11           C
ATOM      6  CG  LYS A   1       1.341  12.097   8.246  1.00 23.56           C
ATOM      7  CD  LYS A   1       0.028  11.412   8.544  1.00 24.32           C
ATOM      8  CE  LYS A   1      -1.076  12.069   7.728  1.00 27.83           C
ATOM      9  NZ  LYS A   1      -0.687  12.391   6.327  1.00 46.10           N
ATOM     10  H1  LYS A   1       4.862  10.789   9.856  1.00 26.00           H
ATOM     11  H2  LYS A   1       5.619  11.997   9.572  1.00 26.00           H
ATOM     12  H3  LYS A   1       4.568  12.017  10.576  1.00 26.00           H
ATOM     13  HA  LYS A   1       4.037  11.625   7.902  1.00 32.89           H
ATOM     14  HB2 LYS A   1       2.422  10.620   9.123  1.00 26.41           H
ATOM     15  HB3 LYS A   1       2.261  11.905  10.045  1.00 26.41           H
ATOM     16  HG2 LYS A   1       1.227  13.050   8.384  1.00 28.15           H
ATOM     17  HG3 LYS A   1       1.574  11.921   7.321  1.00 28.15           H
ATOM     18  HD2 LYS A   1       0.082  10.475   8.302  1.00 29.06           H
ATOM     19  HD3 LYS A   1      -0.183  11.500   9.487  1.00 29.06           H
ATOM     20  HE2 LYS A   1      -1.836  11.468   7.691  1.00 33.27           H
ATOM     21  HE3 LYS A   1      -1.331  12.900   8.160  1.00 33.27           H
ATOM     22  HZ1 LYS A   1      -1.395  12.681   5.873  1.00 55.20           H
ATOM     23  HZ2 LYS A   1      -0.061  13.024   6.323  1.00 55.20           H
ATOM     24  HZ3 LYS A   1      -0.365  11.664   5.927  1.00 55.20           H
ATOM     25  N   VAL A   2       3.918  14.026   7.352  1.00 17.68           N
ATOM     26  CA  VAL A   2       3.790  15.434   7.049  1.00 19.83           C
ATOM     27  C   VAL A   2       2.365  15.624   6.544  1.00 26.54           C
ATOM     28  O   VAL A   2       2.014  15.168   5.446  1.00 20.28           O
ATOM     29  CB  VAL A   2       4.805  15.908   6.012  1.00 20.04           C
ATOM     30  CG1 VAL A   2       4.603  17.349   5.766  1.00 27.05           C
ATOM     31  CG2 VAL A   2       6.269  15.718   6.490  1.00 18.83           C
ATOM     32  H   VAL A   2       4.038  13.535   6.656  1.00 21.09           H
ATOM     33  HA  VAL A   2       3.935  15.955   7.854  1.00 23.68           H
ATOM     34  HB  VAL A   2       4.671  15.381   5.208  1.00 23.92           H
ATOM     35 HG11 VAL A   2       5.338  17.684   5.228  1.00 32.34           H
ATOM     36 HG12 VAL A   2       3.765  17.475   5.294  1.00 32.34           H
ATOM     37 HG13 VAL A   2       4.577  17.814   6.617  1.00 32.34           H
ATOM     38 HG21 VAL A   2       6.870  16.074   5.818  1.00 22.48           H
ATOM     39 HG22 VAL A   2       6.391  16.192   7.328  1.00 22.48           H
ATOM     40 HG23 VAL A   2       6.439  14.772   6.618  1.00 22.48           H
ATOM     41  N   PHE A   3       1.552  16.296   7.333  1.00 18.19           N
ATOM     42  CA  PHE A   3       0.175  16.545   6.945  1.00 17.16           C
ATOM     43  C   PHE A   3       0.061  17.634   5.906  1.00 19.30           C
ATOM     44  O   PHE A   3       0.842  18.580   5.873  1.00 16.11           O
ATOM     45  CB  PHE A   3      -0.658  17.005   8.131  1.00 16.68           C
ATOM     46  CG  PHE A   3      -1.163  15.913   8.969  1.00 15.87           C
ATOM     47  CD1 PHE A   3      -0.347  15.326   9.919  1.00 18.08           C
ATOM     48  CD2 PHE A   3      -2.459  15.457   8.845  1.00 17.62           C
ATOM     49  CE1 PHE A   3      -0.815  14.339  10.711  1.00 22.94           C
ATOM     50  CE2 PHE A   3      -2.907  14.479   9.637  1.00 18.29           C
ATOM     51  CZ  PHE A   3      -2.075  13.898  10.561  1.00 26.23           C
ATOM     52  H   PHE A   3       1.770  16.620   8.099  1.00 21.70           H
ATOM     53  HA  PHE A   3      -0.166  15.711   6.588  1.00 20.47           H
ATOM     54  HB2 PHE A   3      -0.111  17.578   8.691  1.00 19.89           H
ATOM     55  HB3 PHE A   3      -1.424  17.500   7.799  1.00 19.89           H
ATOM     56  HD1 PHE A   3       0.532  15.615  10.014  1.00 21.58           H
ATOM     57  HD2 PHE A   3      -3.023  15.832   8.207  1.00 21.02           H
ATOM     58  HE1 PHE A   3      -0.265  13.963  11.360  1.00 27.41           H
ATOM     59  HE2 PHE A   3      -3.787  14.191   9.561  1.00 21.83           H
ATOM     60  HZ  PHE A   3      -2.386  13.196  11.086  1.00 31.35           H
ATOM     61  N   GLY A   4      -0.978  17.525   5.083  1.00 24.70           N
ATOM     62  CA  GLY A   4      -1.386  18.663   4.315  1.00 23.91           C
ATOM     63  C   GLY A   4      -2.258  19.555   5.162  1.00 14.60           C
ATOM     64  O   GLY A   4      -2.817  19.133   6.155  1.00 20.88           O
ATOM     65  H   GLY A   4      -1.446  16.813   4.964  1.00 29.52           H
ATOM     66  HA2 GLY A   4      -0.607  19.163   4.024  1.00 28.58           H
ATOM     67  HA3 GLY A   4      -1.886  18.376   3.536  1.00 28.58           H
ATOM     68  N   ARG A   5      -2.357  20.813   4.747  1.00 20.17           N
ATOM     69  CA  ARG A   5      -3.133  21.783   5.500  1.00 23.23           C
ATOM     70  C   ARG A   5      -4.568  21.314   5.751  1.00 19.24           C
ATOM     71  O   ARG A   5      -5.027  21.229   6.902  1.00 17.95           O
ATOM     72  CB  ARG A   5      -3.097  23.087   4.721  1.00 28.99           C
ATOM     73  CG  ARG A   5      -3.940  24.170   5.292  1.00 19.92           C
ATOM     74  CD  ARG A   5      -3.665  25.473   4.538  1.00 26.36           C
ATOM     75  NE  ARG A   5      -4.123  25.428   3.153  1.00 33.00           N
ATOM     76  CZ  ARG A   5      -5.388  25.588   2.785  1.00 33.99           C
ATOM     77  NH1 ARG A   5      -6.344  25.796   3.673  1.00 27.52           N
ATOM     78  NH2 ARG A   5      -5.694  25.573   1.492  1.00 37.05           N
ATOM     79  H   ARG A   5      -1.986  21.127   4.037  1.00 24.08           H
ATOM     80  HA  ARG A   5      -2.742  21.913   6.378  1.00 27.76           H
ATOM     81  HB2 ARG A   5      -2.183  23.408   4.698  1.00 34.66           H
ATOM     82  HB3 ARG A   5      -3.412  22.916   3.819  1.00 34.66           H
ATOM     83  HG2 ARG A   5      -4.878  23.944   5.197  1.00 23.78           H
ATOM     84  HG3 ARG A   5      -3.723  24.298   6.229  1.00 23.78           H
ATOM     85  HD2 ARG A   5      -4.126  26.200   4.983  1.00 31.51           H
ATOM     86  HD3 ARG A   5      -2.709  25.640   4.533  1.00 31.51           H
ATOM     87  HE  ARG A   5      -3.538  25.289   2.538  1.00 39.47           H
ATOM     88 HH11 ARG A   5      -6.153  25.831   4.511  1.00 32.90           H
ATOM     89 HH12 ARG A   5      -7.157  25.898   3.414  1.00 32.90           H
ATOM     90 HH21 ARG A   5      -5.076  25.461   0.905  1.00 44.34           H
ATOM     91 HH22 ARG A   5      -6.511  25.676   1.242  1.00 44.34           H
ATOM     92  N   CYS A   6      -5.313  21.030   4.686  1.00 23.40           N
ATOM     93  CA  CYS A   6      -6.722  20.679   4.899  1.00 15.47           C
ATOM     94  C   CYS A   6      -6.866  19.349   5.606  1.00 17.72           C
ATOM     95  O   CYS A   6      -7.812  19.149   6.362  1.00 19.33           O
ATOM     96  CB  CYS A   6      -7.459  20.645   3.561  1.00 25.50           C
ATOM     97  SG  CYS A   6      -7.742  22.338   2.940  1.00 22.98           S
ATOM     98  H   CYS A   6      -5.045  21.031   3.869  1.00 27.95           H
ATOM     99  HA  CYS A   6      -7.132  21.361   5.454  1.00 18.44           H
ATOM    100  HB2 CYS A   6      -6.926  20.161   2.910  1.00 30.47           H
ATOM    101  HB3 CYS A   6      -8.318  20.209   3.676  1.00 30.47           H
ATOM    102  N   GLU A   7      -5.948  18.422   5.335  1.00 21.63           N
ATOM    103  CA  GLU A   7      -5.948  17.140   6.018  1.00 17.27           C
ATOM    104  C   GLU A   7      -5.799  17.316   7.515  1.00 20.69           C
ATOM    105  O   GLU A   7      -6.495  16.667   8.311  1.00 18.05           O
ATOM    106  CB  GLU A   7      -4.817  16.275   5.456  1.00 26.85           C
ATOM    107  CG  GLU A   7      -4.643  14.929   6.141  1.00 35.92           C
ATOM    108  CD  GLU A   7      -3.433  14.128   5.598  1.00 42.25           C
ATOM    109  OE1 GLU A   7      -2.423  14.728   5.118  1.00 29.97           O
ATOM    110  OE2 GLU A   7      -3.527  12.878   5.611  1.00 37.06           O
ATOM    111  H   GLU A   7      -5.316  18.513   4.759  1.00 25.84           H
ATOM    112  HA  GLU A   7      -6.791  16.687   5.860  1.00 20.61           H
ATOM    113  HB2 GLU A   7      -4.997  16.104   4.519  1.00 32.10           H
ATOM    114  HB3 GLU A   7      -3.982  16.760   5.551  1.00 32.10           H
ATOM    115  HG2 GLU A   7      -4.505  15.073   7.090  1.00 42.99           H
ATOM    116  HG3 GLU A   7      -5.442  14.397   5.999  1.00 42.99           H
ATOM    117  N   LEU A   8      -4.882  18.184   7.928  1.00 20.99           N
ATOM    118  CA  LEU A   8      -4.712  18.387   9.357  1.00 15.25           C
ATOM    119  C   LEU A   8      -5.913  19.107   9.948  1.00 14.92           C
ATOM    120  O   LEU A   8      -6.342  18.795  11.063  1.00 15.48           O
ATOM    121  CB  LEU A   8      -3.407  19.165   9.618  1.00 13.50           C
ATOM    122  CG  LEU A   8      -3.069  19.420  11.079  1.00 15.39           C
ATOM    123  CD1 LEU A   8      -2.834  18.062  11.796  1.00 18.26           C
ATOM    124  CD2 LEU A   8      -1.860  20.298  11.265  1.00 19.42           C
ATOM    125  H   LEU A   8      -4.367  18.650   7.421  1.00 25.06           H
ATOM    126  HA  LEU A   8      -4.636  17.528   9.801  1.00 18.18           H
ATOM    127  HB2 LEU A   8      -2.671  18.661   9.236  1.00 16.08           H
ATOM    128  HB3 LEU A   8      -3.477  20.030   9.183  1.00 16.08           H
ATOM    129  HG  LEU A   8      -3.819  19.892  11.474  1.00 18.34           H
ATOM    130 HD11 LEU A   8      -2.426  18.228  12.660  1.00 21.79           H
ATOM    131 HD12 LEU A   8      -3.687  17.615  11.914  1.00 21.79           H
ATOM    132 HD13 LEU A   8      -2.247  17.514  11.252  1.00 21.79           H
ATOM    133 HD21 LEU A   8      -1.728  20.458  12.213  1.00 23.18           H
ATOM    134 HD22 LEU A   8      -1.084  19.850  10.894  1.00 23.18           H
ATOM    135 HD23 LEU A   8      -2.007  21.140  10.805  1.00 23.18           H
ATOM    136  N   ALA A   9      -6.463  20.077   9.228  1.00 19.31           N
ATOM    137  CA  ALA A   9      -7.664  20.741   9.723  1.00 16.82           C
ATOM    138  C   ALA A   9      -8.756  19.723  10.018  1.00 17.91           C
ATOM    139  O   ALA A   9      -9.406  19.757  11.065  1.00 16.60           O
ATOM    140  CB  ALA A   9      -8.166  21.754   8.708  1.00 20.15           C
ATOM    141  H   ALA A   9      -6.171  20.362   8.471  1.00 23.05           H
ATOM    142  HA  ALA A   9      -7.440  21.214  10.540  1.00 20.07           H
ATOM    143  HB1 ALA A   9      -9.006  22.125   9.021  1.00 24.06           H
ATOM    144  HB2 ALA A   9      -7.507  22.460   8.614  1.00 24.06           H
ATOM    145  HB3 ALA A   9      -8.298  21.310   7.856  1.00 24.06           H
ATOM    146  N   ALA A  10      -8.970  18.805   9.089  1.00 20.95           N
ATOM    147  CA  ALA A  10     -10.006  17.795   9.264  1.00 18.99           C
ATOM    148  C   ALA A  10      -9.751  16.940  10.494  1.00 19.90           C
ATOM    149  O   ALA A  10     -10.660  16.681  11.295  1.00 20.70           O
ATOM    150  CB  ALA A  10     -10.082  16.936   8.004  1.00 24.31           C
ATOM    151  H   ALA A  10      -8.534  18.742   8.350  1.00 25.02           H
ATOM    152  HA  ALA A  10     -10.861  18.234   9.394  1.00 22.67           H
ATOM    153  HB1 ALA A  10     -10.733  16.230   8.143  1.00 29.05           H
ATOM    154  HB2 ALA A  10     -10.353  17.493   7.258  1.00 29.05           H
ATOM    155  HB3 ALA A  10      -9.209  16.552   7.830  1.00 29.05           H
ATOM    156  N   ALA A  11      -8.514  16.473  10.664  1.00 19.89           N
ATOM    157  CA  ALA A  11      -8.237  15.631  11.816  1.00 16.21           C
ATOM    158  C   ALA A  11      -8.354  16.419  13.110  1.00 16.45           C
ATOM    159  O   ALA A  11      -8.910  15.935  14.106  1.00 21.22           O
ATOM    160  CB  ALA A  11      -6.859  14.987  11.654  1.00 21.55           C
ATOM    161  H   ALA A  11      -7.846  16.625  10.144  1.00 23.75           H
ATOM    162  HA  ALA A  11      -8.887  14.913  11.865  1.00 19.33           H
ATOM    163  HB1 ALA A  11      -6.684  14.419  12.421  1.00 25.74           H
ATOM    164  HB2 ALA A  11      -6.851  14.458  10.842  1.00 25.74           H
ATOM    165  HB3 ALA A  11      -6.188  15.686  11.601  1.00 25.74           H
ATOM    166  N   MET A  12      -7.804  17.628  13.140  1.00 17.09           N
ATOM    167  CA  MET A  12      -7.938  18.409  14.360  1.00 10.88           C
ATOM    168  C   MET A  12      -9.407  18.629  14.703  1.00 17.34           C
ATOM    169  O   MET A  12      -9.774  18.660  15.884  1.00 15.52           O
ATOM    170  CB  MET A  12      -7.224  19.745  14.190  1.00 12.44           C
ATOM    171  CG  MET A  12      -5.724  19.664  14.467  1.00 15.52           C
ATOM    172  SD  MET A  12      -4.894  21.225  14.038  1.00 14.98           S
ATOM    173  CE  MET A  12      -3.371  21.090  15.095  1.00 11.36           C
ATOM    174  H   MET A  12      -7.369  18.001  12.499  1.00 20.38           H
ATOM    175  HA  MET A  12      -7.513  17.933  15.090  1.00 12.94           H
ATOM    176  HB2 MET A  12      -7.343  20.051  13.278  1.00 14.81           H
ATOM    177  HB3 MET A  12      -7.607  20.386  14.808  1.00 14.81           H
ATOM    178  HG2 MET A  12      -5.579  19.489  15.410  1.00 18.50           H
ATOM    179  HG3 MET A  12      -5.335  18.953  13.934  1.00 18.50           H
ATOM    180  HE1 MET A  12      -2.814  21.870  14.946  1.00 13.51           H
ATOM    181  HE2 MET A  12      -3.637  21.046  16.027  1.00 13.51           H
ATOM    182  HE3 MET A  12      -2.887  20.286  14.851  1.00 13.51           H
ATOM    183  N   LYS A  13     -10.254  18.812  13.681  1.00 19.51           N
ATOM    184  CA  LYS A  13     -11.693  18.962  13.935  1.00 16.76           C
ATOM    185  C   LYS A  13     -12.291  17.677  14.506  1.00 14.65           C
ATOM    186  O   LYS A  13     -13.088  17.727  15.446  1.00 21.01           O
ATOM    187  CB  LYS A  13     -12.427  19.355  12.650  1.00 21.85           C
ATOM    188  CG  LYS A  13     -13.910  19.818  12.869  1.00 32.02           C
ATOM    189  CD  LYS A  13     -14.544  20.273  11.543  1.00 31.24           C
ATOM    190  CE  LYS A  13     -16.078  20.336  11.569  1.00 34.60           C
ATOM    191  NZ  LYS A  13     -16.611  21.524  10.791  1.00 47.51           N
ATOM    192  H   LYS A  13     -10.027  18.852  12.853  1.00 23.29           H
ATOM    193  HA  LYS A  13     -11.815  19.674  14.582  1.00 19.99           H
ATOM    194  HB2 LYS A  13     -11.949  20.089  12.233  1.00 26.10           H
ATOM    195  HB3 LYS A  13     -12.443  18.589  12.056  1.00 26.10           H
ATOM    196  HG2 LYS A  13     -14.431  19.079  13.222  1.00 38.30           H
ATOM    197  HG3 LYS A  13     -13.928  20.563  13.490  1.00 38.30           H
ATOM    198  HD2 LYS A  13     -14.217  21.161  11.330  1.00 37.36           H
ATOM    199  HD3 LYS A  13     -14.288  19.649  10.845  1.00 37.36           H
ATOM    200  HE2 LYS A  13     -16.438  19.528  11.172  1.00 41.39           H
ATOM    201  HE3 LYS A  13     -16.379  20.417  12.488  1.00 41.39           H
ATOM    202  HZ1 LYS A  13     -17.500  21.540  10.830  1.00 56.88           H
ATOM    203  HZ2 LYS A  13     -16.293  22.281  11.136  1.00 56.88           H
ATOM    204  HZ3 LYS A  13     -16.359  21.467   9.939  1.00 56.88           H
ATOM    205  N   ARG A  14     -11.932  16.534  13.925  1.00 23.24           N
ATOM    206  CA  ARG A  14     -12.377  15.259  14.465  1.00 29.02           C
ATOM    207  C   ARG A  14     -11.946  15.081  15.915  1.00 32.22           C
ATOM    208  O   ARG A  14     -12.633  14.411  16.687  1.00 24.37           O
ATOM    209  CB  ARG A  14     -11.811  14.118  13.634  1.00 22.13           C
ATOM    210  CG  ARG A  14     -12.248  14.079  12.168  1.00 41.76           C
ATOM    211  CD  ARG A  14     -13.107  12.839  11.881  1.00 67.64           C
ATOM    212  NE  ARG A  14     -13.994  12.514  12.996  1.00 73.49           N
ATOM    213  CZ  ARG A  14     -14.451  11.299  13.273  1.00 61.97           C
ATOM    214  NH1 ARG A  14     -14.050  10.240  12.594  1.00 45.47           N
ATOM    215  NH2 ARG A  14     -15.330  11.148  14.259  1.00 66.70           N
ATOM    216  H   ARG A  14     -11.437  16.472  13.225  1.00 27.77           H
ATOM    217  HA  ARG A  14     -13.346  15.231  14.421  1.00 34.71           H
ATOM    218  HB2 ARG A  14     -10.843  14.187  13.644  1.00 26.43           H
ATOM    219  HB3 ARG A  14     -12.087  13.281  14.039  1.00 26.43           H
ATOM    220  HG2 ARG A  14     -12.774  14.869  11.967  1.00 50.00           H
ATOM    221  HG3 ARG A  14     -11.464  14.048  11.598  1.00 50.00           H
ATOM    222  HD2 ARG A  14     -13.654  13.004  11.097  1.00 81.05           H
ATOM    223  HD3 ARG A  14     -12.526  12.078  11.725  1.00 81.05           H
ATOM    224  HE  ARG A  14     -14.238  13.157  13.511  1.00 88.06           H
ATOM    225 HH11 ARG A  14     -13.480  10.328  11.957  1.00 54.45           H
ATOM    226 HH12 ARG A  14     -14.359   9.461  12.790  1.00 54.45           H
ATOM    227 HH21 ARG A  14     -15.595  11.832  14.708  1.00 79.92           H
ATOM    228 HH22 ARG A  14     -15.634  10.366  14.448  1.00 79.92           H
ATOM    229  N   HIS A  15     -10.796  15.633  16.273  1.00 21.57           N
ATOM    230  CA  HIS A  15     -10.257  15.492  17.643  1.00 18.75           C
ATOM    231  C   HIS A  15     -10.775  16.594  18.564  1.00 23.88           C
ATOM    232  O   HIS A  15     -10.234  16.686  19.647  1.00 23.59           O
ATOM    233  CB  HIS A  15      -8.731  15.410  17.606  1.00 23.21           C
ATOM    234  CG  HIS A  15      -8.217  14.111  17.100  1.00 21.43           C
ATOM    235  ND1 HIS A  15      -8.267  12.970  17.851  1.00 34.03           N
ATOM    236  CD2 HIS A  15      -7.636  13.766  15.936  1.00 37.04           C
ATOM    237  CE1 HIS A  15      -7.744  11.977  17.177  1.00 25.34           C
ATOM    238  NE2 HIS A  15      -7.347  12.439  16.005  1.00 24.17           N
ATOM    239  H   HIS A  15     -10.185  16.186  15.645  1.00 25.76           H
ATOM    240  HA  HIS A  15     -10.618  14.544  18.038  1.00 22.38           H
ATOM    241  HB2 HIS A  15      -8.351  16.210  16.973  1.00 27.73           H
ATOM    242  HB3 HIS A  15      -8.342  15.567  18.610  1.00 27.73           H
ATOM    243  HD1 HIS A  15      -8.697  12.888  18.763  1.00 40.72           H
ATOM    244  HD2 HIS A  15      -7.407  14.420  15.108  1.00 44.33           H
ATOM    245  HE1 HIS A  15      -7.675  10.955  17.518  1.00 30.29           H
ATOM    246  N   GLY A  16     -11.745  17.423  18.154  1.00 18.96           N
ATOM    247  CA  GLY A  16     -12.334  18.339  19.090  1.00 18.71           C
ATOM    248  C   GLY A  16     -11.584  19.618  19.336  1.00 20.23           C
ATOM    249  O   GLY A  16     -11.871  20.284  20.334  1.00 17.84           O
ATOM    250  H   GLY A  16     -12.048  17.460  17.350  1.00 22.63           H
ATOM    251  HA2 GLY A  16     -13.216  18.579  18.767  1.00 22.33           H
ATOM    252  HA3 GLY A  16     -12.423  17.887  19.944  1.00 22.33           H
ATOM    253  N   LEU A  17     -10.664  20.021  18.446  1.00 18.60           N
ATOM    254  CA  LEU A  17      -9.952  21.285  18.666  1.00 15.55           C
ATOM    255  C   LEU A  17     -10.696  22.526  18.172  1.00 20.58           C
ATOM    256  O   LEU A  17     -10.382  23.641  18.626  1.00 16.75           O
ATOM    257  CB  LEU A  17      -8.581  21.246  18.006  1.00 15.12           C
ATOM    258  CG  LEU A  17      -7.497  20.531  18.819  1.00 15.99           C
ATOM    259  CD1 LEU A  17      -6.227  20.650  18.024  1.00 15.53           C
ATOM    260  CD2 LEU A  17      -7.304  21.038  20.264  1.00 17.62           C
ATOM    261  H   LEU A  17     -10.443  19.594  17.733  1.00 22.20           H
ATOM    262  HA  LEU A  17      -9.839  21.378  19.625  1.00 18.53           H
ATOM    263  HB2 LEU A  17      -8.662  20.785  17.157  1.00 18.03           H
ATOM    264  HB3 LEU A  17      -8.284  22.158  17.861  1.00 18.03           H
ATOM    265  HG  LEU A  17      -7.764  19.608  18.955  1.00 19.07           H
ATOM    266 HD11 LEU A  17      -5.602  19.971  18.323  1.00 18.51           H
ATOM    267 HD12 LEU A  17      -6.430  20.522  17.084  1.00 18.51           H
ATOM    268 HD13 LEU A  17      -5.849  21.533  18.164  1.00 18.51           H
ATOM    269 HD21 LEU A  17      -6.428  20.765  20.581  1.00 21.02           H
ATOM    270 HD22 LEU A  17      -7.370  22.006  20.271  1.00 21.02           H
ATOM    271 HD23 LEU A  17      -7.994  20.655  20.828  1.00 21.02           H
ATOM    272  N   ASP A  18     -11.680  22.374  17.264  1.00 21.76           N
ATOM    273  CA  ASP A  18     -12.393  23.548  16.753  1.00 22.75           C
ATOM    274  C   ASP A  18     -13.173  24.202  17.890  1.00 24.82           C
ATOM    275  O   ASP A  18     -14.102  23.612  18.464  1.00 20.84           O
ATOM    276  CB  ASP A  18     -13.330  23.208  15.585  1.00 19.59           C
ATOM    277  CG  ASP A  18     -13.864  24.466  14.843  1.00 32.73           C
ATOM    278  OD1 ASP A  18     -13.354  25.608  15.022  1.00 25.60           O
ATOM    279  OD2 ASP A  18     -14.804  24.300  14.035  1.00 29.63           O
ATOM    280  H   ASP A  18     -11.941  21.622  16.940  1.00 25.99           H
ATOM    281  HA  ASP A  18     -11.736  24.171  16.406  1.00 27.17           H
ATOM    282  HB2 ASP A  18     -12.846  22.665  14.942  1.00 23.38           H
ATOM    283  HB3 ASP A  18     -14.093  22.716  15.927  1.00 23.38           H
ATOM    284  N   ASN A  19     -12.762  25.423  18.202  1.00 17.44           N
ATOM    285  CA  ASN A  19     -13.294  26.244  19.264  1.00 21.28           C
ATOM    286  C   ASN A  19     -13.009  25.700  20.645  1.00 14.52           C
ATOM    287  O   ASN A  19     -13.618  26.130  21.627  1.00 20.90           O
ATOM    288  CB  ASN A  19     -14.791  26.478  19.124  1.00 23.96           C
ATOM    289  CG  ASN A  19     -15.093  27.866  18.666  1.00 37.46           C
ATOM    290  OD1 ASN A  19     -14.438  28.397  17.754  1.00 36.88           O
ATOM    291  ND2 ASN A  19     -15.988  28.531  19.395  1.00 53.60           N
ATOM    292  H   ASN A  19     -12.129  25.821  17.778  1.00 20.81           H
ATOM    293  HA  ASN A  19     -12.847  27.102  19.189  1.00 25.42           H
ATOM    294  HB2 ASN A  19     -15.152  25.857  18.473  1.00 28.62           H
ATOM    295  HB3 ASN A  19     -15.218  26.343  19.985  1.00 28.62           H
ATOM    296 HD21 ASN A  19     -16.350  28.155  20.079  1.00 64.20           H
ATOM    297 HD22 ASN A  19     -16.205  29.335  19.181  1.00 64.20           H
ATOM    298  N   TYR A  20     -12.073  24.773  20.762  1.00 14.52           N
ATOM    299  CA  TYR A  20     -11.615  24.386  22.088  1.00 14.33           C
ATOM    300  C   TYR A  20     -11.001  25.571  22.835  1.00 21.51           C
ATOM    301  O   TYR A  20     -10.122  26.283  22.326  1.00 17.07           O
ATOM    302  CB  TYR A  20     -10.598  23.245  21.977  1.00 15.12           C
ATOM    303  CG  TYR A  20     -10.384  22.606  23.326  1.00 17.06           C
ATOM    304  CD1 TYR A  20     -11.240  21.597  23.766  1.00 20.47           C
ATOM    305  CD2 TYR A  20      -9.362  23.013  24.170  1.00 14.79           C
ATOM    306  CE1 TYR A  20     -11.076  21.013  25.014  1.00 20.82           C
ATOM    307  CE2 TYR A  20      -9.206  22.459  25.433  1.00 21.38           C
ATOM    308  CZ  TYR A  20     -10.078  21.449  25.840  1.00 26.30           C
ATOM    309  OH  TYR A  20      -9.934  20.868  27.052  1.00 22.38           O
ATOM    310  H   TYR A  20     -11.696  24.362  20.108  1.00 17.30           H
ATOM    311  HA  TYR A  20     -12.376  24.076  22.604  1.00 17.08           H
ATOM    312  HB2 TYR A  20     -10.930  22.572  21.363  1.00 18.03           H
ATOM    313  HB3 TYR A  20      -9.750  23.594  21.661  1.00 18.03           H
ATOM    314  HD1 TYR A  20     -11.932  21.311  23.215  1.00 24.44           H
ATOM    315  HD2 TYR A  20      -8.769  23.670  23.884  1.00 17.62           H
ATOM    316  HE1 TYR A  20     -11.642  20.328  25.288  1.00 24.86           H
ATOM    317  HE2 TYR A  20      -8.532  22.757  26.000  1.00 25.54           H
ATOM    318  HH  TYR A  20      -9.341  21.267  27.494  1.00 26.73           H
ATOM    319  N   ARG A  21     -11.440  25.767  24.075  1.00 17.15           N
ATOM    320  CA  ARG A  21     -10.999  26.914  24.871  1.00 13.98           C
ATOM    321  C   ARG A  21     -11.211  28.211  24.106  1.00 18.82           C
ATOM    322  O   ARG A  21     -10.599  29.236  24.418  1.00 15.65           O
ATOM    323  CB  ARG A  21      -9.547  26.733  25.338  1.00 18.32           C
ATOM    324  CG  ARG A  21      -9.150  27.469  26.620  1.00 33.46           C
ATOM    325  CD  ARG A  21     -10.032  27.127  27.830  1.00 33.86           C
ATOM    326  NE  ARG A  21     -10.249  25.696  27.952  1.00 47.76           N
ATOM    327  CZ  ARG A  21     -10.413  25.049  29.102  1.00 49.76           C
ATOM    328  NH1 ARG A  21     -10.289  25.667  30.272  1.00 45.45           N
ATOM    329  NH2 ARG A  21     -10.695  23.746  29.072  1.00 34.62           N
ATOM    330  H   ARG A  21     -11.994  25.249  24.479  1.00 20.46           H
ATOM    331  HA  ARG A  21     -11.533  26.982  25.678  1.00 16.66           H
ATOM    332  HB2 ARG A  21      -9.396  25.787  25.494  1.00 21.87           H
ATOM    333  HB3 ARG A  21      -8.961  27.051  24.634  1.00 21.87           H
ATOM    334  HG2 ARG A  21      -8.236  27.233  26.845  1.00 40.03           H
ATOM    335  HG3 ARG A  21      -9.217  28.424  26.466  1.00 40.03           H
ATOM    336  HD2 ARG A  21      -9.599  27.440  28.640  1.00 40.52           H
ATOM    337  HD3 ARG A  21     -10.895  27.558  27.728  1.00 40.52           H
ATOM    338  HE  ARG A  21     -10.273  25.234  27.228  1.00 57.19           H
ATOM    339 HH11 ARG A  21     -10.098  26.505  30.297  1.00 54.41           H
ATOM    340 HH12 ARG A  21     -10.399  25.229  31.004  1.00 54.41           H
ATOM    341 HH21 ARG A  21     -10.768  23.339  28.318  1.00 41.42           H
ATOM    342 HH22 ARG A  21     -10.804  23.313  29.807  1.00 41.42           H
ATOM    343  N   GLY A  22     -12.143  28.186  23.148  1.00 21.85           N
ATOM    344  CA  GLY A  22     -12.495  29.366  22.369  1.00 15.16           C
ATOM    345  C   GLY A  22     -11.617  29.620  21.164  1.00 17.67           C
ATOM    346  O   GLY A  22     -11.739  30.663  20.505  1.00 16.27           O
ATOM    347  H   GLY A  22     -12.591  27.485  22.930  1.00 26.10           H
ATOM    348  HA2 GLY A  22     -13.408  29.270  22.055  1.00 18.07           H
ATOM    349  HA3 GLY A  22     -12.440  30.145  22.945  1.00 18.07           H
ATOM    350  N   TYR A  23     -10.718  28.698  20.848  1.00 13.15           N
ATOM    351  CA  TYR A  23      -9.775  28.894  19.752  1.00 12.55           C
ATOM    352  C   TYR A  23     -10.279  28.164  18.521  1.00 12.51           C
ATOM    353  O   TYR A  23     -10.309  26.931  18.492  1.00 14.70           O
ATOM    354  CB  TYR A  23      -8.388  28.396  20.179  1.00 12.86           C
ATOM    355  CG  TYR A  23      -7.730  29.303  21.169  1.00 11.51           C
ATOM    356  CD1 TYR A  23      -7.004  30.433  20.751  1.00 12.27           C
ATOM    357  CD2 TYR A  23      -7.823  29.074  22.549  1.00  9.83           C
ATOM    358  CE1 TYR A  23      -6.450  31.289  21.685  1.00 11.59           C
ATOM    359  CE2 TYR A  23      -7.244  29.916  23.444  1.00 10.28           C
ATOM    360  CZ  TYR A  23      -6.529  31.004  23.021  1.00 12.26           C
ATOM    361  OH  TYR A  23      -5.927  31.876  23.923  1.00 14.47           O
ATOM    362  H   TYR A  23     -10.634  27.945  21.255  1.00 15.66           H
ATOM    363  HA  TYR A  23      -9.719  29.835  19.523  1.00 14.94           H
ATOM    364  HB2 TYR A  23      -8.478  27.521  20.588  1.00 15.31           H
ATOM    365  HB3 TYR A  23      -7.817  28.340  19.397  1.00 15.31           H
ATOM    366  HD1 TYR A  23      -6.896  30.604  19.843  1.00 14.60           H
ATOM    367  HD2 TYR A  23      -8.290  28.331  22.857  1.00 11.68           H
ATOM    368  HE1 TYR A  23      -6.021  32.064  21.403  1.00 13.78           H
ATOM    369  HE2 TYR A  23      -7.334  29.751  24.355  1.00 12.22           H
ATOM    370  HH  TYR A  23      -5.990  31.571  24.704  1.00 17.24           H
ATOM    371  N   SER A  24     -10.692  28.927  17.517  1.00 15.68           N
ATOM    372  CA  SER A  24     -11.132  28.365  16.253  1.00 15.51           C
ATOM    373  C   SER A  24     -10.047  27.530  15.572  1.00 12.75           C
ATOM    374  O   SER A  24      -8.841  27.737  15.757  1.00 16.29           O
ATOM    375  CB  SER A  24     -11.553  29.502  15.323  1.00 20.28           C
ATOM    376  OG  SER A  24     -10.412  30.232  14.892  1.00 20.47           O
ATOM    377  H   SER A  24     -10.726  29.786  17.545  1.00 18.69           H
ATOM    378  HA  SER A  24     -11.880  27.771  16.420  1.00 18.49           H
ATOM    379  HB2 SER A  24     -12.004  29.130  14.549  1.00 24.22           H
ATOM    380  HB3 SER A  24     -12.151  30.099  15.800  1.00 24.22           H
ATOM    381  HG  SER A  24      -9.921  29.743  14.417  1.00 24.44           H
ATOM    382  N   LEU A  25     -10.508  26.608  14.724  1.00 14.10           N
ATOM    383  CA  LEU A  25      -9.637  25.614  14.087  1.00 10.99           C
ATOM    384  C   LEU A  25      -8.445  26.238  13.394  1.00 12.92           C
ATOM    385  O   LEU A  25      -7.354  25.664  13.404  1.00 15.74           O
ATOM    386  CB  LEU A  25     -10.474  24.842  13.064  1.00 20.92           C
ATOM    387  CG  LEU A  25      -9.903  23.570  12.522  1.00 15.81           C
ATOM    388  CD1 LEU A  25      -9.556  22.536  13.595  1.00 20.50           C
ATOM    389  CD2 LEU A  25     -10.890  22.908  11.508  1.00 17.78           C
ATOM    390  H   LEU A  25     -11.334  26.533  14.496  1.00 16.80           H
ATOM    391  HA  LEU A  25      -9.289  25.017  14.769  1.00 13.07           H
ATOM    392  HB2 LEU A  25     -11.318  24.615  13.483  1.00 24.98           H
ATOM    393  HB3 LEU A  25     -10.626  25.427  12.305  1.00 24.98           H
ATOM    394  HG  LEU A  25      -9.075  23.823  12.084  1.00 18.84           H
ATOM    395 HD11 LEU A  25      -9.382  21.683  13.166  1.00 24.47           H
ATOM    396 HD12 LEU A  25      -8.767  22.832  14.075  1.00 24.47           H
ATOM    397 HD13 LEU A  25     -10.304  22.452  14.206  1.00 24.47           H
ATOM    398 HD21 LEU A  25     -10.478  22.109  11.143  1.00 21.21           H
ATOM    399 HD22 LEU A  25     -11.710  22.676  11.971  1.00 21.21           H
ATOM    400 HD23 LEU A  25     -11.079  23.538  10.795  1.00 21.21           H
ATOM    401  N   GLY A  26      -8.635  27.397  12.744  1.00 12.24           N
ATOM    402  CA  GLY A  26      -7.518  28.032  12.046  1.00 14.11           C
ATOM    403  C   GLY A  26      -6.332  28.373  12.942  1.00 12.80           C
ATOM    404  O   GLY A  26      -5.183  28.328  12.497  1.00 15.81           O
ATOM    405  H   GLY A  26      -9.381  27.822  12.695  1.00 14.57           H
ATOM    406  HA2 GLY A  26      -7.203  27.435  11.350  1.00 16.80           H
ATOM    407  HA3 GLY A  26      -7.829  28.856  11.639  1.00 16.80           H
ATOM    408  N   ASN A  27      -6.596  28.706  14.213  1.00 11.54           N
ATOM    409  CA  ASN A  27      -5.523  28.975  15.160  1.00 10.47           C
ATOM    410  C   ASN A  27      -4.629  27.761  15.366  1.00 11.84           C
ATOM    411  O   ASN A  27      -3.398  27.886  15.443  1.00 13.35           O
ATOM    412  CB  ASN A  27      -6.125  29.370  16.507  1.00 10.76           C
ATOM    413  CG  ASN A  27      -6.590  30.793  16.517  1.00 15.57           C
ATOM    414  OD1 ASN A  27      -5.795  31.696  16.613  1.00 11.84           O
ATOM    415  ND2 ASN A  27      -7.914  30.992  16.403  1.00 17.34           N
ATOM    416  H   ASN A  27      -7.385  28.782  14.545  1.00 13.73           H
ATOM    417  HA  ASN A  27      -4.985  29.700  14.807  1.00 12.44           H
ATOM    418  HB2 ASN A  27      -6.887  28.800  16.696  1.00 12.79           H
ATOM    419  HB3 ASN A  27      -5.453  29.266  17.199  1.00 12.79           H
ATOM    420 HD21 ASN A  27      -8.231  31.791  16.403  1.00 20.68           H
ATOM    421 HD22 ASN A  27      -8.445  30.319  16.329  1.00 20.68           H
ATOM    422  N   TRP A  28      -5.255  26.596  15.490  1.00 11.37           N
ATOM    423  CA  TRP A  28      -4.541  25.339  15.700  1.00  8.20           C
ATOM    424  C   TRP A  28      -3.744  24.924  14.464  1.00  9.10           C
ATOM    425  O   TRP A  28      -2.622  24.401  14.584  1.00 10.71           O
ATOM    426  CB  TRP A  28      -5.553  24.268  16.100  1.00 10.65           C
ATOM    427  CG  TRP A  28      -6.252  24.568  17.408  1.00 11.95           C
ATOM    428  CD1 TRP A  28      -7.513  25.076  17.557  1.00 10.23           C
ATOM    429  CD2 TRP A  28      -5.715  24.441  18.719  1.00 10.33           C
ATOM    430  NE1 TRP A  28      -7.807  25.211  18.878  1.00 15.37           N
ATOM    431  CE2 TRP A  28      -6.703  24.851  19.618  1.00 13.17           C
ATOM    432  CE3 TRP A  28      -4.490  23.995  19.217  1.00 11.20           C
ATOM    433  CZ2 TRP A  28      -6.512  24.831  21.005  1.00 14.02           C
ATOM    434  CZ3 TRP A  28      -4.295  23.977  20.585  1.00 13.68           C
ATOM    435  CH2 TRP A  28      -5.286  24.402  21.461  1.00 17.28           C
ATOM    436  H   TRP A  28      -6.110  26.501  15.457  1.00 13.53           H
ATOM    437  HA  TRP A  28      -3.898  25.443  16.419  1.00  9.72           H
ATOM    438  HB2 TRP A  28      -6.229  24.201  15.408  1.00 12.66           H
ATOM    439  HB3 TRP A  28      -5.091  23.420  16.196  1.00 12.66           H
ATOM    440  HD1 TRP A  28      -8.085  25.296  16.857  1.00 12.15           H
ATOM    441  HE1 TRP A  28      -8.560  25.477  19.199  1.00 18.32           H
ATOM    442  HE3 TRP A  28      -3.817  23.715  18.639  1.00 13.32           H
ATOM    443  HZ2 TRP A  28      -7.183  25.095  21.592  1.00 16.70           H
ATOM    444  HZ3 TRP A  28      -3.484  23.673  20.926  1.00 16.29           H
ATOM    445  HH2 TRP A  28      -5.117  24.397  22.375  1.00 20.61           H
ATOM    446  N   VAL A  29      -4.347  25.066  13.272  1.00 11.60           N
ATOM    447  CA  VAL A  29      -3.643  24.777  12.026  1.00  9.43           C
ATOM    448  C   VAL A  29      -2.474  25.713  11.843  1.00 12.80           C
ATOM    449  O   VAL A  29      -1.362  25.291  11.514  1.00 12.53           O
ATOM    450  CB  VAL A  29      -4.586  24.851  10.814  1.00 11.01           C
ATOM    451  CG1 VAL A  29      -3.809  24.608   9.536  1.00 11.35           C
ATOM    452  CG2 VAL A  29      -5.656  23.791  10.957  1.00 14.28           C
ATOM    453  H   VAL A  29      -5.160  25.327  13.164  1.00 13.79           H
ATOM    454  HA  VAL A  29      -3.311  23.868  12.093  1.00 11.19           H
ATOM    455  HB  VAL A  29      -4.995  25.730  10.771  1.00 13.09           H
ATOM    456 HG11 VAL A  29      -4.435  24.468   8.808  1.00 13.50           H
ATOM    457 HG12 VAL A  29      -3.255  25.382   9.352  1.00 13.50           H
ATOM    458 HG13 VAL A  29      -3.253  23.822   9.650  1.00 13.50           H
ATOM    459 HG21 VAL A  29      -6.336  23.935  10.280  1.00 17.01           H
ATOM    460 HG22 VAL A  29      -5.252  22.917  10.839  1.00 17.01           H
ATOM    461 HG23 VAL A  29      -6.050  23.857  11.841  1.00 17.01           H
ATOM    462  N   CYS A  30      -2.691  27.006  12.111  1.00 12.88           N
ATOM    463  CA  CYS A  30      -1.609  27.973  12.003  1.00 14.74           C
ATOM    464  C   CYS A  30      -0.514  27.668  13.008  1.00 13.41           C
ATOM    465  O   CYS A  30       0.674  27.737  12.677  1.00 11.62           O
ATOM    466  CB  CYS A  30      -2.169  29.384  12.204  1.00 12.85           C
ATOM    467  SG  CYS A  30      -0.984  30.725  12.066  1.00 15.54           S
ATOM    468  H   CYS A  30      -3.446  27.339  12.353  1.00 15.33           H
ATOM    469  HA  CYS A  30      -1.217  27.930  11.117  1.00 17.56           H
ATOM    470  HB2 CYS A  30      -2.854  29.537  11.534  1.00 15.30           H
ATOM    471  HB3 CYS A  30      -2.556  29.433  13.092  1.00 15.30           H
ATOM    472  N   ALA A  31      -0.889  27.302  14.234  1.00 11.86           N
ATOM    473  CA  ALA A  31       0.150  26.962  15.201  1.00 11.19           C
ATOM    474  C   ALA A  31       0.948  25.761  14.735  1.00 12.33           C
ATOM    475  O   ALA A  31       2.162  25.738  14.871  1.00 10.69           O
ATOM    476  CB  ALA A  31      -0.423  26.670  16.577  1.00 13.00           C
ATOM    477  H   ALA A  31      -1.699  27.245  14.516  1.00 14.11           H
ATOM    478  HA  ALA A  31       0.728  27.736  15.282  1.00 13.30           H
ATOM    479  HB1 ALA A  31       0.296  26.393  17.167  1.00 15.48           H
ATOM    480  HB2 ALA A  31      -0.843  27.474  16.922  1.00 15.48           H
ATOM    481  HB3 ALA A  31      -1.081  25.961  16.502  1.00 15.48           H
ATOM    482  N   ALA A  32       0.274  24.724  14.210  1.00 12.40           N
ATOM    483  CA  ALA A  32       1.047  23.556  13.758  1.00 17.06           C
ATOM    484  C   ALA A  32       1.968  23.913  12.605  1.00 13.95           C
ATOM    485  O   ALA A  32       3.080  23.366  12.497  1.00 13.14           O
ATOM    486  CB  ALA A  32       0.113  22.416  13.344  1.00 20.62           C
ATOM    487  H   ALA A  32      -0.578  24.674  14.110  1.00 14.76           H
ATOM    488  HA  ALA A  32       1.588  23.249  14.502  1.00 20.35           H
ATOM    489  HB1 ALA A  32       0.644  21.687  12.987  1.00 24.63           H
ATOM    490  HB2 ALA A  32      -0.382  22.115  14.122  1.00 24.63           H
ATOM    491  HB3 ALA A  32      -0.501  22.741  12.667  1.00 24.63           H
ATOM    492  N   LYS A  33       1.482  24.745  11.674  1.00 11.43           N
ATOM    493  CA  LYS A  33       2.310  25.152  10.538  1.00 10.79           C
ATOM    494  C   LYS A  33       3.641  25.709  10.997  1.00 14.10           C
ATOM    495  O   LYS A  33       4.702  25.297  10.498  1.00 14.82           O
ATOM    496  CB  LYS A  33       1.578  26.195   9.671  1.00 12.12           C
ATOM    497  CG  LYS A  33       2.443  26.783   8.618  1.00 16.28           C
ATOM    498  CD  LYS A  33       2.845  25.834   7.559  1.00 18.06           C
ATOM    499  CE  LYS A  33       3.772  26.547   6.563  1.00 21.48           C
ATOM    500  NZ  LYS A  33       4.054  25.660   5.441  1.00 23.39           N
ATOM    501  H   LYS A  33       0.690  25.081  11.680  1.00 13.59           H
ATOM    502  HA  LYS A  33       2.471  24.366   9.993  1.00 12.83           H
ATOM    503  HB2 LYS A  33       0.823  25.769   9.235  1.00 14.43           H
ATOM    504  HB3 LYS A  33       1.268  26.916  10.241  1.00 14.43           H
ATOM    505  HG2 LYS A  33       1.963  27.510   8.192  1.00 19.42           H
ATOM    506  HG3 LYS A  33       3.253  27.119   9.033  1.00 19.42           H
ATOM    507  HD2 LYS A  33       3.321  25.085   7.951  1.00 21.55           H
ATOM    508  HD3 LYS A  33       2.060  25.516   7.085  1.00 21.55           H
ATOM    509  HE2 LYS A  33       3.340  27.348   6.228  1.00 25.66           H
ATOM    510  HE3 LYS A  33       4.607  26.777   6.998  1.00 25.66           H
ATOM    511  HZ1 LYS A  33       4.419  24.903   5.735  1.00 27.94           H
ATOM    512  HZ2 LYS A  33       3.300  25.468   5.008  1.00 27.94           H
ATOM    513  HZ3 LYS A  33       4.619  26.053   4.877  1.00 27.94           H
ATOM    514  N   PHE A  34       3.616  26.659  11.944  1.00 15.80           N
ATOM    515  CA  PHE A  34       4.847  27.345  12.327  1.00 13.69           C
ATOM    516  C   PHE A  34       5.603  26.647  13.454  1.00 16.30           C
ATOM    517  O   PHE A  34       6.828  26.835  13.580  1.00 17.01           O
ATOM    518  CB  PHE A  34       4.529  28.802  12.669  1.00 11.30           C
ATOM    519  CG  PHE A  34       4.017  29.580  11.477  1.00 12.84           C
ATOM    520  CD1 PHE A  34       4.712  29.537  10.265  1.00 17.39           C
ATOM    521  CD2 PHE A  34       2.849  30.309  11.538  1.00 20.79           C
ATOM    522  CE1 PHE A  34       4.249  30.206   9.164  1.00 15.26           C
ATOM    523  CE2 PHE A  34       2.395  30.984  10.417  1.00 18.16           C
ATOM    524  CZ  PHE A  34       3.121  30.940   9.235  1.00 14.43           C
ATOM    525  H   PHE A  34       2.912  26.914  12.367  1.00 18.84           H
ATOM    526  HA  PHE A  34       5.464  27.364  11.578  1.00 16.31           H
ATOM    527  HB2 PHE A  34       3.846  28.824  13.358  1.00 13.44           H
ATOM    528  HB3 PHE A  34       5.335  29.236  12.988  1.00 13.44           H
ATOM    529  HD1 PHE A  34       5.501  29.047  10.206  1.00 20.75           H
ATOM    530  HD2 PHE A  34       2.367  30.348  12.332  1.00 24.83           H
ATOM    531  HE1 PHE A  34       4.716  30.153   8.362  1.00 18.19           H
ATOM    532  HE2 PHE A  34       1.601  31.468  10.457  1.00 21.66           H
ATOM    533  HZ  PHE A  34       2.830  31.417   8.492  1.00 17.19           H
ATOM    534  N   GLU A  35       4.959  25.759  14.200  1.00 12.87           N
ATOM    535  CA  GLU A  35       5.737  24.971  15.143  1.00 12.11           C
ATOM    536  C   GLU A  35       6.504  23.863  14.434  1.00 20.32           C
ATOM    537  O   GLU A  35       7.679  23.629  14.733  1.00 16.64           O
ATOM    538  CB  GLU A  35       4.818  24.386  16.213  1.00 13.83           C
ATOM    539  CG  GLU A  35       4.233  25.409  17.152  1.00 10.89           C
ATOM    540  CD  GLU A  35       5.232  26.030  18.122  1.00 19.92           C
ATOM    541  OE1 GLU A  35       6.379  25.590  18.145  1.00 16.97           O
ATOM    542  OE2 GLU A  35       4.870  27.026  18.794  1.00 17.35           O
ATOM    543  H   GLU A  35       4.114  25.602  14.180  1.00 15.33           H
ATOM    544  HA  GLU A  35       6.380  25.547  15.586  1.00 14.40           H
ATOM    545  HB2 GLU A  35       4.080  23.934  15.774  1.00 16.48           H
ATOM    546  HB3 GLU A  35       5.325  23.754  16.745  1.00 16.48           H
ATOM    547  HG2 GLU A  35       3.852  26.129  16.625  1.00 12.95           H
ATOM    548  HG3 GLU A  35       3.541  24.982  17.680  1.00 12.95           H
ATOM    549  N   SER A  36       5.872  23.176  13.484  1.00 15.32           N
ATOM    550  CA  SER A  36       6.432  21.923  12.984  1.00 13.03           C
ATOM    551  C   SER A  36       6.460  21.784  11.474  1.00 18.16           C
ATOM    552  O   SER A  36       6.888  20.723  10.980  1.00 16.32           O
ATOM    553  CB  SER A  36       5.643  20.725  13.522  1.00 12.54           C
ATOM    554  OG  SER A  36       4.336  20.692  12.947  1.00 13.96           O
ATOM    555  H   SER A  36       5.129  23.412  13.119  1.00 18.27           H
ATOM    556  HA  SER A  36       7.346  21.888  13.308  1.00 15.52           H
ATOM    557  HB2 SER A  36       6.111  19.907  13.292  1.00 14.93           H
ATOM    558  HB3 SER A  36       5.564  20.803  14.485  1.00 14.93           H
ATOM    559  HG  SER A  36       3.828  21.218  13.359  1.00 16.62           H
ATOM    560  N   ASN A  37       6.011  22.789  10.742  1.00 15.94           N
ATOM    561  CA  ASN A  37       5.675  22.686   9.324  1.00 18.13           C
ATOM    562  C   ASN A  37       4.879  21.428   9.016  1.00 16.16           C
ATOM    563  O   ASN A  37       5.093  20.783   7.983  1.00 17.84           O
ATOM    564  CB  ASN A  37       6.937  22.753   8.475  1.00 17.03           C
ATOM    565  CG  ASN A  37       6.660  23.235   7.058  1.00 29.80           C
ATOM    566  OD1 ASN A  37       5.589  23.774   6.784  1.00 28.65           O
ATOM    567  ND2 ASN A  37       7.598  22.982   6.135  1.00 33.78           N
ATOM    568  H   ASN A  37       5.884  23.581  11.054  1.00 19.01           H
ATOM    569  HA  ASN A  37       5.110  23.438   9.088  1.00 21.64           H
ATOM    570  HB2 ASN A  37       7.563  23.369   8.886  1.00 20.31           H
ATOM    571  HB3 ASN A  37       7.330  21.868   8.421  1.00 20.31           H
ATOM    572 HD21 ASN A  37       7.481  23.237   5.322  1.00 40.42           H
ATOM    573 HD22 ASN A  37       8.316  22.564   6.355  1.00 40.42           H
ATOM    574  N   PHE A  38       3.931  21.099   9.897  1.00 12.97           N
ATOM    575  CA  PHE A  38       2.980  20.010   9.751  1.00 12.23           C
ATOM    576  C   PHE A  38       3.623  18.629   9.832  1.00 14.47           C
ATOM    577  O   PHE A  38       2.993  17.659   9.455  1.00 15.44           O
ATOM    578  CB  PHE A  38       2.201  20.089   8.429  1.00 13.43           C
ATOM    579  CG  PHE A  38       1.311  21.309   8.298  1.00 14.14           C
ATOM    580  CD1 PHE A  38       0.734  21.887   9.407  1.00 15.00           C
ATOM    581  CD2 PHE A  38       1.016  21.834   7.054  1.00 16.49           C
ATOM    582  CE1 PHE A  38      -0.146  22.953   9.279  1.00 11.98           C
ATOM    583  CE2 PHE A  38       0.152  22.965   6.930  1.00 14.44           C
ATOM    584  CZ  PHE A  38      -0.429  23.482   8.031  1.00 15.54           C
ATOM    585  H   PHE A  38       3.818  21.525  10.636  1.00 15.44           H
ATOM    586  HA  PHE A  38       2.357  20.102  10.488  1.00 14.55           H
ATOM    587  HB2 PHE A  38       2.837  20.110   7.697  1.00 15.99           H
ATOM    588  HB3 PHE A  38       1.636  19.305   8.356  1.00 15.99           H
ATOM    589  HD1 PHE A  38       0.937  21.558  10.253  1.00 17.88           H
ATOM    590  HD2 PHE A  38       1.383  21.447   6.291  1.00 19.66           H
ATOM    591  HE1 PHE A  38      -0.548  23.314  10.037  1.00 14.25           H
ATOM    592  HE2 PHE A  38      -0.009  23.342   6.095  1.00 17.20           H
ATOM    593  HZ  PHE A  38      -1.021  24.194   7.953  1.00 18.53           H
ATOM    594  N   ASN A  39       4.859  18.521  10.340  1.00 14.21           N
ATOM    595  CA  ASN A  39       5.570  17.247  10.437  1.00 13.45           C
ATOM    596  C   ASN A  39       5.409  16.685  11.836  1.00 15.23           C
ATOM    597  O   ASN A  39       5.899  17.270  12.795  1.00 13.66           O
ATOM    598  CB  ASN A  39       7.043  17.457  10.130  1.00 14.31           C
ATOM    599  CG  ASN A  39       7.827  16.164  10.102  1.00 14.02           C
ATOM    600  OD1 ASN A  39       7.334  15.122  10.459  1.00 12.28           O
ATOM    601  ND2 ASN A  39       9.055  16.246   9.656  1.00 16.92           N
ATOM    602  H   ASN A  39       5.311  19.188  10.641  1.00 16.92           H
ATOM    603  HA  ASN A  39       5.184  16.617   9.808  1.00 16.01           H
ATOM    604  HB2 ASN A  39       7.128  17.878   9.260  1.00 17.05           H
ATOM    605  HB3 ASN A  39       7.429  18.027  10.814  1.00 17.05           H
ATOM    606 HD21 ASN A  39       9.546  15.541   9.617  1.00 20.18           H
ATOM    607 HD22 ASN A  39       9.370  17.004   9.401  1.00 20.18           H
ATOM    608  N   THR A  40       4.722  15.551  11.961  1.00 13.81           N
ATOM    609  CA  THR A  40       4.511  15.008  13.290  1.00 13.01           C
ATOM    610  C   THR A  40       5.809  14.570  13.941  1.00 12.91           C
ATOM    611  O   THR A  40       5.886  14.450  15.166  1.00 14.94           O
ATOM    612  CB  THR A  40       3.562  13.815  13.278  1.00 20.50           C
ATOM    613  OG1 THR A  40       4.197  12.674  12.677  1.00 19.86           O
ATOM    614  CG2 THR A  40       2.307  14.128  12.511  1.00 15.03           C
ATOM    615  H   THR A  40       4.382  15.097  11.314  1.00 16.45           H
ATOM    616  HA  THR A  40       4.097  15.711  13.816  1.00 15.49           H
ATOM    617  HB  THR A  40       3.323  13.606  14.195  1.00 24.48           H
ATOM    618  HG1 THR A  40       4.672  12.278  13.245  1.00 23.71           H
ATOM    619 HG21 THR A  40       1.722  13.355  12.501  1.00 17.91           H
ATOM    620 HG22 THR A  40       1.840  14.870  12.927  1.00 17.91           H
ATOM    621 HG23 THR A  40       2.527  14.368  11.598  1.00 17.91           H
ATOM    622  N   GLN A  41       6.814  14.281  13.150  1.00 11.54           N
ATOM    623  CA  GLN A  41       8.083  13.813  13.718  1.00 10.40           C
ATOM    624  C   GLN A  41       9.046  14.921  14.098  1.00 16.30           C
ATOM    625  O   GLN A  41      10.168  14.623  14.525  1.00 18.74           O
ATOM    626  CB  GLN A  41       8.764  12.820  12.760  1.00 11.59           C
ATOM    627  CG  GLN A  41       7.895  11.642  12.419  1.00 16.80           C
ATOM    628  CD  GLN A  41       8.680  10.522  11.781  1.00 20.84           C
ATOM    629  OE1 GLN A  41       9.405   9.821  12.476  1.00 17.81           O
ATOM    630  NE2 GLN A  41       8.613  10.402  10.465  1.00 12.34           N
ATOM    631  H   GLN A  41       6.798  14.342  12.293  1.00 13.72           H
ATOM    632  HA  GLN A  41       7.874  13.342  14.540  1.00 12.35           H
ATOM    633  HB2 GLN A  41       8.982  13.279  11.934  1.00 13.78           H
ATOM    634  HB3 GLN A  41       9.573  12.484  13.177  1.00 13.78           H
ATOM    635  HG2 GLN A  41       7.488  11.301  13.231  1.00 20.04           H
ATOM    636  HG3 GLN A  41       7.207  11.923  11.796  1.00 20.04           H
ATOM    637 HE21 GLN A  41       8.134  10.951  10.007  1.00 14.69           H
ATOM    638 HE22 GLN A  41       9.047   9.776  10.068  1.00 14.69           H
ATOM    639  N   ALA A  42       8.644  16.185  14.002  1.00 11.53           N
ATOM    640  CA  ALA A  42       9.574  17.276  14.305  1.00  9.27           C
ATOM    641  C   ALA A  42      10.030  17.239  15.768  1.00 11.77           C
ATOM    642  O   ALA A  42       9.238  17.004  16.668  1.00 12.75           O
ATOM    643  CB  ALA A  42       8.893  18.613  14.021  1.00 15.11           C
ATOM    644  H   ALA A  42       7.856  16.437  13.767  1.00 13.72           H
ATOM    645  HA  ALA A  42      10.363  17.184  13.747  1.00 11.00           H
ATOM    646  HB1 ALA A  42       9.502  19.332  14.248  1.00 18.01           H
ATOM    647  HB2 ALA A  42       8.665  18.657  13.079  1.00 18.01           H
ATOM    648  HB3 ALA A  42       8.088  18.678  14.559  1.00 18.01           H
ATOM    649  N   THR A  43      11.339  17.470  15.990  1.00 16.44           N
ATOM    650  CA  THR A  43      11.905  17.623  17.330  1.00 12.00           C
ATOM    651  C   THR A  43      12.833  18.822  17.335  1.00 15.99           C
ATOM    652  O   THR A  43      13.418  19.195  16.307  1.00 21.58           O
ATOM    653  CB  THR A  43      12.680  16.365  17.815  1.00 15.28           C
ATOM    654  OG1 THR A  43      13.811  16.100  16.979  1.00 16.89           O
ATOM    655  CG2 THR A  43      11.759  15.166  17.883  1.00 15.79           C
ATOM    656  H   THR A  43      11.924  17.543  15.364  1.00 19.60           H
ATOM    657  HA  THR A  43      11.182  17.769  17.960  1.00 14.28           H
ATOM    658  HB  THR A  43      13.018  16.527  18.710  1.00 18.21           H
ATOM    659  HG1 THR A  43      13.565  16.019  16.179  1.00 20.14           H
ATOM    660 HG21 THR A  43      12.192  14.441  18.360  1.00 18.83           H
ATOM    661 HG22 THR A  43      10.940  15.402  18.345  1.00 18.83           H
ATOM    662 HG23 THR A  43      11.539  14.866  16.987  1.00 18.83           H
ATOM    663  N   ASN A  44      12.947  19.455  18.486  1.00 11.76           N
ATOM    664  CA  ASN A  44      13.890  20.559  18.606  1.00  8.87           C
ATOM    665  C   ASN A  44      14.453  20.553  20.019  1.00 16.96           C
ATOM    666  O   ASN A  44      13.681  20.632  20.974  1.00 15.52           O
ATOM    667  CB  ASN A  44      13.262  21.884  18.293  1.00 22.26           C
ATOM    668  CG  ASN A  44      14.094  22.665  17.336  1.00 50.93           C
ATOM    669  OD1 ASN A  44      14.372  22.210  16.210  1.00 47.22           O
ATOM    670  ND2 ASN A  44      14.639  23.767  17.823  1.00 37.94           N
ATOM    671  H   ASN A  44      12.501  19.272  19.198  1.00 13.99           H
ATOM    672  HA  ASN A  44      14.612  20.422  17.973  1.00 10.53           H
ATOM    673  HB2 ASN A  44      12.390  21.741  17.894  1.00 26.59           H
ATOM    674  HB3 ASN A  44      13.173  22.398  19.111  1.00 26.59           H
ATOM    675 HD21 ASN A  44      14.502  23.989  18.643  1.00 45.40           H
ATOM    676 HD22 ASN A  44      15.130  24.262  17.320  1.00 45.40           H
ATOM    677  N  AARG A  45      15.780  20.428  20.141  0.51 16.18           N
ATOM    678  CA AARG A  45      16.446  20.519  21.438  0.51 16.16           C
ATOM    679  C  AARG A  45      16.677  21.970  21.820  0.51 21.87           C
ATOM    680  O  AARG A  45      17.251  22.757  21.046  0.51 19.47           O
ATOM    681  CB AARG A  45      17.783  19.758  21.441  0.51 21.37           C
ATOM    682  CG AARG A  45      18.420  19.543  22.846  0.51 27.06           C
ATOM    683  CD AARG A  45      18.246  18.111  23.329  0.51 24.64           C
ATOM    684  NE AARG A  45      18.429  17.935  24.770  0.51 22.22           N
ATOM    685  CZ AARG A  45      19.297  17.105  25.332  0.51 24.52           C
ATOM    686  NH1AARG A  45      20.163  16.412  24.609  0.51 21.58           N
ATOM    687  NH2AARG A  45      19.284  16.947  26.655  0.51 21.69           N
ATOM    688  H  AARG A  45      16.317  20.290  19.483  0.51 19.29           H
ATOM    689  HA AARG A  45      15.868  20.111  22.102  0.51 19.27           H
ATOM    690  HB2AARG A  45      17.638  18.882  21.051  0.51 25.53           H
ATOM    691  HB3AARG A  45      18.421  20.258  20.908  0.51 25.53           H
ATOM    692  HG2AARG A  45      19.370  19.735  22.800  0.51 32.35           H
ATOM    693  HG3AARG A  45      17.993  20.134  23.486  0.51 32.35           H
ATOM    694  HD2AARG A  45      17.349  17.817  23.109  0.51 29.44           H
ATOM    695  HD3AARG A  45      18.898  17.551  22.880  0.51 29.44           H
ATOM    696  HE AARG A  45      17.935  18.406  25.293  0.51 26.54           H
ATOM    697 HH11AARG A  45      20.172  16.494  23.753  0.51 25.77           H
ATOM    698 HH12AARG A  45      20.717  15.879  24.996  0.51 25.77           H
ATOM    699 HH21AARG A  45      18.716  17.381  27.134  0.51 25.91           H
ATOM    700 HH22AARG A  45      19.842  16.411  27.030  0.51 25.91           H
ATOM    701  N  BARG A  45      15.780  20.484  20.120  0.49 16.23           N
ATOM    702  CA BARG A  45      16.483  20.544  21.397  0.49 16.16           C
ATOM    703  C  BARG A  45      16.695  21.990  21.815  0.49 21.91           C
ATOM    704  O  BARG A  45      17.263  22.796  21.058  0.49 19.39           O
ATOM    705  CB BARG A  45      17.815  19.792  21.286  0.49 21.53           C
ATOM    706  CG BARG A  45      18.698  19.858  22.518  0.49 29.80           C
ATOM    707  CD BARG A  45      18.139  19.034  23.658  0.49 19.89           C
ATOM    708  NE BARG A  45      17.494  17.783  23.252  0.49 19.11           N
ATOM    709  CZ BARG A  45      18.133  16.659  22.953  0.49 19.32           C
ATOM    710  NH1BARG A  45      19.454  16.588  22.956  0.49 18.79           N
ATOM    711  NH2BARG A  45      17.428  15.568  22.682  0.49 19.39           N
ATOM    712  H  BARG A  45      16.308  20.400  19.446  0.49 19.36           H
ATOM    713  HA BARG A  45      15.946  20.122  22.085  0.49 19.27           H
ATOM    714  HB2BARG A  45      17.626  18.857  21.113  0.49 25.71           H
ATOM    715  HB3BARG A  45      18.319  20.170  20.548  0.49 25.71           H
ATOM    716  HG2BARG A  45      19.578  19.514  22.299  0.49 35.64           H
ATOM    717  HG3BARG A  45      18.765  20.779  22.815  0.49 35.64           H
ATOM    718  HD2BARG A  45      18.866  18.805  24.258  0.49 23.74           H
ATOM    719  HD3BARG A  45      17.477  19.565  24.127  0.49 23.74           H
ATOM    720  HE BARG A  45      16.635  17.777  23.204  0.49 22.81           H
ATOM    721 HH11BARG A  45      19.921  17.282  23.155  0.49 22.42           H
ATOM    722 HH12BARG A  45      19.845  15.848  22.758  0.49 22.42           H
ATOM    723 HH21BARG A  45      16.569  15.596  22.703  0.49 23.15           H
ATOM    724 HH22BARG A  45      17.831  14.834  22.487  0.49 23.15           H
ATOM    725  N   ASN A  46      16.227  22.316  23.020  1.00 16.34           N
ATOM    726  CA  ASN A  46      16.342  23.651  23.591  1.00 21.03           C
ATOM    727  C   ASN A  46      17.671  23.781  24.339  1.00 18.44           C
ATOM    728  O   ASN A  46      18.301  22.793  24.737  1.00 20.13           O
ATOM    729  CB  ASN A  46      15.158  23.905  24.515  1.00 23.24           C
ATOM    730  CG  ASN A  46      13.820  23.774  23.814  1.00 24.69           C
ATOM    731  OD1 ASN A  46      12.899  23.155  24.327  1.00 26.98           O
ATOM    732  ND2 ASN A  46      13.715  24.370  22.629  1.00 22.03           N
ATOM    733  HA  ASN A  46      16.331  24.330  22.898  1.00 25.11           H
ATOM    734  HB2 ASN A  46      15.180  23.260  25.239  1.00 27.77           H
ATOM    735  HB3 ASN A  46      15.223  24.805  24.870  1.00 27.77           H
ATOM    736 HD21 ASN A  46      12.977  24.326  22.189  1.00 26.32           H
ATOM    737 HD22 ASN A  46      14.385  24.799  22.302  1.00 26.32           H
ATOM    738  N   THR A  47      18.143  25.029  24.462  1.00 24.08           N
ATOM    739  CA  THR A  47      19.446  25.221  25.073  1.00 21.13           C
ATOM    740  C   THR A  47      19.456  24.797  26.542  1.00 30.40           C
ATOM    741  O   THR A  47      20.520  24.424  27.062  1.00 33.17           O
ATOM    742  CB  THR A  47      19.900  26.681  24.924  1.00 29.96           C
ATOM    743  OG1 THR A  47      21.082  26.894  25.706  1.00 50.30           O
ATOM    744  CG2 THR A  47      18.829  27.619  25.358  1.00 29.46           C
ATOM    745  H   THR A  47      17.740  25.745  24.208  1.00 28.77           H
ATOM    746  HA  THR A  47      20.090  24.668  24.604  1.00 25.24           H
ATOM    747  HB  THR A  47      20.092  26.866  23.992  1.00 35.83           H
ATOM    748  HG1 THR A  47      21.237  27.717  25.774  1.00 60.24           H
ATOM    749 HG21 THR A  47      19.183  28.521  25.419  1.00 35.23           H
ATOM    750 HG22 THR A  47      18.100  27.610  24.718  1.00 35.23           H
ATOM    751 HG23 THR A  47      18.488  27.355  26.227  1.00 35.23           H
ATOM    752  N   ASP A  48      18.294  24.829  27.215  1.00 30.10           N
ATOM    753  CA  ASP A  48      18.138  24.338  28.591  1.00 34.04           C
ATOM    754  C   ASP A  48      18.101  22.815  28.714  1.00 40.25           C
ATOM    755  O   ASP A  48      17.948  22.302  29.824  1.00 33.20           O
ATOM    756  CB  ASP A  48      16.861  24.917  29.246  1.00 35.54           C
ATOM    757  CG  ASP A  48      15.555  24.278  28.723  1.00 46.57           C
ATOM    758  OD1 ASP A  48      15.600  23.402  27.836  1.00 31.01           O
ATOM    759  OD2 ASP A  48      14.471  24.655  29.221  1.00 43.48           O
ATOM    760  H   ASP A  48      17.562  25.139  26.886  1.00 36.00           H
ATOM    761  HA  ASP A  48      18.908  24.657  29.088  1.00 40.73           H
ATOM    762  HB2 ASP A  48      16.903  24.765  30.203  1.00 42.53           H
ATOM    763  HB3 ASP A  48      16.820  25.869  29.063  1.00 42.53           H
ATOM    764  N   GLY A  49      18.239  22.077  27.606  1.00 24.23           N
ATOM    765  CA  GLY A  49      18.269  20.631  27.641  1.00 24.00           C
ATOM    766  C   GLY A  49      16.929  19.950  27.446  1.00 14.00           C
ATOM    767  O   GLY A  49      16.898  18.751  27.158  1.00 18.97           O
ATOM    768  H   GLY A  49      18.317  22.406  26.815  1.00 28.95           H
ATOM    769  HA2 GLY A  49      18.863  20.317  26.941  1.00 28.67           H
ATOM    770  HA3 GLY A  49      18.619  20.350  28.502  1.00 28.67           H
ATOM    771  N   SER A  50      15.822  20.673  27.585  1.00 17.13           N
ATOM    772  CA  SER A  50      14.547  20.093  27.244  1.00 14.78           C
ATOM    773  C   SER A  50      14.449  19.942  25.729  1.00 12.33           C
ATOM    774  O   SER A  50      15.212  20.544  24.976  1.00 13.65           O
ATOM    775  CB  SER A  50      13.399  20.952  27.770  1.00 17.91           C
ATOM    776  OG  SER A  50      13.326  22.213  27.124  1.00 21.48           O
ATOM    777  H   SER A  50      15.792  21.484  27.868  1.00 20.44           H
ATOM    778  HA  SER A  50      14.466  19.218  27.655  1.00 17.61           H
ATOM    779  HB2 SER A  50      12.566  20.479  27.622  1.00 21.37           H
ATOM    780  HB3 SER A  50      13.533  21.098  28.720  1.00 21.37           H
ATOM    781  HG  SER A  50      14.060  22.616  27.197  1.00 25.66           H
ATOM    782  N   THR A  51      13.454  19.163  25.281  1.00 12.93           N
ATOM    783  CA  THR A  51      13.205  18.956  23.854  1.00  9.14           C
ATOM    784  C   THR A  51      11.718  19.171  23.580  1.00 10.75           C
ATOM    785  O   THR A  51      10.881  18.872  24.432  1.00 10.95           O
ATOM    786  CB  THR A  51      13.653  17.562  23.422  1.00 13.62           C
ATOM    787  OG1 THR A  51      15.052  17.416  23.696  1.00 15.61           O
ATOM    788  CG2 THR A  51      13.470  17.306  21.927  1.00 15.06           C
ATOM    789  H   THR A  51      12.907  18.740  25.793  1.00 15.39           H
ATOM    790  HA  THR A  51      13.699  19.597  23.319  1.00 10.85           H
ATOM    791  HB  THR A  51      13.110  16.922  23.908  1.00 16.22           H
ATOM    792  HG1 THR A  51      15.183  17.409  24.526  1.00 18.61           H
ATOM    793 HG21 THR A  51      13.988  16.532  21.657  1.00 17.95           H
ATOM    794 HG22 THR A  51      12.534  17.142  21.731  1.00 17.95           H
ATOM    795 HG23 THR A  51      13.768  18.077  21.420  1.00 17.95           H
ATOM    796  N   ASP A  52      11.417  19.747  22.412  1.00 12.37           N
ATOM    797  CA  ASP A  52      10.069  19.973  21.931  1.00 12.23           C
ATOM    798  C   ASP A  52       9.729  18.881  20.912  1.00 12.80           C
ATOM    799  O   ASP A  52      10.532  18.582  20.026  1.00 17.14           O
ATOM    800  CB  ASP A  52       9.942  21.339  21.239  1.00 12.63           C
ATOM    801  CG  ASP A  52      10.148  22.508  22.158  1.00 22.37           C
ATOM    802  OD1 ASP A  52      10.013  22.374  23.389  1.00 16.83           O
ATOM    803  OD2 ASP A  52      10.407  23.598  21.611  1.00 30.12           O
ATOM    804  H   ASP A  52      12.014  20.026  21.859  1.00 14.73           H
ATOM    805  HA  ASP A  52       9.449  19.949  22.676  1.00 14.56           H
ATOM    806  HB2 ASP A  52      10.609  21.395  20.536  1.00 15.03           H
ATOM    807  HB3 ASP A  52       9.053  21.415  20.860  1.00 15.03           H
ATOM    808  N   TYR A  53       8.520  18.314  21.004  1.00 10.55           N
ATOM    809  CA  TYR A  53       8.142  17.161  20.218  1.00 11.36           C
ATOM    810  C   TYR A  53       6.835  17.366  19.464  1.00 10.94           C
ATOM    811  O   TYR A  53       5.834  17.765  20.055  1.00 11.70           O
ATOM    812  CB  TYR A  53       7.970  15.962  21.141  1.00  8.78           C
ATOM    813  CG  TYR A  53       9.242  15.522  21.836  1.00 14.80           C
ATOM    814  CD1 TYR A  53       9.660  16.091  23.025  1.00 11.75           C
ATOM    815  CD2 TYR A  53      10.011  14.516  21.285  1.00 15.00           C
ATOM    816  CE1 TYR A  53      10.816  15.656  23.661  1.00 13.79           C
ATOM    817  CE2 TYR A  53      11.177  14.097  21.882  1.00 16.54           C
ATOM    818  CZ  TYR A  53      11.573  14.663  23.078  1.00 13.55           C
ATOM    819  OH  TYR A  53      12.734  14.220  23.657  1.00 15.27           O
ATOM    820  H   TYR A  53       7.898  18.593  21.528  1.00 12.54           H
ATOM    821  HA  TYR A  53       8.832  17.018  19.551  1.00 13.51           H
ATOM    822  HB2 TYR A  53       7.324  16.190  21.828  1.00 10.41           H
ATOM    823  HB3 TYR A  53       7.647  15.212  20.617  1.00 10.41           H
ATOM    824  HD1 TYR A  53       9.159  16.776  23.405  1.00 13.97           H
ATOM    825  HD2 TYR A  53       9.734  14.114  20.493  1.00 17.87           H
ATOM    826  HE1 TYR A  53      11.076  16.030  24.471  1.00 16.42           H
ATOM    827  HE2 TYR A  53      11.696  13.436  21.483  1.00 19.73           H
ATOM    828  HH  TYR A  53      12.908  14.679  24.339  1.00 18.20           H
ATOM    829  N   GLY A  54       6.839  17.024  18.198  1.00 10.34           N
ATOM    830  CA  GLY A  54       5.608  16.761  17.448  1.00 10.85           C
ATOM    831  C   GLY A  54       5.055  17.987  16.746  1.00 15.62           C
ATOM    832  O   GLY A  54       5.681  19.032  16.649  1.00 12.12           O
ATOM    833  H   GLY A  54       7.553  16.932  17.727  1.00 12.29           H
ATOM    834  HA2 GLY A  54       5.785  16.084  16.777  1.00 12.89           H
ATOM    835  HA3 GLY A  54       4.930  16.432  18.058  1.00 12.89           H
ATOM    836  N   ILE A  55       3.827  17.822  16.247  1.00 15.46           N
ATOM    837  CA  ILE A  55       3.145  18.810  15.404  1.00 11.98           C
ATOM    838  C   ILE A  55       2.962  20.155  16.101  1.00 14.08           C
ATOM    839  O   ILE A  55       2.856  21.192  15.433  1.00 16.24           O
ATOM    840  CB  ILE A  55       1.804  18.150  14.960  1.00 18.27           C
ATOM    841  CG1 ILE A  55       1.179  18.855  13.778  1.00 40.35           C
ATOM    842  CG2 ILE A  55       0.842  17.894  16.128  1.00 19.24           C
ATOM    843  CD1 ILE A  55       1.509  18.175  12.520  1.00 30.88           C
ATOM    844  H   ILE A  55       3.348  17.121  16.386  1.00 18.44           H
ATOM    845  HA  ILE A  55       3.683  19.028  14.627  1.00 14.25           H
ATOM    846  HB  ILE A  55       2.029  17.265  14.634  1.00 21.80           H
ATOM    847 HG12 ILE A  55       0.214  18.861  13.880  1.00 48.30           H
ATOM    848 HG13 ILE A  55       1.513  19.765  13.733  1.00 48.30           H
ATOM    849 HG21 ILE A  55       0.031  17.484  15.786  1.00 22.97           H
ATOM    850 HG22 ILE A  55       1.269  17.299  16.765  1.00 22.97           H
ATOM    851 HG23 ILE A  55       0.630  18.739  16.555  1.00 22.97           H
ATOM    852 HD11 ILE A  55       1.093  18.652  11.785  1.00 36.93           H
ATOM    853 HD12 ILE A  55       2.472  18.169  12.408  1.00 36.93           H
ATOM    854 HD13 ILE A  55       1.174  17.266  12.555  1.00 36.93           H
ATOM    855  N   LEU A  56       2.885  20.158  17.425  1.00 10.84           N
ATOM    856  CA  LEU A  56       2.729  21.364  18.235  1.00 12.06           C
ATOM    857  C   LEU A  56       3.902  21.597  19.186  1.00 17.49           C
ATOM    858  O   LEU A  56       3.775  22.401  20.120  1.00 14.27           O
ATOM    859  CB  LEU A  56       1.421  21.295  19.021  1.00 15.58           C
ATOM    860  CG  LEU A  56       0.199  21.471  18.108  1.00 15.06           C
ATOM    861  CD1 LEU A  56      -1.046  21.198  18.916  1.00 18.64           C
ATOM    862  CD2 LEU A  56       0.070  22.874  17.530  1.00 16.48           C
ATOM    863  H   LEU A  56       2.921  19.443  17.901  1.00 12.88           H
ATOM    864  HA  LEU A  56       2.686  22.131  17.642  1.00 14.35           H
ATOM    865  HB2 LEU A  56       1.355  20.430  19.455  1.00 18.57           H
ATOM    866  HB3 LEU A  56       1.410  22.001  19.685  1.00 18.57           H
ATOM    867  HG  LEU A  56       0.302  20.857  17.364  1.00 17.95           H
ATOM    868 HD11 LEU A  56      -1.824  21.329  18.352  1.00 22.25           H
ATOM    869 HD12 LEU A  56      -1.020  20.283  19.237  1.00 22.25           H
ATOM    870 HD13 LEU A  56      -1.076  21.811  19.668  1.00 22.25           H
ATOM    871 HD21 LEU A  56      -0.818  22.982  17.156  1.00 19.66           H
ATOM    872 HD22 LEU A  56       0.211  23.522  18.238  1.00 19.66           H
ATOM    873 HD23 LEU A  56       0.738  22.992  16.836  1.00 19.66           H
ATOM    874  N   GLN A  57       5.028  20.900  18.987  1.00 12.73           N
ATOM    875  CA  GLN A  57       6.289  21.181  19.669  1.00  9.85           C
ATOM    876  C   GLN A  57       6.073  21.330  21.177  1.00 13.52           C
ATOM    877  O   GLN A  57       6.466  22.300  21.807  1.00 12.93           O
ATOM    878  CB  GLN A  57       6.959  22.398  19.060  1.00 10.59           C
ATOM    879  CG  GLN A  57       7.437  22.102  17.629  1.00 12.59           C
ATOM    880  CD  GLN A  57       8.649  21.196  17.656  1.00 12.02           C
ATOM    881  OE1 GLN A  57       9.774  21.676  17.859  1.00 13.46           O
ATOM    882  NE2 GLN A  57       8.439  19.933  17.429  1.00 12.93           N
ATOM    883  H   GLN A  57       5.083  20.237  18.442  1.00 15.16           H
ATOM    884  HA  GLN A  57       6.887  20.427  19.548  1.00 11.70           H
ATOM    885  HB2 GLN A  57       6.327  23.133  19.028  1.00 12.59           H
ATOM    886  HB3 GLN A  57       7.728  22.645  19.597  1.00 12.59           H
ATOM    887  HG2 GLN A  57       6.729  21.658  17.135  1.00 14.99           H
ATOM    888  HG3 GLN A  57       7.679  22.931  17.189  1.00 14.99           H
ATOM    889 HE21 GLN A  57       7.641  19.651  17.274  1.00 15.40           H
ATOM    890 HE22 GLN A  57       9.097  19.380  17.434  1.00 15.40           H
ATOM    891  N   ILE A  58       5.575  20.262  21.746  1.00 13.82           N
ATOM    892  CA  ILE A  58       5.287  20.183  23.180  1.00 13.36           C
ATOM    893  C   ILE A  58       6.564  19.800  23.916  1.00 19.73           C
ATOM    894  O   ILE A  58       7.290  18.901  23.492  1.00 16.18           O
ATOM    895  CB  ILE A  58       4.138  19.179  23.405  1.00 15.47           C
ATOM    896  CG1 ILE A  58       2.823  19.829  22.939  1.00 17.81           C
ATOM    897  CG2 ILE A  58       4.047  18.703  24.842  1.00 18.17           C
ATOM    898  CD1 ILE A  58       1.666  18.866  22.827  1.00 24.25           C
ATOM    899  H   ILE A  58       5.383  19.539  21.321  1.00 16.46           H
ATOM    900  HA  ILE A  58       5.006  21.044  23.527  1.00 15.91           H
ATOM    901  HB  ILE A  58       4.319  18.384  22.879  1.00 18.44           H
ATOM    902 HG12 ILE A  58       2.573  20.516  23.577  1.00 21.25           H
ATOM    903 HG13 ILE A  58       2.963  20.223  22.065  1.00 21.25           H
ATOM    904 HG21 ILE A  58       3.257  18.150  24.942  1.00 21.69           H
ATOM    905 HG22 ILE A  58       4.841  18.187  25.055  1.00 21.69           H
ATOM    906 HG23 ILE A  58       3.988  19.474  25.427  1.00 21.69           H
ATOM    907 HD11 ILE A  58       0.875  19.353  22.551  1.00 28.97           H
ATOM    908 HD12 ILE A  58       1.883  18.187  22.169  1.00 28.97           H
ATOM    909 HD13 ILE A  58       1.516  18.452  23.691  1.00 28.97           H
ATOM    910  N   ASN A  59       6.829  20.491  25.025  1.00 14.67           N
ATOM    911  CA  ASN A  59       8.123  20.524  25.677  1.00 16.66           C
ATOM    912  C   ASN A  59       8.209  19.523  26.818  1.00 19.82           C
ATOM    913  O   ASN A  59       7.266  19.386  27.612  1.00 22.18           O
ATOM    914  CB  ASN A  59       8.373  21.920  26.244  1.00 22.93           C
ATOM    915  CG  ASN A  59       9.729  22.043  26.869  1.00 28.57           C
ATOM    916  OD1 ASN A  59       9.887  21.890  28.073  1.00 31.49           O
ATOM    917  ND2 ASN A  59      10.716  22.321  26.056  1.00 33.95           N
ATOM    918  H   ASN A  59       6.242  20.969  25.433  1.00 17.49           H
ATOM    919  HA  ASN A  59       8.802  20.288  25.026  1.00 19.87           H
ATOM    920  HB2 ASN A  59       8.311  22.570  25.527  1.00 27.40           H
ATOM    921  HB3 ASN A  59       7.708  22.111  26.924  1.00 27.40           H
ATOM    922 HD21 ASN A  59      11.515  22.403  26.361  1.00 40.62           H
ATOM    923 HD22 ASN A  59      10.564  22.422  25.215  1.00 40.62           H
ATOM    924  N   SER A  60       9.383  18.879  26.922  1.00 15.07           N
ATOM    925  CA  SER A  60       9.685  17.890  27.927  1.00 15.15           C
ATOM    926  C   SER A  60       9.963  18.478  29.313  1.00 16.05           C
ATOM    927  O   SER A  60      10.129  17.712  30.262  1.00 21.30           O
ATOM    928  CB  SER A  60      10.882  17.054  27.472  1.00 13.18           C
ATOM    929  OG  SER A  60      12.032  17.838  27.439  1.00 12.76           O
ATOM    930  H   SER A  60      10.043  19.015  26.389  1.00 17.96           H
ATOM    931  HA  SER A  60       8.917  17.305  28.022  1.00 18.06           H
ATOM    932  HB2 SER A  60      11.014  16.321  28.094  1.00 15.69           H
ATOM    933  HB3 SER A  60      10.708  16.706  26.583  1.00 15.69           H
ATOM    934  HG  SER A  60      12.685  17.380  27.174  1.00 15.19           H
ATOM    935  N   ARG A  61      10.026  19.784  29.462  1.00 21.12           N
ATOM    936  CA  ARG A  61      10.263  20.318  30.809  1.00 23.04           C
ATOM    937  C   ARG A  61       9.013  20.216  31.657  1.00 24.07           C
ATOM    938  O   ARG A  61       9.108  20.019  32.872  1.00 25.80           O
ATOM    939  CB  ARG A  61      10.724  21.763  30.715  1.00 19.37           C
ATOM    940  CG  ARG A  61      11.007  22.483  32.055  1.00 40.43           C
ATOM    941  CD  ARG A  61      11.790  21.652  33.080  1.00 42.40           C
ATOM    942  NE  ARG A  61      11.854  22.297  34.396  1.00 59.42           N
ATOM    943  CZ  ARG A  61      10.899  22.265  35.321  1.00 47.04           C
ATOM    944  NH1 ARG A  61       9.787  21.568  35.156  1.00 31.49           N
ATOM    945  NH2 ARG A  61      11.069  22.944  36.453  1.00 54.74           N
ATOM    946  H   ARG A  61       9.941  20.367  28.835  1.00 25.22           H
ATOM    947  HA  ARG A  61      10.968  19.813  31.243  1.00 27.53           H
ATOM    948  HB2 ARG A  61      11.547  21.784  30.201  1.00 23.12           H
ATOM    949  HB3 ARG A  61      10.035  22.271  30.259  1.00 23.12           H
ATOM    950  HG2 ARG A  61      11.525  23.282  31.873  1.00 48.39           H
ATOM    951  HG3 ARG A  61      10.160  22.722  32.462  1.00 48.39           H
ATOM    952  HD2 ARG A  61      11.357  20.791  33.189  1.00 50.76           H
ATOM    953  HD3 ARG A  61      12.698  21.528  32.762  1.00 50.76           H
ATOM    954  HE  ARG A  61      12.571  22.733  34.586  1.00 71.18           H
ATOM    955 HH11 ARG A  61       9.665  21.118  34.433  1.00 37.66           H
ATOM    956 HH12 ARG A  61       9.186  21.566  35.771  1.00 37.66           H
ATOM    957 HH21 ARG A  61      11.790  23.396  36.579  1.00 65.56           H
ATOM    958 HH22 ARG A  61      10.458  22.930  37.058  1.00 65.56           H
ATOM    959  N   TRP A  62       7.856  20.283  31.034  1.00 15.20           N
ATOM    960  CA  TRP A  62       6.605  20.266  31.769  1.00 17.42           C
ATOM    961  C   TRP A  62       5.663  19.140  31.412  1.00 21.12           C
ATOM    962  O   TRP A  62       4.991  18.627  32.308  1.00 21.85           O
ATOM    963  CB  TRP A  62       5.876  21.593  31.552  1.00 23.76           C
ATOM    964  CG  TRP A  62       6.589  22.729  32.179  1.00 21.54           C
ATOM    965  CD1 TRP A  62       7.231  23.748  31.543  1.00 35.17           C
ATOM    966  CD2 TRP A  62       6.748  22.962  33.584  1.00 33.16           C
ATOM    967  NE1 TRP A  62       7.758  24.619  32.469  1.00 28.30           N
ATOM    968  CE2 TRP A  62       7.483  24.152  33.727  1.00 30.95           C
ATOM    969  CE3 TRP A  62       6.334  22.277  34.739  1.00 32.28           C
ATOM    970  CZ2 TRP A  62       7.823  24.673  34.974  1.00 46.04           C
ATOM    971  CZ3 TRP A  62       6.667  22.802  35.981  1.00 43.59           C
ATOM    972  CH2 TRP A  62       7.403  23.988  36.086  1.00 47.02           C
ATOM    973  H   TRP A  62       7.766  20.340  30.180  1.00 18.12           H
ATOM    974  HA  TRP A  62       6.820  20.157  32.709  1.00 20.78           H
ATOM    975  HB2 TRP A  62       5.808  21.766  30.600  1.00 28.39           H
ATOM    976  HB3 TRP A  62       4.990  21.537  31.943  1.00 28.39           H
ATOM    977  HD1 TRP A  62       7.302  23.841  30.620  1.00 42.08           H
ATOM    978  HE1 TRP A  62       8.190  25.340  32.288  1.00 33.84           H
ATOM    979  HE3 TRP A  62       5.846  21.487  34.673  1.00 38.61           H
ATOM    980  HZ2 TRP A  62       8.318  25.457  35.050  1.00 55.12           H
ATOM    981  HZ3 TRP A  62       6.397  22.360  36.753  1.00 52.19           H
ATOM    982  HH2 TRP A  62       7.613  24.319  36.929  1.00 56.30           H
ATOM    983  N   TRP A  63       5.606  18.715  30.136  1.00 17.09           N
ATOM    984  CA  TRP A  63       4.432  18.031  29.603  1.00 16.88           C
ATOM    985  C   TRP A  63       4.599  16.562  29.282  1.00 16.13           C
ATOM    986  O   TRP A  63       3.650  15.798  29.437  1.00 14.18           O
ATOM    987  CB  TRP A  63       3.955  18.745  28.327  1.00 13.57           C
ATOM    988  CG  TRP A  63       3.685  20.184  28.625  1.00 15.28           C
ATOM    989  CD1 TRP A  63       4.377  21.251  28.169  1.00 18.09           C
ATOM    990  CD2 TRP A  63       2.636  20.714  29.462  1.00 15.87           C
ATOM    991  NE1 TRP A  63       3.838  22.420  28.670  1.00 18.85           N
ATOM    992  CE2 TRP A  63       2.774  22.111  29.471  1.00 15.31           C
ATOM    993  CE3 TRP A  63       1.586  20.147  30.167  1.00 14.99           C
ATOM    994  CZ2 TRP A  63       1.877  22.956  30.184  1.00 21.55           C
ATOM    995  CZ3 TRP A  63       0.722  20.970  30.892  1.00 22.91           C
ATOM    996  CH2 TRP A  63       0.877  22.347  30.894  1.00 17.72           C
ATOM    997  H   TRP A  63       6.240  18.815  29.564  1.00 20.38           H
ATOM    998  HA  TRP A  63       3.743  18.078  30.284  1.00 20.13           H
ATOM    999  HB2 TRP A  63       4.643  18.690  27.646  1.00 16.16           H
ATOM   1000  HB3 TRP A  63       3.138  18.333  28.008  1.00 16.16           H
ATOM   1001  HD1 TRP A  63       5.111  21.205  27.600  1.00 21.58           H
ATOM   1002  HE1 TRP A  63       4.126  23.213  28.505  1.00 22.49           H
ATOM   1003  HE3 TRP A  63       1.457  19.226  30.156  1.00 17.86           H
ATOM   1004  HZ2 TRP A  63       1.967  23.882  30.168  1.00 25.74           H
ATOM   1005  HZ3 TRP A  63       0.031  20.588  31.384  1.00 27.37           H
ATOM   1006  HH2 TRP A  63       0.287  22.870  31.388  1.00 21.14           H
ATOM   1007  N   CYS A  64       5.783  16.123  28.855  1.00 15.24           N
ATOM   1008  CA  CYS A  64       5.945  14.714  28.517  1.00 14.37           C
ATOM   1009  C   CYS A  64       7.273  14.254  29.079  1.00 14.54           C
ATOM   1010  O   CYS A  64       8.132  15.068  29.422  1.00 14.96           O
ATOM   1011  CB  CYS A  64       5.862  14.492  27.012  1.00 16.55           C
ATOM   1012  SG  CYS A  64       7.153  15.422  26.103  1.00 16.76           S
ATOM   1013  H   CYS A  64       6.486  16.609  28.758  1.00 18.16           H
ATOM   1014  HA  CYS A  64       5.245  14.177  28.920  1.00 17.12           H
ATOM   1015  HB2 CYS A  64       5.980  13.547  26.823  1.00 19.73           H
ATOM   1016  HB3 CYS A  64       4.995  14.788  26.694  1.00 19.73           H
ATOM   1017  N   ASN A  65       7.419  12.944  29.212  1.00 14.11           N
ATOM   1018  CA  ASN A  65       8.650  12.360  29.716  1.00 14.45           C
ATOM   1019  C   ASN A  65       9.525  11.830  28.587  1.00 15.60           C
ATOM   1020  O   ASN A  65       9.087  10.984  27.807  1.00 15.93           O
ATOM   1021  CB  ASN A  65       8.416  11.208  30.691  1.00 19.86           C
ATOM   1022  CG  ASN A  65       9.728  10.622  31.173  1.00 23.51           C
ATOM   1023  OD1 ASN A  65      10.567  11.347  31.705  1.00 18.85           O
ATOM   1024  ND2 ASN A  65       9.961   9.339  30.891  1.00 20.88           N
ATOM   1025  H   ASN A  65       6.812  12.367  29.014  1.00 16.81           H
ATOM   1026  HA  ASN A  65       9.104  13.088  30.170  1.00 17.22           H
ATOM   1027  HB2 ASN A  65       7.924  11.533  31.462  1.00 23.71           H
ATOM   1028  HB3 ASN A  65       7.912  10.508  30.248  1.00 23.71           H
ATOM   1029 HD21 ASN A  65      10.694   8.969  31.147  1.00 24.93           H
ATOM   1030 HD22 ASN A  65       9.378   8.883  30.454  1.00 24.93           H
ATOM   1031  N   ASP A  66      10.777  12.305  28.520  1.00 13.50           N
ATOM   1032  CA  ASP A  66      11.740  11.748  27.580  1.00 16.25           C
ATOM   1033  C   ASP A  66      12.934  11.129  28.294  1.00 15.58           C
ATOM   1034  O   ASP A  66      13.824  10.605  27.620  1.00 17.12           O
ATOM   1035  CB  ASP A  66      12.212  12.774  26.527  1.00 14.47           C
ATOM   1036  CG  ASP A  66      12.954  13.953  27.095  1.00 16.01           C
ATOM   1037  OD1 ASP A  66      13.344  13.959  28.286  1.00 15.58           O
ATOM   1038  OD2 ASP A  66      13.224  14.903  26.293  1.00 13.61           O
ATOM   1039  H   ASP A  66      11.082  12.945  29.008  1.00 16.07           H
ATOM   1040  HA  ASP A  66      11.293  11.059  27.065  1.00 19.38           H
ATOM   1041  HB2 ASP A  66      12.805  12.327  25.904  1.00 17.24           H
ATOM   1042  HB3 ASP A  66      11.434  13.116  26.058  1.00 17.24           H
ATOM   1043  N   GLY A  67      12.929  11.102  29.623  1.00 18.57           N
ATOM   1044  CA  GLY A  67      13.990  10.517  30.403  1.00 21.44           C
ATOM   1045  C   GLY A  67      15.298  11.266  30.400  1.00 23.22           C
ATOM   1046  O   GLY A  67      16.265  10.796  31.015  1.00 22.75           O
ATOM   1047  H   GLY A  67      12.296  11.430  30.105  1.00 22.17           H
ATOM   1048  HA2 GLY A  67      13.693  10.452  31.324  1.00 25.61           H
ATOM   1049  HA3 GLY A  67      14.164   9.625  30.063  1.00 25.61           H
ATOM   1050  N  AARG A  68      15.379  12.416  29.728  0.49 17.24           N
ATOM   1051  CA AARG A  68      16.651  13.121  29.642  0.49 19.65           C
ATOM   1052  C  AARG A  68      16.519  14.600  29.986  0.49 23.63           C
ATOM   1053  O  AARG A  68      17.405  15.393  29.640  0.49 21.95           O
ATOM   1054  CB AARG A  68      17.264  12.907  28.251  0.49 21.74           C
ATOM   1055  CG AARG A  68      16.557  13.623  27.118  0.49 20.90           C
ATOM   1056  CD AARG A  68      17.496  13.806  25.955  0.49 22.71           C
ATOM   1057  NE AARG A  68      16.913  14.572  24.866  0.49 18.63           N
ATOM   1058  CZ AARG A  68      17.425  14.621  23.647  0.49 21.69           C
ATOM   1059  NH1AARG A  68      18.472  13.880  23.311  0.49 19.21           N
ATOM   1060  NH2AARG A  68      16.861  15.411  22.740  0.49 18.80           N
ATOM   1061  H  AARG A  68      14.724  12.797  29.322  0.49 20.57           H
ATOM   1062  HA AARG A  68      17.269  12.759  30.296  0.49 23.46           H
ATOM   1063  HB2AARG A  68      18.180  13.224  28.269  0.49 25.96           H
ATOM   1064  HB3AARG A  68      17.245  11.958  28.051  0.49 25.96           H
ATOM   1065  HG2AARG A  68      15.797  13.098  26.823  0.49 24.96           H
ATOM   1066  HG3AARG A  68      16.261  14.497  27.418  0.49 24.96           H
ATOM   1067  HD2AARG A  68      18.288  14.277  26.261  0.49 27.13           H
ATOM   1068  HD3AARG A  68      17.742  12.934  25.609  0.49 27.13           H
ATOM   1069  HE AARG A  68      16.195  15.018  25.023  0.49 22.24           H
ATOM   1070 HH11AARG A  68      18.831  13.355  23.890  0.49 22.93           H
ATOM   1071 HH12AARG A  68      18.792  13.924  22.514  0.49 22.93           H
ATOM   1072 HH21AARG A  68      16.172  15.882  22.948  0.49 22.43           H
ATOM   1073 HH22AARG A  68      17.185  15.451  21.944  0.49 22.43           H
ATOM   1074  N  BARG A  68      15.376  12.416  29.727  0.51 17.24           N
ATOM   1075  CA BARG A  68      16.648  13.122  29.632  0.51 19.65           C
ATOM   1076  C  BARG A  68      16.514  14.601  29.976  0.51 23.64           C
ATOM   1077  O  BARG A  68      17.403  15.394  29.638  0.51 21.95           O
ATOM   1078  CB BARG A  68      17.244  12.911  28.232  0.51 21.73           C
ATOM   1079  CG BARG A  68      16.339  13.374  27.098  0.51 21.66           C
ATOM   1080  CD BARG A  68      17.110  13.765  25.850  0.51 20.67           C
ATOM   1081  NE BARG A  68      17.629  15.120  25.983  0.51 20.15           N
ATOM   1082  CZ BARG A  68      18.913  15.426  26.132  0.51 18.23           C
ATOM   1083  NH1BARG A  68      19.859  14.506  26.053  0.51 27.44           N
ATOM   1084  NH2BARG A  68      19.255  16.680  26.395  0.51 20.26           N
ATOM   1085  H  BARG A  68      14.718  12.798  29.326  0.51 20.56           H
ATOM   1086  HA BARG A  68      17.274  12.760  30.279  0.51 23.46           H
ATOM   1087  HB2BARG A  68      18.074  13.409  28.169  0.51 25.95           H
ATOM   1088  HB3BARG A  68      17.414  11.965  28.106  0.51 25.95           H
ATOM   1089  HG2BARG A  68      15.734  12.654  26.862  0.51 25.87           H
ATOM   1090  HG3BARG A  68      15.835  14.149  27.392  0.51 25.87           H
ATOM   1091  HD2BARG A  68      17.856  13.158  25.724  0.51 24.68           H
ATOM   1092  HD3BARG A  68      16.522  13.732  25.080  0.51 24.68           H
ATOM   1093  HE BARG A  68      17.064  15.767  25.964  0.51 24.06           H
ATOM   1094 HH11BARG A  68      19.650  13.686  25.902  0.51 32.81           H
ATOM   1095 HH12BARG A  68      20.684  14.728  26.153  0.51 32.81           H
ATOM   1096 HH21BARG A  68      18.647  17.285  26.467  0.51 24.19           H
ATOM   1097 HH22BARG A  68      20.083  16.889  26.493  0.51 24.19           H
ATOM   1098  N   THR A  69      15.446  14.991  30.683  1.00 13.58           N
ATOM   1099  CA  THR A  69      15.225  16.390  31.074  1.00 14.53           C
ATOM   1100  C   THR A  69      15.142  16.493  32.588  1.00 16.70           C
ATOM   1101  O   THR A  69      14.053  16.400  33.175  1.00 22.45           O
ATOM   1102  CB  THR A  69      13.951  16.930  30.429  1.00 14.00           C
ATOM   1103  OG1 THR A  69      14.024  16.651  29.028  1.00 14.50           O
ATOM   1104  CG2 THR A  69      13.809  18.418  30.636  1.00 19.66           C
ATOM   1105  HA  THR A  69      15.986  16.916  30.784  1.00 17.31           H
ATOM   1106  HB  THR A  69      13.173  16.514  30.831  1.00 16.68           H
ATOM   1107  HG1 THR A  69      14.030  15.821  28.900  1.00 17.28           H
ATOM   1108 HG21 THR A  69      12.954  18.720  30.291  1.00 23.47           H
ATOM   1109 HG22 THR A  69      13.859  18.628  31.581  1.00 23.47           H
ATOM   1110 HG23 THR A  69      14.519  18.888  30.171  1.00 23.47           H
ATOM   1111  N   PRO A  70      16.263  16.688  33.267  1.00 16.56           N
ATOM   1112  CA  PRO A  70      16.244  16.585  34.730  1.00 19.47           C
ATOM   1113  C   PRO A  70      15.311  17.580  35.383  1.00 23.64           C
ATOM   1114  O   PRO A  70      15.159  18.722  34.936  1.00 33.13           O
ATOM   1115  CB  PRO A  70      17.706  16.855  35.125  1.00 37.96           C
ATOM   1116  CG  PRO A  70      18.478  16.457  33.948  1.00 27.75           C
ATOM   1117  CD  PRO A  70      17.628  16.834  32.753  1.00 22.86           C
ATOM   1118  HA  PRO A  70      15.979  15.688  34.987  1.00 23.25           H
ATOM   1119  HB2 PRO A  70      17.829  17.797  35.322  1.00 45.43           H
ATOM   1120  HB3 PRO A  70      17.946  16.320  35.898  1.00 45.43           H
ATOM   1121  HG2 PRO A  70      19.323  16.934  33.933  1.00 33.18           H
ATOM   1122  HG3 PRO A  70      18.637  15.500  33.968  1.00 33.18           H
ATOM   1123  HD2 PRO A  70      17.800  17.749  32.479  1.00 27.30           H
ATOM   1124  HD3 PRO A  70      17.786  16.231  32.010  1.00 27.30           H
ATOM   1125  N   GLY A  71      14.688  17.128  36.470  1.00 27.67           N
ATOM   1126  CA  GLY A  71      13.848  17.987  37.270  1.00 37.61           C
ATOM   1127  C   GLY A  71      12.556  18.344  36.596  1.00 34.14           C
ATOM   1128  O   GLY A  71      11.914  19.329  36.972  1.00 37.28           O
ATOM   1129  H   GLY A  71      14.742  16.320  36.762  1.00 33.08           H
ATOM   1130  HA2 GLY A  71      13.641  17.540  38.105  1.00 45.01           H
ATOM   1131  HA3 GLY A  71      14.326  18.809  37.462  1.00 45.01           H
ATOM   1132  N   SER A  72      12.158  17.567  35.605  1.00 29.98           N
ATOM   1133  CA  SER A  72      11.029  17.930  34.773  1.00 42.32           C
ATOM   1134  C   SER A  72       9.792  17.140  35.169  1.00 35.03           C
ATOM   1135  O   SER A  72       9.845  16.087  35.810  1.00 35.26           O
ATOM   1136  CB  SER A  72      11.356  17.710  33.289  1.00 37.40           C
ATOM   1137  OG  SER A  72      11.549  16.335  33.003  1.00 30.64           O
ATOM   1138  H   SER A  72      12.528  16.820  35.395  1.00 35.86           H
ATOM   1139  HA  SER A  72      10.829  18.871  34.897  1.00 50.66           H
ATOM   1140  HB2 SER A  72      10.618  18.042  32.753  1.00 44.75           H
ATOM   1141  HB3 SER A  72      12.168  18.194  33.071  1.00 44.75           H
ATOM   1142  HG  SER A  72      12.174  16.028  33.473  1.00 36.65           H
ATOM   1143  N   ARG A  73       8.659  17.694  34.795  1.00 23.19           N
ATOM   1144  CA  ARG A  73       7.384  17.058  35.031  1.00 27.16           C
ATOM   1145  C   ARG A  73       6.934  16.424  33.723  1.00 27.92           C
ATOM   1146  O   ARG A  73       7.547  16.619  32.654  1.00 21.34           O
ATOM   1147  CB  ARG A  73       6.372  18.082  35.567  1.00 25.42           C
ATOM   1148  CG  ARG A  73       6.932  18.894  36.737  1.00 27.91           C
ATOM   1149  CD  ARG A  73       6.697  18.228  38.108  1.00 35.87           C
ATOM   1150  NE  ARG A  73       5.434  18.674  38.699  1.00 51.81           N
ATOM   1151  CZ  ARG A  73       4.404  17.888  38.988  1.00 64.83           C
ATOM   1152  NH1 ARG A  73       4.458  16.574  38.801  1.00 52.18           N
ATOM   1153  NH2 ARG A  73       3.293  18.434  39.481  1.00 48.31           N
ATOM   1154  H   ARG A  73       8.602  18.454  34.396  1.00 27.71           H
ATOM   1155  HA  ARG A  73       7.446  16.363  35.705  1.00 32.47           H
ATOM   1156  HB2 ARG A  73       6.138  18.699  34.856  1.00 30.38           H
ATOM   1157  HB3 ARG A  73       5.581  17.614  35.876  1.00 30.38           H
ATOM   1158  HG2 ARG A  73       7.888  19.000  36.618  1.00 33.36           H
ATOM   1159  HG3 ARG A  73       6.501  19.764  36.751  1.00 33.36           H
ATOM   1160  HD2 ARG A  73       6.660  17.265  37.997  1.00 42.92           H
ATOM   1161  HD3 ARG A  73       7.419  18.466  38.710  1.00 42.92           H
ATOM   1162  HE  ARG A  73       5.353  19.513  38.874  1.00 62.05           H
ATOM   1163 HH11 ARG A  73       5.172  16.213  38.486  1.00 62.49           H
ATOM   1164 HH12 ARG A  73       3.778  16.084  38.995  1.00 62.49           H
ATOM   1165 HH21 ARG A  73       3.251  19.283  39.608  1.00 57.85           H
ATOM   1166 HH22 ARG A  73       2.618  17.936  39.672  1.00 57.85           H
ATOM   1167  N   ASN A  74       5.896  15.616  33.852  1.00 19.12           N
ATOM   1168  CA  ASN A  74       5.212  14.885  32.792  1.00 17.93           C
ATOM   1169  C   ASN A  74       3.700  15.066  33.007  1.00 16.13           C
ATOM   1170  O   ASN A  74       2.942  14.137  33.286  1.00 18.95           O
ATOM   1171  CB  ASN A  74       5.632  13.431  32.862  1.00 17.65           C
ATOM   1172  CG  ASN A  74       4.959  12.586  31.870  1.00 19.47           C
ATOM   1173  OD1 ASN A  74       4.303  13.070  30.969  1.00 18.16           O
ATOM   1174  ND2 ASN A  74       5.113  11.257  32.022  1.00 21.61           N
ATOM   1175  H   ASN A  74       5.532  15.458  34.615  1.00 22.82           H
ATOM   1176  HA  ASN A  74       5.426  15.230  31.911  1.00 21.40           H
ATOM   1177  HB2 ASN A  74       6.588  13.372  32.703  1.00 21.06           H
ATOM   1178  HB3 ASN A  74       5.420  13.084  33.742  1.00 21.06           H
ATOM   1179 HD21 ASN A  74       4.739  10.715  31.468  1.00 25.82           H
ATOM   1180 HD22 ASN A  74       5.585  10.950  32.672  1.00 25.82           H
ATOM   1181  N   LEU A  75       3.285  16.321  32.949  1.00 17.66           N
ATOM   1182  CA  LEU A  75       1.911  16.679  33.252  1.00 23.19           C
ATOM   1183  C   LEU A  75       0.897  16.067  32.294  1.00 23.61           C
ATOM   1184  O   LEU A  75      -0.270  15.915  32.680  1.00 21.10           O
ATOM   1185  CB  LEU A  75       1.831  18.204  33.275  1.00 19.29           C
ATOM   1186  CG  LEU A  75       2.553  18.835  34.477  1.00 25.33           C
ATOM   1187  CD1 LEU A  75       2.501  20.353  34.445  1.00 30.73           C
ATOM   1188  CD2 LEU A  75       1.974  18.356  35.800  1.00 29.62           C
ATOM   1189  H   LEU A  75       3.782  16.989  32.735  1.00 21.06           H
ATOM   1190  HA  LEU A  75       1.659  16.338  34.124  1.00 27.70           H
ATOM   1191  HB2 LEU A  75       2.239  18.551  32.466  1.00 23.03           H
ATOM   1192  HB3 LEU A  75       0.898  18.467  33.315  1.00 23.03           H
ATOM   1193  HG  LEU A  75       3.479  18.553  34.415  1.00 30.27           H
ATOM   1194 HD11 LEU A  75       3.396  20.702  34.577  1.00 36.75           H
ATOM   1195 HD12 LEU A  75       2.157  20.639  33.585  1.00 36.75           H
ATOM   1196 HD13 LEU A  75       1.917  20.664  35.155  1.00 36.75           H
ATOM   1197 HD21 LEU A  75       2.351  18.886  36.520  1.00 35.42           H
ATOM   1198 HD22 LEU A  75       1.010  18.462  35.780  1.00 35.42           H
ATOM   1199 HD23 LEU A  75       2.201  17.421  35.924  1.00 35.42           H
ATOM   1200  N   CYS A  76       1.279  15.688  31.070  1.00 15.84           N
ATOM   1201  CA  CYS A  76       0.350  14.985  30.176  1.00 18.24           C
ATOM   1202  C   CYS A  76       0.395  13.473  30.347  1.00 21.03           C
ATOM   1203  O   CYS A  76      -0.389  12.748  29.712  1.00 22.81           O
ATOM   1204  CB  CYS A  76       0.643  15.353  28.735  1.00 15.64           C
ATOM   1205  SG  CYS A  76       0.152  17.115  28.377  1.00 17.63           S
ATOM   1206  H   CYS A  76       2.061  15.825  30.738  1.00 18.88           H
ATOM   1207  HA  CYS A  76      -0.554  15.272  30.375  1.00 21.77           H
ATOM   1208  HB2 CYS A  76       1.593  15.259  28.565  1.00 18.64           H
ATOM   1209  HB3 CYS A  76       0.141  14.769  28.145  1.00 18.64           H
ATOM   1210  N   ASN A  77       1.282  12.998  31.203  1.00 16.65           N
ATOM   1211  CA  ASN A  77       1.397  11.578  31.494  1.00 15.57           C
ATOM   1212  C   ASN A  77       1.588  10.768  30.224  1.00 19.20           C
ATOM   1213  O   ASN A  77       0.898   9.779  29.963  1.00 20.40           O
ATOM   1214  CB  ASN A  77       0.167  11.152  32.279  1.00 23.17           C
ATOM   1215  CG  ASN A  77       0.064  11.892  33.596  1.00 32.08           C
ATOM   1216  OD1 ASN A  77       0.967  11.825  34.437  1.00 38.58           O
ATOM   1217  ND2 ASN A  77      -0.975  12.702  33.728  1.00 42.83           N
ATOM   1218  H   ASN A  77       1.841  13.487  31.637  1.00 19.85           H
ATOM   1219  HA  ASN A  77       2.187  11.404  32.030  1.00 18.57           H
ATOM   1220  HB2 ASN A  77      -0.628  11.344  31.758  1.00 27.68           H
ATOM   1221  HB3 ASN A  77       0.220  10.202  32.467  1.00 27.68           H
ATOM   1222 HD21 ASN A  77      -1.542  12.783  33.086  1.00 51.27           H
ATOM   1223 HD22 ASN A  77      -1.083  13.148  34.456  1.00 51.27           H
ATOM   1224  N   ILE A  78       2.593  11.163  29.439  1.00 16.88           N
ATOM   1225  CA  ILE A  78       2.867  10.436  28.212  1.00 14.50           C
ATOM   1226  C   ILE A  78       4.368  10.459  27.964  1.00 16.52           C
ATOM   1227  O   ILE A  78       5.064  11.421  28.337  1.00 16.34           O
ATOM   1228  CB  ILE A  78       2.150  11.025  26.985  1.00 21.07           C
ATOM   1229  CG1 ILE A  78       2.400  12.538  26.903  1.00 21.67           C
ATOM   1230  CG2 ILE A  78       0.677  10.648  26.972  1.00 36.84           C
ATOM   1231  CD1 ILE A  78       2.372  13.046  25.497  1.00 27.35           C
ATOM   1232  H   ILE A  78       3.112  11.830  29.597  1.00 20.14           H
ATOM   1233  HA  ILE A  78       2.551   9.528  28.342  1.00 17.28           H
ATOM   1234  HB  ILE A  78       2.526  10.635  26.181  1.00 25.16           H
ATOM   1235 HG12 ILE A  78       1.710  13.001  27.404  1.00 25.89           H
ATOM   1236 HG13 ILE A  78       3.272  12.736  27.278  1.00 25.89           H
ATOM   1237 HG21 ILE A  78       0.260  11.030  26.184  1.00 44.09           H
ATOM   1238 HG22 ILE A  78       0.598   9.681  26.952  1.00 44.09           H
ATOM   1239 HG23 ILE A  78       0.254  10.997  27.772  1.00 44.09           H
ATOM   1240 HD11 ILE A  78       2.501  14.008  25.507  1.00 32.70           H
ATOM   1241 HD12 ILE A  78       3.084  12.622  24.994  1.00 32.70           H
ATOM   1242 HD13 ILE A  78       1.513  12.832  25.101  1.00 32.70           H
ATOM   1243  N   PRO A  79       4.900   9.423  27.352  1.00 22.89           N
ATOM   1244  CA  PRO A  79       6.239   9.535  26.776  1.00 17.16           C
ATOM   1245  C   PRO A  79       6.259  10.556  25.639  1.00 17.98           C
ATOM   1246  O   PRO A  79       5.342  10.633  24.821  1.00 15.71           O
ATOM   1247  CB  PRO A  79       6.530   8.113  26.289  1.00 16.79           C
ATOM   1248  CG  PRO A  79       5.198   7.471  26.146  1.00 24.10           C
ATOM   1249  CD  PRO A  79       4.317   8.073  27.177  1.00 20.53           C
ATOM   1250  HA  PRO A  79       6.896   9.784  27.445  1.00 20.47           H
ATOM   1251  HB2 PRO A  79       6.993   8.145  25.437  1.00 20.03           H
ATOM   1252  HB3 PRO A  79       7.071   7.645  26.944  1.00 20.03           H
ATOM   1253  HG2 PRO A  79       4.850   7.645  25.257  1.00 28.79           H
ATOM   1254  HG3 PRO A  79       5.284   6.516  26.287  1.00 28.79           H
ATOM   1255  HD2 PRO A  79       3.401   8.128  26.863  1.00 24.52           H
ATOM   1256  HD3 PRO A  79       4.354   7.568  28.004  1.00 24.52           H
ATOM   1257  N   CYS A  80       7.295  11.381  25.618  1.00 15.89           N
ATOM   1258  CA  CYS A  80       7.389  12.367  24.547  1.00  8.97           C
ATOM   1259  C   CYS A  80       7.322  11.695  23.177  1.00 12.38           C
ATOM   1260  O   CYS A  80       6.791  12.261  22.226  1.00 14.04           O
ATOM   1261  CB  CYS A  80       8.657  13.180  24.694  1.00 15.14           C
ATOM   1262  SG  CYS A  80       8.783  14.111  26.198  1.00 15.13           S
ATOM   1263  H   CYS A  80       7.937  11.393  26.190  1.00 18.94           H
ATOM   1264  HA  CYS A  80       6.644  12.985  24.614  1.00 10.64           H
ATOM   1265  HB2 CYS A  80       9.415  12.576  24.661  1.00 18.04           H
ATOM   1266  HB3 CYS A  80       8.704  13.810  23.958  1.00 18.04           H
ATOM   1267  N   SER A  81       7.801  10.453  23.047  1.00 17.96           N
ATOM   1268  CA  SER A  81       7.718   9.795  21.736  1.00 12.16           C
ATOM   1269  C   SER A  81       6.276   9.651  21.210  1.00 16.86           C
ATOM   1270  O   SER A  81       6.058   9.610  19.979  1.00 17.27           O
ATOM   1271  CB  SER A  81       8.375   8.404  21.824  1.00 22.36           C
ATOM   1272  OG  SER A  81       7.682   7.569  22.748  1.00 21.53           O
ATOM   1273  H   SER A  81       8.164   9.988  23.673  1.00 21.43           H
ATOM   1274  HA  SER A  81       8.196  10.347  21.098  1.00 14.47           H
ATOM   1275  HB2 SER A  81       8.355   7.990  20.947  1.00 26.70           H
ATOM   1276  HB3 SER A  81       9.293   8.507  22.120  1.00 26.70           H
ATOM   1277  HG  SER A  81       8.008   7.658  23.517  1.00 25.71           H
ATOM   1278  N   ALA A  82       5.291   9.533  22.108  1.00 19.09           N
ATOM   1279  CA  ALA A  82       3.884   9.458  21.711  1.00 18.66           C
ATOM   1280  C   ALA A  82       3.456  10.660  20.887  1.00 17.71           C
ATOM   1281  O   ALA A  82       2.513  10.579  20.080  1.00 19.03           O
ATOM   1282  CB  ALA A  82       3.012   9.368  22.958  1.00 31.28           C
ATOM   1283  H   ALA A  82       5.412   9.495  22.959  1.00 22.79           H
ATOM   1284  HA  ALA A  82       3.759   8.662  21.171  1.00 22.27           H
ATOM   1285  HB1 ALA A  82       2.083   9.289  22.688  1.00 37.41           H
ATOM   1286  HB2 ALA A  82       3.274   8.588  23.471  1.00 37.41           H
ATOM   1287  HB3 ALA A  82       3.135  10.171  23.488  1.00 37.41           H
ATOM   1288  N   LEU A  83       4.099  11.792  21.102  1.00 16.84           N
ATOM   1289  CA  LEU A  83       3.782  13.032  20.391  1.00 12.20           C
ATOM   1290  C   LEU A  83       4.318  13.071  18.976  1.00 15.99           C
ATOM   1291  O   LEU A  83       4.131  14.080  18.284  1.00 19.13           O
ATOM   1292  CB  LEU A  83       4.365  14.186  21.184  1.00 10.63           C
ATOM   1293  CG  LEU A  83       3.794  14.324  22.590  1.00 19.12           C
ATOM   1294  CD1 LEU A  83       4.630  15.293  23.376  1.00 18.86           C
ATOM   1295  CD2 LEU A  83       2.337  14.838  22.448  1.00 26.87           C
ATOM   1296  H   LEU A  83       4.741  11.878  21.668  1.00 20.09           H
ATOM   1297  HA  LEU A  83       2.820  13.131  20.327  1.00 14.51           H
ATOM   1298  HB2 LEU A  83       5.323  14.053  21.266  1.00 12.63           H
ATOM   1299  HB3 LEU A  83       4.184  15.011  20.709  1.00 12.63           H
ATOM   1300  HG  LEU A  83       3.798  13.480  23.068  1.00 22.82           H
ATOM   1301 HD11 LEU A  83       4.194  15.472  24.224  1.00 22.52           H
ATOM   1302 HD12 LEU A  83       5.505  14.904  23.530  1.00 22.52           H
ATOM   1303 HD13 LEU A  83       4.719  16.116  22.871  1.00 22.52           H
ATOM   1304 HD21 LEU A  83       1.986  15.040  23.329  1.00 32.12           H
ATOM   1305 HD22 LEU A  83       2.336  15.638  21.899  1.00 32.12           H
ATOM   1306 HD23 LEU A  83       1.799  14.149  22.027  1.00 32.12           H
ATOM   1307  N   LEU A  84       5.047  12.032  18.548  1.00 16.48           N
ATOM   1308  CA  LEU A  84       5.635  11.973  17.212  1.00 14.35           C
ATOM   1309  C   LEU A  84       4.835  11.113  16.255  1.00 19.82           C
ATOM   1310  O   LEU A  84       5.188  11.020  15.072  1.00 18.68           O
ATOM   1311  CB  LEU A  84       7.048  11.422  17.292  1.00 19.60           C
ATOM   1312  CG  LEU A  84       8.027  12.251  18.109  1.00 17.50           C
ATOM   1313  CD1 LEU A  84       9.440  11.690  17.903  1.00 19.40           C
ATOM   1314  CD2 LEU A  84       7.993  13.719  17.780  1.00 12.92           C
ATOM   1315  H   LEU A  84       5.215  11.337  19.026  1.00 19.65           H
ATOM   1316  HA  LEU A  84       5.672  12.875  16.855  1.00 17.10           H
ATOM   1317  HB2 LEU A  84       7.009  10.540  17.695  1.00 23.40           H
ATOM   1318  HB3 LEU A  84       7.403  11.360  16.391  1.00 23.40           H
ATOM   1319  HG  LEU A  84       7.767  12.190  19.042  1.00 20.88           H
ATOM   1320 HD11 LEU A  84      10.033  12.077  18.567  1.00 23.15           H
ATOM   1321 HD12 LEU A  84       9.414  10.726  18.004  1.00 23.15           H
ATOM   1322 HD13 LEU A  84       9.745  11.922  17.012  1.00 23.15           H
ATOM   1323 HD21 LEU A  84       8.767  14.149  18.176  1.00 15.38           H
ATOM   1324 HD22 LEU A  84       8.012  13.827  16.816  1.00 15.38           H
ATOM   1325 HD23 LEU A  84       7.179  14.105  18.139  1.00 15.38           H
ATOM   1326  N   SER A  85       3.780  10.481  16.750  1.00 20.67           N
ATOM   1327  CA  SER A  85       2.993   9.532  15.977  1.00 22.65           C
ATOM   1328  C   SER A  85       2.270  10.184  14.808  1.00 25.85           C
ATOM   1329  O   SER A  85       1.916  11.360  14.842  1.00 20.96           O
ATOM   1330  CB  SER A  85       1.960   8.883  16.900  1.00 29.54           C
ATOM   1331  OG  SER A  85       1.132   8.014  16.145  1.00 31.01           O
ATOM   1332  H   SER A  85       3.490  10.587  17.552  1.00 24.69           H
ATOM   1333  HA  SER A  85       3.591   8.864  15.604  1.00 27.06           H
ATOM   1334  HB2 SER A  85       2.418   8.374  17.587  1.00 35.32           H
ATOM   1335  HB3 SER A  85       1.414   9.574  17.307  1.00 35.32           H
ATOM   1336  HG  SER A  85       0.668   7.539  16.661  1.00 37.09           H
ATOM   1337  N   SER A  86       1.988   9.390  13.770  1.00 18.66           N
ATOM   1338  CA  SER A  86       1.153   9.925  12.690  1.00 22.20           C
ATOM   1339  C   SER A  86      -0.288  10.130  13.150  1.00 29.36           C
ATOM   1340  O   SER A  86      -1.030  10.913  12.543  1.00 25.80           O
ATOM   1341  CB  SER A  86       1.215   9.014  11.460  1.00 30.80           C
ATOM   1342  OG  SER A  86       0.803   7.689  11.759  1.00 35.31           O
ATOM   1343  H   SER A  86       2.255   8.578  13.672  1.00 22.27           H
ATOM   1344  HA  SER A  86       1.500  10.786  12.410  1.00 26.52           H
ATOM   1345  HB2 SER A  86       0.631   9.374  10.775  1.00 36.84           H
ATOM   1346  HB3 SER A  86       2.129   8.989  11.137  1.00 36.84           H
ATOM   1347  HG  SER A  86       1.242   7.392  12.411  1.00 42.24           H
ATOM   1348  N   ASP A  87      -0.702   9.478  14.222  1.00 21.46           N
ATOM   1349  CA  ASP A  87      -2.032   9.707  14.755  1.00 18.99           C
ATOM   1350  C   ASP A  87      -1.921  10.811  15.794  1.00 21.75           C
ATOM   1351  O   ASP A  87      -1.142  10.694  16.744  1.00 19.12           O
ATOM   1352  CB  ASP A  87      -2.612   8.452  15.402  1.00 24.49           C
ATOM   1353  CG  ASP A  87      -3.948   8.722  16.064  1.00 34.81           C
ATOM   1354  OD1 ASP A  87      -4.951   8.716  15.328  1.00 44.39           O
ATOM   1355  OD2 ASP A  87      -4.006   8.971  17.291  1.00 28.89           O
ATOM   1356  H   ASP A  87      -0.233   8.902  14.657  1.00 25.63           H
ATOM   1357  HA  ASP A  87      -2.635   9.962  14.039  1.00 22.66           H
ATOM   1358  HB2 ASP A  87      -2.743   7.773  14.721  1.00 29.26           H
ATOM   1359  HB3 ASP A  87      -1.997   8.129  16.079  1.00 29.26           H
ATOM   1360  N   ILE A  88      -2.704  11.874  15.629  1.00 20.84           N
ATOM   1361  CA  ILE A  88      -2.468  13.072  16.428  1.00 15.23           C
ATOM   1362  C   ILE A  88      -3.123  13.033  17.800  1.00 15.59           C
ATOM   1363  O   ILE A  88      -3.052  14.011  18.546  1.00 18.86           O
ATOM   1364  CB  ILE A  88      -2.913  14.324  15.624  1.00 12.65           C
ATOM   1365  CG1 ILE A  88      -4.422  14.327  15.363  1.00 31.72           C
ATOM   1366  CG2 ILE A  88      -2.084  14.426  14.310  1.00 21.86           C
ATOM   1367  CD1 ILE A  88      -4.946  15.731  14.907  1.00 23.11           C
ATOM   1368  H   ILE A  88      -3.360  11.924  15.075  1.00 24.89           H
ATOM   1369  HA  ILE A  88      -1.518  13.104  16.622  1.00 18.16           H
ATOM   1370  HB  ILE A  88      -2.734  15.113  16.158  1.00 15.06           H
ATOM   1371 HG12 ILE A  88      -4.624  13.687  14.663  1.00 37.94           H
ATOM   1372 HG13 ILE A  88      -4.885  14.082  16.179  1.00 37.94           H
ATOM   1373 HG21 ILE A  88      -2.320  15.248  13.852  1.00 26.11           H
ATOM   1374 HG22 ILE A  88      -1.140  14.430  14.532  1.00 26.11           H
ATOM   1375 HG23 ILE A  88      -2.289  13.663  13.747  1.00 26.11           H
ATOM   1376 HD11 ILE A  88      -5.911  15.693  14.814  1.00 27.61           H
ATOM   1377 HD12 ILE A  88      -4.704  16.391  15.575  1.00 27.61           H
ATOM   1378 HD13 ILE A  88      -4.541  15.958  14.056  1.00 27.61           H
ATOM   1379  N   THR A  89      -3.698  11.893  18.202  1.00 17.55           N
ATOM   1380  CA  THR A  89      -4.403  11.849  19.484  1.00 14.85           C
ATOM   1381  C   THR A  89      -3.565  12.365  20.655  1.00 19.23           C
ATOM   1382  O   THR A  89      -4.020  13.179  21.457  1.00 19.26           O
ATOM   1383  CB  THR A  89      -4.852  10.416  19.809  1.00 28.32           C
ATOM   1384  OG1 THR A  89      -5.804   9.998  18.843  1.00 26.21           O
ATOM   1385  CG2 THR A  89      -5.470  10.379  21.187  1.00 30.12           C
ATOM   1386  H   THR A  89      -3.693  11.153  17.763  1.00 20.93           H
ATOM   1387  HA  THR A  89      -5.176  12.425  19.381  1.00 17.70           H
ATOM   1388  HB  THR A  89      -4.096   9.809  19.795  1.00 33.86           H
ATOM   1389  HG1 THR A  89      -5.537  10.196  18.072  1.00 31.33           H
ATOM   1390 HG21 THR A  89      -6.033   9.595  21.277  1.00 36.02           H
ATOM   1391 HG22 THR A  89      -4.774  10.346  21.862  1.00 36.02           H
ATOM   1392 HG23 THR A  89      -6.009  11.172  21.330  1.00 36.02           H
ATOM   1393  N   ALA A  90      -2.360  11.837  20.830  1.00 15.34           N
ATOM   1394  CA  ALA A  90      -1.656  12.220  22.049  1.00 15.51           C
ATOM   1395  C   ALA A  90      -1.321  13.713  22.055  1.00 14.63           C
ATOM   1396  O   ALA A  90      -1.401  14.374  23.108  1.00 16.66           O
ATOM   1397  CB  ALA A  90      -0.389  11.374  22.209  1.00 24.65           C
ATOM   1398  H   ALA A  90      -1.957  11.294  20.298  1.00 18.29           H
ATOM   1399  HA  ALA A  90      -2.230  12.045  22.811  1.00 18.49           H
ATOM   1400  HB1 ALA A  90       0.091  11.671  22.998  1.00 29.46           H
ATOM   1401  HB2 ALA A  90      -0.642  10.443  22.307  1.00 29.46           H
ATOM   1402  HB3 ALA A  90       0.167  11.486  21.422  1.00 29.46           H
ATOM   1403  N   SER A  91      -0.945  14.254  20.896  1.00 19.91           N
ATOM   1404  CA  SER A  91      -0.616  15.671  20.813  1.00 11.10           C
ATOM   1405  C   SER A  91      -1.844  16.530  21.068  1.00 10.85           C
ATOM   1406  O   SER A  91      -1.772  17.573  21.731  1.00 14.95           O
ATOM   1407  CB  SER A  91      -0.060  16.000  19.436  1.00 16.38           C
ATOM   1408  OG  SER A  91       1.314  15.708  19.354  1.00 16.06           O
ATOM   1409  H   SER A  91      -0.874  13.827  20.154  1.00 23.77           H
ATOM   1410  HA  SER A  91       0.059  15.869  21.481  1.00 13.20           H
ATOM   1411  HB2 SER A  91      -0.533  15.473  18.773  1.00 19.53           H
ATOM   1412  HB3 SER A  91      -0.190  16.946  19.263  1.00 19.53           H
ATOM   1413  HG  SER A  91       1.465  14.946  19.674  1.00 19.15           H
ATOM   1414  N   VAL A  92      -2.985  16.114  20.542  1.00 14.54           N
ATOM   1415  CA  VAL A  92      -4.187  16.923  20.760  1.00 11.79           C
ATOM   1416  C   VAL A  92      -4.555  16.925  22.219  1.00 14.35           C
ATOM   1417  O   VAL A  92      -4.881  17.968  22.792  1.00 14.19           O
ATOM   1418  CB  VAL A  92      -5.348  16.416  19.899  1.00 18.57           C
ATOM   1419  CG1 VAL A  92      -6.645  17.088  20.378  1.00 20.80           C
ATOM   1420  CG2 VAL A  92      -5.099  16.747  18.497  1.00 13.55           C
ATOM   1421  H   VAL A  92      -3.093  15.401  20.075  1.00 17.32           H
ATOM   1422  HA  VAL A  92      -3.992  17.834  20.491  1.00 14.03           H
ATOM   1423  HB  VAL A  92      -5.435  15.453  19.979  1.00 22.16           H
ATOM   1424 HG11 VAL A  92      -7.297  17.063  19.660  1.00 24.84           H
ATOM   1425 HG12 VAL A  92      -6.984  16.606  21.149  1.00 24.84           H
ATOM   1426 HG13 VAL A  92      -6.454  18.007  20.620  1.00 24.84           H
ATOM   1427 HG21 VAL A  92      -5.813  16.378  17.954  1.00 16.14           H
ATOM   1428 HG22 VAL A  92      -5.075  17.712  18.400  1.00 16.14           H
ATOM   1429 HG23 VAL A  92      -4.249  16.365  18.229  1.00 16.14           H
ATOM   1430  N   ASN A  93      -4.567  15.739  22.836  1.00 18.73           N
ATOM   1431  CA  ASN A  93      -4.977  15.648  24.224  1.00 19.17           C
ATOM   1432  C   ASN A  93      -4.055  16.448  25.122  1.00 15.04           C
ATOM   1433  O   ASN A  93      -4.505  17.072  26.080  1.00 16.45           O
ATOM   1434  CB  ASN A  93      -4.990  14.183  24.690  1.00 15.23           C
ATOM   1435  CG  ASN A  93      -6.118  13.391  24.080  1.00 24.74           C
ATOM   1436  OD1 ASN A  93      -7.036  13.943  23.492  1.00 32.12           O
ATOM   1437  ND2 ASN A  93      -6.055  12.075  24.242  1.00 34.73           N
ATOM   1438  H   ASN A  93      -4.346  14.991  22.474  1.00 22.36           H
ATOM   1439  HA  ASN A  93      -5.877  16.004  24.293  1.00 22.88           H
ATOM   1440  HB2 ASN A  93      -4.154  13.762  24.435  1.00 18.16           H
ATOM   1441  HB3 ASN A  93      -5.092  14.159  25.655  1.00 18.16           H
ATOM   1442 HD21 ASN A  93      -6.671  11.572  23.916  1.00 41.55           H
ATOM   1443 HD22 ASN A  93      -5.399  11.726  24.674  1.00 41.55           H
ATOM   1444  N   CYS A  94      -2.743  16.409  24.853  1.00 16.46           N
ATOM   1445  CA  CYS A  94      -1.821  17.224  25.638  1.00 13.87           C
ATOM   1446  C   CYS A  94      -2.047  18.716  25.381  1.00 11.34           C
ATOM   1447  O   CYS A  94      -2.076  19.509  26.323  1.00 18.18           O
ATOM   1448  CB  CYS A  94      -0.374  16.801  25.324  1.00 25.21           C
ATOM   1449  SG  CYS A  94       0.873  17.483  26.478  1.00 18.26           S
ATOM   1450  H   CYS A  94      -2.376  15.931  24.239  1.00 19.63           H
ATOM   1451  HA  CYS A  94      -1.973  17.075  26.584  1.00 16.52           H
ATOM   1452  HB2 CYS A  94      -0.318  15.833  25.368  1.00 30.14           H
ATOM   1453  HB3 CYS A  94      -0.148  17.106  24.432  1.00 30.14           H
ATOM   1454  N   ALA A  95      -2.225  19.106  24.119  1.00 15.17           N
ATOM   1455  CA  ALA A  95      -2.483  20.507  23.787  1.00  8.96           C
ATOM   1456  C   ALA A  95      -3.733  21.037  24.476  1.00 14.72           C
ATOM   1457  O   ALA A  95      -3.791  22.209  24.842  1.00 13.67           O
ATOM   1458  CB  ALA A  95      -2.637  20.647  22.281  1.00 13.25           C
ATOM   1459  H   ALA A  95      -2.202  18.582  23.437  1.00 18.08           H
ATOM   1460  HA  ALA A  95      -1.727  21.036  24.088  1.00 10.63           H
ATOM   1461  HB1 ALA A  95      -2.707  21.588  22.057  1.00 15.78           H
ATOM   1462  HB2 ALA A  95      -1.860  20.260  21.847  1.00 15.78           H
ATOM   1463  HB3 ALA A  95      -3.439  20.179  22.001  1.00 15.78           H
ATOM   1464  N   LYS A  96      -4.760  20.207  24.641  1.00 16.14           N
ATOM   1465  CA  LYS A  96      -5.928  20.666  25.390  1.00 14.39           C
ATOM   1466  C   LYS A  96      -5.583  20.987  26.840  1.00 21.69           C
ATOM   1467  O   LYS A  96      -6.115  21.935  27.413  1.00 20.88           O
ATOM   1468  CB  LYS A  96      -7.015  19.582  25.314  1.00 13.52           C
ATOM   1469  CG  LYS A  96      -7.618  19.497  23.940  1.00 14.28           C
ATOM   1470  CD  LYS A  96      -8.556  18.272  23.813  1.00 17.52           C
ATOM   1471  CE  LYS A  96      -9.347  18.338  22.522  1.00 22.76           C
ATOM   1472  NZ  LYS A  96     -10.284  17.145  22.482  1.00 24.81           N
ATOM   1473  H   LYS A  96      -4.806  19.402  24.341  1.00 19.24           H
ATOM   1474  HA  LYS A  96      -6.266  21.484  24.993  1.00 17.15           H
ATOM   1475  HB2 LYS A  96      -6.623  18.721  25.529  1.00 16.11           H
ATOM   1476  HB3 LYS A  96      -7.721  19.791  25.945  1.00 16.11           H
ATOM   1477  HG2 LYS A  96      -8.136  20.298  23.765  1.00 17.02           H
ATOM   1478  HG3 LYS A  96      -6.911  19.409  23.282  1.00 17.02           H
ATOM   1479  HD2 LYS A  96      -8.029  17.458  23.811  1.00 20.91           H
ATOM   1480  HD3 LYS A  96      -9.179  18.262  24.557  1.00 20.91           H
ATOM   1481  HE2 LYS A  96      -9.869  19.155  22.491  1.00 27.19           H
ATOM   1482  HE3 LYS A  96      -8.747  18.299  21.760  1.00 27.19           H
ATOM   1483  HZ1 LYS A  96     -10.848  17.177  23.169  1.00 29.64           H
ATOM   1484  HZ2 LYS A  96     -10.751  17.150  21.724  1.00 29.64           H
ATOM   1485  HZ3 LYS A  96      -9.816  16.389  22.527  1.00 29.64           H
ATOM   1486  N   LYS A  97      -4.719  20.195  27.467  1.00 17.74           N
ATOM   1487  CA  LYS A  97      -4.309  20.536  28.823  1.00 13.72           C
ATOM   1488  C   LYS A  97      -3.482  21.818  28.860  1.00 17.98           C
ATOM   1489  O   LYS A  97      -3.674  22.668  29.743  1.00 18.18           O
ATOM   1490  CB  LYS A  97      -3.511  19.388  29.430  1.00 12.60           C
ATOM   1491  CG  LYS A  97      -3.488  19.437  30.930  1.00 30.80           C
ATOM   1492  CD  LYS A  97      -2.650  18.280  31.498  1.00 36.22           C
ATOM   1493  CE  LYS A  97      -3.490  17.027  31.699  1.00 45.55           C
ATOM   1494  NZ  LYS A  97      -4.504  17.170  32.796  1.00 57.92           N
ATOM   1495  H   LYS A  97      -4.369  19.480  27.142  1.00 21.16           H
ATOM   1496  HA  LYS A  97      -5.109  20.678  29.352  1.00 16.34           H
ATOM   1497  HB2 LYS A  97      -3.911  18.547  29.161  1.00 15.00           H
ATOM   1498  HB3 LYS A  97      -2.596  19.436  29.113  1.00 15.00           H
ATOM   1499  HG2 LYS A  97      -3.096  20.274  31.222  1.00 36.84           H
ATOM   1500  HG3 LYS A  97      -4.393  19.358  31.271  1.00 36.84           H
ATOM   1501  HD2 LYS A  97      -1.932  18.069  30.880  1.00 43.35           H
ATOM   1502  HD3 LYS A  97      -2.282  18.541  32.357  1.00 43.35           H
ATOM   1503  HE2 LYS A  97      -3.965  16.830  30.877  1.00 54.54           H
ATOM   1504  HE3 LYS A  97      -2.905  16.288  31.929  1.00 54.54           H
ATOM   1505  HZ1 LYS A  97      -4.942  16.403  32.908  1.00 69.38           H
ATOM   1506  HZ2 LYS A  97      -4.099  17.386  33.558  1.00 69.38           H
ATOM   1507  HZ3 LYS A  97      -5.088  17.809  32.588  1.00 69.38           H
ATOM   1508  N   ILE A  98      -2.520  21.946  27.937  1.00 15.86           N
ATOM   1509  CA  ILE A  98      -1.651  23.119  27.896  1.00 15.20           C
ATOM   1510  C   ILE A  98      -2.474  24.381  27.738  1.00 12.51           C
ATOM   1511  O   ILE A  98      -2.220  25.388  28.407  1.00 15.11           O
ATOM   1512  CB  ILE A  98      -0.627  23.008  26.756  1.00 12.01           C
ATOM   1513  CG1 ILE A  98       0.368  21.892  27.016  1.00 13.55           C
ATOM   1514  CG2 ILE A  98       0.173  24.316  26.548  1.00 14.49           C
ATOM   1515  CD1 ILE A  98       1.073  21.381  25.778  1.00 18.57           C
ATOM   1516  H   ILE A  98      -2.352  21.365  27.325  1.00 18.91           H
ATOM   1517  HA  ILE A  98      -1.172  23.158  28.738  1.00 18.12           H
ATOM   1518  HB  ILE A  98      -1.148  22.820  25.959  1.00 14.28           H
ATOM   1519 HG12 ILE A  98       1.047  22.219  27.627  1.00 16.13           H
ATOM   1520 HG13 ILE A  98      -0.104  21.143  27.415  1.00 16.13           H
ATOM   1521 HG21 ILE A  98       0.872  24.158  25.894  1.00 17.26           H
ATOM   1522 HG22 ILE A  98      -0.429  25.007  26.229  1.00 17.26           H
ATOM   1523 HG23 ILE A  98       0.565  24.584  27.393  1.00 17.26           H
ATOM   1524 HD11 ILE A  98       1.748  20.736  26.043  1.00 22.16           H
ATOM   1525 HD12 ILE A  98       0.423  20.959  25.195  1.00 22.16           H
ATOM   1526 HD13 ILE A  98       1.491  22.128  25.322  1.00 22.16           H
ATOM   1527  N   VAL A  99      -3.425  24.375  26.795  1.00 12.21           N
ATOM   1528  CA  VAL A  99      -4.131  25.622  26.482  1.00 12.43           C
ATOM   1529  C   VAL A  99      -5.132  25.970  27.556  1.00 24.10           C
ATOM   1530  O   VAL A  99      -5.700  27.075  27.538  1.00 18.75           O
ATOM   1531  CB  VAL A  99      -4.829  25.478  25.129  1.00  9.35           C
ATOM   1532  CG1 VAL A  99      -6.048  24.538  25.249  1.00 14.25           C
ATOM   1533  CG2 VAL A  99      -5.306  26.791  24.556  1.00 12.74           C
ATOM   1534  H   VAL A  99      -3.670  23.687  26.341  1.00 14.53           H
ATOM   1535  HA  VAL A  99      -3.499  26.355  26.419  1.00 14.79           H
ATOM   1536  HB  VAL A  99      -4.165  25.112  24.524  1.00 11.10           H
ATOM   1537 HG11 VAL A  99      -6.400  24.362  24.362  1.00 16.98           H
ATOM   1538 HG12 VAL A  99      -5.767  23.707  25.663  1.00 16.98           H
ATOM   1539 HG13 VAL A  99      -6.726  24.967  25.794  1.00 16.98           H
ATOM   1540 HG21 VAL A  99      -5.701  26.630  23.684  1.00 15.17           H
ATOM   1541 HG22 VAL A  99      -5.968  27.175  25.153  1.00 15.17           H
ATOM   1542 HG23 VAL A  99      -4.550  27.392  24.470  1.00 15.17           H
ATOM   1543  N   SER A 100      -5.390  25.037  28.459  1.00 16.69           N
ATOM   1544  CA  SER A 100      -6.309  25.274  29.553  1.00 18.57           C
ATOM   1545  C   SER A 100      -5.612  25.774  30.796  1.00 25.15           C
ATOM   1546  O   SER A 100      -6.287  26.013  31.798  1.00 19.91           O
ATOM   1547  CB  SER A 100      -7.070  23.988  29.890  1.00 18.70           C
ATOM   1548  OG  SER A 100      -7.755  23.481  28.777  1.00 19.53           O
ATOM   1549  H   SER A 100      -5.040  24.252  28.458  1.00 19.91           H
ATOM   1550  HA  SER A 100      -6.955  25.942  29.274  1.00 22.16           H
ATOM   1551  HB2 SER A 100      -6.435  23.321  30.196  1.00 22.32           H
ATOM   1552  HB3 SER A 100      -7.713  24.181  30.591  1.00 22.32           H
ATOM   1553  HG  SER A 100      -7.273  23.540  28.092  1.00 23.31           H
ATOM   1554  N   ASP A 101      -4.285  25.884  30.778  1.00 23.21           N
ATOM   1555  CA  ASP A 101      -3.526  26.140  32.032  1.00 25.32           C
ATOM   1556  C   ASP A 101      -3.392  27.612  32.423  1.00 32.08           C
ATOM   1557  O   ASP A 101      -2.729  27.843  33.445  1.00 25.65           O
ATOM   1558  CB  ASP A 101      -2.167  25.442  31.985  1.00 25.09           C
ATOM   1559  CG  ASP A 101      -1.787  24.871  33.344  1.00 43.13           C
ATOM   1560  OD1 ASP A 101      -2.548  24.043  33.866  1.00 53.85           O
ATOM   1561  OD2 ASP A 101      -0.774  25.292  33.889  1.00 36.62           O
ATOM   1562  H   ASP A 101      -3.707  25.798  29.922  1.00 27.73           H
ATOM   1563  HA  ASP A 101      -4.083  25.656  32.831  1.00 30.26           H
ATOM   1564  HB2 ASP A 101      -2.201  24.632  31.257  1.00 29.99           H
ATOM   1565  HB3 ASP A 101      -1.403  26.154  31.676  1.00 29.99           H
ATOM   1566  N   GLY A 102      -3.946  28.560  31.666  1.00 23.80           N
ATOM   1567  CA  GLY A 102      -4.011  29.937  32.147  1.00 20.53           C
ATOM   1568  C   GLY A 102      -3.720  30.997  31.100  1.00 21.02           C
ATOM   1569  O   GLY A 102      -4.347  32.067  31.081  1.00 18.14           O
ATOM   1570  H   GLY A 102      -4.278  28.436  30.883  1.00 28.43           H
ATOM   1571  HA2 GLY A 102      -4.901  30.103  32.495  1.00 24.51           H
ATOM   1572  HA3 GLY A 102      -3.367  30.046  32.864  1.00 24.51           H
ATOM   1573  N   ASN A 103      -2.788  30.694  30.206  1.00 19.16           N
ATOM   1574  CA  ASN A 103      -2.335  31.654  29.196  1.00 20.12           C
ATOM   1575  C   ASN A 103      -2.863  31.323  27.803  1.00 15.85           C
ATOM   1576  O   ASN A 103      -2.408  31.939  26.826  1.00 12.88           O
ATOM   1577  CB  ASN A 103      -0.805  31.699  29.194  1.00 24.41           C
ATOM   1578  CG  ASN A 103      -0.247  32.302  30.468  1.00 29.62           C
ATOM   1579  OD1 ASN A 103      -0.850  33.199  31.056  1.00 22.14           O
ATOM   1580  ND2 ASN A 103       0.871  31.766  30.940  1.00 32.97           N
ATOM   1581  H   ASN A 103      -2.395  29.931  30.160  1.00 22.87           H
ATOM   1582  HA  ASN A 103      -2.664  32.538  29.423  1.00 24.03           H
ATOM   1583  HB2 ASN A 103      -0.461  30.797  29.110  1.00 29.17           H
ATOM   1584  HB3 ASN A 103      -0.504  32.240  28.447  1.00 29.17           H
ATOM   1585 HD21 ASN A 103       1.224  32.075  31.661  1.00 39.44           H
ATOM   1586 HD22 ASN A 103       1.242  31.111  30.525  1.00 39.44           H
ATOM   1587  N   GLY A 104      -3.817  30.402  27.694  1.00 16.35           N
ATOM   1588  CA  GLY A 104      -4.360  30.091  26.375  1.00 13.64           C
ATOM   1589  C   GLY A 104      -3.272  29.681  25.403  1.00 14.39           C
ATOM   1590  O   GLY A 104      -2.317  28.987  25.767  1.00 13.21           O
ATOM   1591  H   GLY A 104      -4.156  29.957  28.347  1.00 19.50           H
ATOM   1592  HA2 GLY A 104      -4.996  29.364  26.450  1.00 16.24           H
ATOM   1593  HA3 GLY A 104      -4.813  30.872  26.019  1.00 16.24           H
ATOM   1594  N   MET A 105      -3.464  30.048  24.120  1.00 11.17           N
ATOM   1595  CA  MET A 105      -2.477  29.606  23.149  1.00 11.13           C
ATOM   1596  C   MET A 105      -1.209  30.411  23.177  1.00 12.69           C
ATOM   1597  O   MET A 105      -0.306  30.072  22.418  1.00 12.33           O
ATOM   1598  CB  MET A 105      -3.018  29.612  21.715  1.00 11.17           C
ATOM   1599  CG  MET A 105      -4.220  28.690  21.504  1.00 11.53           C
ATOM   1600  SD  MET A 105      -4.538  28.335  19.747  1.00 12.96           S
ATOM   1601  CE  MET A 105      -2.994  27.495  19.201  1.00 11.56           C
ATOM   1602  H   MET A 105      -4.117  30.521  23.820  1.00 13.28           H
ATOM   1603  HA  MET A 105      -2.286  28.682  23.373  1.00 13.23           H
ATOM   1604  HB2 MET A 105      -3.293  30.514  21.490  1.00 13.29           H
ATOM   1605  HB3 MET A 105      -2.313  29.320  21.116  1.00 13.29           H
ATOM   1606  HG2 MET A 105      -4.056  27.848  21.955  1.00 13.72           H
ATOM   1607  HG3 MET A 105      -5.012  29.115  21.871  1.00 13.72           H
ATOM   1608  HE1 MET A 105      -3.088  27.234  18.271  1.00 13.75           H
ATOM   1609  HE2 MET A 105      -2.249  28.108  19.298  1.00 13.75           H
ATOM   1610  HE3 MET A 105      -2.850  26.709  19.752  1.00 13.75           H
ATOM   1611  N   ASN A 106      -1.071  31.385  24.078  1.00 11.62           N
ATOM   1612  CA  ASN A 106       0.228  32.045  24.188  1.00 13.39           C
ATOM   1613  C   ASN A 106       1.309  31.087  24.660  1.00 16.30           C
ATOM   1614  O   ASN A 106       2.500  31.414  24.589  1.00 15.28           O
ATOM   1615  CB  ASN A 106       0.162  33.228  25.148  1.00 15.66           C
ATOM   1616  CG  ASN A 106      -0.766  34.298  24.661  1.00 13.81           C
ATOM   1617  OD1 ASN A 106      -0.457  34.990  23.685  1.00 13.35           O
ATOM   1618  ND2 ASN A 106      -1.943  34.444  25.319  1.00 19.36           N
ATOM   1619  H   ASN A 106      -1.683  31.669  24.611  1.00 13.82           H
ATOM   1620  HA  ASN A 106       0.465  32.391  23.313  1.00 15.95           H
ATOM   1621  HB2 ASN A 106      -0.156  32.921  26.011  1.00 18.67           H
ATOM   1622  HB3 ASN A 106       1.048  33.614  25.239  1.00 18.67           H
ATOM   1623 HD21 ASN A 106      -2.503  35.047  25.070  1.00 23.11           H
ATOM   1624 HD22 ASN A 106      -2.129  33.933  25.986  1.00 23.11           H
ATOM   1625  N   ALA A 107       0.923  29.930  25.144  1.00  9.47           N
ATOM   1626  CA  ALA A 107       1.868  28.882  25.514  1.00  9.82           C
ATOM   1627  C   ALA A 107       2.733  28.465  24.338  1.00 17.61           C
ATOM   1628  O   ALA A 107       3.784  27.853  24.550  1.00 19.16           O
ATOM   1629  CB  ALA A 107       1.111  27.665  26.066  1.00 15.30           C
ATOM   1630  H   ALA A 107       0.102  29.711  25.275  1.00 11.24           H
ATOM   1631  HA  ALA A 107       2.451  29.214  26.215  1.00 11.66           H
ATOM   1632  HB1 ALA A 107       1.730  26.925  26.161  1.00 18.24           H
ATOM   1633  HB2 ALA A 107       0.733  27.893  26.929  1.00 18.24           H
ATOM   1634  HB3 ALA A 107       0.403  27.427  25.447  1.00 18.24           H
ATOM   1635  N   TRP A 108       2.273  28.704  23.116  1.00 11.71           N
ATOM   1636  CA  TRP A 108       3.009  28.390  21.902  1.00 10.39           C
ATOM   1637  C   TRP A 108       3.560  29.710  21.396  1.00 14.49           C
ATOM   1638  O   TRP A 108       2.817  30.551  20.880  1.00 14.81           O
ATOM   1639  CB  TRP A 108       2.118  27.710  20.858  1.00 11.60           C
ATOM   1640  CG  TRP A 108       1.828  26.281  21.198  1.00 14.21           C
ATOM   1641  CD1 TRP A 108       2.632  25.214  20.959  1.00 12.14           C
ATOM   1642  CD2 TRP A 108       0.667  25.772  21.863  1.00 10.29           C
ATOM   1643  NE1 TRP A 108       2.083  24.094  21.481  1.00 15.81           N
ATOM   1644  CE2 TRP A 108       0.857  24.397  22.020  1.00 12.95           C
ATOM   1645  CE3 TRP A 108      -0.479  26.350  22.372  1.00 13.58           C
ATOM   1646  CZ2 TRP A 108      -0.090  23.580  22.626  1.00 12.60           C
ATOM   1647  CZ3 TRP A 108      -1.420  25.537  22.977  1.00 17.60           C
ATOM   1648  CH2 TRP A 108      -1.200  24.176  23.131  1.00 12.08           C
ATOM   1649  H   TRP A 108       1.506  29.061  22.960  1.00 13.93           H
ATOM   1650  HA  TRP A 108       3.734  27.774  22.090  1.00 12.34           H
ATOM   1651  HB2 TRP A 108       1.274  28.185  20.804  1.00 13.80           H
ATOM   1652  HB3 TRP A 108       2.566  27.731  19.998  1.00 13.80           H
ATOM   1653  HD1 TRP A 108       3.442  25.248  20.504  1.00 14.44           H
ATOM   1654  HE1 TRP A 108       2.444  23.314  21.476  1.00 18.84           H
ATOM   1655  HE3 TRP A 108      -0.615  27.267  22.309  1.00 16.18           H
ATOM   1656  HZ2 TRP A 108       0.032  22.659  22.683  1.00 15.00           H
ATOM   1657  HZ3 TRP A 108      -2.214  25.909  23.286  1.00 21.00           H
ATOM   1658  HH2 TRP A 108      -1.825  23.662  23.589  1.00 14.37           H
ATOM   1659  N   VAL A 109       4.862  29.906  21.554  1.00 18.60           N
ATOM   1660  CA  VAL A 109       5.421  31.218  21.232  1.00 19.26           C
ATOM   1661  C   VAL A 109       5.186  31.548  19.774  1.00 12.70           C
ATOM   1662  O   VAL A 109       4.906  32.706  19.413  1.00 17.22           O
ATOM   1663  CB  VAL A 109       6.922  31.233  21.590  1.00 20.80           C
ATOM   1664  CG1 VAL A 109       7.585  32.450  21.003  1.00 31.68           C
ATOM   1665  CG2 VAL A 109       7.071  31.214  23.093  1.00 21.53           C
ATOM   1666  H   VAL A 109       5.426  29.321  21.835  1.00 22.20           H
ATOM   1667  HA  VAL A 109       4.973  31.898  21.760  1.00 22.99           H
ATOM   1668  HB  VAL A 109       7.359  30.450  21.220  1.00 24.84           H
ATOM   1669 HG11 VAL A 109       8.455  32.566  21.418  1.00 37.90           H
ATOM   1670 HG12 VAL A 109       7.689  32.323  20.047  1.00 37.90           H
ATOM   1671 HG13 VAL A 109       7.030  33.226  21.176  1.00 37.90           H
ATOM   1672 HG21 VAL A 109       8.015  31.221  23.317  1.00 25.72           H
ATOM   1673 HG22 VAL A 109       6.638  31.999  23.463  1.00 25.72           H
ATOM   1674 HG23 VAL A 109       6.654  30.411  23.442  1.00 25.72           H
ATOM   1675  N   ALA A 110       5.263  30.538  18.916  1.00 11.73           N
ATOM   1676  CA  ALA A 110       5.070  30.769  17.494  1.00 10.36           C
ATOM   1677  C   ALA A 110       3.639  31.157  17.178  1.00 13.38           C
ATOM   1678  O   ALA A 110       3.406  31.923  16.247  1.00 13.57           O
ATOM   1679  CB  ALA A 110       5.428  29.547  16.685  1.00 18.94           C
ATOM   1680  H   ALA A 110       5.423  29.720  19.130  1.00 13.95           H
ATOM   1681  HA  ALA A 110       5.666  31.490  17.237  1.00 12.30           H
ATOM   1682  HB1 ALA A 110       5.204  29.707  15.755  1.00 22.61           H
ATOM   1683  HB2 ALA A 110       6.379  29.377  16.772  1.00 22.61           H
ATOM   1684  HB3 ALA A 110       4.924  28.788  17.019  1.00 22.61           H
ATOM   1685  N   TRP A 111       2.662  30.616  17.897  1.00 13.82           N
ATOM   1686  CA  TRP A 111       1.312  31.142  17.712  1.00 11.16           C
ATOM   1687  C   TRP A 111       1.256  32.612  18.097  1.00 17.64           C
ATOM   1688  O   TRP A 111       0.658  33.423  17.400  1.00 13.76           O
ATOM   1689  CB  TRP A 111       0.302  30.340  18.523  1.00 13.78           C
ATOM   1690  CG  TRP A 111      -1.057  30.873  18.410  1.00 11.88           C
ATOM   1691  CD1 TRP A 111      -1.974  30.567  17.437  1.00  8.76           C
ATOM   1692  CD2 TRP A 111      -1.670  31.831  19.276  1.00 14.76           C
ATOM   1693  NE1 TRP A 111      -3.150  31.277  17.666  1.00 10.63           N
ATOM   1694  CE2 TRP A 111      -2.975  32.047  18.795  1.00 14.70           C
ATOM   1695  CE3 TRP A 111      -1.257  32.498  20.442  1.00 15.18           C
ATOM   1696  CZ2 TRP A 111      -3.858  32.910  19.415  1.00 10.53           C
ATOM   1697  CZ3 TRP A 111      -2.131  33.346  21.056  1.00 13.24           C
ATOM   1698  CH2 TRP A 111      -3.424  33.548  20.557  1.00 14.95           C
ATOM   1699  H   TRP A 111       2.747  29.979  18.468  1.00 16.46           H
ATOM   1700  HA  TRP A 111       1.071  31.052  16.777  1.00 13.27           H
ATOM   1701  HB2 TRP A 111       0.294  29.425  18.203  1.00 16.41           H
ATOM   1702  HB3 TRP A 111       0.557  30.363  19.458  1.00 16.41           H
ATOM   1703  HD1 TRP A 111      -1.832  29.977  16.733  1.00 10.39           H
ATOM   1704  HE1 TRP A 111      -3.863  31.241  17.186  1.00 12.64           H
ATOM   1705  HE3 TRP A 111      -0.405  32.364  20.789  1.00 18.10           H
ATOM   1706  HZ2 TRP A 111      -4.711  33.055  19.075  1.00 12.52           H
ATOM   1707  HZ3 TRP A 111      -1.863  33.799  21.822  1.00 15.77           H
ATOM   1708  HH2 TRP A 111      -4.002  34.123  21.005  1.00 17.82           H
ATOM   1709  N   ARG A 112       1.844  32.983  19.231  1.00 11.93           N
ATOM   1710  CA  ARG A 112       1.710  34.372  19.634  1.00 16.02           C
ATOM   1711  C   ARG A 112       2.343  35.284  18.599  1.00 16.50           C
ATOM   1712  O   ARG A 112       1.815  36.361  18.288  1.00 16.14           O
ATOM   1713  CB  ARG A 112       2.333  34.626  21.006  1.00 14.84           C
ATOM   1714  CG  ARG A 112       2.249  36.102  21.406  1.00 21.56           C
ATOM   1715  CD  ARG A 112       2.672  36.331  22.866  1.00 32.67           C
ATOM   1716  NE  ARG A 112       3.951  35.695  23.151  1.00 33.93           N
ATOM   1717  CZ  ARG A 112       5.149  36.217  22.892  1.00 40.90           C
ATOM   1718  NH1 ARG A 112       5.285  37.408  22.320  1.00 29.37           N
ATOM   1719  NH2 ARG A 112       6.242  35.524  23.215  1.00 27.86           N
ATOM   1720  H   ARG A 112       2.299  32.475  19.755  1.00 14.19           H
ATOM   1721  HA  ARG A 112       0.765  34.573  19.711  1.00 19.10           H
ATOM   1722  HB2 ARG A 112       1.861  34.103  21.672  1.00 17.69           H
ATOM   1723  HB3 ARG A 112       3.268  34.370  20.984  1.00 17.69           H
ATOM   1724  HG2 ARG A 112       2.838  36.621  20.836  1.00 25.75           H
ATOM   1725  HG3 ARG A 112       1.335  36.408  21.305  1.00 25.75           H
ATOM   1726  HD2 ARG A 112       2.760  37.282  23.030  1.00 39.09           H
ATOM   1727  HD3 ARG A 112       2.003  35.952  23.458  1.00 39.09           H
ATOM   1728  HE  ARG A 112       3.931  34.917  23.517  1.00 40.60           H
ATOM   1729 HH11 ARG A 112       4.589  37.865  22.106  1.00 35.13           H
ATOM   1730 HH12 ARG A 112       6.070  37.723  22.163  1.00 35.13           H
ATOM   1731 HH21 ARG A 112       6.167  34.751  23.584  1.00 33.31           H
ATOM   1732 HH22 ARG A 112       7.021  35.849  23.053  1.00 33.31           H
ATOM   1733  N   ASN A 113       3.477  34.865  18.052  1.00 15.55           N
ATOM   1734  CA  ASN A 113       4.235  35.771  17.219  1.00 11.90           C
ATOM   1735  C   ASN A 113       3.857  35.693  15.760  1.00 15.82           C
ATOM   1736  O   ASN A 113       4.140  36.646  15.028  1.00 13.58           O
ATOM   1737  CB  ASN A 113       5.715  35.486  17.351  1.00 10.60           C
ATOM   1738  CG  ASN A 113       6.269  35.887  18.685  1.00 15.15           C
ATOM   1739  OD1 ASN A 113       5.841  36.880  19.284  1.00 19.43           O
ATOM   1740  ND2 ASN A 113       7.267  35.139  19.138  1.00 19.07           N
ATOM   1741  H   ASN A 113       3.816  34.081  18.148  1.00 18.54           H
ATOM   1742  HA  ASN A 113       4.070  36.677  17.525  1.00 14.16           H
ATOM   1743  HB2 ASN A 113       5.864  34.534  17.239  1.00 12.60           H
ATOM   1744  HB3 ASN A 113       6.194  35.980  16.667  1.00 12.60           H
ATOM   1745 HD21 ASN A 113       7.628  35.318  19.898  1.00 22.76           H
ATOM   1746 HD22 ASN A 113       7.552  34.475  18.673  1.00 22.76           H
ATOM   1747  N   ARG A 114       3.189  34.626  15.316  1.00 15.68           N
ATOM   1748  CA  ARG A 114       2.922  34.485  13.891  1.00 12.84           C
ATOM   1749  C   ARG A 114       1.462  34.223  13.528  1.00 14.66           C
ATOM   1750  O   ARG A 114       1.111  34.327  12.345  1.00 13.47           O
ATOM   1751  CB  ARG A 114       3.798  33.381  13.310  1.00 15.49           C
ATOM   1752  CG  ARG A 114       5.314  33.613  13.633  1.00 13.25           C
ATOM   1753  CD  ARG A 114       6.182  32.527  13.111  1.00 16.37           C
ATOM   1754  NE  ARG A 114       6.309  32.555  11.663  1.00 17.36           N
ATOM   1755  CZ  ARG A 114       7.109  31.729  11.017  1.00 14.34           C
ATOM   1756  NH1 ARG A 114       7.812  30.814  11.671  1.00 14.54           N
ATOM   1757  NH2 ARG A 114       7.198  31.814   9.696  1.00 14.49           N
ATOM   1758  H   ARG A 114       2.890  33.989  15.810  1.00 18.70           H
ATOM   1759  HA  ARG A 114       3.159  35.317  13.452  1.00 15.29           H
ATOM   1760  HB2 ARG A 114       3.532  32.529  13.691  1.00 18.47           H
ATOM   1761  HB3 ARG A 114       3.690  33.361  12.346  1.00 18.47           H
ATOM   1762  HG2 ARG A 114       5.600  34.447  13.228  1.00 15.78           H
ATOM   1763  HG3 ARG A 114       5.431  33.655  14.595  1.00 15.78           H
ATOM   1764  HD2 ARG A 114       7.070  32.622  13.492  1.00 19.52           H
ATOM   1765  HD3 ARG A 114       5.803  31.671  13.363  1.00 19.52           H
ATOM   1766  HE  ARG A 114       5.848  33.126  11.215  1.00 20.71           H
ATOM   1767 HH11 ARG A 114       7.749  30.754  12.527  1.00 17.32           H
ATOM   1768 HH12 ARG A 114       8.330  30.281  11.240  1.00 17.32           H
ATOM   1769 HH21 ARG A 114       6.737  32.403   9.271  1.00 17.27           H
ATOM   1770 HH22 ARG A 114       7.716  31.281   9.265  1.00 17.27           H
ATOM   1771  N   CYS A 115       0.604  33.931  14.507  1.00 11.14           N
ATOM   1772  CA  CYS A 115      -0.802  33.621  14.245  1.00 12.53           C
ATOM   1773  C   CYS A 115      -1.747  34.581  14.941  1.00 11.33           C
ATOM   1774  O   CYS A 115      -2.715  35.043  14.344  1.00 14.01           O
ATOM   1775  CB  CYS A 115      -1.106  32.200  14.740  1.00 15.87           C
ATOM   1776  SG  CYS A 115      -0.124  30.894  13.995  1.00 14.68           S
ATOM   1777  H   CYS A 115       0.815  33.906  15.340  1.00 13.24           H
ATOM   1778  HA  CYS A 115      -0.958  33.673  13.289  1.00 14.91           H
ATOM   1779  HB2 CYS A 115      -0.948  32.170  15.697  1.00 18.93           H
ATOM   1780  HB3 CYS A 115      -2.037  32.004  14.552  1.00 18.93           H
ATOM   1781  N   LYS A 116      -1.498  34.870  16.209  1.00 13.01           N
ATOM   1782  CA  LYS A 116      -2.341  35.777  16.980  1.00 16.18           C
ATOM   1783  C   LYS A 116      -2.625  37.088  16.253  1.00 15.90           C
ATOM   1784  O   LYS A 116      -1.723  37.798  15.817  1.00 15.00           O
ATOM   1785  CB  LYS A 116      -1.647  36.052  18.317  1.00 15.63           C
ATOM   1786  CG  LYS A 116      -2.422  36.864  19.321  1.00 12.99           C
ATOM   1787  CD  LYS A 116      -1.612  36.974  20.595  1.00 16.19           C
ATOM   1788  CE  LYS A 116      -2.415  37.633  21.751  1.00 17.00           C
ATOM   1789  NZ  LYS A 116      -1.598  37.776  23.012  1.00 12.73           N
ATOM   1790  H   LYS A 116      -0.836  34.551  16.656  1.00 15.49           H
ATOM   1791  HA  LYS A 116      -3.204  35.358  17.127  1.00 19.29           H
ATOM   1792  HB2 LYS A 116      -1.448  35.199  18.734  1.00 18.63           H
ATOM   1793  HB3 LYS A 116      -0.824  36.533  18.137  1.00 18.63           H
ATOM   1794  HG2 LYS A 116      -2.584  37.754  18.972  1.00 15.46           H
ATOM   1795  HG3 LYS A 116      -3.265  36.427  19.520  1.00 15.46           H
ATOM   1796  HD2 LYS A 116      -1.346  36.086  20.881  1.00 19.30           H
ATOM   1797  HD3 LYS A 116      -0.827  37.518  20.426  1.00 19.30           H
ATOM   1798  HE2 LYS A 116      -2.700  38.518  21.475  1.00 20.28           H
ATOM   1799  HE3 LYS A 116      -3.188  37.083  21.954  1.00 20.28           H
ATOM   1800  HZ1 LYS A 116      -1.199  37.005  23.206  1.00 15.15           H
ATOM   1801  HZ2 LYS A 116      -0.977  38.404  22.903  1.00 15.15           H
ATOM   1802  HZ3 LYS A 116      -2.125  38.007  23.691  1.00 15.15           H
ATOM   1803  N   GLY A 117      -3.912  37.400  16.125  1.00 15.66           N
ATOM   1804  CA  GLY A 117      -4.297  38.657  15.532  1.00 19.71           C
ATOM   1805  C   GLY A 117      -4.331  38.632  14.023  1.00 26.48           C
ATOM   1806  O   GLY A 117      -4.696  39.641  13.406  1.00 27.30           O
ATOM   1807  H   GLY A 117      -4.567  36.901  16.374  1.00 18.67           H
ATOM   1808  HA2 GLY A 117      -5.182  38.896  15.849  1.00 23.54           H
ATOM   1809  HA3 GLY A 117      -3.668  39.341  15.808  1.00 23.54           H
ATOM   1810  N   THR A 118      -3.951  37.529  13.402  1.00 18.32           N
ATOM   1811  CA  THR A 118      -3.951  37.441  11.949  1.00 17.39           C
ATOM   1812  C   THR A 118      -5.250  36.772  11.503  1.00 19.91           C
ATOM   1813  O   THR A 118      -6.069  36.339  12.303  1.00 15.68           O
ATOM   1814  CB  THR A 118      -2.723  36.670  11.443  1.00 17.66           C
ATOM   1815  OG1 THR A 118      -2.896  35.276  11.707  1.00 16.40           O
ATOM   1816  CG2 THR A 118      -1.437  37.203  12.082  1.00 17.88           C
ATOM   1817  H   THR A 118      -3.688  36.814  13.800  1.00 21.86           H
ATOM   1818  HA  THR A 118      -3.900  38.327  11.559  1.00 20.75           H
ATOM   1819  HB  THR A 118      -2.626  36.791  10.485  1.00 21.07           H
ATOM   1820  HG1 THR A 118      -3.453  35.168  12.326  1.00 19.55           H
ATOM   1821 HG21 THR A 118      -0.667  36.745  11.711  1.00 21.33           H
ATOM   1822 HG22 THR A 118      -1.351  38.154  11.909  1.00 21.33           H
ATOM   1823 HG23 THR A 118      -1.458  37.058  13.041  1.00 21.33           H
ATOM   1824  N   ASP A 119      -5.469  36.729  10.195  1.00 17.79           N
ATOM   1825  CA  ASP A 119      -6.672  36.078   9.634  1.00 20.78           C
ATOM   1826  C   ASP A 119      -6.420  34.578   9.636  1.00 16.81           C
ATOM   1827  O   ASP A 119      -5.970  34.066   8.636  1.00 22.78           O
ATOM   1828  CB  ASP A 119      -6.947  36.566   8.209  1.00 21.42           C
ATOM   1829  CG  ASP A 119      -8.203  36.029   7.557  1.00 41.47           C
ATOM   1830  OD1 ASP A 119      -8.750  35.021   8.026  1.00 29.65           O
ATOM   1831  OD2 ASP A 119      -8.603  36.640   6.576  1.00 43.50           O
ATOM   1832  H   ASP A 119      -4.828  37.132   9.490  1.00 21.23           H
ATOM   1833  HA  ASP A 119      -7.531  36.301  10.265  1.00 24.82           H
ATOM   1834  HB2 ASP A 119      -7.022  37.652   8.230  1.00 25.58           H
ATOM   1835  HB3 ASP A 119      -6.099  36.302   7.580  1.00 25.58           H
ATOM   1836  N   VAL A 120      -6.681  33.920  10.747  1.00 16.94           N
ATOM   1837  CA  VAL A 120      -6.385  32.486  10.799  1.00 14.69           C
ATOM   1838  C   VAL A 120      -7.406  31.633  10.059  1.00 21.19           C
ATOM   1839  O   VAL A 120      -7.137  30.443   9.809  1.00 18.16           O
ATOM   1840  CB  VAL A 120      -6.265  32.036  12.268  1.00 16.99           C
ATOM   1841  CG1 VAL A 120      -5.104  32.694  12.879  1.00 18.42           C
ATOM   1842  CG2 VAL A 120      -7.501  32.403  13.074  1.00 20.70           C
ATOM   1843  H   VAL A 120      -7.032  34.253  11.458  1.00 20.21           H
ATOM   1844  HA  VAL A 120      -5.536  32.324  10.358  1.00 17.51           H
ATOM   1845  HB  VAL A 120      -6.166  31.071  12.281  1.00 20.27           H
ATOM   1846 HG11 VAL A 120      -5.015  32.390  13.796  1.00 21.98           H
ATOM   1847 HG12 VAL A 120      -4.308  32.463  12.375  1.00 21.98           H
ATOM   1848 HG13 VAL A 120      -5.239  33.655  12.861  1.00 21.98           H
ATOM   1849 HG21 VAL A 120      -7.403  32.061  13.976  1.00 24.72           H
ATOM   1850 HG22 VAL A 120      -7.589  33.369  13.094  1.00 24.72           H
ATOM   1851 HG23 VAL A 120      -8.281  32.008  12.653  1.00 24.72           H
ATOM   1852  N   GLN A 121      -8.571  32.203   9.696  1.00 21.72           N
ATOM   1853  CA  GLN A 121      -9.550  31.465   8.883  1.00 17.13           C
ATOM   1854  C   GLN A 121      -8.947  31.048   7.544  1.00 19.54           C
ATOM   1855  O   GLN A 121      -9.372  30.069   6.933  1.00 22.42           O
ATOM   1856  CB  GLN A 121     -10.791  32.332   8.631  1.00 24.97           C
ATOM   1857  CG  GLN A 121     -11.690  32.638   9.836  1.00 48.74           C
ATOM   1858  CD  GLN A 121     -10.940  32.986  11.127  1.00 67.31           C
ATOM   1859  OE1 GLN A 121     -11.124  32.328  12.168  1.00 54.70           O
ATOM   1860  NE2 GLN A 121     -10.138  34.068  11.088  1.00 50.63           N
ATOM   1861  H   GLN A 121      -8.812  33.001   9.904  1.00 25.94           H
ATOM   1862  HA  GLN A 121      -9.824  30.672   9.369  1.00 20.44           H
ATOM   1863  HB2 GLN A 121     -10.492  33.185   8.280  1.00 29.84           H
ATOM   1864  HB3 GLN A 121     -11.344  31.878   7.976  1.00 29.84           H
ATOM   1865  HG2 GLN A 121     -12.255  33.395   9.614  1.00 58.37           H
ATOM   1866  HG3 GLN A 121     -12.237  31.858  10.018  1.00 58.37           H
ATOM   1867 HE21 GLN A 121     -10.066  34.525  10.363  1.00 60.63           H
ATOM   1868 HE22 GLN A 121      -9.697  34.302  11.789  1.00 60.63           H
ATOM   1869  N   ALA A 122      -7.965  31.806   7.072  1.00 15.02           N
ATOM   1870  CA  ALA A 122      -7.286  31.483   5.825  1.00 15.94           C
ATOM   1871  C   ALA A 122      -6.691  30.084   5.840  1.00 21.41           C
ATOM   1872  O   ALA A 122      -6.606  29.440   4.791  1.00 18.11           O
ATOM   1873  CB  ALA A 122      -6.175  32.513   5.585  1.00 19.70           C
ATOM   1874  H   ALA A 122      -7.671  32.517   7.456  1.00 17.91           H
ATOM   1875  HA  ALA A 122      -7.928  31.522   5.099  1.00 19.00           H
ATOM   1876  HB1 ALA A 122      -5.717  32.296   4.758  1.00 23.51           H
ATOM   1877  HB2 ALA A 122      -6.571  33.396   5.522  1.00 23.51           H
ATOM   1878  HB3 ALA A 122      -5.550  32.482   6.326  1.00 23.51           H
ATOM   1879  N   TRP A 123      -6.302  29.591   7.028  1.00 19.02           N
ATOM   1880  CA  TRP A 123      -5.687  28.276   7.157  1.00 10.26           C
ATOM   1881  C   TRP A 123      -6.647  27.123   6.895  1.00 15.02           C
ATOM   1882  O   TRP A 123      -6.190  25.997   6.644  1.00 17.35           O
ATOM   1883  CB  TRP A 123      -5.063  28.150   8.564  1.00 17.11           C
ATOM   1884  CG  TRP A 123      -3.820  29.002   8.618  1.00 12.51           C
ATOM   1885  CD1 TRP A 123      -3.700  30.210   9.203  1.00 21.27           C
ATOM   1886  CD2 TRP A 123      -2.553  28.712   8.007  1.00 16.86           C
ATOM   1887  NE1 TRP A 123      -2.441  30.700   9.005  1.00 15.17           N
ATOM   1888  CE2 TRP A 123      -1.715  29.805   8.264  1.00 15.04           C
ATOM   1889  CE3 TRP A 123      -2.053  27.631   7.257  1.00 16.54           C
ATOM   1890  CZ2 TRP A 123      -0.388  29.847   7.841  1.00 19.51           C
ATOM   1891  CZ3 TRP A 123      -0.740  27.683   6.816  1.00 27.91           C
ATOM   1892  CH2 TRP A 123       0.076  28.789   7.102  1.00 25.51           C
ATOM   1893  H   TRP A 123      -6.388  30.007   7.775  1.00 22.70           H
ATOM   1894  HA  TRP A 123      -4.982  28.195   6.495  1.00 12.19           H
ATOM   1895  HB2 TRP A 123      -5.691  28.462   9.234  1.00 20.41           H
ATOM   1896  HB3 TRP A 123      -4.823  27.227   8.739  1.00 20.41           H
ATOM   1897  HD1 TRP A 123      -4.375  30.645   9.672  1.00 25.40           H
ATOM   1898  HE1 TRP A 123      -2.149  31.453   9.300  1.00 18.09           H
ATOM   1899  HE3 TRP A 123      -2.591  26.899   7.061  1.00 19.73           H
ATOM   1900  HZ2 TRP A 123       0.163  30.566   8.052  1.00 23.29           H
ATOM   1901  HZ3 TRP A 123      -0.394  26.975   6.323  1.00 33.37           H
ATOM   1902  HH2 TRP A 123       0.949  28.805   6.784  1.00 30.49           H
ATOM   1903  N   ILE A 124      -7.951  27.356   7.001  1.00 18.44           N
ATOM   1904  CA  ILE A 124      -8.942  26.325   6.731  1.00 18.31           C
ATOM   1905  C   ILE A 124      -9.769  26.653   5.501  1.00 23.40           C
ATOM   1906  O   ILE A 124     -10.687  25.897   5.168  1.00 21.54           O
ATOM   1907  CB  ILE A 124      -9.861  26.084   7.944  1.00 22.60           C
ATOM   1908  CG1 ILE A 124     -10.687  27.318   8.268  1.00 24.24           C
ATOM   1909  CG2 ILE A 124      -9.021  25.653   9.160  1.00 20.22           C
ATOM   1910  CD1 ILE A 124     -11.806  27.058   9.287  1.00 27.33           C
ATOM   1911  H   ILE A 124      -8.288  28.113   7.231  1.00 22.00           H
ATOM   1912  HA  ILE A 124      -8.474  25.493   6.561  1.00 21.85           H
ATOM   1913  HB  ILE A 124     -10.481  25.372   7.718  1.00 26.99           H
ATOM   1914 HG12 ILE A 124     -10.102  27.998   8.638  1.00 28.97           H
ATOM   1915 HG13 ILE A 124     -11.098  27.643   7.452  1.00 28.97           H
ATOM   1916 HG21 ILE A 124      -9.615  25.465   9.904  1.00 24.14           H
ATOM   1917 HG22 ILE A 124      -8.518  24.856   8.930  1.00 24.14           H
ATOM   1918 HG23 ILE A 124      -8.413  26.371   9.395  1.00 24.14           H
ATOM   1919 HD11 ILE A 124     -12.383  27.837   9.328  1.00 32.67           H
ATOM   1920 HD12 ILE A 124     -12.317  26.284   9.004  1.00 32.67           H
ATOM   1921 HD13 ILE A 124     -11.410  26.893  10.157  1.00 32.67           H
ATOM   1922  N   ARG A 125      -9.469  27.754   4.822  1.00 22.40           N
ATOM   1923  CA  ARG A 125     -10.292  28.206   3.701  1.00 29.26           C
ATOM   1924  C   ARG A 125     -10.223  27.175   2.583  1.00 25.07           C
ATOM   1925  O   ARG A 125      -9.147  26.663   2.252  1.00 24.34           O
ATOM   1926  CB  ARG A 125      -9.836  29.588   3.219  1.00 40.74           C
ATOM   1927  CG  ARG A 125      -9.977  29.854   1.714  1.00 46.80           C
ATOM   1928  CD  ARG A 125      -9.658  31.325   1.372  1.00 41.37           C
ATOM   1929  NE  ARG A 125      -8.211  31.514   1.281  1.00 63.17           N
ATOM   1930  CZ  ARG A 125      -7.550  32.576   1.728  1.00 44.98           C
ATOM   1931  NH1 ARG A 125      -8.180  33.642   2.185  1.00 42.23           N
ATOM   1932  NH2 ARG A 125      -6.220  32.563   1.718  1.00 48.43           N
ATOM   1933  H   ARG A 125      -8.793  28.259   4.988  1.00 26.76           H
ATOM   1934  HA  ARG A 125     -11.216  28.299   3.980  1.00 34.99           H
ATOM   1935  HB2 ARG A 125     -10.364  30.259   3.679  1.00 48.77           H
ATOM   1936  HB3 ARG A 125      -8.898  29.693   3.442  1.00 48.77           H
ATOM   1937  HG2 ARG A 125      -9.360  29.286   1.228  1.00 56.04           H
ATOM   1938  HG3 ARG A 125     -10.888  29.667   1.438  1.00 56.04           H
ATOM   1939  HD2 ARG A 125     -10.056  31.556   0.518  1.00 49.53           H
ATOM   1940  HD3 ARG A 125     -10.005  31.905   2.067  1.00 49.53           H
ATOM   1941  HE  ARG A 125      -7.752  30.889   0.910  1.00 75.68           H
ATOM   1942 HH11 ARG A 125      -9.040  33.660   2.198  1.00 50.56           H
ATOM   1943 HH12 ARG A 125      -7.731  34.318   2.469  1.00 50.56           H
ATOM   1944 HH21 ARG A 125      -5.799  31.872   1.424  1.00 57.99           H
ATOM   1945 HH22 ARG A 125      -5.781  33.244   2.004  1.00 57.99           H
ATOM   1946  N   GLY A 126     -11.399  26.829   2.037  1.00 29.34           N
ATOM   1947  CA  GLY A 126     -11.487  25.864   0.972  1.00 33.50           C
ATOM   1948  C   GLY A 126     -11.601  24.412   1.409  1.00 34.34           C
ATOM   1949  O   GLY A 126     -12.087  23.595   0.623  1.00 25.97           O
ATOM   1950  H   GLY A 126     -12.158  27.153   2.280  1.00 35.09           H
ATOM   1951  HA2 GLY A 126     -12.267  26.069   0.435  1.00 40.08           H
ATOM   1952  HA3 GLY A 126     -10.693  25.941   0.420  1.00 40.08           H
ATOM   1953  N   CYS A 127     -11.185  24.080   2.638  1.00 25.34           N
ATOM   1954  CA  CYS A 127     -11.093  22.688   3.061  1.00 26.43           C
ATOM   1955  C   CYS A 127     -12.465  22.066   3.207  1.00 29.92           C
ATOM   1956  O   CYS A 127     -13.395  22.709   3.690  1.00 23.30           O
ATOM   1957  CB  CYS A 127     -10.397  22.565   4.404  1.00 18.04           C
ATOM   1958  SG  CYS A 127      -8.761  23.320   4.415  1.00 21.59           S
ATOM   1959  H   CYS A 127     -10.951  24.646   3.242  1.00 30.29           H
ATOM   1960  HA  CYS A 127     -10.584  22.215   2.384  1.00 31.59           H
ATOM   1961  HB2 CYS A 127     -10.936  23.007   5.079  1.00 21.53           H
ATOM   1962  HB3 CYS A 127     -10.296  21.626   4.622  1.00 21.53           H
ATOM   1963  N   ARG A 128     -12.562  20.777   2.850  1.00 23.80           N
ATOM   1964  CA  ARG A 128     -13.755  19.981   3.123  1.00 31.34           C
ATOM   1965  C   ARG A 128     -13.726  19.620   4.604  1.00 29.74           C
ATOM   1966  O   ARG A 128     -12.824  18.904   5.057  1.00 37.86           O
ATOM   1967  CB  ARG A 128     -13.786  18.732   2.241  1.00 35.19           C
ATOM   1968  CG  ARG A 128     -15.037  17.886   2.417  1.00 54.15           C
ATOM   1969  CD  ARG A 128     -15.377  17.077   1.159  1.00 65.26           C
ATOM   1970  NE  ARG A 128     -16.586  16.280   1.350  1.00 61.01           N
ATOM   1971  CZ  ARG A 128     -17.815  16.781   1.399  1.00 86.59           C
ATOM   1972  NH1 ARG A 128     -18.042  18.080   1.259  1.00 72.14           N
ATOM   1973  NH2 ARG A 128     -18.843  15.959   1.597  1.00 67.27           N
ATOM   1974  H   ARG A 128     -11.941  20.342   2.446  1.00 28.44           H
ATOM   1975  HA  ARG A 128     -14.556  20.491   2.928  1.00 37.49           H
ATOM   1976  HB2 ARG A 128     -13.742  19.005   1.311  1.00 42.10           H
ATOM   1977  HB3 ARG A 128     -13.021  18.177   2.460  1.00 42.10           H
ATOM   1978  HG2 ARG A 128     -14.900  17.263   3.147  1.00 64.85           H
ATOM   1979  HG3 ARG A 128     -15.788  18.467   2.613  1.00 64.85           H
ATOM   1980  HD2 ARG A 128     -15.524  17.684   0.417  1.00 78.19           H
ATOM   1981  HD3 ARG A 128     -14.643  16.476   0.956  1.00 78.19           H
ATOM   1982  HE  ARG A 128     -16.495  15.430   1.437  1.00 73.09           H
ATOM   1983 HH11 ARG A 128     -17.385  18.620   1.133  1.00 86.44           H
ATOM   1984 HH12 ARG A 128     -18.846  18.382   1.294  1.00 86.44           H
ATOM   1985 HH21 ARG A 128     -18.708  15.116   1.691  1.00 80.61           H
ATOM   1986 HH22 ARG A 128     -19.644  16.273   1.630  1.00 80.61           H
ATOM   1987  N   LEU A 129     -14.684  20.139   5.364  1.00 29.58           N
ATOM   1988  CA  LEU A 129     -14.693  19.925   6.814  1.00 33.47           C
ATOM   1989  C   LEU A 129     -16.104  19.588   7.278  1.00 50.16           C
ATOM   1990  O   LEU A 129     -16.828  18.869   6.586  1.00 57.41           O
ATOM   1991  CB  LEU A 129     -14.156  21.158   7.560  1.00 26.79           C
ATOM   1992  CG  LEU A 129     -12.686  21.457   7.345  1.00 30.03           C
ATOM   1993  CD1 LEU A 129     -12.354  22.889   7.724  1.00 35.81           C
ATOM   1994  CD2 LEU A 129     -11.880  20.485   8.191  1.00 32.98           C
ATOM   1995  OXT LEU A 129     -16.544  20.011   8.350  1.00 47.32           O
ATOM   1996  H   LEU A 129     -15.337  20.616   5.070  1.00 35.37           H
ATOM   1997  HA  LEU A 129     -14.106  19.185   7.036  1.00 40.04           H
ATOM   1998  HB2 LEU A 129     -14.656  21.935   7.264  1.00 32.02           H
ATOM   1999  HB3 LEU A 129     -14.288  21.021   8.511  1.00 32.02           H
ATOM   2000  HG  LEU A 129     -12.458  21.353   6.408  1.00 35.92           H
ATOM   2001 HD11 LEU A 129     -11.397  23.024   7.644  1.00 42.85           H
ATOM   2002 HD12 LEU A 129     -12.824  23.491   7.125  1.00 42.85           H
ATOM   2003 HD13 LEU A 129     -12.636  23.048   8.638  1.00 42.85           H
ATOM   2004 HD21 LEU A 129     -10.935  20.647   8.043  1.00 39.45           H
ATOM   2005 HD22 LEU A 129     -12.097  20.625   9.126  1.00 39.45           H
ATOM   2006 HD23 LEU A 129     -12.105  19.578   7.930  1.00 39.45           H
HETATM 2007 CL    CL A1131     -10.736  29.644  11.875  1.00 25.99          Cl
HETATM 2008 CL    CL A1135       7.486   7.539  29.688  1.00 37.26          Cl
HETATM 2009 CL    CL A1137      20.076  11.867  24.486  1.00 33.43          Cl
HETATM 2010 NA    NA A1138       9.664  15.826  31.415  1.00 23.68          Na
TER
HETATM 2011  C1  RII A1140     -12.045  35.735   4.387  0.57 37.59      A    C
HETATM 2012  C2  RII A1140      -9.488  36.215   3.874  0.57 30.64      A    C
HETATM 2013  C3  RII A1140     -10.220  34.145   5.444  0.57 19.03      A    C
HETATM 2014  C4  RII A1140     -11.317  36.273   8.506  0.57 34.01      A    C
HETATM 2015  C5  RII A1140     -13.338  35.523   8.721  0.57 28.61      A    C
HETATM 2016  C6  RII A1140     -12.978  35.423   7.456  0.57 32.67      A    C
HETATM 2017  C7  RII A1140     -10.375  38.981   6.543  0.57 31.44      A    C
HETATM 2018  C8  RII A1140     -11.484  40.221   5.180  0.57 31.07      A    C
HETATM 2019  C9  RII A1140     -11.529  38.943   4.752  0.57 30.48      A    C
HETATM 2020  N1  RII A1140     -11.688  35.898   7.301  0.57 25.02      A    N
HETATM 2021  N2  RII A1140     -12.279  36.061   9.391  0.57 37.26      A    N
HETATM 2022  N3  RII A1140     -10.819  38.161   5.631  0.57 19.94      A    N
HETATM 2023  N4  RII A1140     -10.768  40.231   6.285  0.57 25.59      A    N
HETATM 2024  O1  RII A1140     -12.985  35.572   3.728  0.57 29.91      A    O
HETATM 2025  O2  RII A1140      -8.876  36.378   2.936  0.57 35.15      A    O
HETATM 2026  O3  RII A1140     -10.045  33.038   5.412  0.57 33.08      A    O
HETATM 2027 RE1  RII A1140     -10.525  36.015   5.464  0.57 22.14      A   Re
HETATM 2028  H21 RII A1140     -12.242  36.232  10.231  0.57 44.59      A    H
HETATM 2029  H41 RII A1140     -10.492  36.641   8.716  0.57 40.69      A    H
HETATM 2030  H42 RII A1140     -10.588  40.922   6.764  0.57 30.58      A    H
HETATM 2031  H51 RII A1140     -14.150  35.266   9.086  0.57 34.22      A    H
HETATM 2032  H61 RII A1140     -13.509  35.085   6.772  0.57 39.08      A    H
HETATM 2033  H71 RII A1140      -9.857  38.731   7.274  0.57 37.60      A    H
HETATM 2034  H81 RII A1140     -11.883  40.955   4.774  0.57 37.16      A    H
HETATM 2035  H91 RII A1140     -11.964  38.638   3.990  0.57 36.46      A    H
HETATM 2036  C1  RI3 A1141      -7.745   9.168  13.190  0.84 48.96      A    C
HETATM 2037  C2  RI3 A1141      -8.292  11.720  13.122  0.84 34.19      A    C
HETATM 2038  C3  RI3 A1141      -6.002  10.902  13.911  0.84 19.74      A    C
HETATM 2039  C7  RI3 A1141     -10.491  11.041  15.967  0.84 26.47      A    C
HETATM 2040  C8  RI3 A1141     -11.832   9.469  15.387  0.84 42.61      A    C
HETATM 2041  C9  RI3 A1141     -10.649   9.283  14.780  0.84 35.64      A    C
HETATM 2042  N3  RI3 A1141      -9.794  10.291  15.160  0.84 36.74      A    N
HETATM 2043  N4  RI3 A1141     -11.720  10.556  16.116  0.84 43.44      A    N
HETATM 2044  O1  RI3 A1141      -7.714   8.333  12.384  0.84 36.42      A    O
HETATM 2045  O2  RI3 A1141      -8.609  12.438  12.320  0.84 29.66      A    O
HETATM 2046  O3  RI3 A1141      -4.982  11.152  13.523  0.84 33.16      A    O
HETATM 2047  O4  RI3 A1141      -7.265   9.134  16.106  0.84 27.56      A    O
HETATM 2048 RE1  RI3 A1141      -7.751  10.520  14.489  0.84 29.53      A   Re
HETATM 2049  H42 RI3 A1141     -12.337  10.900  16.605  0.84 52.01      A    H
HETATM 2050  H71 RI3 A1141     -10.181  11.811  16.382  0.84 31.65      A    H
HETATM 2051  H81 RI3 A1141     -12.584   8.932  15.308  0.84 51.00      A    H
HETATM 2052  H91 RI3 A1141     -10.439   8.587  14.202  0.84 42.64      A    H
HETATM 2053  C1  RII A1142       1.272  23.057  36.533  0.56 36.43      A    C
HETATM 2054  C2  RII A1142      -1.268  23.544  36.487  0.56 50.09      A    C
HETATM 2055  C3  RII A1142      -0.214  22.306  34.403  0.56 32.57      A    C
HETATM 2056  C4  RII A1142       1.999  24.714  32.764  0.56 40.82      A    C
HETATM 2057  C5  RII A1142       4.041  24.672  33.431  0.56 33.14      A    C
HETATM 2058  C6  RII A1142       3.259  24.354  34.446  0.56 36.69      A    C
HETATM 2059  C7  RII A1142      -0.220  26.956  36.004  0.56 37.61      A    C
HETATM 2060  C8  RII A1142       1.416  27.551  37.263  0.56 34.82      A    C
HETATM 2061  C9  RII A1142       1.565  26.253  36.939  0.56 43.53      A    C
HETATM 2062  N1  RII A1142       1.933  24.374  34.045  0.56 25.80      A    N
HETATM 2063  N2  RII A1142       3.243  24.904  32.361  0.56 30.85      A    N
HETATM 2064  N3  RII A1142       0.514  25.886  36.132  0.56 16.45      A    N
HETATM 2065  N4  RII A1142       0.314  27.971  36.680  0.56 30.02      A    N
HETATM 2066  O1  RII A1142       1.953  22.532  37.311  0.56 32.02      A    O
HETATM 2067  O2  RII A1142      -2.109  23.310  37.213  0.56 34.21      A    O
HETATM 2068  O3  RII A1142      -0.466  21.341  33.881  0.56 35.60      A    O
HETATM 2069 RE1  RII A1142       0.174  23.935  35.284  0.56 29.43      A   Re
HETATM 2070  H21 RII A1142       3.497  25.120  31.568  0.56 36.89      A    H
HETATM 2071  H41 RII A1142       1.273  24.804  32.194  0.56 48.86      A    H
HETATM 2072  H42 RII A1142      -0.010  28.765  36.726  0.56 35.90      A    H
HETATM 2073  H51 RII A1142       4.960  24.738  33.446  0.56 39.64      A    H
HETATM 2074  H61 RII A1142       3.556  24.157  35.304  0.56 43.91      A    H
HETATM 2075  H71 RII A1142      -1.005  27.004  35.508  0.56 45.01      A    H
HETATM 2076  H81 RII A1142       1.985  28.055  37.795  0.56 41.67      A    H
HETATM 2077  H91 RII A1142       2.258  25.698  37.209  0.56 52.11      A    H
HETATM 2078  O   HOH S   1       7.305  12.618   9.065  1.00 18.08           O
HETATM 2079  O   HOH S   2       4.779   9.013  10.492  1.00 27.56           O
HETATM 2080  O   HOH S   3       4.495  12.095   5.105  1.00 31.26           O
HETATM 2081  O   HOH S   4       2.042  19.929   4.247  1.00 26.24           O
HETATM 2082  O   HOH S   6      -4.269  21.223   1.780  1.00 26.15           O
HETATM 2083  O   HOH S   8      -4.545  18.229   2.615  1.00 23.86           O
HETATM 2084  O   HOH S  17     -13.507  24.275  25.274  1.00 23.69           O
HETATM 2085  O   HOH S  18     -10.301  32.073  23.817  1.00 21.02           O
HETATM 2086  O   HOH S  19      -5.887  34.536  16.655  1.00 23.21           O
HETATM 2087  O   HOH S  20      -8.953  33.826  15.858  1.00 27.13           O
HETATM 2088  O   HOH S  22      -0.619   7.367  22.390  1.00 34.19           O
HETATM 2089  O   HOH S  24       6.925  26.179   9.073  1.00 29.74           O
HETATM 2090  O   HOH S  25      -2.780  10.637  25.315  1.00 27.56           O
HETATM 2091  O   HOH S  26       8.514  27.853  15.502  1.00 18.34           O
HETATM 2092  O   HOH S  27       8.314  26.541  11.357  1.00 21.56           O
HETATM 2093  O   HOH S  29       8.552  25.926  19.755  1.00 28.13           O
HETATM 2094  O   HOH S  30       6.695  28.282  19.941  1.00 26.06           O
HETATM 2095  O   HOH S  31       9.673  20.208  10.677  1.00 26.16           O
HETATM 2096  O   HOH S  32       4.322  21.165   5.189  1.00 26.15           O
HETATM 2097  O   HOH S  33      -0.703  40.326  19.317  1.00 22.53           O
HETATM 2098  O   HOH S  35      -2.219  36.835   7.350  1.00 27.23           O
HETATM 2099  O   HOH S  36      12.892  14.956  14.492  1.00 15.05           O
HETATM 2100  O   HOH S  39      17.337  19.943  17.825  1.00 20.00           O
HETATM 2101  O   HOH S  41      14.652  21.861  31.496  1.00 31.89           O
HETATM 2102  O   HOH S  42      15.322  16.551  26.164  1.00 15.24           O
HETATM 2103  O   HOH S  44       2.958  17.947  19.443  1.00 11.32           O
HETATM 2104  O   HOH S  45      10.316  24.203  18.465  1.00 18.04           O
HETATM 2105  O   HOH S  46       5.348  23.002  25.219  1.00 21.32           O
HETATM 2106  O   HOH S  49      12.135   7.454  30.873  1.00 15.84           O
HETATM 2107  O   HOH S  50      11.360  14.486  30.397  1.00 15.20           O
HETATM 2108  O   HOH S  53       9.547  13.943  32.706  1.00 25.63           O
HETATM 2109  O   HOH S  54       4.395   8.404  30.529  1.00 26.68           O
HETATM 2110  O   HOH S  55       6.910  10.337  34.213  1.00 25.41           O
HETATM 2111  O   HOH S  56      -2.281  13.861  27.878  1.00 25.81           O
HETATM 2112  O   HOH S  57       5.408   7.654  18.109  1.00 25.96           O
HETATM 2113  O   HOH S  58       0.888   8.326  20.242  1.00 25.60           O
HETATM 2114  O   HOH S  59       2.572  15.126  16.649  1.00 24.29           O
HETATM 2115  O   HOH S  60       5.701   8.928  13.075  1.00 28.07           O
HETATM 2116  O   HOH S  61       0.925  13.491  16.110  1.00 16.73           O
HETATM 2117  O   HOH S  62       3.133   6.652  13.903  1.00 28.43           O
HETATM 2118  O   HOH S  63      -3.058  10.418  10.888  1.00 34.26           O
HETATM 2119  O   HOH S  64      -1.470   9.397  19.460  1.00 23.05           O
HETATM 2120  O   HOH S  65       0.467  12.429  18.797  1.00 22.31           O
HETATM 2121  O   HOH S  66      -1.460  12.952  25.390  1.00 18.96           O
HETATM 2122  O   HOH S  67      -6.594  16.425  27.669  1.00 29.08           O
HETATM 2123  O   HOH S  69      -7.702  13.427  20.600  1.00 25.44           O
HETATM 2124  O   HOH S  70      -9.386  14.726  23.732  1.00 25.21           O
HETATM 2125  O   HOH S  71      -4.966  22.189  32.070  1.00 35.12           O
HETATM 2126  O   HOH S  72      -5.653  29.124  29.495  1.00 16.66           O
HETATM 2127  O   HOH S  73      -1.660  28.221  28.377  1.00 21.50           O
HETATM 2128  O   HOH S  74       4.373  33.522  24.450  1.00 35.66           O
HETATM 2129  O   HOH S  75       6.458  27.657  22.596  1.00 23.34           O
HETATM 2130  O   HOH S  77       1.577  38.895  18.354  1.00 33.11           O
HETATM 2131  O   HOH S  78       4.812  39.371  19.039  1.00 28.84           O
HETATM 2132  O   HOH S  79       8.758  29.543   8.425  1.00 17.43           O
HETATM 2133  O   HOH S  80       2.065  34.892   9.900  1.00 20.33           O
HETATM 2134  O   HOH S  81       4.853  34.355   9.961  1.00 14.83           O
HETATM 2135  O   HOH S  82       1.191  37.310  15.505  1.00 16.41           O
HETATM 2136  O   HOH S  83      -1.229  40.190  14.621  1.00 25.30           O
HETATM 2137  O   HOH S  84       0.167  39.631  22.115  1.00 27.26           O
HETATM 2138  O   HOH S  85      -0.191  37.588  25.697  1.00 29.57           O
HETATM 2139  O   HOH S  86      -3.380  40.290  18.178  1.00 21.74           O
HETATM 2140  O   HOH S  88      -2.425  33.708   9.638  1.00 21.66           O
HETATM 2141  O   HOH S  89      -6.908  35.980  14.982  1.00 21.71           O
HETATM 2142  O   HOH S  90      -3.796  38.382   8.488  1.00 21.42           O
HETATM 2143  O   HOH S  91      -3.664  34.397   7.425  1.00 32.02           O
HETATM 2144  O   HOH S  92       0.500  33.437   8.289  1.00 25.93           O
HETATM 2145  O   HOH S  93     -20.233  13.634   1.804  1.00 22.27           O
HETATM 2146  O   HOH S  94     -10.118  18.689   4.843  1.00 32.91           O
HETATM 2147  O   HOH S  95     -10.256  19.586   1.328  1.00 34.40           O
HETATM 2148  O   HOH S  98       9.846  19.078   8.475  1.00 19.49           O
HETATM 2149  O   HOH S 100      19.206   8.115  32.762  1.00 36.42           O
HETATM 2150  O   HOH S 101       7.323  19.390   7.059  1.00 21.85           O
HETATM 2151  O   HOH S 104       2.835  26.853  29.620  1.00 22.57           O
HETATM 2152  O   HOH S 107      -9.038  15.653  26.570  1.00 35.40           O
HETATM 2153  O   HOH S 108      -2.641  30.065   4.973  1.00 33.76           O
HETATM 2154  O   HOH S 111       4.648  15.145  36.183  1.00 36.10           O
HETATM 2155  O   HOH S 113      -0.216  42.943  19.088  1.00 27.36           O
HETATM 2156  O   HOH S 114       2.662  29.783  28.981  1.00 27.15           O
HETATM 2157  O   HOH S 116      13.791   8.010  32.993  1.00 30.85           O
HETATM 2158  O   HOH S 117      20.003  20.003  18.600  1.00 25.89           O
HETATM 2159  O   HOH S 125      14.242  14.242  37.200  1.00 24.57           O
HETATM 2160  O   HOH S 131      16.279  17.412  17.410  1.00 22.47           O
HETATM 2161  O   HOH S 140      -0.869  28.853   3.029  1.00 43.40           O
HETATM 2162 RE    RE B   3     -15.173  25.407  12.205  0.18 34.74          Re
HETATM 2163 RE    RE B   4      15.282  21.767  33.664  0.14 38.65          Re
HETATM 2164 RE    RE B   5       8.279  32.796  16.962  0.31 25.05          Re
HETATM 2165 RE    RE B   6       0.437  25.207   3.842  0.22 40.93          Re
HETATM 2166 RE    RE B   7     -10.654  10.654   9.300  0.17 29.19          Re
HETATM 2167 RE    RE B   8     -16.132  16.183   8.075  0.34 48.63          Re
HETATM 2168 RE    RE B   9     -11.676   8.162  11.423  0.28 68.83          Re
HETATM 2169 BR    BR C   4      13.415  13.301  32.482  0.45 24.57          Br
END
