# Supplementary material for: Time-series analysis of rhenium(I) organometallic covalent binding to a model protein for drug development
Source: IUCrJ. 2024 Apr 19;11(Pt 3):359–73. doi: 10.1107/S2052252524002598 (PMC11067751; doi:10.1107/S2052252524002598)
Supplement: Supplementary file 8 [file m-11-00359-sup8.zip]

Archive with 6 entries (6 files):
- Ligand_Data_Files/elbow.RI3.RI3_cif.001.cif
- Ligand_Data_Files/elbow.RI3.RI3_cif.001.pdb
- Ligand_Data_Files/elbow.RI3.RI3_cif.001.pickle
- Ligand_Data_Files/elbow.RII.RII_cif.001.cif
- Ligand_Data_Files/elbow.RII.RII_cif.001.pdb
- Ligand_Data_Files/elbow.RII.RII_cif.001.pickle
