# Supplementary material for: Time-series analysis of rhenium(I) organometallic covalent binding to a model protein for drug development
Source: IUCrJ. 2024 Apr 19;11(Pt 3):359–73. doi: 10.1107/S2052252524002598 (PMC11067751; doi:10.1107/S2052252524002598)
Supplement: Supplementary file 8 [file m-11-00359-sup8.zip › Ligand_Data_Files/elbow.RI3.RI3_cif.001.cif]

# electronic Ligand Builder and Optimisation Workbench (eLBOW)
#   - a module of PHENIX version 1.20.1-4487-
#   - file written: Wed Jul 27 14:10:18 2022
#
#   Input file: C:\Diamond Data 19-07-2022\Final Data\Ligands for ready set\RI3.cif
#   Random seed: 3628800
#
data_comp_list
loop_
_chem_comp.id
_chem_comp.three_letter_code
_chem_comp.name
_chem_comp.group
_chem_comp.number_atoms_all
_chem_comp.number_atoms_nh
_chem_comp.desc_level
RI3        RI3 'Unknown                  ' ligand 17 13 .
#
data_comp_RI3
#
loop_
_chem_comp_atom.comp_id
_chem_comp_atom.atom_id
_chem_comp_atom.type_symbol
_chem_comp_atom.type_energy
_chem_comp_atom.charge
_chem_comp_atom.partial_charge
_chem_comp_atom.x
_chem_comp_atom.y
_chem_comp_atom.z
RI3        RE1     RE  RE     0    .       0.9677    1.2900    3.1556
RI3         C1     C   CSP    0    .       1.4196    2.9763    2.4419
RI3         O1     O   OC     0    .       1.6970    4.0184    1.9897
RI3         C2     C   CSP    0    .      -0.3108    1.0536    1.7468
RI3         O2     O   OC     0    .      -1.0733    0.9844    0.9024
RI3         C3     C   CSP    0    .      -0.3728    2.1178    4.2132
RI3         O3     O   OC     0    .      -1.0568    2.7335    4.8683
RI3         O4     O   O      0    .       2.4012    1.4635    4.7925
RI3         N3     N   NR5    0    .       2.5671    0.2428    2.1189
RI3         C7     C   CR15   0    .       2.6927   -1.0453    1.9028
RI3         H71    H   HCR5   0    .       2.0759   -1.6882    2.1679
RI3         N4     N   NR15   0    .       3.8278   -1.3112    1.2522
RI3         H42    H   HNR5   0    .       4.1062   -2.0940    1.0316
RI3         C8     C   CR15   0    .       4.4465   -0.1729    1.0071
RI3         H81    H   HCR5   0    .       5.2510   -0.0675    0.5548
RI3         C9     C   CR15   0    .       3.6889    0.8099    1.5374
RI3         H91    H   HCR5   0    .       3.8850    1.7178    1.5151
#
loop_
_chem_comp_bond.comp_id
_chem_comp_bond.atom_id_1
_chem_comp_bond.atom_id_2
_chem_comp_bond.type
_chem_comp_bond.value_dist
_chem_comp_bond.value_dist_esd
RI3  RE1      C1    single        1.886 0.020
RI3  RE1      C2    single        1.917 0.020
RI3  RE1      C3    single        1.898 0.020
RI3  RE1      O4    single        2.183 0.020
RI3  RE1      N3    single        2.175 0.020
RI3   C1      O1    triple        1.169 0.020
RI3   C2      O2    triple        1.140 0.020
RI3   C3      O3    triple        1.130 0.020
RI3   N3      C7    aromatic      1.312 0.020
RI3   N3      C9    aromatic      1.385 0.020
RI3   C7      H71   single        0.930 0.020
RI3   C7      N4    aromatic      1.335 0.020
RI3   N4      H42   single        0.860 0.020
RI3   N4      C8    aromatic      1.319 0.020
RI3   C8      H81   single        0.929 0.020
RI3   C8      C9    aromatic      1.349 0.020
RI3   C9      H91   single        0.929 0.020
#
loop_
_chem_comp_angle.comp_id
_chem_comp_angle.atom_id_1
_chem_comp_angle.atom_id_2
_chem_comp_angle.atom_id_3
_chem_comp_angle.value_angle
_chem_comp_angle.value_angle_esd
RI3   N3     RE1      O4           85.00 3.000
RI3   N3     RE1      C3          174.44 3.000
RI3   O4     RE1      C3           90.65 3.000
RI3   N3     RE1      C2           94.63 3.000
RI3   O4     RE1      C2          177.28 3.000
RI3   C3     RE1      C2           89.56 3.000
RI3   N3     RE1      C1           94.24 3.000
RI3   O4     RE1      C1           93.17 3.000
RI3   C3     RE1      C1           89.43 3.000
RI3   C2     RE1      C1           89.54 3.000
RI3   O1      C1     RE1          180.00 3.000
RI3   O2      C2     RE1          180.00 3.000
RI3   O3      C3     RE1          180.00 3.000
RI3   C9      N3      C7          104.79 3.000
RI3   C9      N3     RE1          126.77 3.000
RI3   C7      N3     RE1          128.43 3.000
RI3   N4      C7      H71         124.43 3.000
RI3   N4      C7      N3          110.93 3.000
RI3   H71     C7      N3          124.64 3.000
RI3   C8      N4      H42         125.91 3.000
RI3   C8      N4      C7          108.52 3.000
RI3   H42     N4      C7          125.58 3.000
RI3   C9      C8      H81         126.51 3.000
RI3   C9      C8      N4          106.99 3.000
RI3   H81     C8      N4          126.50 3.000
RI3   H91     C9      C8          125.71 3.000
RI3   H91     C9      N3          125.53 3.000
RI3   C8      C9      N3          108.75 3.000
#
loop_
_chem_comp_tor.comp_id
_chem_comp_tor.id
_chem_comp_tor.atom_id_1
_chem_comp_tor.atom_id_2
_chem_comp_tor.atom_id_3
_chem_comp_tor.atom_id_4
_chem_comp_tor.value_angle
_chem_comp_tor.value_angle_esd
_chem_comp_tor.period
RI3 CONST_01       C8      N4      C7      N3           -1.50   0.0 0
RI3 CONST_02       N4      C8      C9      N3           -0.30   0.0 0
RI3 CONST_03       C8      C9      N3      C7           -0.58   0.0 0
RI3 CONST_04       C9      C8      N4      C7            1.06   0.0 0
RI3 CONST_05       C9      N3      C7      N4            1.25   0.0 0
RI3 CONST_06       N4      C7      N3     RE1         -178.74   0.0 0
RI3 CONST_07       C8      C9      N3     RE1          179.41   0.0 0
RI3 CONST_08       H42     N4      C7      N3          178.49   0.0 0
RI3 CONST_09       H81     C8      C9      N3          179.67   0.0 0
RI3 CONST_10       H91     C9      N3      C7          179.28   0.0 0
RI3 CONST_11       C9      N3      C7      H71        -178.86   0.0 0
RI3 Var_01         C7      N3     RE1      O4          104.31  30.0 2
RI3 Var_02         N3     RE1      C2      O2         -117.54  30.0 3
RI3 Var_03         C2     RE1      C1      O1          -28.02  30.0 3
#
loop_
_chem_comp_plane_atom.comp_id
_chem_comp_plane_atom.plane_id
_chem_comp_plane_atom.atom_id
_chem_comp_plane_atom.dist_esd
RI3 plan-1    RE1 0.020
RI3 plan-1     N3 0.020
RI3 plan-1     C7 0.020
RI3 plan-1    H71 0.020
RI3 plan-1     N4 0.020
RI3 plan-1    H42 0.020
RI3 plan-1     C8 0.020
RI3 plan-1    H81 0.020
RI3 plan-1     C9 0.020
RI3 plan-1    H91 0.020
