# Supplementary material for: Time-series analysis of rhenium(I) organometallic covalent binding to a model protein for drug development
Source: IUCrJ. 2024 Apr 19;11(Pt 3):359–73. doi: 10.1107/S2052252524002598 (PMC11067751; doi:10.1107/S2052252524002598)
Supplement: Supplementary file 8 [file m-11-00359-sup8.zip › Ligand_Data_Files/elbow.RI3.RI3_cif.001.pdb]

REMARK  99 electronic Ligand Builder and Optimisation Workbench (eLBOW)
REMARK  99   - a module of PHENIX version 1.20.1-4487-
REMARK  99   - file written: Wed Jul 27 14:10:18 2022
REMARK  99
REMARK  99   Input file: C:\Diamond Data 19-07-2022\Final Data\Ligands for ready set\RI3.cif
REMARK  99   Random seed: 3628800
FORMUL   1  RI3    C6 H4 N2 O4 RE 
HETATM    1 RE1  RI3 A   1       0.968   1.290   3.156  1.00 20.00      A   RE  
HETATM    2   C1 RI3 A   1       1.420   2.976   2.442  1.00 20.00      A    C  
HETATM    3   O1 RI3 A   1       1.697   4.018   1.990  1.00 20.00      A    O  
HETATM    4   C2 RI3 A   1      -0.311   1.054   1.747  1.00 20.00      A    C  
HETATM    5   O2 RI3 A   1      -1.073   0.984   0.902  1.00 20.00      A    O  
HETATM    6   C3 RI3 A   1      -0.373   2.118   4.213  1.00 20.00      A    C  
HETATM    7   O3 RI3 A   1      -1.057   2.733   4.868  1.00 20.00      A    O  
HETATM    8   O4 RI3 A   1       2.401   1.464   4.793  1.00 20.00      A    O  
HETATM    9   N3 RI3 A   1       2.567   0.243   2.119  1.00 20.00      A    N  
HETATM   10   C7 RI3 A   1       2.693  -1.045   1.903  1.00 20.00      A    C  
HETATM   11  H71 RI3 A   1       2.076  -1.688   2.168  1.00 20.00      A    H  
HETATM   12   N4 RI3 A   1       3.828  -1.311   1.252  1.00 20.00      A    N  
HETATM   13  H42 RI3 A   1       4.106  -2.094   1.032  1.00 20.00      A    H  
HETATM   14   C8 RI3 A   1       4.447  -0.173   1.007  1.00 20.00      A    C  
HETATM   15  H81 RI3 A   1       5.251  -0.068   0.555  1.00 20.00      A    H  
HETATM   16   C9 RI3 A   1       3.689   0.810   1.537  1.00 20.00      A    C  
HETATM   17  H91 RI3 A   1       3.885   1.718   1.515  1.00 20.00      A    H  
CONECT    1    2    4    6    8    9
CONECT    2    1
CONECT    2    3
CONECT    2    3
CONECT    2    3
CONECT    3    2
CONECT    3    2
CONECT    3    2
CONECT    4    1
CONECT    4    5
CONECT    4    5
CONECT    4    5
CONECT    5    4
CONECT    5    4
CONECT    5    4
CONECT    6    1
CONECT    6    7
CONECT    6    7
CONECT    6    7
CONECT    7    6
CONECT    7    6
CONECT    7    6
CONECT    8    1
CONECT    9    1
CONECT    9   10   16
CONECT   10   11
CONECT   10    9   12
CONECT   11   10
CONECT   12   13
CONECT   12   10   14
CONECT   13   12
CONECT   14   15
CONECT   14   12   16
CONECT   15   14
CONECT   16   17
CONECT   16    9   14
CONECT   17   16
END
