# Supplementary material for: Time-series analysis of rhenium(I) organometallic covalent binding to a model protein for drug development
Source: IUCrJ. 2024 Apr 19;11(Pt 3):359–73. doi: 10.1107/S2052252524002598 (PMC11067751; doi:10.1107/S2052252524002598)
Supplement: Supplementary file 8 [file m-11-00359-sup8.zip › Ligand_Data_Files/elbow.RII.RII_cif.001.cif]

# electronic Ligand Builder and Optimisation Workbench (eLBOW)
#   - a module of PHENIX version 1.20.1-4487-
#   - file written: Wed Jul 27 14:03:14 2022
#
#   Input file: C:\Diamond Data 19-07-2022\Final Data\Ligands for ready set\RII.cif
#   Random seed: 3628800
#
data_comp_list
loop_
_chem_comp.id
_chem_comp.three_letter_code
_chem_comp.name
_chem_comp.group
_chem_comp.number_atoms_all
_chem_comp.number_atoms_nh
_chem_comp.desc_level
RII        RII 'Unknown                  ' ligand 25 17 .
#
data_comp_RII
#
loop_
_chem_comp_atom.comp_id
_chem_comp_atom.atom_id
_chem_comp_atom.type_symbol
_chem_comp_atom.type_energy
_chem_comp_atom.charge
_chem_comp_atom.partial_charge
_chem_comp_atom.x
_chem_comp_atom.y
_chem_comp_atom.z
RII        RE1     RE  RE     0    .       0.9677    1.2900    3.1556
RII         C1     C   CSP    0    .       1.4196    2.9763    2.4419
RII         O1     O   OC     0    .       1.6970    4.0184    1.9897
RII         C2     C   CSP    0    .      -0.3108    1.0536    1.7468
RII         O2     O   OC     0    .      -1.0733    0.9844    0.9024
RII         C3     C   CSP    0    .      -0.3728    2.1178    4.2132
RII         O3     O   OC     0    .      -1.0568    2.7335    4.8683
RII         N1     N   NR5    0    .       2.4012    1.4635    4.7925
RII         C4     C   CR15   0    .       2.2567    0.9778    6.0157
RII         H41    H   HCR5   0    .       1.5450    0.4437    6.2876
RII         N2     N   NR15   0    .       3.2573    1.3540    6.8045
RII         H21    H   HNR5   0    .       3.3523    1.1540    7.6355
RII         C5     C   CR15   0    .       4.1065    2.1195    6.0536
RII         H51    H   HCR5   0    .       4.8860    2.5294    6.3455
RII         C6     C   CR15   0    .       3.6036    2.1648    4.8304
RII         H61    H   HCR5   0    .       3.9938    2.5993    4.1063
RII         N3     N   NR5    0    .       2.5671    0.2428    2.1189
RII         C7     C   CR15   0    .       2.6927   -1.0453    1.9028
RII         H71    H   HCR5   0    .       2.0759   -1.6882    2.1679
RII         N4     N   NR15   0    .       3.8278   -1.3112    1.2522
RII         H42    H   HNR5   0    .       4.1062   -2.0940    1.0316
RII         C8     C   CR15   0    .       4.4465   -0.1729    1.0071
RII         H81    H   HCR5   0    .       5.2510   -0.0675    0.5548
RII         C9     C   CR15   0    .       3.6889    0.8099    1.5374
RII         H91    H   HCR5   0    .       3.8850    1.7178    1.5151
#
loop_
_chem_comp_bond.comp_id
_chem_comp_bond.atom_id_1
_chem_comp_bond.atom_id_2
_chem_comp_bond.type
_chem_comp_bond.value_dist
_chem_comp_bond.value_dist_esd
RII  RE1      C1    single        1.886 0.020
RII  RE1      C2    single        1.917 0.020
RII  RE1      C3    single        1.898 0.020
RII  RE1      N1    single        2.183 0.020
RII  RE1      N3    single        2.175 0.020
RII   C1      O1    triple        1.169 0.020
RII   C2      O2    triple        1.140 0.020
RII   C3      O3    triple        1.130 0.020
RII   N1      C4    aromatic      1.324 0.020
RII   N1      C6    aromatic      1.392 0.020
RII   C4      H41   single        0.930 0.020
RII   C4      N2    aromatic      1.329 0.020
RII   N2      H21   single        0.860 0.020
RII   N2      C5    aromatic      1.368 0.020
RII   C5      H51   single        0.928 0.020
RII   C5      C6    aromatic      1.323 0.020
RII   C6      H61   single        0.930 0.020
RII   N3      C7    aromatic      1.312 0.020
RII   N3      C9    aromatic      1.385 0.020
RII   C7      H71   single        0.930 0.020
RII   C7      N4    aromatic      1.335 0.020
RII   N4      H42   single        0.860 0.020
RII   N4      C8    aromatic      1.319 0.020
RII   C8      H81   single        0.929 0.020
RII   C8      C9    aromatic      1.349 0.020
RII   C9      H91   single        0.929 0.020
#
loop_
_chem_comp_angle.comp_id
_chem_comp_angle.atom_id_1
_chem_comp_angle.atom_id_2
_chem_comp_angle.atom_id_3
_chem_comp_angle.value_angle
_chem_comp_angle.value_angle_esd
RII   N3     RE1      N1           85.00 3.000
RII   N3     RE1      C3          174.44 3.000
RII   N1     RE1      C3           90.65 3.000
RII   N3     RE1      C2           94.63 3.000
RII   N1     RE1      C2          177.28 3.000
RII   C3     RE1      C2           89.56 3.000
RII   N3     RE1      C1           94.24 3.000
RII   N1     RE1      C1           93.17 3.000
RII   C3     RE1      C1           89.43 3.000
RII   C2     RE1      C1           89.54 3.000
RII   O1      C1     RE1          180.00 3.000
RII   O2      C2     RE1          180.00 3.000
RII   O3      C3     RE1          180.00 3.000
RII   C6      N1      C4          104.71 3.000
RII   C6      N1     RE1          128.87 3.000
RII   C4      N1     RE1          126.30 3.000
RII   N2      C4      H41         124.41 3.000
RII   N2      C4      N1          111.25 3.000
RII   H41     C4      N1          124.34 3.000
RII   C5      N2      H21         126.30 3.000
RII   C5      N2      C4          107.47 3.000
RII   H21     N2      C4          126.23 3.000
RII   C6      C5      H51         126.51 3.000
RII   C6      C5      N2          106.90 3.000
RII   H51     C5      N2          126.59 3.000
RII   H61     C6      C5          125.18 3.000
RII   H61     C6      N1          125.19 3.000
RII   C5      C6      N1          109.64 3.000
RII   C9      N3      C7          104.79 3.000
RII   C9      N3     RE1          126.77 3.000
RII   C7      N3     RE1          128.43 3.000
RII   N4      C7      H71         124.43 3.000
RII   N4      C7      N3          110.93 3.000
RII   H71     C7      N3          124.64 3.000
RII   C8      N4      H42         125.91 3.000
RII   C8      N4      C7          108.52 3.000
RII   H42     N4      C7          125.58 3.000
RII   C9      C8      H81         126.51 3.000
RII   C9      C8      N4          106.99 3.000
RII   H81     C8      N4          126.50 3.000
RII   H91     C9      C8          125.71 3.000
RII   H91     C9      N3          125.53 3.000
RII   C8      C9      N3          108.75 3.000
#
loop_
_chem_comp_tor.comp_id
_chem_comp_tor.id
_chem_comp_tor.atom_id_1
_chem_comp_tor.atom_id_2
_chem_comp_tor.atom_id_3
_chem_comp_tor.atom_id_4
_chem_comp_tor.value_angle
_chem_comp_tor.value_angle_esd
_chem_comp_tor.period
RII CONST_01       C5      N2      C4      N1           -0.43   0.0 0
RII CONST_02       N2      C5      C6      N1            1.91   0.0 0
RII CONST_03       C5      C6      N1      C4           -2.14   0.0 0
RII CONST_04       C6      C5      N2      C4           -0.94   0.0 0
RII CONST_05       C6      N1      C4      N2            1.54   0.0 0
RII CONST_06       C8      N4      C7      N3           -1.50   0.0 0
RII CONST_07       N4      C8      C9      N3           -0.30   0.0 0
RII CONST_08       C8      C9      N3      C7           -0.58   0.0 0
RII CONST_09       C9      C8      N4      C7            1.06   0.0 0
RII CONST_10       C9      N3      C7      N4            1.25   0.0 0
RII CONST_11       N2      C4      N1     RE1         -174.62   0.0 0
RII CONST_12       C5      C6      N1     RE1          173.89   0.0 0
RII CONST_13       N4      C7      N3     RE1         -178.74   0.0 0
RII CONST_14       C8      C9      N3     RE1          179.41   0.0 0
RII CONST_15       H21     N2      C4      N1          179.45   0.0 0
RII CONST_16       H51     C5      C6      N1         -178.06   0.0 0
RII CONST_17       H61     C6      N1      C4          177.89   0.0 0
RII CONST_18       C6      N1      C4      H41        -178.59   0.0 0
RII CONST_19       H42     N4      C7      N3          178.49   0.0 0
RII CONST_20       H81     C8      C9      N3          179.67   0.0 0
RII CONST_21       H91     C9      N3      C7          179.28   0.0 0
RII CONST_22       C9      N3      C7      H71        -178.86   0.0 0
RII Var_01         C7      N3     RE1      N1          104.31  30.0 2
RII Var_02         N3     RE1      N1      C4         -119.53  30.0 2
RII Var_03         N1     RE1      C1      O1          151.80  30.0 3
#
loop_
_chem_comp_plane_atom.comp_id
_chem_comp_plane_atom.plane_id
_chem_comp_plane_atom.atom_id
_chem_comp_plane_atom.dist_esd
RII plan-1    RE1 0.020
RII plan-1     N1 0.020
RII plan-1     C4 0.020
RII plan-1    H41 0.020
RII plan-1     N2 0.020
RII plan-1    H21 0.020
RII plan-1     C5 0.020
RII plan-1    H51 0.020
RII plan-1     C6 0.020
RII plan-1    H61 0.020
RII plan-2    RE1 0.020
RII plan-2     N3 0.020
RII plan-2     C7 0.020
RII plan-2    H71 0.020
RII plan-2     N4 0.020
RII plan-2    H42 0.020
RII plan-2     C8 0.020
RII plan-2    H81 0.020
RII plan-2     C9 0.020
RII plan-2    H91 0.020
