# Supplementary material for: Time-series analysis of rhenium(I) organometallic covalent binding to a model protein for drug development
Source: IUCrJ. 2024 Apr 19;11(Pt 3):359–73. doi: 10.1107/S2052252524002598 (PMC11067751; doi:10.1107/S2052252524002598)
Supplement: Supplementary file 8 [file m-11-00359-sup8.zip › Ligand_Data_Files/elbow.RII.RII_cif.001.pdb]

REMARK  99 electronic Ligand Builder and Optimisation Workbench (eLBOW)
REMARK  99   - a module of PHENIX version 1.20.1-4487-
REMARK  99   - file written: Wed Jul 27 14:03:14 2022
REMARK  99
REMARK  99   Input file: C:\Diamond Data 19-07-2022\Final Data\Ligands for ready set\RII.cif
REMARK  99   Random seed: 3628800
FORMUL   1  RII    C9 H8 N4 O3 RE 
HETATM    1 RE1  RII A   1       0.968   1.290   3.156  1.00 20.00      A   RE  
HETATM    2   C1 RII A   1       1.420   2.976   2.442  1.00 20.00      A    C  
HETATM    3   O1 RII A   1       1.697   4.018   1.990  1.00 20.00      A    O  
HETATM    4   C2 RII A   1      -0.311   1.054   1.747  1.00 20.00      A    C  
HETATM    5   O2 RII A   1      -1.073   0.984   0.902  1.00 20.00      A    O  
HETATM    6   C3 RII A   1      -0.373   2.118   4.213  1.00 20.00      A    C  
HETATM    7   O3 RII A   1      -1.057   2.733   4.868  1.00 20.00      A    O  
HETATM    8   N1 RII A   1       2.401   1.464   4.793  1.00 20.00      A    N  
HETATM    9   C4 RII A   1       2.257   0.978   6.016  1.00 20.00      A    C  
HETATM   10  H41 RII A   1       1.545   0.444   6.288  1.00 20.00      A    H  
HETATM   11   N2 RII A   1       3.257   1.354   6.804  1.00 20.00      A    N  
HETATM   12  H21 RII A   1       3.352   1.154   7.636  1.00 20.00      A    H  
HETATM   13   C5 RII A   1       4.106   2.119   6.054  1.00 20.00      A    C  
HETATM   14  H51 RII A   1       4.886   2.529   6.346  1.00 20.00      A    H  
HETATM   15   C6 RII A   1       3.604   2.165   4.830  1.00 20.00      A    C  
HETATM   16  H61 RII A   1       3.994   2.599   4.106  1.00 20.00      A    H  
HETATM   17   N3 RII A   1       2.567   0.243   2.119  1.00 20.00      A    N  
HETATM   18   C7 RII A   1       2.693  -1.045   1.903  1.00 20.00      A    C  
HETATM   19  H71 RII A   1       2.076  -1.688   2.168  1.00 20.00      A    H  
HETATM   20   N4 RII A   1       3.828  -1.311   1.252  1.00 20.00      A    N  
HETATM   21  H42 RII A   1       4.106  -2.094   1.032  1.00 20.00      A    H  
HETATM   22   C8 RII A   1       4.447  -0.173   1.007  1.00 20.00      A    C  
HETATM   23  H81 RII A   1       5.251  -0.068   0.555  1.00 20.00      A    H  
HETATM   24   C9 RII A   1       3.689   0.810   1.537  1.00 20.00      A    C  
HETATM   25  H91 RII A   1       3.885   1.718   1.515  1.00 20.00      A    H  
CONECT    1    2    4    6    8   17
CONECT    2    1
CONECT    2    3
CONECT    2    3
CONECT    2    3
CONECT    3    2
CONECT    3    2
CONECT    3    2
CONECT    4    1
CONECT    4    5
CONECT    4    5
CONECT    4    5
CONECT    5    4
CONECT    5    4
CONECT    5    4
CONECT    6    1
CONECT    6    7
CONECT    6    7
CONECT    6    7
CONECT    7    6
CONECT    7    6
CONECT    7    6
CONECT    8    1
CONECT    8    9   15
CONECT    9   10
CONECT    9    8   11
CONECT   10    9
CONECT   11   12
CONECT   11    9   13
CONECT   12   11
CONECT   13   14
CONECT   13   11   15
CONECT   14   13
CONECT   15   16
CONECT   15    8   13
CONECT   16   15
CONECT   17    1
CONECT   17   18   24
CONECT   18   19
CONECT   18   17   20
CONECT   19   18
CONECT   20   21
CONECT   20   18   22
CONECT   21   20
CONECT   22   23
CONECT   22   20   24
CONECT   23   22
CONECT   24   25
CONECT   24   17   22
CONECT   25   24
END
